# Supplementary material for: Secondary analysis of transcriptomes of SARS-CoV-2 infection models to characterize COVID-19
Source: Patterns (N Y). 2021 Apr 5;2(5):100247. doi: 10.1016/j.patter.2021.100247 (PMC8020120; doi:10.1016/j.patter.2021.100247)
Supplement: Table S1. SARS_CoV2_DEGs — COVID-19 DEGs from human (Calu-3) and non-human primate (VeroE6) cell lines and from a mouse model (Ad5-hACE2). [file mmc2.xlsx]

## Sheet: Sheet1
List names	number of genes			Calu3_SARS-CoV-2_Up	Calu3_SARS-CoV-2_Dn	Vero E6 CoV-2 UP	Vero E6 CoV-2 DN	Mm SARS-CoV-2 UP	Mm SARS-CoV-2 DN				Names	total	genes
Ad5-hACE2 sensitized Mouse - SARS-CoV-2 Downregulated	2109			MAFG	CLPP	MAFG	DCAKD	RNF121	CLPP				Ad5-hACE2 sensitized Mouse - SARS-CoV-2 Downregulated Calu3 SARS-CoV-2 - Downregulated Vero E6 SARS-CoV-2 Downregulated	41	MME STMN1 PXMP4 CYB5B SCARA3 FNDC10 OST4 RERG ALDH1A2 DPM3 FMC1 ASRGL1 KITLG ACAA2 BEX3 MIEN1 OAT AMACR PBK CRYZ RRM1 BEND6 GMNN ANAPC15 BCKDHB TMEM106C UQCR10 GPC3 ALG14 VIM ALDH7A1 IVD DPYSL3 NDUFA2 ATP5PD NDUFA6 KLC4 NEDD8 KCNC4 CETN2 GALNT16
Ad5-hACE2 sensitized Mouse - SARS-CoV-2 Upregulated	1217			CLUHP3	ABHD17A	DPF1	EPHX1	PIK3AP1	MUSTN1				Ad5-hACE2 sensitized Mouse - SARS-CoV-2 Downregulated Calu3 SARS-CoV-2 - Downregulated Vero E6 SARS-CoV-2 Upregulated	5	SMAD9 TPM2 ALPK3 SURF2 CEP131
Calu3 SARS-CoV-2 - Downregulated	2272			RALGAPA1	TSR2	ANKRD13B	EPHX2	CCDC134	MAG				Ad5-hACE2 sensitized Mouse - SARS-CoV-2 Upregulated Calu3 SARS-CoV-2 - Downregulated Vero E6 SARS-CoV-2 Downregulated	11	LBR GPNMB TMEM67 CYB561A3 VCAN ATP6AP1 NPC2 PRKDC TMBIM6 GBA CTSC
Calu3 SARS-CoV-2 - Upregulated	2509			TTYH1	TMEM250	RPL27	SLC17A2	SLC43A2	ANKRD29				Ad5-hACE2 sensitized Mouse - SARS-CoV-2 Upregulated Calu3 SARS-CoV-2 - Downregulated Vero E6 SARS-CoV-2 Upregulated	3	CCDC157 HYDIN ANKRD23
Vero E6 SARS-CoV-2 - Downregulated	953			PIK3AP1	CABLES2	SPRY2	RIDA	ADGRG5	ABHD17A				Ad5-hACE2 sensitized Mouse - SARS-CoV-2 Downregulated Calu3 SARS-CoV-2 - Upregulated Vero E6 SARS-CoV-2 Downregulated	8	NTN4 DSP FBXO32 TRIB2 TMOD2 PELI2 SFR1 CCNG2
Vero E6 SARS-CoV-2 - Upregulated	1369			ZNF93	CTU2	RPL27A	TSR2	IFI27L2	TMEM250				Ad5-hACE2 sensitized Mouse - SARS-CoV-2 Downregulated Calu3 SARS-CoV-2 - Upregulated Vero E6 SARS-CoV-2 Upregulated	26	SAMD4A SOD2 NR4A2 RCAN1 KRT80 CLIP3 ARRDC4 ACHE PRICKLE2 FGF2 PRSS36 NUAK1 IL1A TRANK1 PHACTR2 MID1IP1 MTMR10 RAB30 KIF26B FRMD6 RAB12 DAAM1 FHOD3 ARHGEF28 MAB21L3 TAGLN
Overall number of unique DEGs	8286			NCOA3	ATP6V0E2-AS1	RPL28	SPTLC3	CNKSR1	CHAF1B				Ad5-hACE2 sensitized Mouse - SARS-CoV-2 Upregulated Calu3 SARS-CoV-2 - Upregulated Vero E6 SARS-CoV-2 Downregulated	7	ITGA2 CTSO TLR3 ALPK1 SAMD9L ADAMTS9 ITGAV
				NRIP1	GATD3A	CNKSR1	RAB9B	ERBB3	ABAT				Ad5-hACE2 sensitized Mouse - SARS-CoV-2 Upregulated Calu3 SARS-CoV-2 - Upregulated Vero E6 SARS-CoV-2 Upregulated	106	EDN1 CLK4 CMPK2 CEP350 RICTOR LDLR HERC6 ARHGAP26 SOCS3 ETV3 RASGEF1B SLC3A2 RUNX2 ZCCHC2 PER1 TLK2 IRF9 KMT2C NR1D1 DUSP8 SLC25A37 HBEGF MIER3 KLF6 ZNF516 NFKBID PELI1 OASL ISG15 CCNL1 TNFRSF1B ISG20 PTBP2 ERN1 C1orf116 ITPRIP CLCF1 SBNO2 LIF INO80D TMEM140 FRMD4A TSC22D2 CCL5 SPAG1 DHX58 B3GNT2 CLDN4 EPHA2 ST3GAL1 CSF1 IFIT2 ZC3HAV1 SDC4 PER2 SLC25A25 FNBP4 TET2 ICAM1 TRAF1 RSAD2 ZNFX1 RUNX3 PP…
				SERPINA3	DGCR6	RPL32	SERPINA3	SLC29A3	VGLL3				Calu3 SARS-CoV-2 - Downregulated Calu3 SARS-CoV-2 - Upregulated	2	AZIN1 ELF3
				AGAP5	BTBD6	CTU2	ERBB3	ABCA2	FOXQ1				Ad5-hACE2 sensitized Mouse - SARS-CoV-2 Downregulated Calu3 SARS-CoV-2 - Downregulated	323	GCSH UQCR11 DDB1 FAHD1 LGI2 CAVIN3 ARHGEF9 FOXM1 LAGE3 DCTN1 NDUFB8 NDUFAF8 TCP1 KIF4A TCTA PARD6G SNTA1 AP2S1 CCNA2 BANF1 SMOC2 NTRK2 ELP6 CCNB2 NUDC SPTBN2 CCDC96 ATP5F1C CRIP1 C1orf53 ARL6IP4 TOMM5 CHCHD6 NPM3 SRM CHRM3 ELOB KCNMB4 SYNM CHCHD2 CISD3 APOC1 STARD7 MEDAG MAPK8IP1 COX5A POLR2L EML1 FZD2 KIF18B TUSC2 AHCY OXCT1 NHP2 ANXA6 SELENOH TMEM14A FBXW9 ARRB1 CENPA CDCA7 ATP5MF GLYCTK SUCLG1…
				ABCA1	AOC1	RPL37	CPPED1	ABCA3	MAOA				Ad5-hACE2 sensitized Mouse - SARS-CoV-2 Upregulated Calu3 SARS-CoV-2 - Downregulated	85	SELL C2CD3 INTS1 TMEM104 SNCA TCTN3 TACSTD2 ZNF865 SSH3 SARAF DENND6B NCLN RBM14-RBM4 TCTN1 CNOT10 MCOLN1 LARGE1 ILVBL CTSH ZNRF1 GLA DHFR ATP1A1 LMAN2L ST6GALNAC4 CYBB PCYOX1L F5 WDR90 PCSK7 IFI27L2 PITPNM1 CLPTM1 CHST14 NBEAL2 ANKRD39 METAP1D TCIRG1 IDUA SLC52A2 NAGPA SLC26A1 IGFBP2 SEC61A1 SLC39A4 FAM117A OSBPL7 HM13 CFAP65 MLH1 ARHGEF19 ALG1 SOD3 DEGS2 SYNGR2 RNFT2 NEB NUP210 CACNA1D RCCD1 SD…
				MAK	MAN2C1	ABCA4	SLC29A3	IGSF6	MAOB				Calu3 SARS-CoV-2 - Downregulated Vero E6 SARS-CoV-2 Downregulated	143	H2AZ2 CAPS ZDHHC6 COX8A METTL7B UPK1B PYURF SRP14 TMEM50B FAIM MBNL3 TMEM218 SLC46A3 SFXN5 RCN2 MYB PIH1D1 HSPB11 CROT HLA-DMB FAM229B CDH6 TMED2 PPT1 ERG28 PRDX3 PGRMC1 TSPAN6 NDUFA9 MACROH2A2 ARL2 DAD1 FUCA2 CST3 ALDH6A1 PDGFD SPP1 FN3K ARMC2 KIF12 CAT LYZ C9orf40 DNAJC22 CYP2U1 LMLN ZNHIT1 AP2M1 SELENOF HR PCYOX1 GALM TMEM80 FUZ EPHX2 COMMD4 DPP3 CYS1 EPHX1 SPC25 PET100 PDZK1 CCDC198 RNF128 AT…
				VGLL3	ESS2	ERCC6	MAN1A1	ATP8B4	MAP1B				Calu3 SARS-CoV-2 - Downregulated Vero E6 SARS-CoV-2 Upregulated	53	DUS3L ID1 ENTPD7 FAM174C MEX3D FARS2 MAPKAPK3 B3GALT6 MON1A SMAD6 RGS2 SERGEF AOPEP MOK CYP2D7 TMEM201 MATN2 GPM6B RIBC1 POC1A NEFL CTU2 RRP9 IL17RE ANKRD9 CCNO MTHFD2L TMEM238 FAU IGSF9 MEF2B GRAMD1B DNAH7 ID2 JMJD7-PLA2G4B P2RY11 METTL1 RRS1 DLL3 NOP56 EFCAB6 CMTM8 PAPSS2 POLR1E FOXC2 CTPS1 BMP8B H2AW EEFSEC CTXN1 MAP6D1 S100A4 DOCK10
				CLTCL1	ACAA1	ABL2	THNSL1	ZFYVE27	RHOJ				Ad5-hACE2 sensitized Mouse - SARS-CoV-2 Downregulated Calu3 SARS-CoV-2 - Upregulated	139	ZEB1 EIF1 UBE2W DNAJB4 ZSCAN12 BTBD10 CALCOCO2 GNAI1 CPXM1 CAMSAP2 NEURL1B SLC25A51 NEDD4 CCDC186 SATB2 KLF12 IPMK RNF165 SNPH SPTB CCL28 COX6B2 NHSL1 EGLN3 SHISA2 ZNHIT6 ARL4A OXTR AFAP1L1 NACAD PRRG1 MAP1LC3B TRABD2B PGGT1B HIPK3 XPOT AKAP12 FAM76A LRRC8B UNC80 CLDN1 C11orf96 MID2 THNSL2 C9orf85 AKAP7 TSEN15 IRF6 NDUFA4L2 TTC32 CYP2E1 TJP1 HEG1 KCNJ14 EIF4B FERMT2 DAB2 MGLL JMY LIMCH1 BCAT1 FLR…
				ABL2	H2AZ2	ATXN7L2	MAN2A1	MAN2A1	MAP4				Ad5-hACE2 sensitized Mouse - SARS-CoV-2 Upregulated Calu3 SARS-CoV-2 - Upregulated	212	XDH CD38 CYP1A1 ANKLE2 CHRNB1 TANK XAF1 WSB1 BATF2 SAMHD1 TAP2 NECTIN4 CMTR1 RNF111 ADAR SLC15A3 ITGAX IRF2 ENO3 IL10RA ADAM8 ADCY4 GBP5 NCOA7 TYMP IL2RG UGCG ATXN7L1 RGS16 MOB3C LNPEP RAP1GAP2 CCSER1 GRK3 NCEH1 UBD MUC4 TOR1B ITGAM MOV10 NOD1 COL4A4 BAZ2A AKAP9 SLC26A9 NOS3 RHBDF2 INTS6L STX16 TRIM25 NPC1 MDM4 PIK3AP1 FRYL GPR132 TNF SMCHD1 TRIM14 PIK3CD CXCL17 PARP8 COL4A2 COL11A2 ANGPTL4 PLAT …
				KCTD13	ACACA	RPLP0	EFCAB11	MAN2B1	MAPT				Calu3 SARS-CoV-2 - Upregulated Vero E6 SARS-CoV-2 Downregulated	53	COL1A1 UFL1 BMF NDRG1 UBE2H SERPINA3 CHMP5 GDPD1 DHRS9 TP53INP1 KLHL24 S100A3 RHCE HNF4G C1S ERAP2 PCMTD1 TFPI DDX59 LOX CLTRN ZNF879 ZRSR2 MMAA TNFAIP8 SCAMP1 THAP6 RASSF6 XIAP ZMAT1 MCC SLC25A45 FMO4 NCF2 VANGL2 PTER C4orf33 GIMAP2 AZGP1 RNASEL NR1I2 RBM43 NEK3 SP140L C3orf52 PLD1 HAPLN3 BTG1 CFH ZXDA LETM2 BTC ZNF283
				TP53INP1	MAOB	KCTD13	CYBRD1	GTPBP6	ASIC1				Calu3 SARS-CoV-2 - Upregulated Vero E6 SARS-CoV-2 Upregulated	405	AEN CHD9 USP6NL DUSP4 CPEB3 USP42 KDM6A KLF4 SCHIP1 AHRR GRHL1 PLA2G4C ZNF614 NEURL3 NFAT5 TAF1D NR4A3 GBX2 AMOTL2 FOXO1 DUSP10 ZNF3 TRIM16 GADD45B CDK18 PPP1R15A USP15 GFOD1 EGFR NKX3-1 CREB1 ZBTB21 HCFC2 C15orf39 IER5 ZBTB10 BHLHE40 TNIP1 INHBE ZSCAN31 SLC1A3 LRCH1 SLC6A12 ANKRD33B SH3RF1 GSE1 ZNF57 ZBTB46 DTNA MAFF EEA1 ARID1A ZNF280D HIVEP1 TAF4B ATAD2B ARHGAP17 INTU RAPH1 TIPARP PIBF1 TNFSF1…
				EPSTI1	ACADS	RPLP1	BTBD8	ERN1	ACHE				Ad5-hACE2 sensitized Mouse - SARS-CoV-2 Downregulated Vero E6 SARS-CoV-2 Downregulated	103	CETN3 PCCB CHMP2B CAMK2B NEGR1 ACSS3 CHADL CAV2 IGFBP3 PLA2G12A DYNLT3 NDUFA5 RCBTB2 CHRDL1 RIDA TFDP2 ACBD5 GNG10 CDH17 RAB23 SPEF1 NDUFB5 CREBL2 DUSP19 TGFB3 NUBPL HIBCH SLC12A5 FABP4 TMEM126B TIMP2 MAGED2 SCP2 TPMT PGM2L1 NOP10 IFT43 NUF2 SMARCA1 ACOT6 LSM8 NXT2 PAIP2 CALML4 CSDE1 NUDT7 RCAN2 PCDHB2 STK32A SFRP4 ABCG4 FOXN4 UGDH NPC1L1 ENY2 CCNG1 GLUL CLYBL MSRB3 NDRG2 CELF5 C1orf115 TWSG1 FAM…
				MAP1B	MRS2	TMC7	ZMPSTE24	EPSTI1	ACO1				Ad5-hACE2 sensitized Mouse - SARS-CoV-2 Downregulated Vero E6 SARS-CoV-2 Upregulated	79	ZHX3 PPARGC1A LMCD1 RPS16 ARVCF CSRNP3 GLIS1 EEF2 MPP3 PABPC1 SMIM15 DDR2 CUBN NDUFAF4 ATOH8 BACE2 TPT1 RILPL1 KCNH4 BMP7 RPS24 RPLP0 NR2F1 RPS27A PFDN5 SPATS2 RACK1 MYO1A ZNF367 FBXO41 TBX20 SKIDA1 FMO2 LRRFIP2 FMN2 HS3ST3A1 JADE1 RPLP2 EEF1D LRFN1 RPL28 RPL9 SYBU SV2A PGM5 CASS4 C1orf52 RPL5 KCNN1 RPS12 CHD5 TMEM132B PGLS DLX1 RPL35 RPLP1 PPFIA3 RPL32 SDHAF1 IGFBP5 NXN RASL11B SOBP EVPL NXPH3 T…
				MAP2	ACAT2	ERN1	H2AZ2	B3GNT5	ACTA2				Ad5-hACE2 sensitized Mouse - SARS-CoV-2 Upregulated Vero E6 SARS-CoV-2 Downregulated	58	ASAH1 ACER3 PLBD2 SLC26A2 DDOST PLA1A STOM SUMF2 PSAP LGMN TPP1 OS9 TMEM168 PDIA3 GANAB PIGK RNPC3 PGAP1 LAMP2 DOCK2 NAGA ECM1 PARP11 MAN2A1 SLC7A8 UBE4A HSP90B1 GRN SPCS2 RSPH4A GLG1 SLC29A3 NCSTN MMP14 ATP6AP2 PDIA6 PBXIP1 ITGB6 ELMOD2 ERBB3 SPEF2 MLC1 CFAP43 IL13RA1 NAPSA COL4A1 DNAH3 SIAE TRMT1L MMP19 DPP4 SMPDL3A ITGA4 ATP8A1 TSPAN1 JAK3 F11R C18orf54
				MROH3P	ASIC1	GTPBP6	SLC7A13	ACER3	UPK3B				Ad5-hACE2 sensitized Mouse - SARS-CoV-2 Upregulated Vero E6 SARS-CoV-2 Upregulated	74	SUSD6 UCKL1 SZT2 URB1 DUSP2 GRAMD4 ZSCAN25 SLC20A1 DISP2 SOWAHC LHX2 RBM15 ARRDC2 DIDO1 ZNF142 USP36 ABCC1 P2RX7 HAVCR2 ARID3A PPARG SNAPC4 DENND4B CPT1B NR6A1 PFKFB3 GRAMD1A SLCO4A1 ZNF276 RYR2 NPR2 PRDM15 ATP8B1 KIAA0753 KMT2B POLR3A LRRTM2 CCDC17 HEATR9 RBM5 RBM33 LEPR PLPPR3 PER3 USP37 SPRED3 IL12RB2 SASS6 SFTPB TLR9 TTC6 NOTCH1 ZZEF1 LTBP1 POU6F1 CSPP1 SMG1 TNRC6A PPRC1 GTPBP6 SPRY4 SCAF4 SL…
				CNST	ACLY	AKAP17A	KREMEN1	ANKRD39	MC1R				Calu3 SARS-CoV-2 - Downregulated	1606	MSRB1 AACS NAPRT IRAK1 REEP6 COPRS MAP3K3 SPIN2B HERC2P2 C20orf27 DHRS11 STK25 AP1S2 CA11 NUDT1 PCDHA13 CNPY4 NTHL1 KIAA0100 CRELD2 ORC1 GMPPA IMMP1L MMP15 POLR2J UQCRC1 ADAM23 ZNHIT2 TFR2 OGFOD2 BTF3 SLX1A EML3 HGH1 SPACA6 UNG GSTP1 MYORG SLC9A3R1 NADSYN1 RGS14 ARMC6 MAD2L1 E4F1 PXN-AS1 MRPL57 FXYD2 POLD2 POLRMT MANF GTSF1 C5 ZNF511 PGM1 PELI3 HSPA2 CNTNAP3B NUP85 DCAF11 LAMTOR5 SQLE EIF5A XXYLT…
				ZRSR2	HS6ST2	RPLP2	TP53INP1	RPN2	DACT2				Calu3 SARS-CoV-2 - Upregulated	1551	SLMAP APBB2 KCNG1 ZNF799 SLC10A7 CXCL3 STYK1 EP300 CYTH1 PNPT1 MIER1 CHD1 TAOK3 BBS12 GTPBP1 RAB33B ZNF83 ARL14EPL RNF223 PGBD5 FBXO11 GCC2 WBP4 SAA2-SAA4 SAMSN1 STPG1 NPR1 ASS1 PLAAT2 SNX6 RAG1 HLA-J SNAPC1 ITPRID1 QKI PDP1 UBN2 RP9 PSG4 GNB4 DOCK11 ZNF350 GORAB KRT15 MOB1B KIN ZNF146 GJB5 PRSS22 CYP3A5 LOC100506083 AKIRIN1 FHDC1 TNKS2 IL23A R3HDM2 MTRNR2L8 FST PAWR TAB2 GPATCH8 TANC2 ZMYM5 ANXA…
				ACHE	MATN2	CNST	MNS1	SHISA5	LRTM1				Ad5-hACE2 sensitized Mouse - SARS-CoV-2 Downregulated	1385	CLMP RPS11 PKNOX2 KLHL13 PDCL3 DECR1 RPS18 CCNI ZBTB12 KCNA6 ZG16 ERG PDE1C PIR PPCS EVC FIBCD1 SERPINF1 RPS6KA5 SLCO2B1 ALDOC SEL1L3 WDR45 CCNY MAOA RFXAP CDK1 RPS28 GDF10 GPN2 GCLM PPM1A FAXC SMIM27 EMC8 GNA11 COX7A2 GNG12 CNTN2 CHRM1 MRM3 SMTNL2 KISS1R FHL1 OSGEP PSMD5 RSU1 RPL4 RPS21 KRCC1 SYTL5 PRND CLCA1 OLFML2A PLSCR4 KCNK10 PITX1 RDX DNAJC9 ITSN1 MUC2 SGF29 TRIM45 CENPL PREX2 SCRN1 POLR3G…
				MARS1	ACP5	CEP85L	ACADM	NT5C3A	PPP1R14A				Ad5-hACE2 sensitized Mouse - SARS-CoV-2 Upregulated	661	CXCR4 ESYT1 TMC4 KBTBD8 SLC12A4 POU3F1 TEK CD160 EMC1 ALG2 THADA DNAH11 ZNF687 MAN2B1 CD53 ARHGAP15 IL18BP ARID5A HP PPM1H SEMA3G TM9SF4 PLEKHM3 B2M KLRG1 MEGF11 BAIAP3 LINC-PINT SLC16A11 TMEM132A ARHGAP8 FBRS FPR1 ADGRG1 GRAMD1C CACNA1C SLC12A7 ATP11B CD276 RNF31 ESAM PFKFB2 IL10 EFL1 LRP1 BIRC6 RFT1 GALNT6 KCNA3 TARS2 CD28 PSD4 ABCC5 SYNE1 IST1 PLXNB2 TM9SF2 SDC3 DNAH8 ADAP2 SLC41A1 ELOVL1 LDLR…
				USP9X	MAZ	ACHE	MAP1A	CLK4	NAA10				Vero E6 SARS-CoV-2 Downregulated	529	FAM187A PXYLP1 LMAN1 SUMO1 MMP7 RTN1 NOSTRIN SORL1 TMEM266 PDCD4 VWA5A FPGT CD82 ELAPOR2 IPP TMEM59 GRIK2 TDRKH BST1 ZCCHC12 FSTL5 TMEM241 ASTN2 CPD ENKUR IFNAR1 PPID TLR5 SPATS2L ARSK PROS1 KIF5C CCDC28A MRO PLPPR5 RAD21L1 ANXA2 MAN1A1 PRKN EMB TMEM182 OLFM4 NCAM2 CFAP54 PAAF1 ATP2B4 MED31 SLC2A2 CHURC1 SH3GL2 PDK3 HOXB7 STAB2 SLC26A7 LBH UGT8 TMEM88B TMOD3 IL1R1 ABTB1 TBC1D8B YPEL2 SLC44A4 ORC3…
				CLTRN	CNPY4	MATN2	ACER3	SPEF2	CYGB				Vero E6 SARS-CoV-2 Upregulated	618	HIC2 NUP42 DCAF4L1 ZBTB48 PSMG4 SETDB1 CACNB1 KDM4B FUT4 NBPF3 DNHD1 AHI1 CAMSAP1 PALM2AKAP2 IFITM10 UIMC1 C2orf78 VWCE SCARNA2 BICD1 NCF1 E2F4 NOL4L PHF12 MAP2K4 SCARNA16 KCTD2 C19orf44 ARID1B RPL27 EPN1 MT-ND6 MAGI1 RN7SL304P FAM13A SNORA23 FOXN3 SLC8A2 FMO3 NETO1 IPPK ZNF10 WDR74 GPATCH3 CCNB1IP1 TRIM11 GLIS3 SRGAP1 BTBD18 CCDC85C MT-CO1 ODC1 RPUSD2 CCDC168 FAM124A DAGLA TENT4A KLHL26 ZMIZ2 BC…
				CLK4	SPC25	CLK4	MRS2	ESRRA	ACTC1
				MATN3	NMRAL1	ESR2	ACADSB	ACP2	ACTG2
				IFNL4	PPP1R14A	DNAJA2	ACADVL	KIAA0319L	UBL4A
				MB	NAA10	NCF1	ACAT2	LRRK2	LAGE3
				LEKR1	RHBDD2	MAP6D1	ARSK	ZFP57	MCM6
				ACTA2	TMPO-AS1	MBD1	ZRSR2	MALAT1	MCM7
				TMEM212	WDR18	SLC22A15	BET1	TTC14	ACTN4
				HDX	MCM2	RPS12	PAIP2	MCAM	BEND4
				ETFBKMT	MCM3	TIGD1	CLTRN	EMILIN2	ACTN1
				MCC	MCM4	ABHD6	SPEF2	ETV3	SNX21
				JDP2	MCM5	RPS14	SPC25	TCIRG1	SMIM15
				MCL1	LAGE3	OBSCN	CD109	EVI2A	BTBD1
				CARD16	MCM6	ETS2	MCC	EVI2B	MDH1
				PGLYRP2	MCM7	SCYL1	PIPOX	PLPPR3	CSMD2
				DTX3L	ISCA2	ZNF267	AS3MT	IKZF1	ACYP2
				ACTN2	ACTN4	OR2V1	LGR4	BFAR	NDRG3
				ACVR2A	METAP1D	ETV3	CD46	TLR7	ME1
				MDFI	MDH1	CCNO	SMIM20	RDH13	TOMM5
				PKD1L2	COMTD1	RPS16	ERGIC2	DTX3L	NDRG2
				ACVR2B	TOMM5	MCL1	DNAJC22	DENND1C	ADARB1
				ARID1A	MEA1	EVPL	MAGT1	BCL11A	PANK1
				MDM4	PANK1	PLPPR3	SPA17	METAP1D	TMEM132B
				UBASH3A	ELFN2	IER5	LMBRD2	GMIP	ELFN2
				UBN2	GALNT16	TNIP1	HSD11B1L	TLR6	TENM2
				SLC25A25	ISY1	RPS20	RRM1	RRBP1	GALNT16
				ADAM8	KIAA2013	RPS24	TM6SF1	SLC15A3	DSCAML1
				ADAR	MYORG	RRAGB	ADA	MBD6	ARSI
				PLEKHG5	MAP3K3	CEP76	ARMC2	MDM4	SNN
				ZC3H6	CDC45	ACTN2	TFG	PPM1J	KIAA1143
				ADCY2	ADH1C	RPS27A	CYP39A1	PLEKHN1	ADD1
				PICALM	FZD1	JADE1	NDRG2	SLC25A25	ADD2
				MEF2A	CENPP	ACVR1	CYP3A7-CYP3A51P	ADAM8	ADD3
				ESCO1	GRAMD1B	SMIM15	RTN1	ADAR	EVX2
				MEF2D	FZD8	ARID1A	GALNT16	TRRAP	SLC12A5
				CCDC85A	RHPN1	SLC25A25	TRIM59	F3	PNMA8B
				MYSM1	METTL1	F3	KIAA1143	GRHL2	MEOX1
				TMCC3	PARP1	TMEM132B	IFT43	BIRC6	MEOX2
				BRWD3	ADRA2A	FAM13B	GASK1B	F5	PM20D2
				MEIS1	NWD2	FRMD1	TTC26	CNTROB	MEP1A
				GATAD2B	ADRA2C	MEF2A	STN1	ABCA7	MEP1B
				ZUP1	KRT24	SLC25A37	FABP4	TLR8	ADH7
				MAP3K1	BEND6	MEF2D	ADD3	REXO1	ADK
				SRSF12	CYS1	MYSM1	SLC12A5	SLC25A37	ADORA1
				ZNF490	KITLG	POLR1H	SORT1	ADCY7	MEST
				KLHL29	MGMT	MEIS1	S100A3	MEFV	MFAP1
				ZBED9	MGST2	GATAD2B	FZD6	F13A1	ADRA1B
				ADM	MAP1LC3B2	PHF21A	PCBD2	PLAC8	HEG1
				USP31	LOC100132167	RYR2	S100A11	PPM1H	ADRA2A
				ADORA2A	HYAL3	SPRED3	SAMD9L	RNF157	BEND6
				PLEKHG1	CASKIN1	PLEKHH3	ACSM3	RYR2	KITLG
				UNC5A	MIF	AXIN1	EFEMP1	SPRED3	ADSS2
				MET	MAD1L1	AXIN2	BEND6	SCAF4	MGP
				AHRR	PPM1L	SCAF4	ATP8A1	PLIN2	AP2A2
				HEG1	MIPEP	NUFIP1	NDRG1	PIK3R4	MGST3
				H2BC15	NME5	EHD4	CYS1	FZD4	GPR158
				RIMKLB	AHCY	KLF2	TSPAN31	CCR2	SCAMP5
				ADRB2	SPACA6	GREB1L	KITLG	LENG8	HECW2
				AGO4	MKI67	CITED2	MGST1	SLC41A2	ACAN
				GRK3	OSBPL7	SEMA3A	MGST2	TBC1D32	CASKIN1
				H3C4	ALPK3	S100A4	PLA1A	MET	KLHL13
				ZNF608	MLH1	SPTBN5	SC5D	PTK2B	MIF
				INTS2	SFXN2	GRAMD1B	POMP	MS4A4A	HACE1
				CIITA	AK2	SHROOM4	ATRAID	IRF9	ARL13B
				MTUS1	IGSF9	GLYATL1	PGAP1	PCGF6	POC1B
				ARHGAP31	PLA2G10	ADM	ATP6V1D	MFAP3	MIB1
				LIPH	ALAD	FZD9	AGT	FAP	AHCY
				H4C8	ALCAM	USP31	PTRHD1	DGLUCY	ALPK3
				H4C5	MME	ADORA2A	SCN4B	NAA25	AHR
				H4C14	SLC25A29	YOD1	PARL	FAT1	DISP3
				JAG1	DEGS2	METTL1	SCN9A	TMEM62	AHSG
				RTL9	ANXA9	IRF9	SCP2	SLAMF6	SLC25A53
				CGN	ALDH3A2	H2AC14	TXNDC16	VPS52	FOXO4
				CXCL9	ALDOA	FAM71A	ANTXR1	SAMD9L	C1QTNF3
				KIAA1328	MMP15	H2AC6	FAM3C	CEPT1	SPOP
				AHR	ALDH6A1	MFNG	ACAA2	NOD1	ALB
				MAP3K9	CTU1	H2AC20	NOP10	MGAT5	SRPX
				MAP3K10	RAD54L	AHRR	MACROH2A2	ATP8A1	MME
				PIP5K1A	DYRK3	ARID1B	PXYLP1	GRK3	C1QTNF5
				PIP5K1B	MPG	H2BC13	ALCAM	FCER1G	RPL22L1
				ZNF624	MPI	FAU	ECI2	FCGR1A	C1QTNF7
				AFF1	AMBP	CORO2B	MME	SBF1	ALDH2
				ZNF616	TRMT9B	ADRB2	ALDH1A1	PLA1A	SLC5A12
				MLLT3	MPST	DLC1	IFT80	FCGR3A	FBXO32
				AFDN	SAMD1	GRK2	SMPD3	SERINC1	ALDH3A1
				PLA2G6	TICRR	FCAR	MMP1	SPON1	TDRD6
				C1QTNF1	BIN1	TTC7B	GPNMB	KAT8	ALDH1A3
				ZNF766	AMT	AGO3	TMEM164	PGAP1	MMP24OS
				NCEH1	PTPMT1	RACK1	FBXO32	PPM1L	ARHGAP20
				ERVV-1	DEXI	TMEM184A	MMP7	ZC3H12D	SPATS1
				NR3C2	LAMTOR2	CSRNP3	TMEM123	AIG1	ALDOB
				ADGRF4	MRPS28	USP42	SLC30A9	OSBPL7	ALDOC
				ABCD1	COA3	UTP15	MMP10	KIAA1109	AKR1B1
				SPDYE5	BZW2	ATXN1	ZNHIT1	SCNN1G	PCDH10
				ULK1	PPFIBP2	ATXN7	MMP14	MLH1	MN1
				ARRDC3	PRXL2B	ARHGAP31	MMP19	NLRC5	KCNT1
				FBXO32	ACAD9	SRGAP1	ALDH6A1	KMT2A	ALK
				EEA1	CIP2A	MICB	SCARA3	CRYBG1	ALOX5
				BCAR3	TMEM14A	SCN2B	ATP5PD	CCL2	MOBP
				ALDH1A3	ANXA4	ARIH2	FKBP3	AFF1	GPRASP2
				ZNF319	ANXA5	SCN5A	SMIM19	ETNK1	MOCS2
				SIPA1L2	SUGT1P4-STRA6LP-CCDC180	RN7SL304P	CDCA7L	CCL5	CAVIN2
				EPB41L4A-AS1	ANXA6	MITF	SDCBP	NCEH1	DOC2B
				ZNF160	FLVCR1	ARID5B	LRRC73	SLC49A3	OARD1
				ZNF417	ANXA13	ALPK3	PCYOX1	NLGN2	CUL4A
				ZNF471	RGCC	MED12L	MUC20	ALAS2	AMBP
				MARCHF4	DBNL	CDC42EP2	SEL1L	USP35	MPP3
				GOLGA7B	MACROD1	ZNF398	MPP1	GPNMB	CUL2
				MN1	KCNAB2	C19orf44	DRC7	DEGS2	MPST
				C6orf223	APEH	FGF2	SEMA3F	ZCCHC7	CUL1
				PREX1	COX10-AS1	PIP5K1A	DNAH3	ALDH1B1	SLAIN2
				ZNF548	BIRC5	PDZD8	DCDC2	ARHGEF37	JCAD
				CAVIN2	APLP1	CCL2	CYB5RL	FGR	TEAD2
				ANXA8L2	DGKZ	AFF1	AMY1C	MMP8	TSHZ3
				WDFY1	PYURF	IGSF9	ASRGL1	MMP11	AMPH
				MOV10	NT5C3B	CCL5	ZCCHC12	MMP14	LRFN1
				KIAA0754	MSH2	MICAL3	TRIB2	DOCK6	TRIB2
				FAM110B	APOC1	GPRC5D	SFRP4	SUCO	IRS4
				BAHCC1	CAMK1	ARRDC3	STAB2	MMP19	CDC42BPA
				DUOXA2	STK32C	EEA1	FMO4	CX3CL1	TPRG1L
				MPZ	APRT	BCAR3	IPO8	SDC1	LRCH2
				DIP2B	AQP1	AMOTL2	KIF27	TMEM181	LEO1
				LINC00638	AQP5	PIBF1	SRSF5	SDC4	LRRN1
				UBQLNL	CCDC61	CAMSAP1	BIVM-ERCC5	NXF1	SLC25A4
				BNIP5	DMBX1	CXCL11	EMB	MOV10	GEMIN2
				ZNF311	MBD3	ZNF471	WDR31	ZNF687	RGS5
				KLF11	ADAM22	TIMM44	C11orf54	PEAR1	IFT20
				ZNF492	ABCC6	MMP17	SGCB	VCPIP1	KNSTRN
				ADCY4	GADD45GIP1	DHTKD1	AAMDC	ZMYND15	PPFIA4
				AMPD3	ARF3	ZBTB18	SPCS1	SELE	MRPL42
				KIF6	ARF5	FAM135A	FOLR1	RHCG	ANXA3
				TSGA13	AKR7A2	ZNF614	ANXA2	SELL	TMEM14A
				RNF169	FAM156A	CRAMP1	RNPC3	USP36	ANXA5
				SMARCA5	SPC24	SDC4	UFC1	SELP	ANXA6
				SHROOM3	PTOV1	PHF21B	ANXA4	LRRC8C	PKP4
				TRIB2	ARL2	RNF138	SH3BGRL	ABCC1	DPPA2
				OGT	ARL3	MRTFA	PRDX4	SEMA4B	AKNAD1
				ANG	ZDHHC24	PSMG4	CHMP5	RHBDD1	USP29
				SH3RF1	ARRB1	ARAP2	ARL6IP5	ATP13A4	MACROD1
				ANK2	BRD3OS	EBF4	PIK3R3	DNAH3	APBB1
				TMEM217	PHPT1	BEGAIN	SH3GL2	ADCY4	HIPK2
				SEMA7A	THYN1	FOXC2	HTATIP2	MIA3	C15orf40
				OSTM1	ARSL	REV1	BMF	THEMIS	BEND3
				SNX24	RUVBL1	ZNF823	CALCOCO1	OGT	GAS7
				CCDC146	LAMTOR4	NBPF3	NTPCR	DDX17	UPRT
				MAP4K3	UBE2T	USP36	ASAP3	ANKRD66	TRIM71
				MYH7B	TIMM21	SELPLG	OLFM4	ANGPT2	APOA1
				PPFIBP1	STXBP6	MPP3	TMEM254	HYOU1	NT5C3B
				ANXA3	WDR97	FOXO1	TMEM138	FN1	APOB
				SLC43A1	HAUS1	FOXO3	MRPL13	SEMA7A	YBX3
				UVSSA	UQCC3	PHLDB3	FUZ	EID3	ZDBF2
				BMF	ORMDL2	MRC1	MIEN1	OSTM1	ZBTB12
				CNTNAP1	NUDT1	FOXN1	XIAP	EP400	APOC1
				AOC2	MTHFD1	ZNF703	PYURF	SFTPB	CHST1
				ENC1	RANGRF	MLANA	APLP2	UBD	BCAS1
				CGAS	COMMD9	ABCC1	NPC2	SFTPD	MAGEE1
				IYD	TMEM208	ZNF821	SHLD1	COL20A1	FUOM
				PLEKHA4	ASL	KLF11	TM2D3	PRSS12	PPFIA3
				APBB2	FHOD1	MAP2K4	CPZ	VASN	MYZAP
				HIPK2	GET3	SHROOM3	ACOT6	RNPC3	PIR
				IFITM1	RNASET2	ZC3H12A	CFAP43	SH3BP2	DNAJB3
				BIRC2	SSNA1	ZBTB2	ALPK1	FPR1	DMBX1
				RNF213	MYO1F	LRFN1	API5	GRAMD1A	MBD3
				BIRC3	XXYLT1	FMO2	SMC2	TTI2	AR
				SLC26A9	MTLN	FMO3	NUBPL	AOAH	DENR
				PIWIL4	AACS	FOXO6	PAAF1	RNF135	PRX
				XIAP	ANTKMT	SH3RF1	ERN2	NDST2	IGDCC4
				DGKE	RACGAP1	CAMKK1	SKP1	PLEKHA4	PDLIM4
				MYO1B	RAB40C	NOP56	ZNF365	RNF149	AKR7A2
				DDO	UHRF1	SRSF7	MEAK7	IFI44	PRKRA
				FAM227B	MRPS34	SFSWAP	ABCC6	STAP2	SEC14L3
				ZBTB26	CENPV	SEMA7A	SLC2A2	LMTK2	MSRA
				CBX4	LRRC61	ARHGAP23	ARF4	RNF213	RHOA
				ZSWIM6	DYNLL1	SFTPB	MSN	SLC26A9	PTOV1
				ZNF317	ALDH4A1	ZCCHC8	SLC6A6	CCDC187	SPTBN4
				SENP8	CHID1	PPM1D	ZCCHC4	PIWIL4	MSX1
				FAS	LYNX1	SGK1	MSRB2	ZNF407	ARL1
				FAM160B1	EIF3B	DHX37	BEX3	SLC39A4	MRPL18
				BLZF1	EIF3C	FOS	PLA2R1	FNDC3A	ARL3
				SHROOM2	LRRN4	DDX60	C1GALT1C1	NPC2	ARNTL
				CWC22	EIF3G	PHF12	ARL1	ST3GAL1	MT2A
				BHLHE40	ATP1A1	FOSB	ARL2	APOBEC1	NDUFAF4
				CDC14A	SLC4A4	SLC25A33	SCUBE1	TMC4	ARRB1
				MIER1	RNASEH1	PPFIA1	THEM4	CHD7	MB21D2
				ZNF529	MTX1	MEX3D	KBTBD4	CACHD1	MTAP
				SFMBT2	STX10	GRAMD1A	GPIHBP1	CFAP43	CCDC124
				KMO	FXYD2	BTBD18	SLC12A1	ALPK1	PHPT1
				YARS1	JMJD7-PLA2G4B	AOC2	KHDRBS3	APOD	TMEM242
				TRIM23	SRSF9	MYOM3	TAF9B	ENPP4	GSTK1
				PPP4R4	ATP5F1A	ZNF507	SLC13A1	SIRT7	ART4
				AREG	HYAL2	PLEKHA4	WDR11	TARS2	ARVCF
				ARL4D	MVD	IFI44	SLC26A7	USP37	LGALSL
				ANKRD36B	ALDH7A1	CPEB3	SLC16A2	DDX55	STC2
				RHOB	MVK	GOLGA6D	SLC17A1	POM121C	RANGRF
				RND3	DGAT1	DOCK10	SLC34A1	WDFY4	ASCL1
				ZNRF3-AS1	MYB	CCDC85C	ASAH1	DENND1A	PDE8B
				MSX2	ATP5F1B	KLF15	CGREF1	SLC1A5	CFAP20
				ZC3H7A	MYBL2	ZNF622	CIDEC	SLC2A1	ASGR2
				ARHGAP5	ATP5F1C	BIRC3	ANKEF1	GFM2	TP63
				MIA-RAB4B	FAM98C	CHD9	PDGFD	MADD	MYLIP
				MT2A	ATP5F1D	CCDC80	VPS35	CYFIP2	SSNA1
				MB21D2	ATP5F1E	FNDC3A	TMBIM4	SBNO2	ZSCAN18
				RGS20	ATP5PB	SIAH2	GHITM	SLC3A2	DACT3
				FAM193A	ATP5MC1	DGKE	CEP70	GPR107	BRINP2
				CNOT6L	ATP5MC3	FHOD3	SMARCA1	SCML4	GATAD1
				PLA2G4C	LINC00937	TBC1D22B	ABTB1	RUFY2	FUNDC2
				STPG1	ATP5ME	DDX51	HLTF	MSR1	SLC17A8
				KLF7	ATP5PF	FAM131A	GPSM3	KLRK1	RACGAP1
				TRIB3	ATP6V0C	ST3GAL1	AKR1C3	SCARF1	CENPV
				ART3	MYH10	CNKSR2	TMEM30A	LY6D	RASL11B
				ANKRA2	ATP6V0B	BCAN	HAPLN3	CD93	EIF3A
				STC2	DUBR	CHD7	SORCS3	TRMU	EIF3F
				MTF1	ATP6AP1	SYBU	SMARCE1	ARHGAP4	TRAK2
				RPS10-NUDT3	GPAA1	ZSWIM6	FKBP7	NBAS	CRYBG3
				PPP4R2	MYLK	TNRC6C	CYP4F12	ZC3H7A	EIF3H
				ZNF92	LRRC45	MON1A	HSPB11	FRMD4A	LSM2
				TBK1	CENPX	MLXIP	ZFP92	NPTN	RNASEH1
				MTM1	AUH	PPFIA3	FUCA2	SLC7A1	SAMD14
				ASNS	CMC1	ZNF317	VAMP8	ATF6	MUC2
				DNAH17	AUP1	RAB20	CYP4F11	SLC9A1	PEA15
				RBAK	ADAM23	USP37	LSM8	IGF2BP2	TRIM37
				PHACTR4	OST4	WDR37	ATP2B4	THADA	ATP5F1A
				CAPRIN2	PELI3	FAM160B1	ZMAT1	SNRNP48	H19
				EIF4EBP3	BAD	NCKAP5L	PDZRN3	NRBP2	MVD
				ASS1	HNRNPM	FOXJ3	PRRC1	MAPK15	ALDH7A1
				OASL	SNAI3-AS1	SPECC1	RBM43	FAM193A	LRRC15
				MKX	BAX	BHLHE40	MEGF10	FAR2	MXI1
				ZBTB10	BBS1	CDC42EP3	VPS29	SLC12A4	ATP5F1C
				ANKRD11	IL20RA	PABPC1	MBNL3	ART3	AFG1L
				TVP23C	RDM1	C6orf136	RBM34	NAPB	B4GALT2
				CD274	BCKDHB	SLC1A3	ALDH7A1	LMBR1L	ATP5F1D
				ABCB11	NDUFA2	CDC14A	RBBP9	SLC17A9	LYRM7
				FLCN	NDUFA3	PRPF18	ACSL5	SLC16A1	ATP5F1E
				SOCS1	NDUFA4	ZNF446	MGME1	SLC18A2	ATP5MC2
				RGPD6	CRACR2B	RBM20	MITD1	ASAH1	MYCN
				PLD6	NUDT8	ST6GALNAC2	MYB	MTOR	KCTD12
				ZFHX3	FBXO17	AREG	GABRA2	MTHFR	ATP5MC3
				ZNF799	NDUFA6	SBNO2	SORL1	SLC15A4	CADM3
				ATF3	NDUFA7	SLC3A2	B4GALT4	SLC20A1	ATP5PF
				IRS2	NDUFA8	ARID3B	SLC25A45	ATF7IP	SMIM13
				ATF4	NEB	USP21	GABRA5	B3GNT2	EDF1
				WDR11-AS1	NDUFA9	STPG4	HR	MTM1	MYH10
				PROSER2	NDUFAB1	SCYL2	RAB23	ANKRD1	URI1
				ZNF565	SUCLG1	TRIM16	KBTBD3	SKAP1	DUBR
				RBM24	SUCLA2	ZFYVE28	CERKL	DNAH17	MYO1A
				ZNF385C	NDUFB2	PIAS4	SP4	MCM9	HRK
				ATP12A	TMEM80	RHOB	CTSF	OASL	MYO5A
				ATP1B1	ERVMER34-1	RND3	TMEM169	PCDHGB4	CENPX
				ZNF700	NDUFB6	LRIG3	DPY19L3	LAMP3	MYO6
				RAP2C	NDUFB7	SLC6A12	ENKUR	CD274	AVPR1B
				STX16	NDUFB8	FRMD4A	GALC	FLCN	OST4
				MDGA1	NDUFB9	SLC6A13	SPARC	ACIN1	PPP1R3E
				STX11	NDUFB10	ITPKC	ATP6AP1	CARD11	PABPC4
				DIRC3	NDUFC1	SLC8A2	PLPP5	TTC17	RIPPLY3
				MUC1	BDH1	PPARGC1B	HECW1	ST6GALNAC4	BAD
				MUC4	NDUFC2	SETD2	SLC17A3	ATF3	BAG1
				ATP2A3	BANF1	IGF2BP1	SLC39A1	SARAF	NAP1L1
				MUCL3	FAM104B	SLC9A2	SPP1	SIGLEC1	FXYD6
				ANKRD33B	NDUFS3	ARNTL	PSENEN	SNAPC3	MPDZ
				SLC4A5	DPM2	ATP6V1H	RTL5	ATP1A1	BCAT1
				ZNF583	SAP30	NDUFAF4	OST4	DOT1L	NCAM1
				MX1	NDUFV1	ELL2	GOLM2	SNAPC4	PGM2L1
				MX2	NDUFS6	PWWP2B	AZGP1	SNCA	BCHE
				FAM43A	NDUFS8	RGS20	TMEM126B	SYVN1	RDM1
				SLC25A45	LCN10	ARRB2	TM7SF3	ATP1A3	CDHR5
				NEAT1	CMTM8	FAM193A	CDK19	SLAMF7	BCKDHB
				THAP5	NEDD8	MT-ATP6	CD164	SLC41A1	NCL
				MYCL	GGH	PLA2G4C	GAS1	EIF4G3	NDN
				STARD13	DNAAF3	SLC12A2	SLC22A11	RNF39	DLK1
				ARHGAP42	NEFL	MT-CO1	NAGA	ATP1B1	NDUFA1
				SERPINB7	BMP4	MT-CO2	PBK	ARRDC2	NDUFA2
				MYD88	NEK2	TRIB3	DNER	SLC12A7	NDUFA5
				GADD45B	BMP8B	KLF7	NAP1L3	STX16	NDUFA6
				RNF223	ALDH1A2	MT-CO3	KIF12	MUC1	SFR1
				BCL9L	BOK	GPATCH3	GBA	MCTP2	SUCLG1
				PATL2	NCBP2AS2	ARVCF	TMEM185A	ATP2A2	NDUFAB1
				MYH3	LOC90784	POLR3E	SNAP23	MUC4	SUCLA2
				TNFRSF25	IER5L	MT-CYB	BBS2	PRDM15	NDUFB5
				TPRA1	CDC123	CXCR6	SRP14	LMBRD1	NDUFB8
				ZNF486	BSG	MTF1	NFASC	MEGF11	BANF1
				C10orf55	BTD	IQCC	DRC1	SLX4	FGF18
				RNMT	BTF3	TYW5	PGM2L1	INPP5J	NDUFS5
				XKR9	SLC5A6	FARS2	NCAM2	GAA	NDUFS6
				RIPK1	TONSL	SLC20A1	NCF2	GABBR1	IQGAP1
				ATRX	LRRC26	SLC20A2	BCKDHB	MX1	BHMT
				TNFSF14	BUB1B	GNA13	SSBP1	RAI1	NEDD4
				MYO5B	FAM229B	ZNF764	FPGT	SOD3	RPL10A
				TNFSF10	TSPO	MARCHF3	NDUFA2	SON	NEDD8
				DOCK11	C1orf122	TTLL11	MCCC2	ADAP2	LDHD
				RBM12B	CPNE1	ZNF335	NDUFA4	CD276	SP8
				MYO9A	AP1S2	B3GNT2	NDUFA5	LRP2BP	NEK1
				AXL	AP1G2	KLHL15	NDUFA6	MAJIN	BMP7
				GJB4	GYG2	MT-ND1	COQ3	DNAH11	ALDH1A2
				PPP1R12A	CCDC189	ANKRD1	NDUFA8	NEAT1	BNIP2
				AZGP1	TIMELESS	DNAH17	PCMTD1	B3GALT2	BOK
				TICAM1	WDR90	MT-ND2	NDUFA9	MYO1G	NF2
				PXDC1	C5	RAB3IP	SFR1	SMG1	NFIA
				RNF19B	PPP1R35	MT-ND3	CMAS	TTC39B	OLFML1
				BACH1	NMB	CPEB4	SSTR5	ABCC3	CDC16
				TNFRSF14	NME1	MT-ND4	NDUFB2	STK36	NAE1
				RIPK2	NME2	EPC1	CREG1	ZSWIM8	NFYB
				DDIT4L	NME3	MT-ND4L	TMEM80	SP100	C1orf122
				AMZ2P1	NME4	DLL3	NDUFB5	SPAG1	CDC42EP5
				NAP1L1	VPS51	MT-ND5	SSX4	ATP6AP1	NHS
				VSIG1	NQO2	MT-ND6	FAM187A	EMC1	ENDOU
				RAB42	MRPL49	OASL	CENPK	ATP7A	RASSF3
				IL20RB	BRAT1	PAXIP1	PGRMC1	GALNS	OSCP1
				BCAT1	RTL8C	PRICKLE2	NXT2	CMTR1	C1orf216
				LINC00842	ZNHIT2	ZBTB10	FCHO1	ARHGAP15	TCEAL8
				CCDC50	MYRF	KCNK5	PDCD4	PCNX3	NANOS1
				RIOK3	CIDECP1	PUS1	CLCC1	SPINT1	FUBP3
				NCF2	CFAP410	DIP2C	SEPTIN6	CHST14	CDK5R2
				TRIM34	TMEM50B	SNORA74D	BORCS7-ASMT	LRRC45	LMNTD1
				NCK1	DMAC1	MAST1	FN3K	SPN	IL33
				BCL2A1	NOTCH4	RPUSD2	MYO5C	MYCBP2	LDLRAD4
				LMCD1-AS1	C19orf25	FLCN	WDR53	RTEL1	CCDC116
				AGAP11	CA9	ULBP2	IDNK	ACRBP	SPRYD4
				FAM200A	CA11	RASL11B	SEPTIN2	TNFSF10	DMAC1
				BCL3	PAQR9	RCOR3	SULT1E1	ERAP1	NPAS2
				TNFRSF10B	CA12	PABPC1L	NEDD8	RBM12B	CA8
				BCL6	MIR924HG	HMGXB3	GHR	AVL9	RAB12
				TNFRSF10A	TRHDE-AS1	ASB1	BLVRA	PPRC1	NPHP1
				PCMTD1	CACNA1D	CEP131	LNP1	CDK12	NPM1
				SFR1	USP13	ATF3	CCN5	ADAM15	CACNA1S
				IL18R1	MEF2B	ATF4	ABCG4	UNC5B	S100G
				BDKRB2	SLC25A20	MSANTD4	LDHD	CCR9	NRAS
				GOLGA6L4	NPY1R	MAML2	NEK3	TTC21A	ZBTB7C
				BDNF	CALB1	PROSER2	TSC22D1	ARHGAP26	CALD1
				CFB	RPS6KA4	DAAM1	NEU1	B2M	GAS2L3
				INPP4B	DPY19L2	FUT1	ALDH1A2	TGFBR3L	COL6A6
				CEACAM1	CALM1	TBR1	NR1I2	BACH1	NOL3
				NEDD4	NRGN	CCNB1IP1	GANAB	TNFRSF14	NRGN
				PRDM1	NRL	SNAPC4	BNIP3L	KBTBD8	PRICKLE1
				NEDD9	NRTN	FUT4	GPC3	NAGA	CDKL2
				SOCS2	CALM3	SNCG	TMTC3	RBM26	CALM3
				CFLAR	ZNF584	ARRDC2	PAPOLA	FXYD5	YBX1
				MLKL	C21orf58	ZBTB11	MAGED2	RAP1GAP2	NTF4
				BMP2	CALR	STX11	SUOX	P2RY13	CAMK2A
				KSR1	CAMK4	SPEN	ERAP2	GBA	CAMK2B
				NEK3	NTHL1	NFAT5	NFATC4	CMPK2	NTRK2
				DUOX1	NTRK2	FYN	MLC1	SRPRA	NTRK3
				CILP2	SLC25A14	GOLGA8A	GLDC	TRIM21	NTN3
				BMPR2	CAPNS1	IFI6	SUB1	GCH1	DDR2
				ASAP2	CAPN6	PRDM15	BST1	SLFN5	CAPN3
				POLR3D	CAPS	JMJD7-PLA2G4B	SMPDL3A	NR6A1	CAPN6
				NR1I2	SENP3-EIF4A1	FGD6	BTC	ZSCAN25	CLIC3
				NF1	NUCB2	SH3RF3	GLG1	SSR2	HOTTIP
				BPGM	GPR143	ANKRD33B	BTG1	POPDC2	NR4A2
				GBP4	CASR	MYO16	PRDX3	GCNT2	GXYLT1
				PER2	OAT	AFF4	GLRB	TUBGCP4	OAT
				BRAF	CAT	KDM4B	GLRX	NRROS	UBA3
				GBP5	OAZ1	SOD2	ZNF483	NEB	OAZ1
				SYNJ1	POLE3	MXI1	CPNE3	BCL9	OAZ2
				BRCA2	ODF2	SAMD4A	NXF3	GALNT7	RPL14
				NFATC2	NFS1	PHLPP2	GLUL	ZZEF1	RILPL1
				ZFP36L1	PRC1	ZNF292	FAM229B	LRRC4	CAV2
				IER3	MORN2	PDZD2	TMEM266	ANKLE2	RUNX1T1
				ZFP36L2	PAPSS2	ZNF554	GM2A	HPSE	GPR88
				BST2	LOC729966	KIF1C	PDIA5	IL18R1	ARHGEF25
				NFE2L2	PAPSS1	ZNF44	SERINC3	TNFRSF21	MORN2
				VNN1	OGG1	ACER2	OS9	GDNF	GOLT1A
				BTC	CBR1	ATG4A	C1S	RTP4	PAPSS1
				ALDH1L2	CLDN10	MYC	TMEM218	SLC26A1	OGN
				KLF9	KIFC2	STARD13	ASTN2	CRLF2	CBR3
				NFIL3	CLDN2	ADCY10	SGCE	SNX19	OPCML
				SGPL1	CCNA2	LRRC39	TMED2	GRAMD4	CLDN1
				KLF5	CCNB1	GADD45B	C4A	BDKRB2	C8orf58
				NFKB1	PKMYT1	UIMC1	YWHAQ	CIC	OPRD1
				C1RL-AS1	CCNE1	SMG1	PJA1	ARID5A	CCNA2
				BTG1	CCNF	TTC39B	TMED10	VSIR	CCNB1
				NFKB2	PIGQ	ZHX3	RAB29	CFB	FMNL3
				NFKBIA	ORC1	ZFAND2A	GNG10	STAT2	CCNG1
				NFKBIE	SLC22A18AS	KDM5B	GNG11	GGCX	CCNG2
				ZBTB21	TMEM256	NCOA6	GNS	INPP4B	CCT6A
				ZNF558	SLC46A3	INTU	SLC38A3	TBC1D9	TMEM256
				KLHL7-DT	ATP6V0D1	PAG1	FBXO15	GGTA1	OTX1
				MTMR3	OXCT1	PLK2	TMEM50B	MAPK8IP3	OXCT1
				HCG26	FNDC10	SPAG1	CA2	ADGRL4	OXTR
				NGFR	LOC100128361	BRPF3	SFT2D1	FGL2	FNDC10
				NHLH1	CD14	ZNF527	NPHP1	TMEM106A	GPR137C
				CDC42EP5	SLC16A5	AGO2	CYP4V2	HSPA13	FAM50A
				C1R	P2RY1	ZNF274	ZNF704	NOD2	NANS
				PRMT9	GPR137C	ARID4B	KDELR3	TINAGL1	CCDC149
				C1S	P2RY11	ALKAL1	GPM6A	GPR146	PA2G4
				C2	AIFM1	MYO1A	LETM2	XYLT2	PEBP1
				C3	IL17RE	IP6K3	TMED1	IFIH1	CCNB2
				CACNA1I	PEBP1	PPP2R2D	MGAM	MLKL	RABEP1
				BCL10	CCNB2	KDM4C	TDRKH	BMP1	CCDC34
				NKX3-1	CCDC34	PPRC1	RPGRIP1L	GJA1	ATG12
				GPC2	RRP9	MYO10	DSTN	ZGPAT	SH3D19
				CTAGE4	SCARB1	ERC1	CALM1	MALT1	PCSK6
				OSGIN2	SYNGR2	TRIM35	PCDHGB7	LYVE1	PROX2
				BSN	SYNGR1	ZNF423	DPY19L1	ALKBH1	PAFAH1B2
				LINC00662	PAFAH1B3	SEC24A	FOXN4	GJB2	PRDX1
				C6orf58	ENTPD3	TICAM1	CALU	CILP2	UHMK1
				SPOCD1	PRDX1	ARHGAP26	CAMK2B	TNRC18	PAH
				FAM160A1	SAMD13	PXDC1	HCN1	GK	KCNK10
				KYNU	EXO1	DZIP1L	CAMLG	ZNF276	PAK1
				NOS3	FIBP	SIPA1L3	GRK4	GANAB	C1orf52
				CNOT4	PCSK7	NAB2	MPZL1	TRAFD1	COX7A2L
				FOXK1	CERS6-AS1	SARM1	CAPS	MDN1	MTURN
				ZNF697	CDC6	STAC3	PCDHB2	PNPLA6	CDK1
				NPAS1	CDC20	ZBTB43	CASP6	GLA	PDCL
				NPC1	PBX3	SKIDA1	GRB14	FAF2	ZNF664
				RAB12	LONRF2	RIPK2	OAT	PER3	CDC6
				SLC37A1	CDC25C	GATA2	DYNLT3	PER2	CDC20
				CNTN4	PC	FRS2	CAT	ATP11B	REPS2
				H3C7	PCBD1	CMPK2	UFL1	GBP5	PCBD1
				NIPAL4	CDH6	SLC38A5	GRN	DNM3OS	PCCB
				WASL	HACD1	GBP1	GRIK2	C22orf23	CDH4
				NPR1	ARHGAP33	SIK1	NHLRC3	ARL6IP1	PCDH8
				RBM11	PCNA	GBX2	CHADL	SLC50A1	HACD1
				NPTX1	CDK4	C11orf24	BBS5	MLC1	DCLK1
				PCBP3	AURKB	HIC2	NCSTN	BST2	PCK1
				SLC11A2	CDK5	RGS9	CAV1	SMPDL3A	CDH13
				ZNF555	PCNT	CCDC168	CAV2	GLG1	CDH16
				CALD1	TEDC1	POGZ	ATP5MD	NBEAL2	CDH17
				NRCAM	LARGE1	NR6A1	VWA7	ADGRE3	LRRFIP2
				NORAD	CHMP1A	TNFRSF10D	SLC44A4	CSNK1G1	AURKB
				PRICKLE1	SCFD2	SNX16	CCDC167	NUP210	PCOLCE
				HAP1	CDKN2A	BCL3	TMBIM6	VAMP1	SHISA3
				PTBP2	NOLC1	ZSCAN25	CYB561A3	NFRKB	VAPB
				NT5E	CDKN2C	TNFRSF10B	PDIA3	SYCP1	CDKN2C
				ZNF570	NDUFC2-KCTD14	BCL6	SIRT5	TNRC6A	SDHAF1
				C1QL3	CDKN3	SCEL	SIRT4	STARD3	CDKN3
				PYCARD-AS1	TMEM67	SIX4	CLDN2	SLC9A7	LRAT
				SOCS3	PDE3B	RAD54L2	TMEM88B	SERPING1	CDO1
				CH25H	CFAP251	TNFRSF10A	TFDP2	TMEM131L	CPNE8
				NR4A2	LRWD1	KDM6B	ITIH5	OS9	PDE1C
				CARS1	FAM185A	KMT2E	C18orf54	C2	MUC21
				CASP1	CENPA	POLR1G	TFPI	C19orf71	IGFN1
				ZNF429	CENPB	N4BP3	ITGB3BP	C3AR1	MSC
				LINC00659	CENPF	HCN2	METTL6	SLC16A11	NAPEPLD
				CASP4	PDHB	ZZEF1	TGFB3	ATP11A	CENPA
				CASP7	PDK2	APOBR	MMAA	NKG7	CENPB
				CA13	CETN2	LRCH1	CCNG1	NKTR	RPS6KA5
				WHAMM	MPV17L	GEM	CBR4	WDR90	NUMBL
				CASP8	CTSC	GRAMD4	GSTM4	TOR1B	CENPF
				OAS1	PDZK1	STAC	SLC7A8	IFI44L	AIMP1
				OAS2	ITGB1BP1	BDNF	CCNG2	HERC3	PDHA1
				CASP10	SLC10A4	INKA2	CYB5B	HERC2	PDK2
				OAS3	BCL7C	NRP2	GLMN	ASCC3	CETN2
				C1orf74	GLYCTK	BICD1	GMCL1	HERC1	CETN3
				SPAG9	WDR46	PRDM1	BVES	TOR3A	MPV17L
				GSAP	PEPD	CMTM8	LDB3	ANKRD52	CYTH3
				SH2D2A	PACSIN3	SLC35D1	THBS4	TAP1	ENPP3
				PSTPIP2	GATB	NEDD9	SLC46A3	BAIAP3	LRRC10B
				RUNX2	DPM3	IFIH1	ERG28	TAP2	SERPINF1
				GPRC5A	PARVB	BMP2	FNDC10	TAPBP	GPR173
				RUNX1	NCAPH2	NEFL	PSIP1	TMEM86A	PEG3
				FCHO2	PFKL	PPARGC1A	TMEM168	NOS3	BCL7C
				RUNX3	PFN1	KSR1	ZDHHC23	PIGO	GNG2
				SERPINA6	UQCR10	H2AW	ABCA5	ILVBL	GLYCTK
				GOLT1A	PGAM1	BMP7	TIMP2	PTTG1IP	WDR46
				CBLB	TRIP13	BMP8B	GUCY1B1	NOTCH1	PEPD
				ZNF501	DHRS1	ZNF469	P2RX6	ALG1	KLF14
				SYT7	PLEKHB1	BMPR1B	RASSF6	TAZ	TMOD2
				CBS	CHRM3	CDK5R1	ZDHHC6	NOTCH2	BEST3
				CLDN1	REPIN1	KRBA1	GUSB	NOTCH4	DPM3
				TNFRSF11B	SRPRB	LIN37	ACTR6	BRWD1	SOX18
				OPRL1	PGK1	ZNF276	C9orf116	NPC1	LIX1L
				C21orf91	GTF3C5	LRRC42	SCARB2	DAGLB	PF4
				CCNG2	CHRNA5	GSE1	TLR3	INTS6L	RCBTB2
				CCNT2	PGM1	PER3	TLR5	VWA3A	PFDN2
				MTMR6	PHB	PER2	ENTPD3	TLK2	PFDN4
				NMI	CFAP65	H4-16	TSPAN8	SLC37A1	PFDN5
				LATS1	EFTUD2	BRAF	TM4SF4	CACNA1C	FAM98B
				OVOL1	TAOK2	SYNJ1	TSPAN6	CACNA1D	CHGB
				LINC01588	TBCB	NFATC2	SLC28A1	CACNA1E	ANKRD63
				OXTR	CKS1B	IER3	CD59	GPR4	PFKM
				SLC16A4	SPATA33	PLEKHM2	CD63	NPR2	NREP
				CD22	CKS2	SYNJ2	PAM	SLC9A8	UQCR10
				ZNF827	MRPL57	MOCS3	CYP2U1	TPCN2	COPS2
				KCNQ4	SPATA2L	FGD4	PRKN	GPR17	PGAM1
				SYNGR3	CCDC183-AS1	CARD9	ABHD13	PLOD3	TRIP13
				CD38	PCYOX1L	RRS1	TMEM262	GPR22	CHRM1
				SERPINE1	SERPINA4	ZNF330	NOSTRIN	CRACR2A	CHRM2
				ERRFI1	TFPT	SQSTM1	ANP32D	PIM2	CHRM3
				SERPINB2	KL	DBF4	SLC24A1	PCDHGC5	TP53INP2
				LOC100288069	AP2M1	XPO6	ALKBH6	PGLYRP1	CHRM4
				LINC00265	AP2S1	NFIL3	SKA1	PCDHGC4	PGGT1B
				NBPF10	SLC9A3R1	SUPV3L1	PCCB	GPR31	ENOPH1
				CD68	VKORC1	GLI3	CDH6	SZT2	CHRNA4
				CD69	SPATA17	RAB30	CDH17	PCDHGB1	CHRNB3
				PAWR	LMF2	SURF2	SPESP1	HAP1	KRT80
				MAP3K13	TRIR	FBXO28	XPR1	PTBP2	PGM5
				OSMR	CUEDC2	CCDC62	SLC22A31	GPR35	TCEAL1
				ARHGEF2	CLCN2	NFKB1	CDK20	ALKBH2	VAMP3
				RASSF9	METRN	SURF6	PXMP4	NT5E	CKB
				LINC00886	COX5A	NFKB2	NPL	ESYT1	MSANTD1
				DDX21	GRHPR	RRP12	CFH	SYNE1	RPL23
				MOSMO	CLU	NFKBIA	PIGN	MYO1H	SLC9A3R2
				DCUN1D3	GGCT	RN7SKP101	TPMT	CECR2	BOD1
				TSSK4	TMEM259	SVIL	HFE	SMCHD1	CKS1B
				PCDH7	CENPM	NFKBIB	NDUFC2-KCTD14	UBR4	ITGBL1
				LINC00641	ANLN	NFKBIE	TMEM67	CNTRL	DLGAP3
				PCDH9	ASB9	ZBTB21	ELAPOR2	SOCS3	HSPA12A
				RPS14P3	TMEM106C	TNRC6A	RERG	HECTD4	RAB28
				PCK1	PIK3R2	ANGPTL3	HSP90B1	NUMA1	AP2S1
				RSBN1L	CLN3	BYSL	CDS1	CH25H	CLCA1
				PCK2	HS6ST1	MTMR3	PTTG1	FBRS	DMRT3
				ZMYM5	MYL6B	NGF	TMEM241	FNBP4	MID1IP1
				PPTC7	PIN1	JAZF1	TMED6	CARS1	KIAA1549L
				L3MBTL4	DERL3	MTHFD2L	CCNDBP1	AKNA	METRN
				CDKN1A	ERI3	EIF3K	TMEM50A	NFKBID	SHC2
				CDKN2B	ALG5	PHLPP1	DHRS3	LARP1	DDX50
				HMGN2P46	RECQL4	MAP7D2	HLA-DMB	WHAMM	COX5A
				CDK17	CLPTM1	C3	ORC3	ESAM	NRXN2
				CDK18	ANAPC2	RABGEF1	CETN2	DIDO1	SMIM14
				DLGAP1	NABP2	IFI44L	PDK3	OAS3	HYPK
				ARL14EPL	PITPNA	DCLK2	CETN3	GRN	TMIE
				TIGD7	SELENOF	ANKRD12	ENPP1	SLC35G2	GGCT
				PRTG	MRPS21	MTCL1	AMACR	MUC5B	SLC24A2
				CDSN	DDX54	NKX3-1	CTSC	FRYL	ANLN
				CMTM3	CFAP45	SEMA4A	PDZK1	SRGAP2	GID4
				IL32	ZFYVE21	TAF4B	FKBP9	SMG5	TMEM106C
				CCPG1	PKD2	TAGLN	TMOD3	MAU2	PIK3R2
				PDE4B	NGEF	BSN	TMOD2	FCRLA	AHNAK
				PDE4D	DENND6B	SPINDOC	DPM3	NCSTN	PDCL3
				CEACAM5	SNRNP40	DNMBP	RCBTB2	TLR9	CD101
				NOG	PKM	CLEC16A	TSN	PSTPIP2	CLNS1A
				GCNT3	TSEN34	DAGLA	ANO5	PRSS23	PIN4
				UBE2L6	FADS2	TOP3B	LDOC1	GRINA	NPC1L1
				CEBPG	SPDEF	PDLIM2	HMMR	PSTPIP1	CLTA
				PDE9A	NOC4L	FAM160A1	SSBP3	GPRC5A	PITX1
				PDGFA	GPSM2	C5orf58	NREP	RUNX2	PITX2
				PDGFB	ALG8	DCAF4L1	UQCR10	RUNX3	CCSER2
				SPATA12	SAC3D1	MTUS2	PTER	CYB561A3	CFAP45
				ATXN7L1	PLAGL1	NOTCH1	HNF4G	TMBIM6	C8orf82
				CFL2	PIMREG	CCDC102A	DHRS1	TEK	ARHGAP29
				CYTH1	FAM216A	FBXW11	HMGN3	TEP1	PGLS
				CGB3	CCDC106	PNP	CHRNA5	CBLB	MIOS
				CEACAM7	MIR31HG	TBX2	CIRBP	ZNF865	BRI3
				USP25	PLCB3	CTXN1	PHEX	PDIA3	KCTD15
				PER1	ASPSCR1	RAB12	HOXA13	ANGPTL1	LMOD1
				WWC2-AS2	PLCD1	ANKRD13D	UBE4A	OMG	KRT20
				GPR37L1	SAMM50	TLK2	SIAE	CD160	GPSM2
				TMEM154	HOOK2	DNHD1	PHYH	POLR3A	SAC3D1
				TIGD4	TMEM223	MARS2	HOXB7	C18orf54	PIMREG
				BEST3	BRICD5	GPM6B	SELENOK	TDRD7	EEF2K
				TMOD2	PGP	USP30	AP2M1	TBC1D8	SAMM50
				TAAR3P	ABCC2	CACNB1	HOXC4	SLC7A8	PLCD1
				PEX12	ELOVL6	NPPB	CFAP54	TGFBI	CHST2
				S1PR2	TMEM109	NPR2	SERPINE2	HAVCR2	NEURL1B
				ZNF233	PRMT7	MEF2B	AP3S1	ORC4	PRDX5
				CHD1	TSR3	GPR15	UBE2D1	CCNT2	BACE2
				CHD2	PLK1	TENT4B	CTPS2	PARP10	TMCO1
				COL22A1	DCTPP1	ARHGEF28	SERPINI1	CD1D	C2orf49
				WNT4	TXN2	CARMIL2	CUEDC2	ZNF800	FXYD1
				CCDC122	GMPPB	ZNF48	UBE2H	THBS1	ANKRD40
				KLF4	GMPPA	SASH1	MYOZ1	CD4	CNGB1
				PTER	PLOD1	ZSCAN31	USP51	SPPL2A	CNGA1
				ALS2CL	SEC61A1	TBC1D30	SP140L	ARL10	PLS1
				COPS2	C1orf50	NRF1	FMC1	CD7	HOMER3
				TRIP12	LBHD1	TTC28	OTOF	TIA1	IQGAP3
				TRIP11	CCDC86	TENT4A	CLU	P2RX4	SMIM7
				LYST	ITM2A	SZT2	NEGR1	TIGIT	IGLON5
				TP53INP2	RAB26	PTBP2	SUMO1	CD19	CNN1
				PGGT1B	WDR77	GPR37	TMEM106C	TMEM168	CNN3
				TRIP4	ALG12	TAF1A	TPP1	P2RX7	TMEM64
				ZNF595	IQGAP3	DDR2	HPN	MS4A1	ANAPC13
				CHRNB1	COG4	DEPP1	ALG14	TIMP1	PNMA3
				B4GALT5	METTL7A	MAP3K14	CLN5	RNFT2	AKAP7
				ZBED5	EXOSC4	SOCS3	UPK1B	DCLRE1C	FAM149A
				KRT80	NAXE	FNBP4	NPC1L1	CD22	BRMS1
				MTRNR2L2	CNN3	DUSP14	PRR13	ADAMTS6	MAPK8IP1
				ZNF462	TRAPPC6A	BRSK2	SELENOF	NKX2-1	ABHD14A
				GPR180	C11orf49	NUP98	UGDH	BAZ2A	ONECUT2
				PNPT1	ANKRD16	NR4A2	SNX10	P4HA1	TOMM7
				KMT2C	FAM149A	PSD3	UGP2	CD28	RPL36
				NLGN3	BRMS1	H2AC19	UGT8	CD86	NUDT7
				KPNA7	RNF26	NFKBID	OCIAD2	SLC2A6	PRRX1
				GRHL1	DPP7	GRB10	UQCRB	TLE2	SPEF1
				SINHCAF	LOC554249	OAS1	TNFAIP8	ARHGEF1	MAGEL2
				RAB9A	POMT2	BUD13	PLD1	FURIN	GNL3L
				SERPINB9	PMS2P1	DIDO1	PLEK	PPP1R15B	TBX4
				PIGA	MAPKAP1	NFKBIZ	POGLUT2	SYNGR2	UBQLN2
				MID1IP1	LARGE2	SETD4	NME7	CD38	ATP23
				SSH1	PMS2P4	SLC35G2	C4orf33	GZMA	UBQLN1
				HCG4	MAPK8IP1	C1orf74	ITM2B	GZMB	COL17A1
				SH3TC1	CCHCR1	RRP8	PLOD2	TLR3	RHOD
				SNX6	ABHD14A	TDG	CEBPZOS	HEATR9	EPB41L4B
				GFOD1	ONECUT2	RIPK4	MFSD1	SERPINE1	SLC36A4
				RBM27	NDUFB11	MAU2	THAP6	CD40	PPDPF
				PIK3CA	CCDC74B	ODC1	RWDD4	TMEM209	C16orf91
				CLK1	ARHGEF19	AIP	PLS3	CD53	LMCD1
				PIM1	MPC2	RILPL1	IGLON5	PCSK7	ANAPC15
				PIK3CD	KIF23	NUP42	COG4	ZNRF1	RRM2B
				PIK3R1	DDX49	ARHGAP39	METTL7A	CD69	G0S2
				RASGRP3	DONSON	TLR9	ARHGEF6	TMPRSS2	EGLN1
				RIN2	POC1A	PTPN21	VBP1	CD72	COX6A1
				ATAD2B	COMT	RUNX2	CNTN1	ZFYVE26	POLR2D
				PGM5P2	SLC39A3	NR3C1	COL1A1	ADGRE5	BAG5
				STOML1	PNMT	RUNX1	COL4A1	TMEM131	BAG4
				DGCR9	S100A16	TECTA	NAPSA	TNF	POLR2F
				TMEM59L	SLC2A8	CBFA2T3	MRPL50	TNFAIP3	SELENOM
				CCSER2	CCDC28B	RUNX3	VIM	GALNT6	BAG2
				XRN1	MBOAT7	SLC7A6	COL4A5	MORC3	ACBD5
				ANKIB1	CHCHD7	VWCE	CELF5	HAS1	POLR2H
				ARHGAP29	RCCD1	PAPSS2	STX8	OSMR	PAQR4
				PKP1	GAL3ST1	CXCL1	SUMF2	SLC39A14	POLR2L
				PLAG1	POLA1	NXN	NUDT7	TNFRSF1B	COX6C
				EXOC3L1	FAM53A	CXCL2	SPEF1	PRSS48	COX7A2
				CCR1	POLD1	DNAH7	EXO5	SRRM2	NEK7
				ZNF264	GDPD3	TAMALIN	MAGED1	ARHGAP45	MYRIP
				PLAT	CNOT10	TFAP4	SPATA6	CDH1	COX7C
				PLAU	POLD2	NR2F1	CCDC103	CLCF1	CNRIP1
				PLAUR	COX5B	TRIM52	UBL3	AGRN	RAB3D
				TRMT13	ANAPC15	TENT5B	TRIM58	PIK3R5	FBXL15
				PLCB4	POLE	KCNH4	SLC36A4	HCK	DUOX2
				DDX60L	TMEM158	ZNF284	CCDC28A	ZMYM6	PABPC4L
				LOC554206	DHRS11	POLR3A	COX5B	SLC6A14	ATP6V1G1
				TNFAIP8	POLE2	CLASRP	SCAMP1	HTT	POU3F2
				PLCG2	TECR	C1orf127	ANAPC15	IL27	ATP5MF
				PLD1	MRPL55	ZNF503	UGT1A5	PSD4	SPAG7
				NOCT	NOL12	CDC42EP1	ICA1	PIGM	WWTR1
				HCFC2	MPDU1	TGFA	YPEL2	LARGE1	POU4F2
				NEURL1B	DPCD	SLC5A11	DPCD	ATXN2L	CPE
				LINC00921	GNB1L	TGFB2	B3GALNT2	USP18	TPGS2
				MED26	POLR2C	HAVCR2	TMEM59	TMEM67	PIFO
				C12orf60	COX6A1	DNAJA3	POT1	TREX1	CPN2
				SMOX	POLR2E	RYBP	ACBD5	RASGRP4	CPS1
				C2orf49	POLR2F	TBX19	RMI2	HSP90B1	ARL15
				C4orf33	NDUFAF3	CCNT1	PAQR8	TRAF1	CPT2
				QKI	BAG2	CCNT2	PON2	PDE4C	LRRC58
				SRP14-AS1	POLR2I	ZBTB49	OSR2	CRLF1	PNKD
				SULT4A1	POLR2J	ZNF34	BCCIP	UBE2L6	PPIA
				LOC554223	PAQR4	GXYLT2	COX8A	VSIG2	KANK2
				IL4I1	NELFB	CD1A	SLC5A9	PDE1B	CREBL2
				MAP4K4	POLR2L	MFSD2A	BRCC3	DDX58	CRHR2
				NBPF14	POLRMT	RPUSD4	CPD	HLA-DOB	PRDX6
				POU2F3	RBM42	THBS1	SEC22B	CIART	CRIP1
				ADAMTSL4	EI24	GTF2H4	CPE	ATXN7L1	CRIP2
				GPR132	PRR15L	MTA1	DUSP19	CD300A	PPL
				THAP6	PKDCC	ZSCAN10	VPS26A	CDHR3	AKAP12
				RHOF	CENPO	NEURL3	SYF2	CTSC	PPM1A
				PLSCR1	COX8A	ADO	TMEM9B	SLC26A4	CRP
				PLK3	CRELD2	GZF1	CTSA	CEP295NL	CHMP2B
				ZNF426	POR	ANGPTL2	CRABP1	RBPJL	PPP1CB
				ABTB2	SOSTDC1	KLF10	PPID	MIER3	PPP1CC
				PLXNA2	FBXL15	TIAM1	SYT10	USP25	PPP1R2
				CNP	EFHD2	P2RX7	ATF6B	PER1	CRYAB
				CARD14	ATP5MF	ZSCAN22	CREBL2	ADGRG1	PPP1R3C
				PMAIP1	PODXL2	ADAMTS6	APOBEC3B	PPCDC	SLC32A1
				RASAL2	TSEN54	ZNF827	SLC47A2	SRSF11	CRYBB3
				CHAC1	MACROH2A1	P2RY11	FAM122C	HMGCR	HIGD1A
				PADI1	TPGS2	POLR1E	ZNF879	ATP8B1	PPP2CB
				AKAP7	CHD1L	LZTS1	SLC22A12	GIGYF1	MBLAC1
				WDR44	NECTIN3	IL17RE	MYLK2	PFKFB2	CLIP3
				PML	CPOX	AOPEP	CHMP2B	CYP2S1	RNF7
				C1orf116	FBXL19	ATOH8	IFNAR1	PFKFB3	LRRN3
				OSGIN1	PPIA	RRP9	CRYAB	LY96	PPP2R2C
				TAF1D	PPIB	RASSF1	MOXD1	CHKA	CRLS1
				CHST3	KANK2	TLE3	CROT	PLXNB2	CBLN4
				COL1A1	ATF6B	PPP1R15B	CRYZ	ALS2CL	CRYM
				PMP22	SLC40A1	DUSP16	CASD1	LYST	CRYZ
				THEMIS2	MILR1	RNASE10	SPATS2L	MS4A7	ZNHIT6
				ZNF502	SH2B1	PTAR1	IGFBP3	CHRNB1	BHLHE23
				ROCK2	CRIP1	ERRFI1	LRIG1	B4GALT5	TENM4
				USP53	CRIP2	HEATR9	PPT1	NEMP2	SNCAIP
				COL4A2	NMNAT3	H1-2	CYP2R1	CFAP65	RGS6
				COL4A4	SYCE1L	H1-6	CLYBL	TXK	FAM171A2
				PRKD2	PPP1CA	H2AC8	CCNB3	ZBP1	FEZ2
				DDIT4	THOC6	GPCPD1	SUSD5	SLC38A2	ARHGEF10
				STRN3	PITPNM1	C1orf52	CENPH	UBE4A	SH3PXD2A
				PSAT1	CRYBB2P1	PPP1R18	GLCE	LHX2	PREP
				SCHIP1	RAB36	PAPPA	TTC37	CSRNP1	CSNK1G2
				COL9A2	RIN1	AKAP13	VCAN	KMT2C	GPN2
				APOBEC3D	REXO2	FAM124A	FAM210B	PCYOX1L	FAM210B
				MXRA5	MBLAC1	AVPI1	ATP6V0A4	SIAE	CHD5
				COL11A2	CRYM	KDM7A	ZCRB1	TMEM171	SOCS5
				COL16A1	PTPA	TIGD5	CST1	YIPF2	NCAN
				ING3	CRYZ	DUSP10	CST3	EPS15L1	CSRP2
				DHX58	C2CD3	KCTD2	MARF1	UBA7	DYNLL2
				NRBF2	CROT	MAP3K13	DZIP3	SERPINB10	PKIA
				KLF6	TKFC	TNFAIP3	LHFPL5	TM9SF2	SLITRK5
				ADAMTS1	UBXN11	RPL35	ANO7	FENDRR	SKOR1
				SLC31A2	CSE1L	MORC3	IGLC1	CLCN5	PLET1
				RNF19A	PPP4C	RELT	LEPROT	PIGF	PIGW
				BAZ2B	NSMF	TNFRSF1A	PRKDC	CLCN7	PRKAR1B
				MAP3K8	PPP5C	TNFRSF1B	CFAP61	HP	KBTBD13
				GDF15	FAM171A2	ZNF543	CHURC1	CLK1	RAB11FIP5
				FA2H	BRI3BP	TRIM47	EPDR1	LIPG	PRKAR2B
				SCAMP1	PPT1	HPS5	IK	PIK3CD	PRKCA
				G0S2	TMEM98	FAM90A7P	TEN1	TPP1	HACL1
				ZG16B	KLHDC3	DCUN1D3	IL1R1	SUN2	UBXN2A
				ZNF254	CSNK1G2	CLCF1	SCIN	TMEM245	CISD3
				CIR1	VCAN	CEACAM20	KCTD18	CLPTM1	CTBP1
				NRG2	ATP6V0A4	C1orf94	FITM2	CCDC78	LSM14A
				LOC100130992	CSRP2	GPR176	CTSL	LPXN	CAVIN1
				RAD9B	SLC25A10	SLC7A10	ROPN1	UGCG	CTNNA1
				DUOX2	PRKACA	NXPH3	CTSO	PKD1	GREB1
				MFSD4A	RPS19BP1	HCLS1	PROS1	DENND6B	RASL10B
				CP	CST3	LRRFIP2	SMKR1	TRA2A	ARHGEF3
				POU2F2	PRKACB	FILIP1L	PRPS2	SECISBP2	MAPK3
				CLIC4	MACROD2	TRMT61A	DOCK4	GCA	CTNNB1
				SAMHD1	PKIA	ZNF597	GDPD1	NLE1	MAPK4
				CHST11	CYHR1	TPM2	LGMN	ALG8	EMC2
				CLDN4	PRKAR1B	MAGI1	TRPM4	PLAT	MAPK10
				C20orf194	ELOVL3	CDK17	ANKRD65	CHPF2	NEXN
				CCNJ	PRKAR2B	SDHAF1	IL13RA1	PLAU	CTSK
				PPM1K	TMED9	CDK18	LAPTM4A	KCNK6	ULK2
				KBTBD2	ANO7	TPT1	KLHL24	IL17RA	THAP12
				MED1	CISD3	NRG1	CLSTN3	PLA2G4F	TRIM44
				GTPBP1	DECR2	DLGAP1	DDX59	LTB4R	DIRAS2
				PARP14	CAVIN1	ASXL1	SPTSSA	NOCT	GLIS1
				HES2	PRKDC	ZNF627	ZBTB8OS	SCIMP	SF3B5
				MAP10	RTL8A	PRTG	PSAP	ARHGAP8	CX3CR1
				NR1D1	CTNS	TRAF1	GALM	TMEM184B	PRNP
				MINDY2	CTNND2	TRAF3	ELMOD2	PLN	CYB5A
				BATF2	CTPS1	TGIF2	GIMAP2	AIM2	CYC1
				SMCO2	RIMS2	PDE4B	PET100	SEC61A1	KIAA0408
				ADGRA2	ESPL1	PDE4D	GLB1L	GPR132	PRPS2
				CREB1	FAM20A	HIVEP1	FSTL5	HSPA5	CDCA3
				CREBBP	PPP6R2	HIVEP2	CYP24A1	TMUB2	COX20
				RBM39	KLHDC4	CEBPB	TM9SF3	ABTB2	PRRG1
				CREB5	KIAA0100	ZBTB48	DLGAP5	VAV1	HMGN5
				ZNF879	MAP2K6	CEL	SPCS2	DDX4	BNC2
				WTAP	CTSH	DDX58	ESRP1	PLXNB1	MASP1
				AKAP12	PCSK4	LRRC24	ABHD3	VCAM1	RELN
				TIPARP	CTSV	TRIO	BDH2	PARP12	DOHH
				LINC00324	HYDIN	RUNDC3B	DACH1	PML	TCAF1
				FAM83B	ANKS3	CIART	DAD1	C1orf116	PHACTR2
				CRX	ADPGK	SCARF2	FXYD6-FXYD2	MCOLN2	SERBP1
				KRT23	SF3B5	PLCXD2	IPP	C16orf54	SNPH
				SMIM6	ECE2	BACH2	RAD21L1	CHST3	ZSCAN12
				PCED1B	PROC	OTUD1	PAIP2B	VEGFA	STARD8
				TATDN3	PPP1R12C	MIER3	DAZAP2	COL1A2	GIPC2
				NFE2L3	SMIM10L2B	RIBC1	PLPPR5	THEMIS2	SCRT1
				TMEM106B	CYB561	PER1	LYSMD1	COL4A1	NDUFAF8
				RSBN1	ATPAF2	TMOD4	NUF2	NAPSA	PSD
				PIM3	PRPS1	DCBLD1	ITGA2	COL4A2	CYP2E1
				PPP1R10	CYBA	HLX	MCCC1	COL4A4	NANP
				STX19	RAB11FIP3	CCDC81	ITGA4	ROBO4	CENPL
				CCDC144B	CYBB	TSC1	ARMCX2	COL5A2	PCLAF
				IBTK	ZMYND19	ARHGAP30	ITGAV	HSPG2	SMDT1
				CLIP3	CYC1	CBARP	TBC1D8B	FAM193B	TSHZ2
				ZBTB46	BORCS6	CHD2	AKR1C1	COL7A1	KIF26A
				PPP2R2A	PRPSAP1	PFDN5	ZXDA	SUMF2	CDHR2
				ADGRF2	CDCA3	ATP8B1	ITGB6	NEPRO	GIN1
				TRIM69	EMC6	FOXN3	ENY2	RBM15	RNF144A
				LRRN3	MXD3	PFKFB3	DDOST	LRP12	ACY3
				ABCG1	HMGN5	CHGA	C5orf15	ARHGEF19	LRFN3
				GTPBP2	PRPF31	SOCS6	FBXO2	COL10A1	COLCA2
				RSAD2	TCTN3	NR4A1	MFAP3L	COL11A2	BIVM
				PPP2R5B	ABHD15	PPP1R15A	HP1BP3	COL16A1	PSMB5
				ZNHIT6	PRSS3	LTB4R2	NIT2	HTR2B	DAB2
				CSF1	TLCD1	OLA1	ITFG1	DHX58	DEF8
				CSF2	KATNAL2	FOXA1	MSI2	CD300LF	PHYHIP
				CSF2RA	KLK7	KLF4	IVD	TAPT1	DGKB
				KANSL1	DOHH	CHN1	CAPN8	SLC39A2	PGPEP1
				CSF3	ROMO1	TTC4	CSDE1	ADAMTS4	DAP
				TCP11L2	KLK6	USP41	FAM78A	PNN	ELP6
				TESMIN	HTRA1	TRIP10	STK32A	KLF6	SCRN1
				ISG15	NDUFS7	PRSS36	JAK3	LAT2	PSMD5
				NPY4R	GIPC2	GTF3C4	TMX1	DLL4	FYCO1
				TLDC2	NEURL2	ZNF441	QSOX1	RCCD1	BRINP1
				FEZ1	NDUFAF8	TUFT1	JUP	TNC	NUF2
				LACC1	CYP2D7	PGM5	CD82	MMP28	DBI
				IKBKE	QPCTL	KRT80	COMMD4	SPTLC2	NHLRC2
				CSNK1A1	MLEC	CREBZF	GRID2IP	CNOT10	DNAL1
				EGOT	IRF2BP1	HIRA	DNAJC28	ICAM1	DCN
				PDP1	SYT12	TNFSF4	F11R	GNPTAB	DCTN1
				GCC2	TRAF3IP1	ZNF77	HIBCH	RTTN	NSUN2
				CSNK1G3	PHF19	SH3BP4	LPCAT2	COX6A2	IL22RA1
				PRG2	ERCC6L	SLC25A3	TINF2	DNAH2	PTGFR
				ATRNL1	RIBC2	CISH	VILL	ZDHHC5	DDB1
				PLCH2	EARS2	ZNF250	KCNC4	ELOVL1	MTMR10
				CSNK2A2	PCLAF	RPL23	ADAMTS9	POR	PTH1R
				LOC100126784	NOC2L	MFSD14A	COMMD8	XDH	DDX1
				RIMS4	NUP62CL	CSRNP1	FIG4	POU2F2	DDX3X
				ITSN2	MCIDAS	RNF214	FAM47E-STBD1	POU3F1	MXRA7
				ZNF516	PET100	LHX2	PLA2G12A	RICTOR	AK3
				PHACTR3	CYBC1	KMT2C	SPOCK3	SAMHD1	TWF1
				UBXN7	CYP26A1	UBA52	KCNJ4	CLDN4	DECR1
				PRKAB2	PSMA7	OTUB2	RAD1	POU6F1	STK32A
				RASGEF1B	SNX17	GRHL1	TIPIN	EFCAB3	MAGI2
				BTN2A3P	DLGAP5	KCNE4	DGUOK	C1orf162	TRIL
				LTN1	CYP51A1	MID1IP1	LMLN	NABP1	OLFML2A
				FAM169A	PSMB3	EIF4ENIF1	AKR1B10	PPARG	DES
				ZNF432	INTS1	SH3TC1	FAM107B	CPT1B	TRIM66
				MOB3C	PSMB5	GFOD1	ZNF283	PARP14	TIMM8A
				OTUD4	PSMB6	RBM27	PEX19	IDUA	PTPN4
				KIAA0040	PTDSS1	SLC24A2	MDH1B	C11orf16	SLC26A8
				GSDMA	DAD1	CLK1	PEX2	NR1D1	TRMT10C
				SLC13A5	PSMC1	PIM1	LBH	PNISR	PTPN11
				PRKCE	PSMC3	TGFBRAP1	DYNLRB2	BATF2	TSPAN17
				RAI14	PSMC4	SPATA5L1	DLD	IFI35	DUSP23
				PNPLA8	PSMC5	RIN2	ANP32E	IFIT2	C18orf21
				CCN2	MRPL19	ATAD2B	CHRDL1	TMEM87A	TRANK1
				OR7E91P	ELP6	FBXO42	ENPP5	MFSD12	RHOBTB1
				KDM4A	PSMD1	RETREG1	MS4A8	CREB5	FBXO5
				PKN2	DAP	C12orf66	ITM2C	ALG2	NUAK1
				XAF1	PSMD2	TIGD3	TWSG1	EGFL6	HIBCH
				CTH	PSMD3	PGLS	CALML4	IFNAR2	PTPRN
				N4BP1	CHST9	FBXO41	XYLB	PITPNM1	SV2A
				PRKG2	PSMD9	BAMBI	KIF5C	IFNG	HEBP1
				RAPGEF2	TMEM214	NTN1	TRMT1L	SNED1	AK5
				DEPDC7	TMEM104	HES1	TMEM41B	MISP	RAD1
				MAPK8	AIF1L	PLAUR	CYB5D1	GTPBP2	PURA
				CCDC180	DBI	MAFF	PIH1D1	CELSR1	MANEAL
				RTN4RL2	PAGR1	FLRT3	RNF128	C2CD3	PURB
				TOB2P1	SFI1	NOCT	HSDL1	RSAD2	CCDC3
				EIF2AK2	PALMD	HCFC2	SH3BGRL2	IGF2R	CYB5R3
				ZRANB1	UCK1	DNAJB5	NR1H4	CSF1	TMEM65
				HERPUD1	RBBP8NL	BRD1	VPS37D	LRRC25	DIAPH1
				GARRE1	ARHGAP11A	RMC1	DYNC1I2	IGFBP2	DIO2
				CTSO	DCTN1	BACE2	YIPF6	CSF2RB	PYCR1
				RUBCN	LIN52	MED27	TMEM167A	ISG15	HCFC1R1
				CTSS	DDB1	EPN1	ACSS3	LRP10	CHRDL1
				USP6NL	PGAP6	IL4I1	NPNT	TTLL6	DLG2
				LINC00673	DDC	KDM6A	DOCK2	PCDHGA12	TLN2
				RNF111	NCAPG2	EIF2AK3	SMIM24	IKBKE	PYGM
				ZNF720	FBXL21P	UVRAG	SLC12A6	PRF1	RIPOR1
				RAB33B	GALNT18	PLK3	PARP11	SRGN	CD302
				DAB2IP	DDT	ABTB2	TMEM182	RALGPS1	DLX1
				CCDC125	FBXO2	METTL22	DPP4	VCAN	DLX2
				SECISBP2L	FBXL6	PLXNA2	MMS22L	IL21R	RBM8A
				KIAA0408	FAM111B	VAV2	DPYSL3	CNGB3	CALML4
				RNF144B	NSDHL	RASAL2	LRRC75B	ZNF516	GGACT
				TANC2	RPP25	ZNF367	B3GLCT	LRRTM2	GFPT2
				CYLD	CDCA2	CNTFR	ZNF695	RASGEF1B	CRYZL1
				BHLHE41	PTMS	CHAC1	HDAC6	HELZ2	GRIN3A
				GDPD1	DNAAF5	SH3BP5	C9orf40	PLXNA4	DMBT1
				HDAC9	TMUB1	ZNF574	RSPH4A	MOB3C	CYB5D1
				TET2	ZNF670-ZNF695	C1orf116	TMEM45A	SDC3	HS3ST4
				PRRG1	SLC25A5-AS1	OSGIN1	DSG2	UNK	ONECUT3
				WSB1	CFD	TAF1D	TSC22D3	KIAA0040	HS3ST3A1
				CYP1A1	LIME1	CHST3	DSP	ITPRIP	QDPR
				CYP1B1	BCL2L12	VEGFA	PIGK	DISP2	NYAP1
				APH1B	RTEL1-TNFRSF6B	SERTAD1	SLC26A2	XAF1	RAB2A
				EPC2	TMEM161A	VEGFC	RBL2	N4BP1	RAB4A
				BCL2L14	SLC38A10	IPPK	MAN1C1	PRKCSH	TSEN15
				CDRT1	LYPD1	MIIP	RGL3	PRKDC	RAB13
				PRSS1	DUSP23	ZNF787	C3orf52	CTNS	SLC29A4
				KLHL24	SARS2	MIER2	SLC35B3	ADAMTS14	CCS
				ZNF845	TBC1D4	EEFSEC	METTL7B	CTSB	DYNC1LI2
				CYP2B6	COMMD4	ZNF567	MED31	IL1RN	RAC3
				PRSS8	FBXO9	FAM193B	SMIM8	SMCR8	RIC3
				PHACTR2	AMIGO3	COL6A3	RDH10	SLC26A11	RBX1
				RIPOR2	MRPL16	DDIT4	RCN2	IL2RA	ACSS3
				DDX59	TELO2	AEN	PELI2	IL2RB	SHANK1
				SNPH	PARD6A	RC3H2	GALNT12	DHX34	ESPN
				ZBTB20	STMN3	RBM15	COX17	CTSH	YPEL3
				SAMD9	TMEM160	FOXN2	LAMP2	IL2RG	SNRNP25
				ZSCAN12	SSH3	EXOSC9	ZC2HC1C	GRAMD1C	TCTE1
				ZNF562	MYCBP	SCHIP1	RWDD2B	PCDHGA8	REX1BD
				FBLL1	DGUOK	TMEM201	STMN1	TOR1AIP1	RALA
				TTLL3	DHCR7	COL12A1	DPP3	IL4R	DPP6
				KLHL28	MANEAL	VTN	GLB1L2	CTSO	RAN
				ZSWIM3	PIGX	TSPAN11	LBR	HYDIN	DPT
				TMEM105	DHCR24	DDX31	SRBD1	CTSS	DPYD
				ZNF280D	DHFR	NDUFAF5	KLC4	IL6	EGLN3
				CYP2E1	TMEM70	ING3	LCP1	CTSW	IQSEC3
				C10orf12	SERGEF	DHX58	NIPAL3	ADPGK	DPYSL2
				CYP2J2	TTC12	POC1A	ECH1	IL6R	DPYSL3
				SWT1	NECTIN1	NRBF2	ECM1	CXADR	SCRN3
				PSG4	SELENOO	EFCAB6	EDIL3	IL7R	NAALADL1
				ZNF337	DHODH	ZNF473	KLHDC9	CFAP46	WIPI1
				CYP3A5	NCAPD2	KLF6	SYAP1	RNF111	RAP2A
				ABCA12	C20orf27	AP1S3	ARPC5	OCSTAMP	DRP2
				GIMAP2	PXMP2	PILRA	PLBD2	TMEM63A	PANK3
				CYP11A1	PPP1R37	LMCD1	GMNN	ZC3HAV1	MAP7D3
				RC3H1	CLN6	NSD2	GTF3C6	CYBB	RCAN1
				ACTBL2	KIF14	NELFA	ACTR2	TRPM6	HCN4
				LRRC49	ALDH18A1	NOP53	TSPAN3	IL10	DSP
				LOC644656	PCYT2	SPTLC2	TXNDC12	IL10RA	RPAP3
				SYTL2	ULK4	MAP3K8	DARS2	WSB1	IFT57
				MTSS1	EMC10	BICRA	RHCE	TET2	BEND5
				SERTAD2	TLN2	TNIP2	TSPAN1	CYP1A1	ARRDC4
				ARHGEF38	C1orf159	ICAM1	ZNF248	PRRG2	RBBP7
				PSMB8	MTARC2	ZNF316	SPRYD7	LGMN	KIF26B
				DAB2	TESC	ID1	CCDC148	IL12RB1	SOBP
				PSMB9	EXOG	ID2	RNF170	TCTN3	CCDC186
				CD55	AURKAIP1	XBP1	MSRB3	IL12RB2	MED9
				FAM83E	DMBT1	ID3	VANGL2	IL13RA1	FAM78B
				TENT5C	SLC52A2	ISL2	ACE2	MYADM	DUSP3
				TMEM170A	ONECUT3	POU2F1	FAIM	ACAP1	MRGPRF
				SNRK	SPAG16	RICTOR	NTN4	IL15	RBP1
				SYS1-DBNDD2	DNM1	CHST11	SFXN5	IL15RA	DUSP9
				RIPOR3	DDTL	CLDN4	PDIA6	PRSS8	DUT
				ZNF280B	FAM174C	ZNF57	C1orf115	TNFRSF9	RBP4
				WDR25	PARPBP	POU6F1	RNASEL	ZNF142	RCN1
				TSC22D2	PIH1D1	ZNF385A	CCDC198	CNNM2	AGGF1
				PSPH	RNF128	NABP1	EFNB1	IL18	RASSF10
				PTAFR	QDPR	CCNJ	TOB1	EPPK1	ISOC1
				ZCCHC2	MRPL24	BCAR1	LMAN1	PLVAP	RRP15
				COG3	RAB4A	PPARG	RNF5	TRIM25	RDX
				CMYA5	RHNO1	IFITM10	IQCA1	LDLRAD1	GAL3ST4
				BCOR	CCDC157	PPM1K	METTL9	PSAP	ABCC9
				USP30-AS1	MAP4K2	FAM171B	GOLPH3L	AFTPH	COX17
				YTHDC1	TCTN1	ACVR1C	LMO1	KMT2B	RIOX1
				PTGER2	HEATR3	CPT1B	MRO	TMEM219	CAVIN3
				MIDEAS	FAM162A	RFX7	VWA5A	PSEN2	AKIRIN2
				PTGER4	WDR62	GTF2IRD1	LOX	TIFAB	VPS36
				TRIM14	PCSK9	NR1D1	ATP6AP2	ELMOD2	GLOD4
				UHRF1BP1	RAC3	CCDC57	EIF2S3	IDO1	SNUPN
				ZNF623	DNMT3B	SP110	GOLGA7	MIRLET7BHG	UBXN1
				IL22RA1	EPN3	IFIT2	SHCBP1	SUSD6	MORC4
				INO80D	SMIM24	CREB1	DHRS9	INHBB	RFC4
				MTMR10	MOK	IFIT1	SFXN3	CXCL10	ECHS1
				PTGS1	RAD51D	CREBBP	RNFT1	METRNL	PPCS
				ZEB2	GALNT14	IFIT3	INSIG2	C1orf146	ST8SIA3
				PTGS2	SNRNP25	SH2D5	AGMAT	TMEM94	CDCA8
				GADD45A	REX1BD	PALM2AKAP2	ING4	TM9SF4	PPP1R14B
				DDIT3	MRPL20	CREB5	ROBO2	PIEZO1	PI15
				CASZ1	TCTEX1D2	ZFP36	SCPEP1	UGGT1	RFXAP
				FAM241A	RAN	WTAP	MPHOSPH6	KIAA0586	GMNN
				MYEF2	RANBP1	TIPARP	C1orf210	MDM1	LPAR1
				TIAM2	DPYSL3	IER2	SVIP	INSR	LIN28A
				GAB2	SLC25A42	ZFY	TMEM143	LAMA1	SLC25A51
				ASAP1	SLC25A18	ZNF2	TMEM35B	INTS1	EDN3
				ZNF518A	ARMC7	IFNAR2	AADAT	SPCS2	EDNRB
				PTK6	SUSD4	CRY1	MICU2	SIDT1	KCTD17
				DMXL1	TMEM53	ZNF3	HSD17B11	AGPAT4	RHEB
				FBXL5	B3GLCT	ZNF707	ECHDC2	ARHGEF38	RPS27L
				RUSC2	ROGDI	CRY2	LYZ	FBXL12	RHO
				SEMA4C	KCNE3	JPH1	TUBD1	GAPT	EEF1A1
				CEP350	RARRES2	C12orf43	EPCAM	IST1	SHQ1
				MTRNR2L8	MARVELD1	PPP1R3C	PBXIP1	SLCO4A1	ANKRD46
				CEP170	C9orf40	IFNGR2	SLC38A6	ITGA6	CEP55
				CREBRF	TOMM6	ZNF10	TCEAL9	SLCO3A1	KIF20A
				LRIG2	FRAT1	HINFP	RCAN2	DGKG	HIPK3
				THAP2	TROAP	RANBP17	SLC44A3	DGKQ	MRPS10
				KRTAP2-3	DYNC2H1	WDR74	STOM	IRF2	NARF
				DEFB4A	SPTSSB	ANKRD44	LRRC17	SPOCK2	MRPS7
				PTPN2	RADX	ZNF14	EPHA7	PTPN22	MRM3
				RBP7	RBM4B	PIM3		IRF5	POLR1D
				CLEC4E	SLC38A4	GCNT7		TOR4A	ARL4A
				ZNF776	DTYMK	ZBTB46		DAXX	HEYL
				RHBDL2	CHAF1A	CLIP3		IRF7	CRYL1
				ZC3H11A	FN3KRP	TBC1D10B		TMEM104	EEF1B2
				PTPN12	VEPH1	PPP2R2B		ZNF217	NTN4
				AMMECR1L	MRPL54	TRAF4		ISG20	SEMA3D
				ZNF547	AMDHD2	NOL4L		EPS8L1	KLHL5
				PTPN14	MRPL53	IFRD1		SEMA3G	EEF1D
				TRANK1	OGFOD2	RSAD2		ITGA1	EEF1G
				CEP120	DUT	SYNE3		ITGA2	EEF2
				SHLD2P3	DVL2	CSF1		ITGA3	PLLP
				FBXO6	SLC17A4	ZSCAN20		TSC22D2	C1orf115
				PTPRE	EXOSC3	PPP3CC		PTAFR	EFNA2
				C19orf54	CENPU	KANSL1		ITGA4	PBRM1
				PTPRH	RCN2	IGFBP5		ZCCHC2	TIMM8B
				NUAK1	SAP30L	GAREM2		ITGA5	EFNA5
				PTPRK	PLEKHJ1	ZNF35		SLC35E2B	YAF2
				PTPRM	SAE1	TRMT44		NCLN	RAB34
				SV2B	ISOC1	CCN1		ITGA7	GPR61
				PTPRZ1	ABCB6	ISG15		GPR108	ZFHX4
				SRGAP3	TPGS1	IKBKE		HM13	LGI2
				PTX3	E2F1	MICAL2		ITGA9	METTL9
				ARFGAP3	E2F2	PLEKHG3		ITGAL	CDCA7
				CXCL17	RIOX1	NR2C2AP		ITGAM	MYH14
				EXOC3L4	FIS1	CSNK2A2		SOWAHC	EIF1AX
				RABGAP1L	CAVIN3	ZNF451		ITGAV	EIF2B1
				PVR	CENPS	IGHMBP2		TRIM14	COMMD2
				ZNF283	BOLA1	CSNK2B		STK35	ZNF706
				ATP2C2	SCAMP3	CHD5		ITGAX	KCTD10
				EHF	OGFOD3	ZNF746		JAML	LRRC20
				DIAPH2	E4F1	SS18L1		ITGB2	EIF4B
				PLAAT2	C11orf80	TADA2B		ITGB3	RAVER2
				C2orf42	MUC12	ZNF516		DDB2	SERF2
				NKPD1	DPP3	ITSN2		INO80D	EIF4G2
				FAM83G	PTPRU	NIM1K		ITGB6	COPS4
				ZNF770	IPO4	LRRTM2		PTGS1	CHCHD2
				DLG4	RFC2	RASGEF1B		ITGB7	FAM102B
				RIPOR1	RFC3	ZNF500		DDOST	PRDM13
				SESN2	WRAP53	HELZ2		LAX1	B4GALNT2
				GCC1	IGFLR1	RASGEF1C		TTC6	ELAVL2
				PARP9	RFC5	AUTS2		ITK	SP9
				ATP13A3	ZNF593	CDYL2		NSD3	ELAVL3
				ZNF615	ECH1	FMN2		KIAA0753	RORA
				ZNF841	CCNQ	ZNF74		RNF215	EFCC1
				GFPT2	SHISA4	ZNF75A		SPDL1	RORB
				HERC6	ECHS1	ITPRIP		ITPR1	RORC
				ZNF763	PIGU	PRKCE		ITPR2	PCOLCE2
				USP15	PTPN18	DISP2		LAPTM5	CLMP
				STX17	NPEPL1	FAM53B		SEMA4C	CLDN19
				PRPF39	CDCA8	TMEM238		ITPR3	QSER1
				MARCHF1	PPP1R14B	ZNF79		CEP350	EML1
				TSEN15	UBR7	CCN2		JAK3	EMD
				FGF19	GMNN	TANC1		TBC1D10C	THNSL2
				OBI1	RGS2	ZC3H12C		JARID2	EMP2
				TNFSF15	GTF3C6	PRKG1		LIME1	MRPL46
				HSPB8	CLDN23	SSH2		SSC5D	CTTN
				MED13	MSTO1	ZNF324B		AREL1	EIF1
				PGBD5	TSPAN5	RAPGEF2		URB1	EIF2A
				RABGGTB	TSPAN3	CTPS1		FAM117A	EN2
				NR1D2	E2F8	IL1A		KCNA3	ENDOG
				RAC2	NUBP2	MAP2K3		LMAN2L	NUDT15
				DOP1B	DARS2	ZRANB1		PTPRC	RPA3
				RAD17	KCTD17	FLACC1		EML5	IMP3
				REC8	HEXIM2	SLFNL1		F11R	TMEM100
				TIPARP-AS1	PNPO	HYDIN		PTPRJ	CTDSPL
				CPEB2	SHQ1	USP6NL		SLC12A9	RPL3
				HMBOX1	CEP55	GLIS1		KCNC3	RPL4
				DMTF1	SGK2	RPPH1		ADAMTS9	RPL5
				RAD52	NOSIP	CXCL8		CXCR4	RPL6
				RAG1	KIF20A	CRB2		SRGAP3	RPL7
				VPS37C	MRPL4	ZNF513		ACKR3	RPL7A
				OGFRL1	PLEKHG4B	ZC3HAV1		FZD5	EPAS1
				EGLN3	THAP4	DAB2IP		KCNJ2	UBE2W
				INHBE	NARF	CYLD		CXCL17	RPL8
				AKT3	NDUFA13	IL11		SSH3	EPHA10
				CRYBG2	SEC61A2	TET2		AP5Z1	EPB41L2
				NIBAN1	ACTR1A	CYP1B1		UCKL1	RPL9
				LOC648987	CNNM3	ZNF131		SLC27A1	COQ7
				ACP7	GAL	IL12RB2		DENND4B	RPL10
				ZBTB33	FAIM	ZNF133		DHFR	RPL11
				SLC52A1	ANGPTL6	ZNF536		KCNJ13	RCAN2
				TANK	ISOC2	TNFRSF9		CCNL1	RPL12
				ENOX1	PLLP	CYP2C19		BANP	RPL13
				AKIRIN1	ATAD3B	ZNF142		KCNJ15	IPO11
				ZNF493	TRAP1	PHACTR2		TMEM132A	RPL15
				PLAAT4	TIMM13	AHI1		TMC8	RPL17
				ZNF484	PACRGL	PCGF2		FAM167A	RAPGEFL1
				RASA1	NUDT11	FOXK2		SLC35F6	PLCE1
				MCPH1	UBL5	ZBTB20		NECTIN4	SEZ6
				BCL2L11	BCAP31	FBLL1		RNF225	RPL18
				LOC284454	NADSYN1	CYP2D7		FAM227A	RPL18A
				RASA2	TMEM120A	ZBTB17		ULK4	EPHB1
				RHBDF2	TIMM8B	KMT2B		RSRP1	MRPS31
				OXR1	IFT52	ARHGAP40		P2RY14	RPL21
				RCAN1	CCDC198	ZNF280D		UNC93B1	EPHB2
				SH2B3	EFNB1	GPBP1		TRMT1L	CCDC91
				RASGRF2	TXNDC15	RAPH1		RFT1	CALCOCO2
				DSG3	APPL2	ING1		SLC52A2	ZDHHC2
				ARID4A	GRTP1	SUSD6		RMND1	RPL22
				DSP	RNF5	INHBA		CLNK	RPL23A
				ARRDC4	MEGF6	CXCL10		HERC6	TIMM17B
				RBBP6	BCO2	PSG6		DNAH5	STX2
				KIF26B	LGI2	METRNL		KIT	MRPL23
				PLEKHG7	MICALL2	INPP1		KLK1	RIDA
				LINC00923	RNPEP	TRIM26		DNAH6	RPL24
				DTNA	CDCA7	LONRF1		DNAH8	RPL26
				PPP1R3B	TSNAX-DISC1	ANKRD9		DNAH9	SPRY3
				HBEGF	RERGL	CDC42SE1		SLC23A2	HDAC11
				CCDC186	TRAPPC12	CYP17A1		PRRC2A	RPL30
				RBMS1	ATAD3A	AMZ1		DDX39B	RPL27A
				DUSP1	TRIM28	MTG2		CCDC157	RPL28
				RBMS2	FANCI	ZNF180		PHIP	IGF2-AS
				PLEKHF2	EIF2B1	TMEM198		QSOX2	RPL29
				C3orf52	LPCAT3	CYP27B1		MED12	RFK
				TMEM51	LRRC20	C19orf47		DNASE1L3	RPL31
				PARP8	SHCBP1	SERTAD2		TCTN1	RPL32
				ZNF818P	SERF2	SLCO4A1		DYNC1H1	CCDC8
				DUSP4	VASH2	IRAK2		ABCC10	GLRX5
				DUSP5	GSTCD	ZNF202		NR1D2	UBTD2
				TUT7	EIF5A	C15orf39		WDR62	NCALD
				PARP3	CHCHD2	IFIT5		PLD4	CCDC166
				EBLN2	SLC38A7	IRF1		CCSER1	RPL35A
				ZNF329	AGMAT	ZNF205		DOCK2	EYA4
				TOM1L1	STEAP3	SNRK		CCNL2	RPL37
				DUSP8	MOB3B	DAPK3		TOR1AIP2	RPL37A
				HMGXB4	ALYREF	IRF5		PLA2G7	RPL38
				RALGPS2	CAMKMT	IRF7		VMP1	COPZ2
				ZNF805	NEIL3	CLDN15		FIRRE	RAMP1
				GPATCH2	ELF3	CTIF		PARP11	RPL41
				USP43	PCOLCE2	ZFAND5		DPP4	PIGP
				DYRK1A	ROS1	ANKLE1		EFL1	UFSP2
				RASSF10	ALG3	FAM110A		CYSLTR2	RPL36A
				STEAP4	BSCL2	PRPF6		RAP1GAP	ERG
				ARHGAP17	NAA40	ISG20		EVC2	RPLP0
				GAL3ST4	ZNF580	DHX33		TANK	ERH
				REL	ELN	URB2		REXO5	LIN7C
				KRBA2	ADI1	TSC22D2		ARID3A	RPLP1
				E2F3	EML1	COG3		SLAMF9	STUB1
				ANXA8	TMEM143	ZCCHC2		RNF31	NET1
				AKIRIN2	NUTF2	GMEB2		RHBDF2	RPLP2
				RELA	EMP2	PTCH1		RSPH4A	EFS
				RELB	AADAT	SPATA2		USB1	RPS2
				REST	EMP3	YTHDC1		TMEM116	SAP18
				LARP1B	DSEL	CWC25		RBM33	MAGIX
				PRRT2	TMEM19	DUS3L		DOCK8	RPS3A
				ITPRID1	CCDC24	SOWAHC		ATP13A1	BCAS2
				SRFBP1	NAGPA	MIDEAS		PIGK	PAIP2
				ECE1	ENDOG	PTGER4		SLC26A2	RPS4X
				TYMP	RPA1	PRAG1		HBEGF	RPS5
				NUPR1	MFSD13A	INO80D		APMAP	RPS6
				RFX3	ENO1	PTGIS		DUSP2	RPS6KA3
				THAP1	IMP3	LCMT2		TMEM51	BCKDK
				THAP9	BTNL9	MTMR10		PIGS	ESRRB
				SLC25A51	CTDSPL	ZEB2		PARP8	SELENOH
				S1PR3	PLEKHO1	GADD45A		TMEM161B	RPS7
				LAP3	TLCD3A	ITGB8		PARP2	PAK4
				EDN1	DCXR	DDIT3		L1CAM	MRPL51
				EDN2	HSPA14	EMSY		DUSP8	RPS8
				TSPAN2	MCOLN3	TTC6		LAG3	RPS9
				RGS16	MFSD10	TIAM2		SLC35C2	RPS10
				RHCE	RBFA	PTP4A1		SLC44A2	SYNPO2L
				ZNF710	TCTN2	KIAA0753		C19orf38	ETFB
				BBS10	EPHA3	RNF215		LAMA5	RPS11
				GOLGA6L5P	RPL18	RUSC2		ABCC5	RPS12
				MSL2	SLC35B1	DDX10		PELI1	RPS13
				RAD50	MICOS10-NBL1	CEP350		LAMP2	RPS15
				CLIP4	NUDT18	LURAP1L		ZNFX1	RPS15A
				MIPOL1	EPHB3	YTHDF1		DOLPP1	ETV1
				RIT1	EPHB6	LRIG2		IL18BP	PTGR2
				ZNF419	RABEP2	CREBRF		CERS6	L2HGDH
				RLF	NUSAP1	RASSF5		ANKRD23	RPS16
				HIPK3	EPHX1	JARID2		VARS2	EVC
				RLN2	ACP6	FBXO38		LBP	RPS17
				FEM1B	EPHX2	KLHL3		LBR	DUSP27
				KLHL11	MRPL23	JUN		ZFC3H1	EVPL
				SNIP1	POP7	SETDB1		ECE1	B3GALT5
				SYT15	RAB9B	JUNB		DLL1	RPS18
				ZFAND1	CYB5D2	URB1		RALGAPA2	COL6A5
				ARL4A	LINC00707	EXD3		TYMP	RPS20
				RASGRP1	MTG1	ZNF547		ZBTB7B	EVX1
				MYOF	NR2F6	TRIM11		LHX6	PDZD7
				NTN4	IFI27L2	KANSL2		DNAI3	RPS21
				SEMA3D	ZNF444	AMMECR1L		ECM1	RPS23
				CHIC2	SPNS1	PTPN14		RFX1	PAQR6
				INTS6	GLRX5	BTG2		MCOLN1	RPS24
				TMTC1	RSAD1	ZBTB39		ATP10A	RASL12
				KLHL5	RPL36AL	TRANK1		RGS1	RPS25
				FSD1L	ZNF219	DENND1B		RBM14-RBM4	RPS26
				SEPSECS	CDK2AP2	PTPRD		LDLR	EMC8
				CACNG8	RPP21	PTPRE		S1PR1	JADE1
				RNASE1	CENPW	NUAK1		PLBD2	RPS27A
				OPTN	RAMP1	SV2A		LEPR	CNPY2
				EFNA1	RPL41	PTX3		EDN1	RPS28
				NAMPT	FAM86B2	UCKL1		ZNF169	SOX8
				KATNBL1	AGPAT5	ZMIZ2		RGS16	ST6GALNAC6
				RNASEL	NUP85	DENND4B		LGALS3BP	RRM1
				LATS2	ERH	BRPF1		TSPAN1	RNF187
				RESF1	RNLS	TEX101		LGALS9	BPIFA1
				EFNB2	MNS1	PVR		NUAK2	MRPS36
				MCTP1	STUB1	SERGEF		CLIP4	NRN1
				AKAP9	EMC4	CCNL1		ADAMTS10	CPED1
				ZFHX4	HGH1	MAPKAPK3		TMX2	PKDREJ
				RNF6	MRPL12	GBGT1		SLC25A22	SNAP47
				EGFR	ANKRD39	SLC25A38		CCDC88C	RSU1
				EBI3	MRPS12	NAV3		LIF	ARMCX1
				ZNF532	RIMKLA	KCNN1		CNNM4	DNAJB14
				EGR1	SIGMAR1	NAV2		RMDN3	ZNF354C
				MBNL2	RPN1	FAM83G		ASB13	IFT43
				EGR2	COX16	PEX5		SETDB2	KRCC1
				LRRC31	FBL	PPP1R3F		PDIA6	RYK
				KMT5B	MAGIX	DLX1		VPS13D	RYR1
				EGR3	GGT6	SESN2		KMT2D	FABP4
				CEBPZ	PDZD11	SLC35E4		FRRS1	NPM3
				PLXNC1	MRM1	CFAP70		EFNA1	FABP1
				CLMN	CHDH	SPATS2		PAXBP1	FABP2
				ZBED6	MRPL37	HERC6		AKAP9	FABP6
				P3H2	RPS6KB2	TBX20		MEGF6	S100A1
				PDZK1IP1	RNF181	ZSWIM4		PHF20L1	ARL6IP4
				EPHA2	MAP6D1	FAM174C		SUGP2	PCNX2
				BNIPL	COPRS	CARS2		LNPEP	TBC1D16
				TRIM17	SELENOH	HS3ST3A1		PDZK1IP1	S100A6
				EIF4B	MAEA	USP15		ATP6AP2	PRR16
				ZNF197	MRPL51	MARCHF1		LINC-PINT	TUBA1B
				ANGPTL4	HJURP	SLC23A2		EPHA2	ZIC4
				DHRS9	RPS9	RAB3IL1		ANGPTL4	DACT1
				PHF11	KATNB1	TET3		SPRY4	FANCB
				SYT14	DLEU1	TNFSF15		PANK4	WWC2
				RLIM	LRRK2	PID1		CYB561D1	FBLN1
				RBM7	ETFB	CCDC157		LRP1	AMER2
				LRATD2	COQ8B	KLRD1		LRP2	MYO15B
				UBA6	CNTNAP3	DYNC1I1		RBM5	SALL2
				DYNC1LI1	MRPL27	NR1D2		MMRN2	CAMK2N1
				SERPINB1	RPS15	VCPKMT		SASS6	MYL9
				GOLGA8B	ETV1	KPNA4		NCOA7	RACK1
				B4GALNT2	CCNO	ENTPD7		SLC7A5	CSRNP3
				ELF1	LGR4	CPEB2		ELF4	NSA2
				RORA	PIDD1	MOK		ROS1	EVA1A
				ELF3	TCIRG1	CASS4		LTBP1	YAP1
				ALOXE3	RTN3	HNRNPDL		ASXL2	LRFN5
				LINC00605	B3GALT5	RAD52		SETDB2-PHF11	CLEC11A
				GNB4	SNHG9	TMEM150B		PLEKHM3	SCN1B
				RNF41	SCAND1	TFEB		TMEM39A	RNASEH2C
				ZNF350	COA4	RALGDS		ZMYM1	EIF3L
				ELK3	CNPY2	INHBE		LTK	SCN4B
				RP9	ABCA11P	RANGAP1		HDAC10	RWDD1
				ELK4	WDR54	RAP1GAP		EMP1	SCN8A
				THNSL2	HUNK	REXO4		LY6E	FGA
				STK40	DNAJC22	EVC2		LY9	FGB
				CFAP57	MCM10	RAPSN		CD180	MROH7
				CALCRL	CD320	RARA		NAGPA	COMMD10
				DCTN4	HSD11B1L	ARID3A		TACSTD2	SCP2
				LONRF3	TMEM222	KRT17		CCDC17	C1D
				ZKSCAN4	RRM1	BCL2L11		CSPP1	FGF1
				TRIM13	RRM2	SH2B3		KLRG1	FGF2
				RASSF4	SUZ12P1	RCAN1		ENO3	SRL
				USPL1	HSPA12B	MAFK		PBXIP1	FGF7
				EIF1	WLS	RBM33		TMEM140	LRRN2
				TOPORS	ARMC2	RBBP6		VPS13B	FAM3C
				HSD17B14	TMEM205	ARRDC4		MXD1	L3HYPDH
				ZBTB3	F5	KIF26B		SLC4A11	FGF11
				RNF122	TRMT2B	SOBP		TREML2	ACAA2
				TUBE1	CXXC1	PPP1R3B		STOM	NOP10
				ENO3	SNAI3	DTNA		JHY	FGF12
				TRIB1	LRG1	PLEKHG7			SLC35E3
				SMG7-AS1	F12	HBEGF			FGG
				ZNF654	ENKD1	DUSP1			CCL21
				TMEM140	ANKRD54	RBMS2			CCL22
				PGBD4	NPM3	DUSP2			SETD3
				EP300	HMG20B	DUSP4			FHL1
				RSL24D1	FABP5	DUSP5			SGF29
				UBE2W	CHST13	DUSP8			SNX9
				ASAH2B	FANCA	KAT6A			FKBP1A
				HERC5	FANCC	SH2D3C			SCARA3
				TMEM40	ARL6IP4	MAMLD1			ATP5PD
				ZNF669	FANCD2	TTYH2			UBE2E3
				EPHA4	CDR2L	GPATCH2			ZFP2
				ZNF572	GLMP	GLIS3			FKBP3
				UEVLD	S100A4	SMURF1			EIF3M
				FBXW7	ZNF771	USP43			HPCAL4
				RPAP2	S100A6	DYRK1A			FOXG1
				CALCOCO2	NGRN	UBA2			BICC1
				DDX47	TUBA1B	LAMA5			SDHB
				THSD4	FAH	B3GALT6			VTI1B
				ANKRD31	THEM6	LAMB3			PRRX2
				CLDN18	HAVCR1	PELI1			LCMT1
				SPRY1	PSME3IP1	ARHGAP17			SYNCRIP
				EPS15	QRFPR	NR4A3			FOXL1
				SPRY2	S100A13	REL			VAT1
				ZNF671	FANCG	E2F3			GULP1
				ERBB4	ZSWIM9	ZNFX1			ENOX2
				DENND4A	TUBB4A	E2F4			FOXM1
				GGNBP2	TUBB4B	RELB			SEMA6C
				UBTD2	TMEM129	EBF1			MAF1
				NCALD	FARSA	ANKRD23			CDC42BPG
				EREG	FASN	LCAT			FLNA
				ERCC4	MDP1	ACTR3B			SELENOP
				ERCC6	FOXRED2	MLLT10			THOC7
				ZNF613	FAU	REV3L			ITGA11
				FRMD6-AS1	FBP1	LARP1B			DCDC2
				FSTL3	ATRIP	CUBN			SET
				TMC7	PEMT	FIGN			CLCA4
				ERN1	CEP78	SRFBP1			STUM
				B3GNT5	ST3GAL6	LCT			ISYNA1
				DRAM1	MSMO1	RFNG			FMO1
				NET1	SC5D	C2orf78			ASRGL1
				SOGA3	POP5	ADAM12			FMO2
				SNX29P2	TMA7	RFX2			SFRP2
				EXD1	FDFT1	RFX3			SFRP4
				ZNF391	ATRAID	ATP5MF-PTCD1			SFRP5
				PYROXD1	SCD	RGS2			NUDT14
				SHFL	CLEC11A	LDLR			FMO5
				CCDC174	HOGA1	JMJD1C			FMOD
				SMNDC1	FDPS	RGS7			AFF2
				SHISA5	PLIN5	LEPR			NEBL
				ZNF549	UBAC1	EDN1			FNTA
				EIF1B	ATP6V1D	EDN2			FBXW9
				TCP11L1	CDIPT	IFNLR1			RTCB
				NT5C3A	RNASEH2C	PHC2			HSDL2
				RPS6KA2	FDXR	ARHGEF10L			PSMG3
				ADM2	PTRHD1	SNORD17			HAGHL
				DNAJA2	FEN1	FOSL1			TRIAP1
				ESRRG	TMEM147	NUAK2			HIKESHI
				EFCAB13	GPC4	SCARNA13			ANP32B
				SLC22A15	RBM14	RLF			CFAP36
				MALAT1	LINC00461	SLCO5A1			TRMT112
				STYK1	NSUN5P2	HIVEP3			ZNF652
				ETS1	FGD1	SCARNA6			SMIM10L2A
				ETS2	WDR83OS	BCL6B			SH3BGRL
				ZNF267	OLFM1	FAM171A1			RHOBTB3
				ETV3	TIMM17A	RMRP			ITSN1
				UBAP1	PPME1	LIF			NICN1
				ETV6	MCRS1	SNIP1			ARPC1A
				LINC00494	CHST12	ZBTB34			BTBD10
				PPP4R1L	HES6	SCARNA2			RPP30
				KLF3	ACAA2	LINS1			FERMT1
				MECOM	MACROH2A2	SCARNA7			ARX
				PSMD6-AS2	VAV3	RASGRP1			RPP38
				ZNF571	TOMM40	LIG4			R3HCC1
				CCAT1	FGFR3	ZNF668			VASH1
				TNIP1	ECI2	KLF16			TUBB
				IER5	FGFR4	CHIC2			ING5
				C1RL	GPNMB	ZNF263			NTNG1
				LOC100507053	MAD2L2	INTS6			THUMPD1
				SIRPB2	TACC3	EEF1D			HKDC1
				EXT1	FH	EEF2			SHC4
				LINC00881	MZT2B	MAB21L3			ANAPC11
				EYA1	STEAP1B	OPTN			MIEN1
				RRAD	PPIH	ELMO3			SIVA1
				TLR6	ZNHIT1	EFNA1			SI
				N4BP2L2-IT2	DDX41	SCARNA12			UQCC2
				RBM48	FKBP1A	LATS2			CHCHD6
				KIRREL2	ANAPC5	BRD2			CCT4
				RREB1	SCARA3	SCARNA16			PPHLN1
				SLC15A3	ATP5PD	PLEKHG6			C16orf96
				TCEANC	UBE2E3	FAM13A			FHOD3
				PPM1J	SDC1	FRMD6			PHOSPHO2
				ZNF442	SLC9A6	TBC1D10A			CCT2
				GCNT4	HOXB13	MEGF9			SRR
				SLC10A7	IL17RB	EGFR			ACOT6
				F3	SDF2	EGR1			SYBU
				CLIP1	SDHA	NETO1			TMEM107
				TRIM22	PIF1	SETD5			OSGEP
				SLC25A37	ACAP3	SYTL3			CMSS1
				STX1B	MICOS10	KLHL36			SIX3
				PLAC8	RBM38	HECTD2			ACBD6
				FBXO30	PCYOX1	EPHA2			NUBPL
				ZNF461	SPATC1L	ZNF408			NHP2
				EHD4	IQCG	SPRY4			SLC48A1
				ZNF585B	STK25	SNORA23			ABLIM3
				KLF2	TMEM191A	PNMA8A			METTL26
				CITED2	FOXC2	SCARNA10			SLC1A2
				S100A3	FOXM1	SNORA73B			PABPC1
				SEMA3A	TRIM46	SNORA53			AKT1S1
				DOCK5	SELL	IFFO2			MXD4
				ACSL1	SETD9	RBM5			P3H4
				C10orf88	HAUS7	LRP4			UFM1
				SLC41A2	CDC42BPG	SASS6			PREX2
				YOD1	EVL	SPRED1			GDE1
				PTK2B	SELENOP	ALOXE3			SLC2A4
				TMEM156	PTGES2	YY1AP1			BTBD3
				IRF9	SELENOW	ELK1			POLR3G
				PHC3	GALNT10	LTBP1			SLC6A1
				S100P	FOXRED1	LTBP2			ABHD4
				FAP	ISYNA1	ELK4			PKNOX2
				SAA1	SLC66A2	RP1			NCBP2
				SAA2	HSD17B7	KDM8			TRIM45
				BTN2A2	ASRGL1	PWWP3B			MAPRE1
				SAA4	CIB1	MRGBP			KIFAP3
				NAA25	CENPT	DHRS2			BEX3
				TAOK3	NUDT14	STK40			RAD51AP1
				SCML2	DEAF1	MAP11			SEPHS2
				ZNF773	SRSF2	USPL1			SEPHS1
				SAMD9L	NOP56	RASSF4			SLC7A4
				MYO15B	FBXW9	AKAP1			RAB18
				NOD1	FNTB	CCDC17			OIT3
				FBN2	ZNRD2	CSPP1			MTX2
				MEX3A	RNASEH2A	GDF11			SLC10A2
				DLC1	HACD3	RPL5			TRIM67
				TTC7B	GOLGA2P5	ZNF654			KHDRBS3
				SARS1	VPS26B	TMEM140			DOK4
				NDRG1	HAGHL	ELL			PTGR1
				CSGALNACT2	ALKBH7	NEK11			DYNC2LI1
				SAT1	FOLR1	MXD1			BLOC1S5
				AFDN-DT	ADCK5	RPL9			EFHD1
				USP42	LAMTOR5	SENP7			GPR153
				ATXN1	CARD19	BRF2			OTUD6B
				ATXN2	TRMT112	MTSS2			RBMX2
				IFITM3	SMIM10L2A	SMAD6			TNN
				ATXN7	UFC1	EPHA4			CSPG5
				SH3RF2	TEDC2	SMAD7			SPHKAP
				ABRAXAS1	PRDX4	SMAD9			RTRAF
				SYDE2	PRADC1	IFNL1			SLC22A3
				SPON2	MEX3D	FBXW7			TET1
				SLC7A5P2	AGR2	KLHL26			SLIT3
				ZNF644	GTSE1	RPL19			STAU2
				LOC653501	TMEM79				PPA2
				SEPTIN14	DOLK				PARVA
				SCN3A	VASH1				CXXC4
				GORAB	TMEM175				SNAI2
				SEC24B	TUBB				FTH1
				ARID5B	CXXC5				C15orf61
				ATF7IP2	TMEM134				CD24
				FER	DOCK10				CCDC68
				MED12L	TMEM138				MRPS33
				LYPLA1	CCDC150				PRICKLE2
				CDC42EP2	SHMT1				SMARCA1
				KRTAP5-1	FUZ				SMARCA2
				ZNF506	RABAC1				TMEM184C
				USP12	GINS4				FKBPL
				NLRC5	ANAPC11				MPC1
				FGF2	MIEN1				DMRTB1
				FNIP1	SMPD4				SMARCE1
				CCL2	ADGRL1				DMRTA2
				N4BP2L2	SIVA1				DHX32
				WFDC5	PHF7				SMO
				TRPV6	MRPL28				FTL
				SLA2	SLC39A4				ERICH2
				CCL5	CHCHD6				CEP131
				MYH16	CCT7				NR5A1
				DDX43	PHOSPHO2				LIMCH1
				RELL1	NUDT22				TPPP3
				CCL20	NPC2				DAAM1
				AMOTL2	ZCCHC17				FRMPD3
				CCL22	NUDT16L1				TMEM151A
				PIBF1	SCLY				MPP6
				TTC28-AS1	C7orf50				SAYSD1
				TRIM36	DZIP1				KIF13A
				FHL2	MON1A				SNRPA1
				POLK	TMEM107				SNRPB2
				ZNF107	FXN				NUDC
				FHL3	CCDC115				FZD2
				FST	ACSF2				FAIM2
				POMK	NAA38				SNRPD3
				CXCL6	SCGN				SNRPE
				CXCL11	LYAR				LSM8
				CXCL5	CMSS1				SNRPF
				CX3CL1	DNPH1				PLK4
				TRIM38	THOC3				SNRPG
				NAPSB	NHP2				PALLD
				ZNF614	ORAI2				SIX2
				SDC4	SKP2				SNTA1
				ARL14	AHSA1				MIAT
				FOXC1	METTL26				UNC80
				ARAP2	RUFY1				RAI2
				PEAR1	NLRP2				SOD1
				VCPIP1	FAAP100				SOD2
				SECTM1	RPUSD1				RUFY4
				ZNF823	PIGZ				ZG16
				RHCG	MCRIP2				SMTNL2
				C2orf16	PAICS				MGME1
				FOXO1	FAM81A				SAMD4A
				SEMA6C	TBL3				SORD
				FOXO3	EML3				GABRA3
				FLI1	MXD4				KIF1C
				FLNB	TRUB2				GABRA4
				ATP13A4	HEXIM1				KCNH5
				MACC1	SPAG5				DTD1
				SEMA3C	SLC3A1				SOX3
				FLT3LG	CYFIP2				TNIK
				ZC3H12A	NBPF1				GIPC1
				FBXW10	SLC4A2				SOX4
				CDV3	SMTN				RAB23
				IKZF3	AZIN1				GABRE
				IL31RA	IVNS1ABP				UTP6
				SLC5A10	EFHC2				ZCCHC24
				IKZF2	RABL6				ILDR2
				ANKFY1	CEMP1				SOX11
				ZNF211	TAF6L				FILIP1
				FMO4	TRMU				ZHX3
				FYTTD1	ATP5MG				AHCYL1
				NT5DC4	SRRT				FAM114A1
				SMG1P1	BEX3				ZMYND11
				ITPRIPL2	GAS2L1				GGA2
				FMR1	CUTA				JPH4
				CCDC73	RGS14				CAND1
				PGGHG	BICDL1				ARPP19
				PHLDA1	HSD3B7				SALL3
				POLR3GL	SEPHS2				TMEM183A
				UBD	VAC14				LHFPL4
				C9orf64	NPRL2				CENPN
				ZCCHC8	EEF1AKNMT				EAF2
				SCAF8	FANK1				GAMT
				NATD1	SLC9A5				NCKAP1
				SGK1	SCAP				GAP43
				DDX60	NDC1				CISD1
				SPSB1	ACAD8				SPOCK1
				FOS	TRMT2A				USE1
				FOSB	PMVK				HOPX
				CDKN2AIP	G6PC3				SRRM4
				ZNF674	SND1				ACTR10
				TENT5A	CCT5				NADK2
				FOSL2	ASF1B				SPTAN1
				SH3BP2	FARS2				DBNDD2
				RNF44	BLOC1S5				ECHDC1
				CHMP5	RASL11A				SPTB
				PPP1R9A	SLC25A39				SPTBN1
				ETV7	SLC19A1				TMEM126B
				ZNF280C	CGREF1				SPTBN2
				BTBD10	SLC25A1				STARD10
				CEP290	TRABD				SARM1
				ZNF507	CHTF18				WASF3
				AAK1	CSPG5				GAS1
				IFI44	CIDEC				SRD5A1
				CPEB3	PDGFD				SRI
				LMTK2	EBP				GAS6
				AKAP3	MRPL48				SKIDA1
				SLC34A2	CENPI				HCAR1
				SLU7	DLL3				MRPL43
				SHOX2	TPX2				LCA5L
				AMBRA1	TIMM50				MAP3K20
				CILK1	TCF25				PBK
				CHD9	B9D1				FRS3
				NLRP1	WNT10A				GATA4
				FBXO11	GINS2				MRPS27
				SIAH1	SMARCD2				SRM
				FNDC3A	MPC1				NPAS3
				FHOD3	SMO				GATM
				PROSER1	NDUFAF6				SRP9
				R3HDM2	MZT2A				CDH23
				TBC1D22B	UQCRQ				FAXC
				SPG11	NRAV				PARD6G
				ST3GAL1	ST6GALNAC4				SRP54
				CHD7	SMPD2				WSB2
				IFITM2	CEP131				MAP1LC3A
				FDCSP	IFT122				C11orf87
				COLEC10	CACNG4				GC
				ALPK1	HSPB11				ALDH1L1
				COQ10B	SARAF				FAM241B
				SIM2	FUCA2				COL25A1
				RAB11FIP1	FAM189B				GCSH
				ZNF285	TPPP3				PDE10A
				LOC145757	DCAF11				SMOC2
				SIX1	REEP4				C12orf57
				ACKR4	WDR61				EPB41L3
				SKIL	SSBP4				DCUN1D4
				ZHX2	CACYBP				GDF10
				ABLIM3	SNCA				GDI2
				SPECC1	SNRNP70				LANCL2
				IL23A	LOC100289561				SESN1
				CDC42EP3	CFAP44				NXT2
				ZBTB1	SNRPA1				NACAD
				SLC1A3	PXN-AS1				JMY
				ZNF416	CCDC171				CCNY
				PCGF5	NUDC				ABCG4
				SLC1A4	FZD2				PPARGC1A
				SLC1A5	SNRPD2				STAC2
				DENND3	LSM7				SULT1A2
				PDLIM5	SNRPD3				GJA8
				GPATCH2L	G6PD				ADHFE1
				H2BC18	CDCA5				NCAPG
				ESF1	TRAPPC2L				FBXL7
				GCOM1	DEPDC1B				KISS1R
				SLC3A2	SLC37A4				DHDH
				SBNO2	SNTA1				PDLIM3
				RBCK1	MAFG-DT				GPC3
				SLC5A1	MBNL3				GNG12
				SLC5A2	SOD1				BAIAP2L1
				TCL6	SOD3				MAGED2
				ARID3B	PHTF1				GCLM
				FAM226B	CAPN15				HPGDS
				AZIN1	CPNE7				SUPT4H1
				SLC5A5	HR				FIBIN
				RUFY2	ST6GALNAC1				GLE1
				SCYL2	C11orf98				SPIN1
				TRIM16	PALD1				GLI1
				ABHD4	CERKL				RALBP1
				TPK1	GTSF1				GLI2
				TXNIP	RNF130				RAB30
				KCNV1	STK36				SURF2
				SLC6A9	DUSP28				GLO1
				TRIM33	DNAJB11				DTX4
				ZNF430	POLR3K				DPY30
				YEATS2	MSRB1				NRK
				SLC6A12	FAM201A				MORF4L1
				FRMD4A	B4GALNT1				C11orf96
				FRK	GALK1				BHLHE22
				SLC7A1	ADAT3				MYPN
				KDM4D	NAAA				RHBDL3
				ITPKC	WWOX				PRRT3
				SLC7A2	GLS2				VAMP7
				YPEL4	PRELID1				ARHGEF9
				MAP3K14-AS1	GALT				MSL3
				LIPT1	GAMT				SEL1L3
				SMTNL1	WDR4				GLUL
				RAB3GAP1	CHST14				C11orf58
				PIEZO2	IQGAP2				TBC1D12
				ELL2	INO80C				DPH3
				CATSPER1	CNFN				C3orf70
				SH2D4A	SPP1				DNAJC9
				KIN	ACTR3C				TMEM150C
				MIR17HG	SPR				SYN2
				TYW5	GON7				SEC61B
				BTBD7	PSENEN				HTATSF1
				GNA13	AGAP2-AS1				PRPF19
				ST6GALNAC3	C9orf78				GMFB
				TNFSF13B	SYT17				PNRC1
				ATF7IP	TTLL5				INSM2
				MOB1B	ECHDC1				GMPR
				TTLL11	HSPH1				GNA11
				B3GNT2	SPTBN2				GNA12
				KLHL15	TM7SF3				C9orf24
				ANKRD1	SQLE				KCNMB4
				FRZB	TGFBR3L				GNAI1
				CNKSR3	NOXA1				TACC1
				CPEB4	GAS2				GNAL
				EPC1	SRI				RAB40B
				ZNF641	MRPL43				GNAO1
				CXXC4	SREBF1				TFB2M
				TMEM268	PBK				GNAS
				YPEL5	SRM				DENND5A
				DAPP1	OR7E14P				YWHAQ
				LAMP3	GATM				PJA1
				C15orf48	KIF12				COX4I2
				NT5C2	GBA				TAGLN
				PRICKLE2	SRP14				UQCR11
				GMEB1	PARD6G				FERMT2
				TIFA	LHPP				GNG5
				CCT6B	GCDH				COPS6
				DIP2C	SLC12A8				TAF13
				ULBP1	GCHFR				GNG7
				HAPLN3	BLOC1S1				MAP3K7
				FOXP1	MESP1				MAPRE2
				PCNX1	UNC45A				TSPYL4
				RAET1L	STOX1				GNG10
				NUB1	SSR4				CAMSAP2
				LIMCH1	GCSH				CCNI
				SNAI1	SSRP1				GNG11
				TRAF3IP3	ACSS2				UBE2Q2
				MAML2	SMOC2				TBX1
				IAH1	C12orf57				RNF208
				ZNF83	GDF1				CNTN2
				SNAPC1	RUVBL2				WWC1
				WDFY3	PGRMC1				TBCA
				DAAM1	LANCL2				GP1BB
				FUT1	SLC26A1				TBX2
				FUT2	CLCC1				TBX5
				FUT3	SEPTIN6				ZNF449
				TBC1D23	GGT1				EHBP1
				TNKS2	DUS1L				ELOC
				BRSK1	NMU				ELOB
				OCLN	FN3K				TBX3
				C9orf72	LSM3				NEU4
				ZNF333	SMIM4				VAX1
				FUT6	ELOVL4				SATB2
				ABLIM2	C1QL1				CCDC184
				RNF39	NEK4				ZEB1
				ZBTB11	GPD1L				TRIM2
				OGA	AURKA				ARHGEF28
				STK38L	PASK				EEF1AKMT4
				FYB1	STK11				STON1
				NFAT5	H2AW				LPAR4
				SPEN	MESD				TCF21
				GOLGA8A	GJB1				GPR27
				CMTR2	YIF1A				MID2
				SDCBP2	PDF				SMIM12
				BBC3	TINAG				TCP1
				FGD6	KIF9				SYNM
				IFI6	JTB				GPR34
				BBS12	DHRS4				FOXN4
				SLC2A12	NCAPG				WWP1
				ANKRD30BP2	TLCD4-RWDD3				PCLO
				LCOR	TXNL4A				PHF24
				ZMAT1	SMPDL3B				TMEM151B
				CSGALNACT1	GLA				BHLHA9
				TMCC1	GPC3				UBXN6
				LRIF1	NSFL1C				GPX4
				FAM126B	SULT1A1				STMN2
				UNC13A	RAB5IF				TPPP
				RBM43	PMPCA				ARHGEF12
				UNC80	LOC613038				PCDHB2
				AFF4	EHMT2				PCDHAC2
				SLC25A21-AS1	RRP36				ZBTB47
				GAB1	COPS8				PCDHAC1
				GABBR1	REEP6				DNAJB4
				MAST3	FASTK				GRIA1
				CYTH4	GLDC				TCTA
				SOD2	EBPL				DYNLT3
				SAMD4A	RRS1				SHISA2
				DCP1A	GLYR1				TXNDC17
				PHLPP2	NBEAL2				CHADL
				ZNF292	SURF1				GRIN1
				PLAAT5	SURF2				SPECC1L
				PDZD2	RPUSD3				ADAMTS5
				TGS1	GLP1R				GRIN2B
				ZNF44	SURF4				PRDX2
				SOS2	RHOBTB2				GRIN2C
				TRERF1	SUMF1				RPP14
				ODF3B	SUV39H1				FREM3
				SOX4	PRDX3				PRDM5
				KIF21B	IMP4				LARS2
				SOX9	NUP210				NXN
				BDP1	POP1				TFAM
				TRAF3IP2	ARHGEF9				SIRT5
				CAB39	SYK				NR2F1
				TTC39B	STARD3				NR2F2
				KDM5B	GOLIM4				PTPRT
				CPAMD8	MYDGF				RCAN3
				LOC100507634	MTHFD2L				TFDP2
				SP100	HINT2				IKZF4
				INTU	GMDS				KCNH4
				NMNAT2	LOC727751				RNF165
				PLK2	TMEM218				TGFB3
				SPAG1	YDJC				CDC37
				ZBTB6	LIPT2				GREM2
				TRMT10B	BOP1				PKIG
				INGX	TMED2				RSPO3
				AGO2	PCSK1N				CYB5B
				ARID4B	LMAN2				GSTT1
				CMTR1	KCNMB4				RHOQ
				ZNF274	TMEM97				ZNF106
				MYCBP2	MLLT11				GTF2A2
				VAMP5	STIP1				WDR45
				TAGAP	MCEE				AKTIP
				ZNF273	MCAT				PTP4A3
				ZNF460	RAB40B				TCHH
				SPRR1A	SGSM3				C1orf198
				TMEM8B	EBNA1BP2				PRR35
				SPRR2A	TMED10				FBXL16
				MTHFD2	GNAZ				TEX30
				DISC1	UQCR11				NUDT4
				RAB8B	MLST8				ENHO
				SEC24A	TAF10				LINGO1
				ARHGAP26	COPS6				DTWD2
				TTC21A	MAPRE2				GUCY1A2
				SPTB	HDGFL2				STRAP
				DZIP1L	TARBP2				NACC2
				SPTBN1	ILVBL				TIMP2
				GARS1	PSRC1				GCAT
				ZBTB43	ALG1				SUDS3
				RSF1	SLC27A4				TJP1
				MCF2L2	TBCD				CBX6
				PRSS22	SLC27A3				CBX5
				GATA3	SLC27A2				FAM136A
				FRS2	KIF2C				ATOH8
				SUSD3	CBX2				GYG1
				GATA6	CTXN1				ASXL3
				GSDMB	TMEM234				INMT
				RAP1GAP2	CCDC85B				FAM222A
				CMPK2	ANO4				ISCU
				GBP1	GPC1				GUCY2D
				LYSMD2	KLK11				H1-0
				GBP2	GPI				WIF1
				GBP3	GPLD1				DNAI2
				SIK1	GPM6A				FIBCD1
				GBX2	GPM6B				KLK8
				SLC28A3	TCEA3				TTL
				TAB2	UNC119B				MASTL
				ATP10B	TEX261				CKAP2L
				TRIM21	ELOB				TMF1
				RO60	FBLN7				PALM3
				GCH1	NCAPD3				MEDAG
				MYNN	NPBWR1				CPXM1
				ENTPD3-AS1	TCF3				TMSB4X
				GCKR	CCDC184				BEX4
				POGZ	RPGRIP1L				LRRC8B
				ZNF619	CRACR2A				CLEC3B
				SLFN5	MPV17L2				HAGH
				SNX16	B4GAT1				TNS4
				GCNT1	PEX11G				SETD7
				GPATCH8	TCP1				RPL35
				SAMSN1	CFAP73				HADH
				SIX4	SYNM				CGNL1
				RAD54L2	TOR2A				RASSF8
				PDE10A	GPR39				UBE2QL1
				KDM6B	GRK6				VSX2
				SSTR2	TUBA1C				RPL13A
				KMT2E	GPS1				MMAB
				NEDD1	UBE2C				TNR
				N4BP3	CYB561D2				TNS1
				ANKLE2	GPX1				MMD
				LRCH1	GPX2				ZHX1
				ERBIN	GLYATL2				PRDM6
				RTP4	OBSL1				NXPH3
				SAA2-SAA4	RER1				TOP2A
				NACAD	LMBR1				GPR45
				DENND2B	PCDHA13				HDAC2
				GEM	TCTA				XPOT
				CTTNBP2NL	PCDHA4				TPM1
				FRMD4B	TXNDC17				PXMP4
				GLCCI1	RTN4IP1				TPM2
				JMY	PCDHA1				CMBL
				GFPT1	LMNB2				NPL
				MMADHC	CALHM6				TSPAN12
				HCP5	TTYH3				C9orf85
				NAGS	CCDC173				TPMT
				STAT1	PRDX2				WBP1
				KLHL20	TEX15				TPT1
				STAT2	ZNF519				KLHL2
				TBC1D9	CYB561A3				DDAH2
				STAT4	CCDC167				COX6B2
				STAT5A	TMBIM6				RERG
				RRAGC	GRM5				KLF12
				B4GALT1	LY6G5C				ARL2BP
				HELB	NCAPH				SYNPO2
				HSPA13	ZNF865				SMIM27
				NOD2	ATP13A2				HINT1
				BCLAF3	FRAT2				AARD
				PARD6B	CIT				GGN
				NPFFR2	HPDL				SLCO2B1
				IFIH1	DNAH7				SMYD1
				ZBTB37	CEP43				AMACR
				CDKL5	LOC441204				PARK7
				STK10	TFDP1				MKRN2
				TTBK2	MTFR1L				GDF6
				RFTN1	KHDC1				HLF
				MMP24	PRR7				PHLDA3
				GJB3	GSS				CCDC18
				RUNDC3A	ZWINT				ZBTB8B
				KIAA2026	RP9P				TUSC2
				GJB5	TFR2				CBX3
				GK	CAPN10				MRPS35
				CCDC66	KPTN				EXOC3
				RND1	THAP7				PRND
				TRAFD1	ZNRF2P1				CCDC90B
				R3HCC1L	GSTM1				HMGN1
				MAST4	GSTM4				MGLL
				STXBP3	CPTP				AASDHPPT
				GSE1	GSTP1				SYNPO
				SULT1C2	TMEM177				CAGE1
				C22orf23	GSTT1				HMGCS1
				RBMS3	CYB5B				RFTN2
				ERAP2	B9D2				HMGCS2
				FGD4	GSTT2				TSNAX
				PDCL3P4	GMCL1				TST
				ZC3H4	GMCL2				SSBP3
				ZNF330	ORAI1				HNF4A
				GLI2	CORO1A				TTK
				RAB30	ZDHHC12				SLC7A11
				PSORS1C1	RABL2B				HNRNPA1
				C11orf96	RABL2A				TTR
				MYPN	THOP1				HNRNPAB
				PSORS1C2	ERG28				PRSS36
				TOX3	THRA				ALX4
				ZNF347	GTF3A				TUBG1
				BABAM2-AS1	BRF1				HNRNPL
				AEBP2	POMGNT2				TMEFF2
				ROCK1P1	MIGA2				TULP2
				BTG3	MROH1				AFAP1L1
				SYT1	TIMP1				SWSAP1
				PNRC1	RNFT2				GCSAM
				GMPR	ICMT				HOXA2
				LINC00939	GCAT				HOXA4
				GNAI1	ARHGEF39				EBF2
				IFI44L	RELL2				HOXA5
				TOR1B	LRTOMT				PRKD3
				ANKRD12	POLR1E				WNT5B
				DENND5A	TK1				HOXA7
				TAF4B	NPTXR				UBA52
				CAPS2	AOPEP				HOXB6
				TAGLN	NAPRT				COPS9
				KRTAP5-AS1	ZDHHC6				UBE2A
				TAF7	C9orf116				FAM155A
				ATL2	MRPS25				UBE2E2
				GPT2	QPRT				CCL28
				FERMT2	PKP3				GABARAPL1
				DNMBP	TYMSOS				HOXD1
				LNX1	UTP4				HOXD8
				CAMSAP2	PES1				FMC1
				TAP1	ABCB8				NEGR1
				TAP2	ANXA10				AMOT
				TAPBP	TMX4				SCOC
				WDFY3-AS2	TSPAN8				HPGD
				SDS	TM4SF4				ALG14
				TARS1	TSPAN6				HPRT1
				KIAA1107	TM7SF2				AMOTL1
				FLJ31104	HERC2P2				UCP3
				WWC1	H2AX				FAM76A
				INTS6L	MEDAG				EID1
				GLIPR1	PALM3				UGDH
				TLK2	H2AZ1				FBXO41
				TBXA2R	RITA1				GTF2H5
				RPL13AP20	SWI5				CDNF
				UBR2	ZNRF1				COL14A1
				LETM2	HAAO				HSBP1
				ICOSLG	H3-3A				LSM11
				TCF4	CYP2U1				TTC30B
				IRF1-AS1	HSD17B10				CCDC96
				SATB2	MRPL3				FLRT2
				SLC9A8	HADH				FLRT1
				THAP9-AS1	SPIDR				UQCRH
				TCF7L2	MPND				FAM181B
				ZEB1	HARS1				HSD17B4
				TENT4B	SYTL1				HSF2
				TCF12	SLC25A19				TMEM220
				ARHGEF28	TNNT1				MTCH1
				ZNF577	MMAB				HSPA4
				ZNF354A	ALKBH6				SMURF2
				WASHC4	LSM10				HSPB1
				NEDD4L	CYSRT1				ZNF367
				ZSCAN31	MFSD5				TNS3
				MID2	TOP2A				VDAC1
				PCDHGB3	NXPH2				VDAC3
				PCDHGA11	DISP1				HSPD1
				JADE2	MFSD3				VGF
				LINC00950	HDAC1				VHL
				GPR37	TP73				VIL1
				OGFR	COX14				EZR
				LINC00944	DCTN3				VIM
				FFAR2	LOC100294145				C11orf1
				SMCHD1	JMJD1C-AS1				CELF5
				KHNYN	HDGF				TCAF2
				UBR4	PPP1R16A				HTR1A
				PCDHB15	HELLS				ZNF775
				DEPP1	ILKAP				VSNL1
				GPX3	TPI1				RNF152
				FNBP4	RAVER1				RMND5A
				GPAT3	PXMP4				RBFOX3
				TRIM31	TPM2				DEPTOR
				AKNA	CMBL				STARD4
				NFKBID	TSPAN12				RPRML
				GRB10	ATPSCKMT				WNT2B
				DNAJB4	SNAPIN				WNT9A
				NFKBIZ	NRM				WT1
				SHISA2	LOC100506100				TNFAIP8L1
				UFL1	RERG				DUSP19
				RFFL	METTL3				CCDC160
				FLJ46906	PNKP				USP46
				SLC35G2	TMEM141				IDH2
				B3GNT7	C2CD4B				ZNF428
				FRYL	PGAP3				PANX2
				AZI2	SMIM3				IDH3A
				PATL1	ARRDC1-AS1				MUC13
				PTPN21	CCT3				NUDCD2
				GRINA	MICOS13				IDS
				NR3C1	CARHSP1				AKIP1
				TMEM44-AS1	HLA-DMB				YES1
				MED13L	PDSS1				ZBTB14
				ZDHHC17	HEBP2				GIPC3
				ADTRP	AMACR				CACNA2D4
				ADNP	LYPLA2				RGS8
				TEP1	TRAPPC5				MYPOP
				STK31	PARK7				SOWAHA
				NFAM1	COPE				C5orf24
				CXCL1	STXBP4				ZNF32
				HELQ	HLA-DRB6				CCDC71
				CXCL2	HLF				NKD1
				CXCL3	CCDC18				IGFBP3
				TFAP2A	PPIL6				IGFBP4
				PMS2CL	RIBC1				C1orf226
				TLCD2	THAP8				RFLNB
				LINC00525	ACOT7				MRPL14
				TFAP2C	DIPK1B				IGFBP5
				BTN3A1	TUSC2				NKD2
				BTN2A1	RUSC1				IGFBP6
				SIRT1	HMBS				CLYBL
				NCCRP1	FAM89B				CCDC42
				MOSPD1	HMGB1				WTIP
				IKZF5	U2AF2				ZIC5
				ZXDB	OIP5				TRIM9
				ZNF404	HMGB3				UNC45B
				FAAH2	HMGN1				NT5DC2
				ZNF503	HMGN2				SCARA5
				TFPI	SSBP2				ZCRB1
				TGFA	HMGCR				NIM1K
				TDRD7	HMGCS1				STON2
				RNF165	MOSPD3				OSR1
				TGFB2	LRRC6				TTC32
				TBC1D8	HSPBP1				FMN2
				MMAA	AGBL5				KIAA1755
				RYBP	GFUS				MRPS5
				PARP10	TTC1				EMX2OS
				TGIF1	FOXA2				MYOCD
				ZBTB49	SLC29A2				MRPL36
				ZNF34	TUB				MRPL34
				FAM214A	ZNF688				ZNF518B
				TGM2	KIF24				ZNF221
				GTF2E1	TUBA4A				KIF18B
				THBS1	HNRNPAB				IL1A
				SH3PXD2B	IGFBPL1				IL1B
				CMIP	HNRNPH2				NKAIN3
				FAM153A	SWSAP1				SMIM1
				AFAP1	ADM5				LYPD8
				NEURL3	TXN				ADAT2
				GZF1	TYMS				C12orf73
				KLF10	TYRO3				IPMK
				ATAD1	HENMT1				PINK1
				TMEM267	U2AF1				SLAMF8
				GUCA1B	CLPTM1L				SCRT2
				TYW1B	ZRSR2P1				IL11RA
				DCLRE1C	SPCS3				IBA57
				ADAMTS6	UBB				TRABD2B
				TIMP3	COPS9				CELF4
				BAZ2A	ZNF497				SPTSSA
				BAZ1A	MVB12A				IMPDH1
				RASSF6	PRSS53				TPRN
				TJP1	FMC1				SLC6A17
				ZNF277	FAM83F				PAXX
				ZNF382	JOSD2				ZNF185
				ICAM5	RTL8B				TCIM
				ZNF253	PROM2				EIF3E
				ZNF436	TMEM191B				DPYSL5
				KIAA1217	HPGD				ANKS1B
				TLE4	C17orf97				TMEM167B
				PPP1R15B	UCHL1				NDUFA4L2
				TLR1	ALG14				KIF4A
				DUSP16	ALDH16A1				IRAK1BP1
				TLR2	UPK1B				SPIRE1
				WBP4	JMJD8				SLC25A30
				TLR3	KCNK15				ZNF205
				RNASE10	UCP2				STARD7
				TGDS	HPS1				IFT46
				H1-0	UFD1				IRF6
				ZNF566	SLC35A2				POLR2M
				APOL6	PTRH1				LYSMD1
				H1-3	HRAS				ZBTB41
				APOL3	AGFG2				SYNC
				H1-4	UGT2B7				LXN
				SERTAD4	SDF2L1				FLG2
				APOL4	PRMT1				SMCO4
				POLI	SLAIN1				ENY2
				CES3	UNG				SMYD2
				MASTL	CCDC96				C1orf53
				ZNF816	UQCRC1				IVD
				GPCPD1	UQCRFS1				TCF24
				TMOD1	FKBP8				RGMA
				CTAGE15	TMEM161B-AS1				JAK1
				PPP1R18	UROD				CSDE1
				CPXM1	UROS				C14orf132
				H2BC5	HSD17B2				JUP
				TMPRSS2	SPIN2B				NPHS2
				MACF1	CHST7				COA6
				HSH2D	HSPA1A				KCNA1
				ZNF431	HSPA1B				CCNYL1
				IRAK3	HSPA2				KCNA2
				ZNF561	MFSD1				DTWD1
[truncated: 510 more rows]
