# Supplementary material for: Secondary analysis of transcriptomes of SARS-CoV-2 infection models to characterize COVID-19
Source: Patterns (N Y). 2021 Apr 5;2(5):100247. doi: 10.1016/j.patter.2021.100247 (PMC8020120; doi:10.1016/j.patter.2021.100247)
Supplement: Table S6. Cell marker enrichments in SARS-CoV-2 consensus signature — Results from enrichment analysis of the SARS-CoV-2 consensus DEGs against single-cell marker gene sets from three different human lung scRNA-seq studies. [file mmc7.xlsx]

## Sheet: Enrichments
Enrichments of lung single cell marker genes (3 scRNA-seq studies involving normal human lung and an aging lung study in mice) in SARS-CoV-2 Conserved signature (833 Up and 634 Down) 3 human lung scRNA-seq studies -> Krasnow et al. (https://www.nature.com/articles/s41586-020-2922-4), Banovich et. al (https://advances.sciencemag.org/content/6/28/eaba1972) and Kaminski et.al (https://advances.scien…
Cell Type	Cell_Identity	Number of Markers	Overlap_Count	Pval	qval	Genes	logp	DEG	DEG_Size
OLR1+ Classical Monocyte (Krasnow)	Immune_Myeloid	325	64	9.48173e-26	5.40459e-24	SOD2,IFNGR2,GK,IER3,SLC25A37,TNIP1,WTAP,RIN2,CXCL8,PFKFB3,TNFRSF1B,ETS2,NFKB1,GRINA,VEGFA,MXD1,TNFAIP3,BACH1,PLAUR,TYMP,THBS1,IRAK2,NFKBIA,SLC7A5,PIK3AP1,IL1A,PTAFR,MAP3K8,ITGA5,CXCL2,JARID2,CCL2,CTSS,SOCS3,RUNX1,KDM6B,MCL1,PIM3,ITGAV,GADD45B,ANGPTL4,B3GNT5,ICAM1,GBP1,B4GALT5,ITGAX,ELL2,NEAT1,PSTPIP2,ZEB2,GCH1,PDE4B,TRAF1,ADM,IL6,FNDC3A,SLC1A3,METRNL,FOSB,OTUD1,PARP14,CXCL10,CXCL1,ISG15	23.2672	SARS-CoV-2-Up(Conserved)	833
Adventitial Fibroblast (Krasnow)	Mesenchyme	218	52	3.35417e-25	9.55939e-24	C3,KLF4,LEPR,SOCS3,NR4A1,FOSB,ZFP36,JUNB,ADM,CYP1B1,PIM1,CCNL1,MCL1,CCL2,IL6,DUSP1,EGR1,SOD2,BTG2,ICAM1,TIPARP,KDM6B,CSRNP1,IRF1,GPRC5A,VEGFA,THBS1,NFKBIZ,KLF2,MAFF,XBP1,PLAUR,NFKBIA,PTX3,PLAT,CXCL2,GADD45B,BHLHE40,FOS,CH25H,RND3,ERRFI1,NR4A2,NR4A3,ATF3,KLF10,F3,SGK1,JUN,GADD45A,IER3,PLAU	23.0196	SARS-CoV-2-Up(Conserved)	833
Proliferating Macrophage (Krasnow)	Immune_Myeloid	368	58	2.59133e-24	1.47706e-22	TUBA1B,TUBB,STMN1,CEP55,FABP4,CCNB2,TOP2A,CDKN3,NUF2,CENPF,SPC25,CKS1B,APOC1,AURKB,CCDC34,GPNMB,CENPA,TMEM106C,CDC20,CCNB1,RRM1,GMNN,PCOLCE2,HADH,CDKN2C,CTSC,SAC3D1,ANXA5,MCM7,SNRNP25,KPNA2,MDH1,COMMD4,RAN,PRDX4,PSMB5,CRIP1,PRDX3,DUT,LYZ,HSPB1,AP2S1,PPIA,HNRNPAB,ANAPC11,MRPL51,VIM,IDH2,PPT1,SIVA1,PRDX1,ENY2,TMBIM6,CST3,COX5A,OAZ1,S100A6,DBI	21.8306	SARS-CoV-2-Down(Conserved)	634
Proliferating Basal (Krasnow)	Epithelial	265	46	2.99793e-21	8.54409e-20	TUBA1B,STMN1,PBK,TUBB,TOP2A,AURKB,CDKN3,NUF2,CENPF,CCNA2,CCNB2,CDC20,CKS1B,SPC25,CCNB1,MCM7,DUT,RACGAP1,GMNN,KPNA2,TMEM106C,RRM1,IGFBP6,TPM2,AHCY,RAN,CYC1,ANP32E,AP2S1,BCL7C,ISYNA1,PPIA,KRT19,MRPL51,HMGN1,PRDX2,COX5A,PGAM1,RPL18,SIVA1,AP2M1,HSPB1,RPS9,GLUL,IDH2,HSPD1	19.0683	SARS-CoV-2-Down(Conserved)	634
Proliferating NK/T (Krasnow)	Immune_Lymphoid	352	51	7.76231e-20	1.47484e-18	TUBB,STMN1,CKS1B,TUBA1B,CENPF,TOP2A,AURKB,SPC25,CENPA,CDKN3,CALM3,DUT,CCNA2,DLGAP5,CDCA8,MCM7,TMEM106C,CEP55,ANP32E,NUF2,CDKN2C,SAC3D1,CDC20,CDCA3,CCDC34,IDH2,HMGN1,RACGAP1,COX8A,KIF11,PBK,RRM1,CCNB2,RAN,GMNN,BANF1,SIVA1,PPIA,CALM1,PAQR4,YWHAQ,LBR,HSPB11,KPNA2,CCDC167,CCNB1,HNRNPAB,GLRX5,VDAC3,ANXA6,MRPL51	17.8313	SARS-CoV-2-Down(Conserved)	634
Aberrant Basaloid (Kaminski)	Epithelial	551	74	3.45253e-19	1.31196e-17	ABTB2,ADAMTS9,AFF1,ATF3,ATP13A4,ATP1B1,CHD2,CLDN4,COL4A2,CREB5,CCN1,DIP2C,DTNA,ECE1,EDN1,EPHA4,ERRFI1,F3,FAM160A1,FGD4,FGD6,GADD45A,GPRC5A,GRB10,GSE1,HIVEP2,IFNAR2,INPP4B,ITGA2,ITGAV,ITGB8,ITPKC,KDM5B,KIF26B,KRT17,LAMB3,LDLR,LMTK2,LTBP1,MAP3K13,MET,MUC4,NAV2,NCOA7,NEAT1,NEDD9,NR6A1,OSMR,PDE4D,PLAU,PLCXD2,PLXNA2,PTPN14,PTPRE,RAP1GAP2,RAPGEF2,RND3,SAMD4A,SDC4,SFTPB,SH3RF1,SHROOM3,SIK1,SMURF1,SPECC1…	16.8821	SARS-CoV-2-Up(Conserved)	833
cDCs (Banovich)	Immune_Myeloid	141	36	7.11559e-19	2.13468e-17	AREG,SGK1,DUSP2,NR4A2,CXCL8,NR4A3,CD69,REL,IER3,ZFP36,NR4A1,FOS,BTG2,IL18,MAP3K8,NFKB1,EGR1,KLF6,JUNB,DUSP5,ETS2,RASSF4,GADD45B,DDIT4,DUSP1,RIPK2,NFKBID,BHLHE40,ATF3,MCL1,PDE4B,GK,DUSP4,NFKBIA,PELI1,PPP1R15A	16.6707	SARS-CoV-2-Up(Conserved)	833
DC Mature (Kaminski)	Immune_Myeloid	291	49	5.05032e-17	9.59561e-16	ABTB2,ANKRD33B,ARAP2,BCL2L11,BIRC3,CBLB,CEP350,CHST11,DUSP4,DUSP5,ETV3,FOXO1,GPBP1,GPR132,GRK3,HIVEP1,IDO1,IL15,IL4I1,JARID2,JMJD1C,KLF6,LAMP3,LYST,MALAT1,MAP3K13,NFKB1,NFKBIA,NFKBID,NR4A3,PELI1,PFKFB3,PRKCE,RAPH1,RASSF4,REL,RELB,RIPK2,SLC41A2,SMG1,SPECC1,ST3GAL1,TBC1D8,TBC1D9,TRAF1,UGCG,ZBTB10,ZBTB46,ZC3HAV1	15.0179	SARS-CoV-2-Up(Conserved)	833
Proliferating_Macrophages (Banovich)	Immune_Myeloid	146	30	2.27226e-16	6.81679e-15	STMN1,TUBB,TUBA1B,VIM,FABP4,TOP2A,CENPF,CDKN3,CKS1B,APOC1,CCNB2,KPNA2,DUT,GPNMB,SAC3D1,CDC20,CCNB1,RAN,LYZ,MDH1,TMEM106C,AURKB,CRIP1,MCM7,NUF2,CCNA2,PPT1,CENPA,NCAPG,ANLN	14.1664	SARS-CoV-2-Down(Conserved)	634
Differentiating_Ciliated (Banovich)	Epithelial	554	58	1.17985e-15	1.31005e-14	CAPS,PSENEN,TPPP3,C9orf116,MORN2,KRT19,CETN2,FAM229B,NUDC,ISYNA1,CDC20,CCDC34,CFAP45,MNS1,DPCD,NPHP1,ENDOG,IFT43,UFC1,IDH2,MIF,CALML4,TSPAN8,AKR7A2,HSPB11,TUBA1B,FOLR1,TSPAN6,SRI,CALM3,SOD1,MYB,TMEM106C,CLU,CHCHD2,TNFAIP8L1,DSP,SPEF1,FUZ,VDAC3,CRIP1,ARL3,EPHX1,OAT,ERH,RAMP1,KLHDC9,CENPF,FAIM,BANF1,ANLN,CALM1,TMEM67,TPGS2,TOP2A,PSMB5,CCDC96,MDH1B	13.8827	SARS-CoV-2-Down(Conserved)	634
Proliferating_T_Cells (Banovich)	Immune_Lymphoid	426	50	1.31005e-15	1.31005e-14	STMN1,TUBA1B,TUBB,DUT,TOP2A,ANP32E,CENPF,MCM7,IDH2,ANXA6,RAN,CCNA2,CALM3,PGAM1,LBR,CDKN3,YWHAQ,CCNB2,RRM1,CDCA7,HMGN1,PPIA,CKS1B,KPNA2,CDCA8,TMEM106C,CDC20,PRDX2,DLGAP5,NUF2,HNRNPAB,CCDC167,CCNB1,AURKB,COX8A,HSPB11,MCM6,CALM1,NCAPG,VDAC3,PARK7,CDCA3,GMNN,KIF11,SNRPA1,SAC3D1,SNRPD3,PRKDC,CHCHD2,SPC25	13.8827	SARS-CoV-2-Down(Conserved)	634
Proliferating_Epithelial_Cells (Banovich)	Epithelial	299	41	2.54613e-15	1.90959e-14	STMN1,TOP2A,TUBA1B,SIVA1,MCM7,TMEM106C,KRT19,DUT,CENPF,TUBB,NRGN,CKS1B,RRM1,HNRNPAB,HMGCS1,CDKN3,SPTSSA,CDC20,EMP2,ACAT2,PRDX2,NPC2,CCNB1,COMMD4,PRKDC,FOLR1,RAN,ANLN,HMGN1,KPNA2,TSPAN3,PBK,POLR2L,DBI,CEP55,GMNN,GGCT,MIF,BCL7C,FOXM1,MCM6	13.7191	SARS-CoV-2-Down(Conserved)	634
VE Venous (Kaminski)	Vascular-Endothelial	339	50	6.07283e-15	7.69225e-14	ADAMTS9,AFF1,ARHGAP26,ARHGAP31,ATP8B1,CCL2,CDK17,COL4A2,CCN2,CXCL2,CYP1B1,DAAM1,DEPP1,DLC1,ECE1,EDN1,EGR1,FOXO1,FRYL,GRB10,GSE1,HES1,ITGAV,ITPKC,ITPRIP,KLF2,KLF7,LEPR,LRCH1,LYST,NAV3,NCOA7,NEDD9,NUAK1,OSMR,PLAT,PLXNA2,PTPN14,RASAL2,RBMS2,RIN2,SAMD4A,SERPINE1,SOCS3,SOD2,STARD13,UGCG,VCAM1,ZBTB20,ZFP36	13.1139	SARS-CoV-2-Up(Conserved)	833
Alveolar Epithelial Type 1 (Krasnow)	Epithelial	438	58	5.45657e-15	1.03675e-13	KLF6,GPRC5A,VEGFA,ICAM1,HBEGF,PRSS8,DUSP1,EFNA1,COL4A2,NEDD9,TAGLN,ATF3,SIK1,ISG20,MALAT1,ADRB2,SP100,PARP14,ARAP2,B3GNT2,DLC1,OTUD1,RNF213,PTPRE,COL4A4,EDN1,OSGIN1,STX11,BIRC3,N4BP1,IL18,IRF1,PHACTR2,PFKFB3,TRIM16,FOSB,PPP1R15A,LDLR,BDNF,C1orf116,ERRFI1,RCAN1,PDZK1IP1,LAMB3,SDC4,ATP13A4,KLF10,ANGPTL4,GOLGA8A,GADD45B,CITED2,CLDN4,NR4A1,ANKRD1,ZFP36,CCL2,PLAC8,PLAUR	12.9843	SARS-CoV-2-Up(Conserved)	833
Basal (Kaminski)	Epithelial	321	48	1.25375e-14	1.19106e-13	ABCC1,ATP1B1,CLDN4,CCN1,ECE1,EGFR,EGR1,EPHA2,ERRFI1,ETS2,F3,FAM160A1,FHOD3,FOSB,FOSL1,GOLGA8A,GPRC5A,GSE1,HES1,ITGA2,ITGB8,ITPKC,JUN,KRT17,LAMB3,LDLR,MET,NAV2,NCOA7,OSMR,PDE4D,PDZD2,PER2,PLCXD2,PLXNA2,PTPN14,SDC4,SFTPB,SMURF1,SRGAP3,TNC,TNFRSF10B,TTC6,UGCG,USP31,ZBTB20,ZSWIM4,ZSWIM6	12.9241	SARS-CoV-2-Up(Conserved)	833
AT2 (Kaminski)	Epithelial	339	49	2.54015e-14	1.93051e-13	ARHGEF38,ATP13A4,ATP1B1,BRAF,C3,CHD2,CLDN4,CXCL17,CXCL2,CXCL8,DLC1,DUSP16,EGR1,ERN1,ERRFI1,F3,FAM160A1,FOSB,GPRC5A,HIVEP2,ITPKC,JUN,LAMP3,LDLR,MALAT1,MAP3K13,MET,MID1IP1,NAV2,NCOA7,NEAT1,NFKBIA,NFKBIZ,NPC1,NR6A1,OSMR,PDE4D,PDZD2,PLXNA2,SDC4,SFTPB,SH3RF1,SHROOM3,SLC6A14,SMURF1,SOD2,TMPRSS2,WSB1,ZBTB20	12.7143	SARS-CoV-2-Up(Conserved)	833
cMonocyte (Kaminski)	Immune_Myeloid	130	29	8.17176e-14	5.17545e-13	AREG,ARHGAP26,CTSS,DNMBP,DUSP1,ELL2,ETS2,FGD4,FOS,GK,GPCPD1,ITGAX,JARID2,MAP3K8,MXD1,NEAT1,PDE4B,PELI1,PFKFB3,PLAUR,PTK2B,PTPRE,SLC25A37,SOD2,TET2,THBS1,TNFRSF1B,ZEB2,ZSWIM6	12.2861	SARS-CoV-2-Up(Conserved)	833
Mast Cell/Basophil Type 2 (Krasnow)	Immune_Myeloid	222	38	1.00768e-13	1.43594e-12	BIRC3,NFKBIA,GADD45B,CSF1,TNFRSF9,NR4A1,FOSB,CD69,NR4A3,BHLHE40,KDM6B,TNFAIP3,REL,ELL2,NFKBIZ,DUSP10,PTGS1,AREG,ICAM1,DDIT4,B4GALT5,RASGEF1B,SOCS3,PPP1R15A,MCL1,CSRNP1,JUNB,SGK1,LIF,PLAUR,NFKB1,ZFP36,CPEB4,NFKB2,VEGFA,NR4A2,PLK3,TNFSF10	11.8429	SARS-CoV-2-Up(Conserved)	833
KRT5-KRT17+ (Banovich)	Epithelial	216	37	2.08576e-13	3.12864e-12	CLDN4,GPRC5A,PDZK1IP1,C3,MALAT1,ICAM1,NEAT1,LAMB3,SOD2,ITGAV,NCOA7,F3,SDC4,CCNL1,BHLHE40,DDIT3,ITGA2,WSB1,NFKBIZ,MAP3K13,EFNA1,NEDD9,COL4A4,RHOB,UGCG,PIM1,KLF6,BMP2,KCNJ15,GRAMD1A,VEGFA,ARRDC3,ZBTB20,LURAP1L,SMAD7,AFF4,ANKLE2	11.5046	SARS-CoV-2-Up(Conserved)	833
Proximal Ciliated (Krasnow)	Epithelial	738	64	2.72774e-13	3.88703e-12	UFC1,MORN2,HSPB11,CRIP1,FAM229B,CALM1,DPCD,ENDOG,C9orf116,HAGHL,TNFAIP8L1,MNS1,CETN2,CALML4,NUDC,CAPS,CFAP45,IFT43,RAMP1,ARL3,PSENEN,SOD1,NPHP1,SPEF1,CCDC34,NDUFAB1,MDH1B,TPPP3,CCDC96,TRIP13,SERF2,FUZ,TSPAN6,SRI,KLHDC9,ARMC2,FBXW9,CCDC103,CYB5D1,CHCHD2,C2orf81,TMEM67,TMEM107,PRDX1,IDH2,SRP14,AKR7A2,ATP6V1D,METTL7A,UQCR11,VDAC3,RPGRIP1L,PSMB5,TUSC2,SSBP3,NDUFA2,NDUFS6,ZNHIT1,MRPL23,SURF2,COX5A,ZCR…	11.4104	SARS-CoV-2-Down(Conserved)	634
Bronchial Vessel 2 (Krasnow)	Vascular-Endothelial	87	23	6.77384e-13	7.72218e-12	SOCS3,SLC25A25,HBEGF,MCL1,ADM,NR4A1,B3GNT5,BHLHE40,FOSB,ZFP36,JUNB,ETS2,LDLR,DLC1,PIM1,SIK1,RCAN1,NEDD9,PRDM1,GADD45B,PLAUR,ATF3,IFIT3	11.1123	SARS-CoV-2-Up(Conserved)	833
pDCs (Banovich)	Immune_Myeloid	258	39	2.80284e-12	2.80284e-11	IFIT2,IRF7,UGCG,SLC20A1,BTG2,PLAC8,PPP1R15A,NFKBID,ERN1,MALAT1,SLC7A5,KLF6,RUNX2,MCL1,REL,DDIT4,NFKBIZ,ZC3HAV1,ZFP36,MAP3K8,OGT,IL2RG,IFIT3,RPPH1,RELB,PPM1K,NR3C1,PDE4B,PTPRE,FOS,SEMA7A,TRAF1,CCNL1,CLK1,MDM4,NFKB1,JMJD1C,IFNAR2,XBP1	10.5524	SARS-CoV-2-Up(Conserved)	833
Mast_Cells (Banovich)	Immune_Myeloid	151	29	4.52308e-12	3.39231e-11	CD69,FOSB,MALAT1,AREG,FOS,JUN,NR4A1,KLF6,BHLHE40,BTG2,NR4A2,PTGS1,SYTL3,PPP1R15A,ZFP36,NFKBIZ,TNFAIP3,JUNB,DUSP1,ZC3H12A,CSF1,EGR1,ADRB2,PLAUR,DDIT4,TIPARP,KLF2,REL,ZEB2	10.4695	SARS-CoV-2-Up(Conserved)	833
Fibroblast (Kaminski)	Mesenchyme	334	44	1.35163e-11	7.33744e-11	ABL2,ABTB2,ANGPTL4,ARID5B,BTG2,C3,CBLB,CCL2,COL4A2,CREB5,CCN2,CYP1B1,CCN1,DEPP1,DIP2C,DLC1,EGFR,EGR1,ERRFI1,F3,FOSB,FOSL1,FOXO1,GADD45B,GEM,GPRC5A,JUN,JUNB,LEPR,LTBP1,MEIS1,NAV2,NAV3,NFATC2,OSMR,PLAT,PRICKLE2,SAMD4A,SERPINE1,SOCS3,SOD2,TRIO,ZBTB20,ZFP36	10.1345	SARS-CoV-2-Up(Conserved)	833
Myeloid Dendritic Type 1 (Krasnow)	Immune_Myeloid	168	30	1.34376e-11	1.27657e-10	LAMP3,IDO1,DUSP4,IL4I1,MAP3K13,ADAM8,HLA-DOB,DUSP5,TYMP,NR4A3,REL,TBC1D8,GRINA,NFKB1,TRAF1,KLF4,FILIP1L,SGK1,UBD,TAP1,ATF4,PIM3,KLF6,RASSF4,BIRC3,NEAT1,AREG,SOD2,CXCL8,INHBA	9.89396	SARS-CoV-2-Up(Conserved)	833
cDC1 (Kaminski)	Immune_Myeloid	242	36	3.11549e-11	1.31543e-10	AREG,BCL2L11,BCL6,CCSER1,DENND1B,DUSP4,FBXW7,FGD4,FOXN2,GNA13,HAVCR2,HPS5,IDO1,IRAK2,JARID2,JMJD1C,MAP3K13,MAP3K8,NFAT5,NFKB1,NFKBID,NR4A3,PDE4B,PELI1,PFKFB3,PTPRE,REL,RUNX1,SH3BP4,SLC41A2,SPECC1,TET2,TNFRSF10B,ZBTB46,ZC3HAV1,ZNF516	9.88093	SARS-CoV-2-Up(Conserved)	833
VE Arterial (Kaminski)	Vascular-Endothelial	329	43	3.0062e-11	1.31543e-10	ADAMTS9,AFF1,ARHGAP26,ARHGAP31,BST2,CDK17,CCN2,CXCL2,DEPP1,ECE1,EDN1,EGR1,FOXO1,FRYL,GADD45B,GFOD1,GRB10,HES1,IL6,ITGAV,ITPKC,ITPRIP,ITSN2,JUNB,KLF2,LDLR,LEPR,LRCH1,LTBP1,OSMR,PDE4D,PDZD2,PLXNA2,PTPN14,RBMS2,RHOB,RIN2,SERPINE1,SOCS3,STARD13,TNFSF10,ZBTB20,ZFP36	9.88093	SARS-CoV-2-Up(Conserved)	833
Mast (Kaminski)	Immune_Myeloid	153	28	3.52845e-11	1.34081e-10	ABCC1,AREG,B4GALT5,BIRC3,CD69,CDC42EP3,CNST,CPEB4,DIP2C,DUSP10,ELL2,FOSB,GSE1,IL18R1,ITGAV,KMT2E,MALAT1,NFKB1,NFKBIA,PTGS1,RAPGEF2,REL,RFX3,SYTL3,TNFAIP3,TRIO,ZBTB20,ZFP36	9.87263	SARS-CoV-2-Up(Conserved)	833
VE Peribronchial (Kaminski)	Vascular-Endothelial	372	46	4.17326e-11	1.44167e-10	ABL2,ADAMTS9,AFF1,ARHGAP26,ARHGAP31,ATP8B1,CBLB,CDC42EP3,CDK17,COL4A2,CCN2,DEPP1,DLC1,ECE1,EPHA4,ETS2,FOXO1,FRYL,GRB10,GSE1,INSR,ITGAV,ITPKC,LDLR,LRCH1,NAV2,NAV3,NCOA7,NEDD9,NFATC2,NUAK1,OSMR,PDE4D,PLAT,PLXNA2,PTPN14,RASAL2,RBMS2,SAMD4A,SERPINE1,SOCS3,STARD13,TNFRSF10B,TRIO,UGCG,ZBTB20	9.84113	SARS-CoV-2-Up(Conserved)	833
Ciliated (Banovich)	Epithelial	782	62	3.72021e-11	2.23213e-10	CAPS,TPPP3,MORN2,CETN2,C9orf116,PSENEN,FAM229B,UFC1,SRI,NUDC,HSPB11,CLU,DPCD,MNS1,IFT43,CFAP45,CRIP1,TSPAN3,EPHX1,TSPAN6,CALM1,KRT19,SOD1,ANXA4,CALML4,NPHP1,ENDOG,SPEF1,TMEM67,METTL7A,ARL3,MDH1B,TNFAIP8L1,PGRMC1,DSP,FUZ,TMEM107,METRN,FOLR1,FAIM,ARMC2,NUDT14,TRIP13,NDUFAB1,TMBIM6,PTOV1,KLHDC9,FBXW9,HAGHL,CRIP2,AKR7A2,VDAC3,C2orf81,RPGRIP1L,CCDC96,PAPSS1,BANF1,ALCAM,PSMB5,GPC3,PGM2L1,UGDH	9.65128	SARS-CoV-2-Down(Conserved)	634
Goblet (Kaminski)	Epithelial	300	40	8.0113e-11	2.53691e-10	ATP13A4,ATP1B1,ATP8B1,C3,CHD2,CLDN4,CXCL1,CXCL17,CXCL8,ECE1,EGR1,EPHA2,ERRFI1,F3,FAM160A1,FOSB,GPRC5A,INPP4B,INSR,ITGB8,ITPKC,KRT17,LDLR,MAP3K13,MET,MUC4,NAV2,NCOA7,OSMR,PDE4D,PER2,SDC4,SFTPB,SH3BP4,SH3RF1,SHROOM3,SMURF1,UGCG,XBP1,ZSWIM4	9.59569	SARS-CoV-2-Up(Conserved)	833
ncMonocyte (Kaminski)	Immune_Myeloid	170	29	9.31689e-11	2.7234e-10	B4GALT5,CHST11,CLIP4,CTSS,DNMBP,DUSP1,FGD4,FOXO3,GCH1,GPCPD1,GRK3,INSR,JARID2,JUNB,MARCHF1,NEDD9,PELI1,PFKFB3,PLAUR,PRKCE,PTK2B,PTPRE,RAP1GAP2,RIPK2,SMCHD1,TBC1D8,TET2,TNFRSF1B,ZEB2	9.56489	SARS-CoV-2-Up(Conserved)	833
T Regulatory (Kaminski)	Immune_Lymphoid	194	31	1.17326e-10	3.18455e-10	ABCC1,ARID4B,ARID5B,ATXN1,BIRC3,CBLB,CD69,CDC14A,CHST11,CNST,DUSP16,DUSP4,EPC1,FOXO1,IL12RB2,INPP4B,ISG20,KMT2E,MALAT1,PELI1,PHACTR2,PRDM1,RASGRP1,RUNX3,SMCHD1,SYTL3,TNFAIP3,TNFRSF9,ZC3H7A,ZC3HAV1,ZNF292	9.49695	SARS-CoV-2-Up(Conserved)	833
Mesothelial (Kaminski)	Epithelial	337	42	2.32077e-10	5.87928e-10	ADAMTS9,AFF1,ARAP2,ARID5B,BACH2,C3,CBLB,CCL2,CREB5,CCN1,DIP2C,DTNA,EGFR,EGR1,ERRFI1,FAM160A1,FOSB,FOSL1,FOXO1,GADD45A,GEM,GPRC5A,KLF6,MALAT1,MET,NAV3,NFATC2,NFKBIZ,OSMR,PDZD2,PIM1,PRICKLE2,PTPN14,SAMD4A,SDC4,SERPINE1,SGK1,SH3RF1,SLC20A1,SOD2,TRIO,VCAM1	9.23068	SARS-CoV-2-Up(Conserved)	833
T (Kaminski)	Immune_Lymphoid	168	28	3.42814e-10	8.14183e-10	ABCC1,ARID4B,ARID5B,ATXN1,BACH2,BIRC3,CBLB,CCL5,CD69,CDC14A,CDK17,DUSP16,EPC1,FOXO1,INPP4B,JUNB,KMT2E,MALAT1,NR3C1,OGT,PARP8,PRDM1,RUNX2,RUNX3,SMCHD1,SYTL3,TNFAIP3,ZC3HAV1	9.08928	SARS-CoV-2-Up(Conserved)	833
Ionocyte (Krasnow)	Epithelial	375	39	8.02804e-11	9.15197e-10	SRM,ATP6V0A4,IDH2,PRDX2,COX5B,CNN3,MIF,RACGAP1,RAB40B,MAGED2,SMIM24,TWSG1,YWHAQ,RERG,RCAN2,C1orf122,HMGN1,TMEM9B,OXCT1,HSPB1,PARK7,ELP6,DYNLT3,ATP6V1D,ANXA4,NDUFA5,NDUFB5,CHCHD2,ETV1,RCN2,FKBP3,NDUFS6,PPIA,CALM1,NDUFB2,FKBP1A,ARL6IP4,DPP3,MAOB	9.03849	SARS-CoV-2-Down(Conserved)	634
Lipofibroblast (Krasnow)	Mesenchyme	271	37	2.08327e-10	1.69638e-09	C3,MCL1,CYP1B1,VEGFA,SLC20A1,NR4A2,PLAUR,NFIL3,UGCG,C2,PTP4A1,CXCL2,ELL2,PDE4D,TIPARP,SIK1,SGK1,PIM1,KDM6B,THBS1,NCOA7,JUNB,SOCS3,SPRY2,TYMP,RND3,ARID5B,DDIT4,NFKBIA,BST2,EGR1,KLF4,LDLR,ERRFI1,NR4A3,TNFSF10,DUSP1	8.77048	SARS-CoV-2-Up(Conserved)	833
Monocytes (Banovich)	Immune_Myeloid	147	26	3.8542e-10	2.31252e-09	THBS1,PLAUR,TYMP,SOD2,NEAT1,TNFRSF1B,CTSS,PTPRE,AREG,ZEB2,FOS,MXD1,FOSB,NR4A2,DDIT4,REL,IL10RA,MALAT1,PFKFB3,NR4A1,HBEGF,NFKBIZ,USP15,TNFAIP3,PDE4B,POU2F2	8.63591	SARS-CoV-2-Up(Conserved)	833
VE Capillary B (Kaminski)	Vascular-Endothelial	317	39	1.49195e-09	3.33495e-09	ADAMTS6,ADAMTS9,AFF1,ARHGAP31,BCAR3,BST2,CDK17,COL4A2,CX3CL1,DAAM1,DEPP1,DLC1,ECE1,EDN1,FRYL,GADD45B,GRB10,HES1,IL18R1,ITGAV,ITPRIP,KAT6A,LEPR,LRCH1,MEF2A,MEIS1,NEDD9,OSMR,PLXNA2,PRICKLE2,PRKCE,RASAL2,RBMS2,RIN2,SERPINE1,SOCS3,STARD13,TNFSF10,ZBTB20	8.47691	SARS-CoV-2-Up(Conserved)	833
EREG+ Dendritic (Krasnow)	Immune_Myeloid	195	30	6.02549e-10	4.29316e-09	IER3,VEGFA,THBS1,PLAUR,MXD1,HBEGF,CXCL2,ETS2,SGK1,METRNL,CXCL8,TYMP,AREG,MCL1,IFNGR2,FGD4,SOCS3,SLC25A37,GK,SOD2,JARID2,B3GNT5,PFKFB3,NEAT1,PLAU,PDE4B,PTPRE,NR4A2,ICAM1,CCL2	8.36722	SARS-CoV-2-Up(Conserved)	833
AT1 (Kaminski)	Epithelial	389	43	5.91132e-09	1.24794e-08	ANKRD1,ARAP2,ATP13A4,ATP1B1,CLDN4,COL4A2,COL4A4,CCN2,CCN1,DLC1,EFNA1,EGFR,ERRFI1,F3,FAM160A1,GOLGA8A,GPRC5A,LAMA5,LAMB3,LDLR,LMTK2,MALAT1,NAV2,NCOA7,NEDD9,NR6A1,PARP14,PDE4D,PDZD2,PLCXD2,PLXNA2,PTPN21,PTPRE,RASAL2,RBMS2,SAMD4A,SDC4,SFTPB,SH3RF1,SHROOM3,TMPRSS2,VEGFA,ZBTB20	7.9038	SARS-CoV-2-Up(Conserved)	833
pDC (Kaminski)	Immune_Myeloid	306	37	6.31675e-09	1.26335e-08	AKNA,AREG,ARID3A,ARID3B,BCL2L11,CHST11,DUSP5,ERN1,ETV3,FAM160A1,FBXW7,GRAMD4,HIVEP1,INSR,IRF7,MALAT1,MED12L,NR3C1,NR4A3,OGT,PDE4B,PFKFB3,PLAC8,RAP1GAP2,RAPGEF2,RUNX2,SH2B3,SIK1,SLC20A1,SLC41A2,SLC7A5,SYTL3,THEMIS2,UGCG,USP36,ZC3HAV1,ZFP36	7.89848	SARS-CoV-2-Up(Conserved)	833
Basal (Krasnow)	Epithelial	185	28	3.27381e-09	2.07342e-08	KRT17,LAMB3,IER3,ETS2,ERRFI1,CH25H,F3,SLC1A5,JUNB,MCL1,FOS,CXCL8,SLC3A2,ITGA2,DUSP2,SOCS3,SGK1,PIM1,EGR1,ADRB2,ARID5B,JUN,DUSP1,CXCL1,EDN1,NFKBIA,ZFP36,CCL2	7.68331	SARS-CoV-2-Up(Conserved)	833
Club (Kaminski)	Epithelial	307	36	2.26433e-08	4.30223e-08	ATP13A4,ATP1B1,C3,CHD2,CLDN4,CXCL17,EGR1,ERRFI1,FAM160A1,FOSB,GPRC5A,INSR,ITPKC,JMJD1C,LDLR,MALAT1,MAP3K13,MET,MUC4,NAV2,NCOA7,NFAT5,NR6A1,OSMR,PDE4D,PLXNA2,SDC4,SFTPB,SH3RF1,SHROOM3,SMURF1,TMPRSS2,TTC6,WSB1,ZBTB20,ZSWIM4	7.36631	SARS-CoV-2-Up(Conserved)	833
SCGB3A2+ (Banovich)	Epithelial	101	19	3.13968e-08	1.56984e-07	GPRC5A,SFTPB,CLDN4,CXCL17,MUC1,MALAT1,MET,ATP1B1,EFNA1,C3,EGR1,WSB1,SDC4,FOSB,PLK2,NCOA7,SHROOM3,ICAM1,C1orf116	6.80414	SARS-CoV-2-Up(Conserved)	833
AT2 (Banovich)	Epithelial	246	31	4.11105e-08	1.76188e-07	SFTPB,LAMP3,MUC1,CXCL17,CXCL2,MID1IP1,SDC4,LDLR,CLDN4,F3,C3,FLRT3,ATP1B1,DLC1,GPRC5A,C2,RGS16,PRSS8,SLC6A14,PTP4A1,EFNA1,NR1D1,GEM,ICAM1,TMPRSS2,KCNJ15,BMP2,ERRFI1,PIM3,MET,NFKBIA	6.75402	SARS-CoV-2-Up(Conserved)	833
Mesothelial_Cells (Banovich)	Epithelial	269	32	9.76029e-08	3.66011e-07	C3,CFB,CXCL1,IER3,SOD2,SGK1,EGR1,ADAMTS9,GEM,FOS,VCAM1,ZFP36,KLF6,MALAT1,NFKBIZ,JUN,NFATC2,ATF3,JUNB,BTG2,RHOB,CHAC1,ARID5B,FOSB,CREB5,PIM1,NABP1,CSF1,KLF4,RBBP6,C2,PDZK1IP1	6.43651	SARS-CoV-2-Up(Conserved)	833
Airway Smooth Muscle (Krasnow)	Mesenchyme	111	17	7.59921e-08	7.21925e-07	TPM2,CRIP1,NDUFA4,HSPB1,CSRP2,PPP1R14A,NRGN,CRIP2,NTN4,CRYAB,ISYNA1,HACD1,ACTN4,SH3BGRL,RCAN2,RAMP1,MSRB3	6.14151	SARS-CoV-2-Down(Conserved)	634
Capillary Intermediate 1 (Krasnow)	Vascular-Endothelial	53	13	1.85506e-07	1.05738e-06	SERPINE1,CX3CL1,SGK1,SLCO4A1,CSF1,ISG20,RHOB,PPP1R15A,JUN,IRF1,CXCL8,ICAM1,CXCL1	5.97577	SARS-CoV-2-Up(Conserved)	833
Ciliated (Krasnow)	Epithelial	2669	64	2.24092e-07	1.16121e-06	CCDC17,HYDIN,CTSS,RFX3,AKAP9,CSPP1,SPAG1,PLAC8,DZIP1L,IFI6,TBC1D8,SHROOM3,AKNA,B3GNT5,MUC4,IRF9,ITGB8,UGCG,ISG15,CCDC157,TTC21A,C22orf23,PLPPR3,INTU,FHOD3,SAMHD1,RASGEF1B,COL16A1,PLEKHG7,CDC42EP3,SRGAP3,SYTL3,ZNF44,RSAD2,SLFN5,PIBF1,NPR2,USP43,SIX4,NUAK2,NR4A2,CMPK2,SLC37A1,POU2F2,ZNF3,KSR1,KRT80,UCKL1,IRF5,RTP4,CLDN4,TYMP,KIAA0753,CDC14A,SNAPC4,ANKRD23,ARHGEF28,GBP5,IRF1,MTF1,CHIC2,ZNF627,ARRDC4…	5.93509	SARS-CoV-2-Up(Conserved)	833
Ionocyte (Kaminski)	Epithelial	535	48	7.72313e-07	1.39752e-06	AKAP9,ARHGEF28,ARHGEF38,ATF3,ATP1B1,B3GNT2,BACH2,BHLHE40,CDC14A,CHD2,CLDN4,CPEB3,DAAM1,DIP2C,DUSP10,DYRK1A,ECE1,EGFR,EGR1,FAM160A1,FHOD3,FRYL,GPRC5A,GSE1,HES1,JUN,KANSL1,KIF26B,LDLR,MEIS1,NAV2,NCOA7,NR6A1,PER2,RAP1GAP2,RFX3,RUNX2,SDC4,SH3RF1,SHROOM3,SLC25A25,SLC37A1,SMURF1,SPAG1,TMEM51,ZBTB20,ZSWIM4,ZSWIM6	5.85464	SARS-CoV-2-Up(Conserved)	833
Vein (Krasnow)	Vascular-Endothelial	94	17	3.00495e-07	1.42735e-06	PLAT,CYP1B1,VCAM1,NCOA7,LYST,PTGS1,CXCL2,SOD2,TNFAIP3,ADAMTS9,IER3,EGR1,DAAM1,ERRFI1,BIRC3,ZC3H12A,UBD	5.84547	SARS-CoV-2-Up(Conserved)	833
Endothelial_Cells (Banovich)	Vascular-Endothelial	290	32	5.43729e-07	1.81243e-06	TNFSF10,KLF2,BST2,KLF4,EDN1,SGK1,NEDD9,SERPINE1,PLAT,ZFP36,PRKCE,SLCO4A1,SOCS3,CCL2,CX3CL1,ECE1,JUNB,GADD45B,CSRNP1,LEPR,ADCY4,ETS2,NFKBIA,NR4A1,RHOB,COL4A2,ITGA5,SLC3A2,JUN,DDIT4,PLK2,ARRDC2	5.74174	SARS-CoV-2-Up(Conserved)	833
ILC A (Kaminski)	Immune_Lymphoid	163	22	1.1753e-06	2.03007e-06	AKNA,AREG,ARID4B,BACH2,CBLB,CCL5,CD69,CDK17,CHST11,DUSP2,IL12RB2,ISG20,KDM6A,KMT2E,NFKB1,NFKBIA,PARP8,REL,RUNX2,RUNX3,SYTL3,TNFAIP3	5.69249	SARS-CoV-2-Up(Conserved)	833
VE Capillary A (Kaminski)	Vascular-Endothelial	297	31	2.66454e-06	4.40228e-06	ARHGAP26,ARHGAP31,BCAR3,BST2,COL4A2,CSPP1,CX3CL1,DAAM1,DEPP1,FRYL,HES1,KAT6A,KLF7,LRCH1,MALAT1,MEF2A,MEIS1,NEDD9,PLA2G4C,PLXNA2,PRICKLE2,PRKCE,RASAL2,RBMS2,RHOB,RIN2,SERPINE1,SGK1,STARD13,TNFSF10,ZBTB20	5.35632	SARS-CoV-2-Up(Conserved)	833
Intermediate Monocyte (Krasnow)	Immune_Myeloid	169	22	2.17294e-06	9.52752e-06	THBS1,SOCS3,CTSS,TYMP,RHOB,PLAC8,TBC1D8,TNFRSF1B,NEAT1,PTPRE,DUSP1,FOS,IFNGR2,LYST,ETS2,POU2F2,KLF4,GRINA,BACH1,STX11,HES1,PIM1	5.02102	SARS-CoV-2-Up(Conserved)	833
Macrophage (Kaminski)	Immune_Myeloid	128	18	6.03959e-06	9.56269e-06	CTSS,CXCL2,CXCL8,ELL2,ETS2,FNDC3A,FOS,FOXO3,GK,ITGAX,JARID2,NEAT1,PLAUR,RASGEF1B,SGK1,SLC1A3,SOD2,ZEB2	5.01942	SARS-CoV-2-Up(Conserved)	833
Lymphatics (Krasnow)	Vascular-Endothelial	247	24	1.23699e-06	1.00727e-05	HSPB1,CHRDL1,FABP4,GPM6A,STMN1,CST3,VIM,DSP,LMNA,CLU,KCTD17,ADD3,PEPD,TIMP2,BCL7C,EPHX1,NARF,MIF,PEBP1,POLR2L,RAN,MGST2,CRIP1,TPPP3	4.99686	SARS-CoV-2-Down(Conserved)	634
IGSF21+ Dendritic (Krasnow)	Immune_Myeloid	216	25	3.97825e-06	1.61972e-05	CCL2,IER3,EGR1,KLF6,SLC1A3,FOS,FILIP1L,PLAU,CXCL2,NEAT1,ETS2,MCL1,CREB5,ABL2,C2,SH2B3,RHOB,KLF4,DUSP1,CXCL8,CXCL1,SGK1,PTPRE,FOSB,CH25H	4.79056	SARS-CoV-2-Up(Conserved)	833
NK (Kaminski)	Immune_Lymphoid	175	21	1.3286e-05	2.01947e-05	AKNA,AREG,CBLB,CCL5,CD69,CDK17,DUSP2,GFOD1,ISG20,KMT2E,LYST,MALAT1,NFATC2,PARP8,PDE4D,PLAC8,PRDM1,RAP1GAP2,RUNX3,SYTL3,ZC3HAV1	4.69476	SARS-CoV-2-Up(Conserved)	833
SMC (Kaminski)	Mesenchyme	272	26	6.14647e-07	2.33566e-05	ANXA6,BEX3,C12orf57,CAV2,CAVIN1,CAVIN3,CLU,CNN3,CPE,CRIP1,CRIP2,CRYAB,CSRP2,EMP2,HSPB1,KANK2,MSRB3,NDUFA4,PPP1R14A,RAMP1,RCAN2,RERG,SH3BGRL,SOD1,TPM2,TPPP3	4.63159	SARS-CoV-2-Down(Conserved)	634
ILC B (Kaminski)	Immune_Lymphoid	164	20	1.669e-05	2.4393e-05	ABCC1,AREG,BACH2,CBLB,CD69,CDC14A,DUSP2,GPBP1,INPP4B,KMT2E,MALAT1,NFKB1,NFKBIA,PARP8,RUNX2,RUNX3,SYTL3,TNFAIP3,ZBTB20,ZFP36	4.61273	SARS-CoV-2-Up(Conserved)	833
AT1 (Banovich)	Epithelial	241	26	9.30342e-06	2.79103e-05	GPRC5A,EFNA1,ICAM1,CLDN4,MALAT1,PRSS8,COL4A2,SFTPB,ANKRD1,VEGFA,FLRT3,ADRB2,ATP13A4,NEDD9,LAMB3,C1orf116,WSB1,ATP1B1,DLC1,COL4A4,MUC1,KLF6,F3,LAMA5,PLAC8,ARAP2	4.55424	SARS-CoV-2-Up(Conserved)	833
Macrophage (Krasnow)	Immune_Myeloid	303	26	4.61566e-06	3.28866e-05	FABP4,APOC1,GPNMB,PCOLCE2,ANXA5,MME,CRIP1,CTSC,HSPB1,TIMP2,NOP10,PRDX1,S100A6,LYZ,TUBA1B,HLA-DMB,ATP6AP1,GLUL,OAZ1,CST3,CAT,PPT1,MDH1,AP2S1,VIM,FKBP1A	4.48298	SARS-CoV-2-Down(Conserved)	634
Macrophages (Banovich)	Immune_Myeloid	198	19	1.86932e-05	9.34659e-05	APOC1,FABP4,GPNMB,CTSC,VIM,GLUL,HLA-DMB,LYZ,CST3,PPT1,ANXA5,NOP10,MFSD1,CRIP1,SH3BGRL,AP2S1,ATP6AP1,OAZ1,TIMP2	4.02935	SARS-CoV-2-Down(Conserved)	634
Mesothelial (Krasnow)	Epithelial	287	24	1.63759e-05	0.000103714	KRT19,MIF,UPK1B,GGCT,RPL41,CCNG1,DUSP23,FBXO2,UGDH,RPS15,GAS1,STMN1,ENY2,TIMM8B,POLR2L,RPL18,S100A6,PHPT1,FABP4,HMGN1,FKBP1A,LYZ,AP2S1,NPC2	3.98416	SARS-CoV-2-Down(Conserved)	634
Myofibroblast (Kaminski)	Mesenchyme	315	29	7.89612e-05	0.000111131	BACH2,C3,CBLB,CCL2,COL4A2,CCN2,CCN1,DAAM1,DEPP1,DLC1,EGFR,EGR1,FOXO1,GEM,GSE1,JUN,KIF26B,LTBP1,MEIS1,NAV2,NAV3,NFATC2,PDE4D,PRICKLE2,RYR2,SAMD4A,SERPINE1,TNC,ZBTB20	3.95417	SARS-CoV-2-Up(Conserved)	833
Alveolar Epithelial Type 2 (Krasnow)	Epithelial	83	13	3.68105e-05	0.00013988	LAMP3,SFTPB,C2,MID1IP1,CXCL2,MUC1,RGS16,NFKBIA,SLC6A14,AREG,CITED2,GADD45B,SOD2	3.85424	SARS-CoV-2-Up(Conserved)	833
TREM2+ Dendritic (Krasnow)	Immune_Myeloid	238	21	2.47735e-05	0.000141209	GPNMB,PRDX1,APOC1,HLA-DMB,LYZ,NPL,HSPB1,PCBD1,NPC2,DBI,ANXA5,PPT1,CTSC,MFSD1,MDH1,CST3,VIM,AP2S1,CRIP1,SPP1,S100A6	3.85014	SARS-CoV-2-Down(Conserved)	634
Ciliated (Krasnow)	Epithelial	2669	121	3.9286e-05	0.000203573	CAPS,TPPP3,CETN2,C9orf116,MORN2,PSENEN,FAM229B,CALM1,UFC1,DPCD,NUDC,MNS1,SPEF1,SRI,CFAP45,TNFAIP8L1,HSPB11,CALML4,CRIP1,TMEM107,ENDOG,IFT43,METRN,MDH1B,NPHP1,HAGHL,SOD1,METTL7A,CCDC96,TMEM67,KLHDC9,PGM2L1,CCDC103,ARL3,C2orf81,FUZ,RPGRIP1L,CCDC34,TSPAN3,TSPAN6,MRPL23,TRIP13,ARMC2,FBXW9,FAIM,CYB5D1,TMBIM6,SSBP3,GLUL,NDUFAB1,ECI2,SURF2,ALCAM,HMGN5,ATP6V1D,NUDT14,VDAC3,HSPD1,ANXA4,GPC3,MYB,CERKL,DUBR…	3.69128	SARS-CoV-2-Down(Conserved)	634
Platelet/Megakaryocyte (Krasnow)	Immune_Myeloid	554	36	5.88838e-05	0.000279698	GNG11,NRGN,PGRMC1,PRKAR2B,PLA2G12A,OAZ1,CALM3,OST4,CLU,VDAC3,MFSD1,CCNG1,ARRB1,FKBP1A,PPP1R14A,MPST,CAPS,TPPP3,AP2M1,RAB4A,PARK7,CETN2,UBE2E3,NDUFA6,CCDC103,CAV2,KRT19,PRKAR1B,PAIP2,CTDSPL,TWSG1,AP2S1,SH3BGRL,NDUFA5,MAPRE2,CALM1	3.55331	SARS-CoV-2-Down(Conserved)	634
Mast Cell/Basophil Type 1 (Krasnow)	Immune_Myeloid	173	19	0.000113448	0.000404158	JUN,PTGS1,FOS,CD69,PPP1R15A,EGR1,DUSP1,PLAT,FOSB,ADRB2,BTG2,TNFSF10,NFKBIA,NFKBIZ,JUNB,BHLHE40,DUSP10,AREG,BIRC3	3.39345	SARS-CoV-2-Up(Conserved)	833
Lymphatic_Endothelial_Cells (Banovich)	Vascular-Endothelial	223	19	9.52133e-05	0.000408057	GNG11,CLU,CNN3,STMN1,HSPB1,CRIP2,FABP4,GPM6A,MGST2,CHRDL1,VIM,EPHX1,ADD3,DAD1,POLR2L,TUBB,JUP,PEPD,PRKAR1B	3.38928	SARS-CoV-2-Down(Conserved)	634
T Cytotoxic (Kaminski)	Immune_Lymphoid	189	19	0.000357817	0.000468864	AKNA,ATF7IP,ATXN1,CBLB,CCL5,CD69,CDC14A,CDK17,DUSP2,ISG20,KMT2E,MALAT1,PARP8,PRDM1,RUNX3,SMCHD1,SYTL3,TNFAIP3,ZC3HAV1	3.32895	SARS-CoV-2-Up(Conserved)	833
B Plasma (Kaminski)	Immune_Lymphoid	90	12	0.00034825	0.000468864	BCL2L11,BIRC3,ELL2,ERN1,FBXW7,FNDC3A,INSR,ISG20,MALAT1,PELI1,PRDM1,XBP1	3.32895	SARS-CoV-2-Up(Conserved)	833
Mucous (Krasnow)	Epithelial	59	10	0.000146589	0.000491504	UBD,IL6,C3,CFB,PLK2,CXCL8,CXCL1,PDZK1IP1,SOD2,XBP1	3.30847	SARS-CoV-2-Up(Conserved)	833
Macrophage Alveolar (Kaminski)	Immune_Myeloid	186	18	2.75076e-05	0.000522644	ANXA5,APOC1,CRIP1,CST3,CTSC,ELOB,PIK3R2,FABP4,GLUL,GPNMB,HPGD,MME,NOP10,OAZ1,PCOLCE2,S100A6,SERF2,VIM	3.28179	SARS-CoV-2-Down(Conserved)	634
Transitional_AT2 (Banovich)	Epithelial	181	19	0.000205641	0.000560839	SFTPB,GPRC5A,MUC1,CLDN4,EFNA1,CXCL17,C3,PRSS8,ATP1B1,ICAM1,TAGLN,C1orf116,SDC4,FLRT3,PDZK1IP1,MET,TMPRSS2,DLC1,PTP4A1	3.25116	SARS-CoV-2-Up(Conserved)	833
Mast Cell/Basophil Type 1 (Krasnow)	Immune_Myeloid	173	16	0.000129547	0.000568016	CLU,MAOB,HPGD,PEBP1,NDUFA4,VIM,STMN1,LMNA,GLUL,KRT19,ASRGL1,AP2M1,HMGN1,ARL2,NDRG2,ANXA4	3.24564	SARS-CoV-2-Down(Conserved)	634
Smooth_Muscle_Cells (Banovich)	Mesenchyme	232	19	0.000160045	0.000600169	TPM2,PPP1R14A,IGFBP6,CRYAB,TMEM106C,ISYNA1,NDRG2,CRIP2,CSRP2,ANXA6,CNN3,RCAN2,TSPAN8,MSRB3,CAV2,C12orf57,CST3,HSPB1,ACTN4	3.22173	SARS-CoV-2-Down(Conserved)	634
Capillary (Krasnow)	Vascular-Endothelial	50	9	0.000194721	0.000616615	EDN1,TNFSF10,MALAT1,FRMD4A,PDE4B,HES1,IFIT3,CX3CL1,ADM	3.20999	SARS-CoV-2-Up(Conserved)	833
Goblet (Krasnow)	Epithelial	181	16	0.000218565	0.000889872	TSPAN8,KRT19,UPK1B,FAM83D,CTSC,PAQR4,NDRG2,CRYM,SERF2,COX5A,MAGED2,IGFBP3,OAT,MGST2,ECHS1,ZNF428	3.05067	SARS-CoV-2-Down(Conserved)	634
SCGB3A2+_SCGB1A1+ (Banovich)	Epithelial	66	10	0.000378661	0.000946652	CXCL1,CXCL17,NCOA7,GPRC5A,CLDN4,SFTPB,HES1,CXCL2,XBP1,MET	3.02381	SARS-CoV-2-Up(Conserved)	833
Alveolar Fibroblast (Krasnow)	Mesenchyme	162	17	0.000437155	0.00131146	SLC1A5,DUSP1,NEAT1,ITGA2,NAV2,SAMHD1,KLF6,PPM1K,DAAM1,PTGER4,CITED2,SERPINE1,JUN,ADM,NABP1,RCAN1,ICAM1	2.88224	SARS-CoV-2-Up(Conserved)	833
MUC5AC+_High (Banovich)	Epithelial	235	18	0.000529483	0.00176494	KRT19,TSPAN8,CRYM,EPHX1,FOLR1,MAGED2,CTSC,OAT,TSPAN6,NDRG2,ARL1,ADRA2A,PAQR4,ZNF428,S100A6,PGRMC1,FAM83D,PRDX2	2.75327	SARS-CoV-2-Down(Conserved)	634
Vascular Smooth Muscle (Krasnow)	Mesenchyme	73	9	0.000485734	0.00184579	NTN4,TPM2,ISYNA1,ACTN4,PPP1R14A,CAV2,RCAN2,CDH6,TMEM106C	2.73382	SARS-CoV-2-Down(Conserved)	634
Differentiating Basal (Krasnow)	Epithelial	127	14	0.000838018	0.00238835	HES1,DDIT4,KRT17,CLDN4,TNFSF10,CYP1B1,IER3,RND3,CXCL1,KLF4,PLAUR,GADD45A,PPP1R15A,CXCL8	2.6219	SARS-CoV-2-Up(Conserved)	833
Basal (Banovich)	Epithelial	148	13	0.000880033	0.0026401	KRT19,CLU,GPC3,JUP,OAT,ISYNA1,PRDX2,FOLR1,MIF,SPTSSA,CAV2,RPS9,C12orf57	2.57838	SARS-CoV-2-Down(Conserved)	634
Macrophage (Kaminski)	Immune_Myeloid	128	13	0.000216905	0.00274746	ALCAM,ANXA5,AP2S1,APOC1,CST3,PIK3R2,GLUL,GPNMB,NPC2,OAZ1,S100A6,SPP1,VIM	2.56107	SARS-CoV-2-Down(Conserved)	634
AT1 (Banovich)	Epithelial	241	18	0.00111699	0.00304633	EMP2,KRT19,CAV2,FOLR1,S100A6,PLLP,PCYOX1,ALCAM,PRDX1,POLR2L,SPTSSA,SPRYD7,CTNNBIP1,STARD7,TSPAN3,CRYAB,GPM6A,CNN3	2.51622	SARS-CoV-2-Down(Conserved)	634
cDC2 (Kaminski)	Immune_Myeloid	169	16	0.00263445	0.00333697	AREG,CHST11,DNMBP,GK,GNA13,JARID2,MAP3K8,NFKB1,NR4A3,PELI1,PFKFB3,REL,SGK1,SYTL3,TET2,ZFP36	2.47665	SARS-CoV-2-Up(Conserved)	833
PNEC (Kaminski)	Epithelial	423	31	0.00279535	0.00342656	AGO2,ARHGAP26,BTG2,DAAM1,DEPP1,DIP2C,DLGAP1,DTNA,EGFR,EGR1,MIDEAS,ERN1,ERRFI1,FAM160A1,GSE1,MALAT1,NAV2,NAV3,PDE4D,PER2,PLXNA2,PRICKLE2,PRKCE,RAPGEF2,RFX3,SHROOM3,SPAG1,TBC1D8,TTC6,ZBTB20,ZNF516	2.46514	SARS-CoV-2-Up(Conserved)	833
PLIN2+_Fibroblasts (Banovich)	Mesenchyme	196	15	0.00150996	0.0037749	ISYNA1,PDGFD,NDRG2,CLEC11A,SRM,PPP1R14B,AHCY,PGRMC1,FBXO32,OAT,CLPP,MIF,MAGED2,KANK2,GCSH	2.42309	SARS-CoV-2-Down(Conserved)	634
Nonclassical Monocyte (Krasnow)	Immune_Myeloid	210	19	0.00141854	0.00385032	CTSS,RHOB,OAS1,POU2F2,TNFRSF1B,TYMP,TBC1D8,NEAT1,LYST,DUSP1,LGALS9,THEMIS2,STX11,PIK3AP1,TNFSF10,KLF4,WSB1,PLAC8,ISG15	2.4145	SARS-CoV-2-Up(Conserved)	833
Proliferating NK/T (Krasnow)	Immune_Lymphoid	352	4	0.00171789	0.00445091	OPTN,IL2RG,TAP1,DDIT4	2.35155	SARS-CoV-2-Up(Conserved)	833
Proximal Ciliated (Krasnow)	Epithelial	738	15	0.00183444	0.00454623	CCDC17,RFX3,PLAC8,CSPP1,CCDC157,DZIP1L,HYDIN,TBC1D8,B3GNT5,CTSS,SPAG1,AKNA,SHROOM3,AKAP9,MUC4	2.34235	SARS-CoV-2-Up(Conserved)	833
Fibromyocyte (Krasnow)	Mesenchyme	111	12	0.00226782	0.00538608	LTBP1,ATP1B1,TNC,RCAN1,BDNF,GEM,COL16A1,TAGLN,BTG2,FILIP1L,NR4A1,NR4A2	2.26873	SARS-CoV-2-Up(Conserved)	833
Proximal Basal (Krasnow)	Epithelial	179	14	0.00174604	0.00622026	KRT19,GLUL,IGFBP3,TPM2,RPS15,RPL18,RPS9,ISYNA1,OAT,EPHX1,DUT,ZNF428,CTSC,IGFBP6	2.20619	SARS-CoV-2-Down(Conserved)	634
Capillary Aerocyte (Krasnow)	Vascular-Endothelial	131	13	0.00325326	0.00741743	SGK1,JUN,MALAT1,TYMP,SERPINE1,RHOB,IFI35,PRKCE,PPP1R15A,CSF1,PLAU,EDN2,AREG	2.12975	SARS-CoV-2-Up(Conserved)	833
Myofibroblast (Krasnow)	Mesenchyme	65	8	0.00541751	0.011437	LTBP1,TNC,ATP1B1,VCAM1,ARRDC3,COL16A1,GEM,AREG	1.94169	SARS-CoV-2-Up(Conserved)	833
Basal (Banovich)	Epithelial	148	14	0.00538068	0.01153	KRT17,CXCL1,F3,LAMB3,EGR1,EGFR,CLDN4,CXCL17,DDIT4,ERRFI1,SLC1A5,ATP1B1,FLRT3,CH25H	1.93817	SARS-CoV-2-Up(Conserved)	833
Ciliated (Banovich)	Epithelial	782	18	0.005936	0.011872	HYDIN,CCDC17,AKAP9,CLDN4,PLAC8,RFX3,MUC4,SPAG1,CSPP1,TTC21A,DZIP1L,SHROOM3,TBC1D8,CCDC157,SRGAP3,NCOA7,INTU,C22orf23	1.92548	SARS-CoV-2-Up(Conserved)	833
Fibroblasts (Banovich)	Mesenchyme	320	20	0.00528028	0.0121853	IGFBP6,CLU,SFRP4,CPE,CST3,CRYAB,CHRDL1,PCOLCE2,TPM2,GPNMB,ADD3,CNN3,MEDAG,GAS1,TIMP2,CLEC11A,C12orf57,UGDH,DPYSL3,EPHX1	1.91417	SARS-CoV-2-Down(Conserved)	634
Plasma (Krasnow)	Immune_Lymphoid	172	15	0.00626294	0.0127496	XBP1,CD38,HLA-DOB,RAB30,ISG20,HSPA13,SIK1,JUN,BIRC3,IL2RG,IFNAR2,ATF4,DUSP5,CITED2,KLF6	1.8945	SARS-CoV-2-Up(Conserved)	833
MUC5AC+_High (Banovich)	Epithelial	235	19	0.00734078	0.013764	CXCL17,CXCL1,C3,XBP1,F3,CFB,CLDN4,MUC4,PDZK1IP1,TNFSF10,HES1,PLAC8,ATP1B1,NCOA7,DDIT4,DUSP5,ECE1,UGCG,SLC6A14	1.86126	SARS-CoV-2-Up(Conserved)	833
MUC5B+ (Banovich)	Epithelial	114	11	0.00800564	0.0141276	CXCL17,CXCL1,C3,XBP1,CLDN4,UBD,PLK2,CFB,HES1,MUC4,NCOA7	1.84993	SARS-CoV-2-Up(Conserved)	833
Proliferating Basal (Krasnow)	Epithelial	265	3	0.00777765	0.0152871	KRT17,SLC1A5,DDIT4	1.81567	SARS-CoV-2-Up(Conserved)	833
CD4+ Memory/Effector T (Krasnow)	Immune_Lymphoid	84	9	0.0081677	0.0155186	PRDM1,IL2RG,PTGER4,CITED2,NR3C1,ARID5B,ZC3HAV1,KLF6,DUSP4	1.80915	SARS-CoV-2-Up(Conserved)	833
Plasmacytoid Dendritic (Krasnow)	Immune_Myeloid	216	15	0.00475685	0.0159494	PPP1R14B,TPM2,CYB561A3,PARK7,NPC2,SRP14,CRYM,PPP1R14A,FUZ,SNRNP25,MXD4,MGST2,CAT,SIVA1,DBI	1.79725	SARS-CoV-2-Down(Conserved)	634
Alveolar Epithelial Type 1 (Krasnow)	Epithelial	438	25	0.00515286	0.0163174	EMP2,CAV2,PCYOX1,PLLP,FOLR1,GPM6A,CRYAB,SPRYD7,LMNA,ACTN4,TIMP2,CRIP2,ARRB1,S100A6,ALCAM,TSPAN12,STARD7,ANXA4,PRDX1,CNN3,PAPSS1,ANXA5,HSPB1,ACAA2,TUBB	1.78735	SARS-CoV-2-Down(Conserved)	634
Fibroblasts (Banovich)	Mesenchyme	320	23	0.0104945	0.0174908	C3,LEPR,ADM,EGR1,GEM,TAGLN,LTBP1,JUNB,GADD45B,CYP1B1,PLAT,FOS,SERPINE1,F3,IER3,COL16A1,CFB,ACKR3,ZNF503,COL4A2,ZFP36,ARID5B,CREB5	1.75719	SARS-CoV-2-Up(Conserved)	833
AT2 (Banovich)	Epithelial	246	16	0.00858164	0.0183892	SPTSSA,NPC2,HMGCS1,DBI,FOLR1,NRGN,TSPAN3,KRT19,PEBP1,MPST,ACAT2,EPHX1,PCBD1,ETV1,MCCC1,PXMP4	1.73544	SARS-CoV-2-Down(Conserved)	634
Fibroblast (Kaminski)	Mesenchyme	334	21	0.00380704	0.0260229	ADD3,BEX3,C12orf57,CAVIN1,CHRDL1,CLU,CNN3,CPE,CRYAB,CST3,DPYSL3,GNG11,HSPB1,IGFBP6,LMNA,MEDAG,NEGR1,S100A6,SFRP4,TIMP2,UGDH	1.58464	SARS-CoV-2-Down(Conserved)	634
Pericytes (Kaminski)	Mesenchyme	300	19	0.00410888	0.0260229	ANXA6,BEX3,C12orf57,CAV2,CAVIN1,CAVIN3,CDH6,CNN3,CPE,CRIP2,CSRP2,HSPB1,MSRB3,NDRG2,PPP1R14A,RCAN2,RERG,TPM2,TPPP3	1.58464	SARS-CoV-2-Down(Conserved)	634
Fibromyocyte (Krasnow)	Mesenchyme	111	9	0.00879074	0.0263722	CLU,SCARA3,RAMP1,CRYAB,NDUFA4,HSPB1,CNN3,FAM83D,BAG2	1.57885	SARS-CoV-2-Down(Conserved)	634
DC Langerhans (Kaminski)	Immune_Myeloid	320	22	0.0225485	0.0267763	ARHGAP31,BHLHE40,CCSER1,DENND1B,GNA13,HPS5,IL18,KMT2E,MAP3K8,NFKBID,NR4A3,PFKFB3,PSTPIP2,RAPH1,RASGEF1B,REL,RLF,RUNX3,SYTL3,TET2,ZBTB46,ZFP36	1.57225	SARS-CoV-2-Up(Conserved)	833
CD8+ Naive T (Krasnow)	Immune_Lymphoid	78	8	0.0157438	0.0289483	CCL5,RUNX3,ISG20,PRDM1,IL2RG,DUSP2,PARP8,SYTL3	1.53838	SARS-CoV-2-Up(Conserved)	833
Transitional_AT2 (Banovich)	Epithelial	181	12	0.0157875	0.031575	EMP2,KRT19,FOLR1,CAV2,SPTSSA,POLR2L,HSPB1,S100A6,TSPAN3,PHPT1,MPST,JUP	1.50066	SARS-CoV-2-Down(Conserved)	634
Capillary Intermediate 2 (Krasnow)	Vascular-Endothelial	78	7	0.0117871	0.0335931	CSDE1,UQCR11,NDRG2,SERF2,DBI,C1orf115,S100A6	1.47375	SARS-CoV-2-Down(Conserved)	634
Plasma (Krasnow)	Immune_Lymphoid	172	12	0.012685	0.0344307	PRDX4,TMED10,PAIP2B,CCDC167,FAM3C,SRM,TMED2,CNPY2,MIF,DAD1,TMBIM6,ATRAID	1.46305	SARS-CoV-2-Down(Conserved)	634
Macrophage (Krasnow)	Immune_Myeloid	303	21	0.0201577	0.0359059	PPARG,INHBA,IFI6,ARRDC4,OASL,ITGB8,GPCPD1,RND3,ATP1B1,GRINA,LGALS9,RHOB,SDC4,PLAUR,C2,TYMP,GBP1,ISG15,CTSS,CXCL8,SOD2	1.44483	SARS-CoV-2-Up(Conserved)	833
Natural Killer (Krasnow)	Immune_Lymphoid	180	14	0.0226809	0.0391761	PLAC8,SYTL3,DDIT4,GFOD1,AKNA,CCL5,ISG20,PPP1R18,MALAT1,DUSP2,RUNX3,IRF1,IL2RG,AREG	1.40698	SARS-CoV-2-Up(Conserved)	833
Plasmacytoid Dendritic (Krasnow)	Immune_Myeloid	216	16	0.0243459	0.0408152	IRF7,UGCG,PLAC8,SLC7A5,PTPRE,RUNX2,PPM1K,DUSP5,SIK1,THEMIS2,OGT,PARP10,IFNAR2,BCL2L11,NR3C1,AREG	1.38918	SARS-CoV-2-Up(Conserved)	833
T_Cells (Banovich)	Immune_Lymphoid	164	13	0.0272735	0.0430634	CCL5,CD69,IL2RG,DUSP2,ISG20,PARP8,SYTL3,TNFAIP3,GBP5,CBLB,PRDM1,SMCHD1,DDIT4	1.36589	SARS-CoV-2-Up(Conserved)	833
SMC (Kaminski)	Mesenchyme	272	18	0.0468015	0.0538927	ADAMTS9,BTG2,COL4A2,DEPP1,DLC1,ECE1,EGR1,GADD45B,GEM,INPP4B,JUN,JUNB,LTBP1,MALAT1,RHOB,RYR2,ZBTB20,ZFP36	1.26847	SARS-CoV-2-Up(Conserved)	833
Myeloid Dendritic Type 1 (Krasnow)	Immune_Myeloid	168	11	0.0227155	0.0588538	RAMP1,CST3,NDRG2,VIM,HLA-DMB,ALCAM,DBI,PPT1,PPP1R14A,CRIP1,CRIP2	1.23023	SARS-CoV-2-Down(Conserved)	634
Mesothelial_Cells (Banovich)	Epithelial	269	15	0.033172	0.0590112	CPE,TPM2,KRT19,GAS1,MIF,C12orf57,MEDAG,PDGFD,FBXO32,TSPAN3,DPYSL3,METTL7A,CCNG1,ALDH1A2,SMOC2	1.22907	SARS-CoV-2-Down(Conserved)	634
Myofibroblasts (Banovich)	Mesenchyme	225	13	0.0334397	0.0590112	TPM2,GPC3,PPP1R14A,IGFBP6,CLU,CNN3,MYH10,C12orf57,CRYAB,NDRG2,TSPAN8,TIMP2,CHRDL1	1.22907	SARS-CoV-2-Down(Conserved)	634
Classical Monocyte (Krasnow)	Immune_Myeloid	186	14	0.0388396	0.063253	CTSS,NEAT1,TYMP,THBS1,CYP1B1,MCL1,ITGAM,CREB5,SPTLC2,ADM,MXD1,SOCS3,PTPRE,ZEB2	1.19892	SARS-CoV-2-Up(Conserved)	833
Capillary Intermediate 1 (Krasnow)	Vascular-Endothelial	53	5	0.025894	0.0640404	HPGD,EFNB1,MXD4,EMP2,CNN3	1.19355	SARS-CoV-2-Down(Conserved)	634
Bronchial Vessel 1 (Krasnow)	Vascular-Endothelial	146	10	0.0269644	0.0640404	RPS9,RPS15,RPL18,RPL41,SPP1,HSPB1,CTSC,DUSP23,CST3,CLU	1.19355	SARS-CoV-2-Down(Conserved)	634
CD8+ Memory/Effector T (Krasnow)	Immune_Lymphoid	77	7	0.0411267	0.0651173	CCL5,DUSP2,PARP8,PRDM1,RUNX3,SYTL3,ISG20	1.1863	SARS-CoV-2-Up(Conserved)	833
Adventitial Fibroblast (Krasnow)	Mesenchyme	218	13	0.0291287	0.0664134	IGFBP6,GPNMB,SFRP4,CHRDL1,PCOLCE2,MEDAG,LMNA,S100A6,GAS1,CPE,UGDH,CST3,CTSC	1.17774	SARS-CoV-2-Down(Conserved)	634
Ionocyte (Krasnow)	Epithelial	375	8	0.0489462	0.0754036	THEMIS2,THBS1,MTMR3,ANKRD12,TMEM51,DUSP4,ECE1,B3GNT2	1.12261	SARS-CoV-2-Up(Conserved)	833
B_Cells (Banovich)	Immune_Lymphoid	114	9	0.0562905	0.0844358	CD69,SP100,POU2F2,SMCHD1,ISG20,BIRC3,REL,DUSP2,IL2RG	1.07347	SARS-CoV-2-Up(Conserved)	833
Mucous (Krasnow)	Epithelial	59	5	0.0387831	0.0850246	TSPAN8,DUSP23,IGFBP3,CTSC,CLU	1.07046	SARS-CoV-2-Down(Conserved)	634
IGSF21+ Dendritic (Krasnow)	Immune_Myeloid	216	12	0.050566	0.10675	NPC2,CTSC,CST3,HLA-DMB,MFSD1,EPHX1,TIMP2,GATM,ALCAM,MGST2,HSPB1,GLUL	0.97163	SARS-CoV-2-Down(Conserved)	634
Myofibroblast (Krasnow)	Mesenchyme	65	5	0.0549867	0.111937	CLU,SCARA3,VIM,TSPAN8,VCAN	0.951025	SARS-CoV-2-Down(Conserved)	634
Artery (Krasnow)	Vascular-Endothelial	88	6	0.0607102	0.119327	SRP14,IGFBP3,PLLP,ASRGL1,IL11RA,GLUL	0.923262	SARS-CoV-2-Down(Conserved)	634
Differentiating_Ciliated (Banovich)	Epithelial	554	15	0.0843035	0.120434	CXCL1,HYDIN,CCDC17,CXCL17,MUC4,SPAG1,AKAP9,CLDN4,PLAC8,NCOA7,CSPP1,RFX3,HES1,C3,TTC21A	0.919252	SARS-CoV-2-Up(Conserved)	833
Pericytes (Kaminski)	Mesenchyme	300	18	0.109026	0.121853	ADAMTS9,COL4A2,DEPP1,DLC1,ECE1,FILIP1L,GEM,INPP4B,MALAT1,OSMR,PDZD2,PRICKLE2,RASAL2,RHOB,RYR2,SERPINE1,SPECC1,ZBTB20	0.914164	SARS-CoV-2-Up(Conserved)	833
Differentiating Basal (Krasnow)	Epithelial	127	8	0.0657375	0.124901	RPL18,KRT19,HSPB1,IGFBP3,UPK1B,TSPAN8,CTSC,OAT	0.903433	SARS-CoV-2-Down(Conserved)	634
Capillary Aerocyte (Krasnow)	Vascular-Endothelial	131	8	0.0715963	0.131645	HPGD,S100A6,TSPAN12,EMP2,CNN3,CAV2,EFNB1,MAGED2	0.880596	SARS-CoV-2-Down(Conserved)	634
Lipofibroblast (Krasnow)	Mesenchyme	271	14	0.0767805	0.136765	FKBP1A,MEDAG,SPTSSA,RPL41,RPS9,GAS1,HSPD1,CTSC,RPS15,GLUL,CLEC11A,IL11RA,UGDH,APOC1	0.864024	SARS-CoV-2-Down(Conserved)	634
NK_Cells (Banovich)	Immune_Lymphoid	157	11	0.102479	0.139744	CCL5,IL2RG,DUSP2,CD69,ISG20,SYTL3,PLAC8,DDIT4,IRF1,PPP1R18,AREG	0.854666	SARS-CoV-2-Up(Conserved)	833
Club (Krasnow)	Epithelial	42	4	0.0963118	0.139853	SFTPB,MET,PTP4A1,AREG	0.85433	SARS-CoV-2-Up(Conserved)	833
CD4+ Naive T (Krasnow)	Immune_Lymphoid	118	1	0.0981421	0.139853	PIM1	0.85433	SARS-CoV-2-Up(Conserved)	833
Airway Smooth Muscle (Krasnow)	Mesenchyme	111	1	0.0935319	0.139853	TAGLN	0.85433	SARS-CoV-2-Up(Conserved)	833
Basal (Krasnow)	Epithelial	185	10	0.0886084	0.153051	GPC3,TUBB,FBXO32,RPS9,ISYNA1,LMNA,IGFBP6,OAT,DUSP23,CLU	0.815164	SARS-CoV-2-Down(Conserved)	634
Signaling Alveolar Epithelial Type 2 (Krasnow)	Epithelial	170	11	0.124094	0.172521	C3,CXCL17,SFTPB,MUC1,MET,LAMP3,KCNJ15,ATP13A4,SLC26A9,PLK2,BST2	0.763158	SARS-CoV-2-Up(Conserved)	833
Natural Killer T (Krasnow)	Immune_Lymphoid	111	8	0.143397	0.19461	CCL5,IL10RA,IL2RG,PARP8,OPTN,PTGER4,DUSP2,PRDM1	0.710834	SARS-CoV-2-Up(Conserved)	833
Mast Cell/Basophil Type 2 (Krasnow)	Immune_Myeloid	222	11	0.123061	0.200414	LMNA,GLUL,CLU,MAOB,HPGD,NDUFA4,VIM,PEBP1,STMN1,ANXA4,SVIP	0.698072	SARS-CoV-2-Down(Conserved)	634
Serous (Krasnow)	Epithelial	62	4	0.133402	0.21122	LYZ,NDRG2,DMBT1,GATM	0.675265	SARS-CoV-2-Down(Conserved)	634
Neuroendocrine (Krasnow)	Epithelial	145	8	0.143844	0.221597	CPE,CAMK2B,DPYSL3,STMN1,NEGR1,CRYM,PRDX2,TM4SF4	0.654435	SARS-CoV-2-Down(Conserved)	634
Pericyte (Krasnow)	Mesenchyme	219	13	0.174161	0.230864	COL4A2,DUSP4,HES1,CDC42EP2,ECE1,RHOB,NR3C1,ZBTB20,LURAP1L,CHD9,SPRY4,FGD4,ISG15	0.636643	SARS-CoV-2-Up(Conserved)	833
Artery (Krasnow)	Vascular-Endothelial	88	6	0.183948	0.238296	IDO1,CXCL2,VEGFA,CYP1B1,IL6,CXCL1	0.622883	SARS-CoV-2-Up(Conserved)	833
TREM2+ Dendritic (Krasnow)	Immune_Myeloid	238	14	0.188534	0.238809	IL4I1,UBD,C2,TYMP,NCEH1,PTAFR,SLC15A3,SGK1,CTSS,IFI6,LGALS9,RHOB,ATF3,CXCL10	0.621949	SARS-CoV-2-Up(Conserved)	833
Lymphatic (Kaminski)	Vascular-Endothelial	283	16	0.227142	0.246611	ADAMTS9,CDK17,COL4A2,CREB5,DLC1,HES1,NFATC2,PDE4D,PLXNA2,PTPN14,PTPRE,RGS16,SAMD4A,SEMA3A,TGFB2,ZBTB20	0.607988	SARS-CoV-2-Up(Conserved)	833
SCGB3A2+_SCGB1A1+ (Banovich)	Epithelial	66	4	0.156797	0.261329	FOLR1,CLU,KRT19,TSPAN8	0.582813	SARS-CoV-2-Down(Conserved)	634
Alveolar Fibroblast (Krasnow)	Mesenchyme	162	8	0.17736	0.264136	GPC3,EMP2,MYH10,METTL7A,EPHX1,MME,MAOB,BAG2	0.578172	SARS-CoV-2-Down(Conserved)	634
T (Kaminski)	Immune_Lymphoid	168	1	0.0703812	0.269879	GALM	0.568831	SARS-CoV-2-Down(Conserved)	634
ILC A (Kaminski)	Immune_Lymphoid	163	1	0.0678993	0.269879	RPL41	0.568831	SARS-CoV-2-Down(Conserved)	634
Myofibroblast (Kaminski)	Mesenchyme	315	16	0.0710208	0.269879	BEX3,C12orf57,CAVIN1,CAVIN3,CLEC11A,CLU,CNN3,DPYSL3,EMP2,GPC3,HSPB1,IGFBP6,MYH10,NEGR1,PPP1R14A,TPM2	0.568831	SARS-CoV-2-Down(Conserved)	634
MUC5B+ (Banovich)	Epithelial	114	6	0.179252	0.272724	KRT19,TSPAN8,FOLR1,CLU,EPHX1,CRYM	0.564276	SARS-CoV-2-Down(Conserved)	634
T_Cells (Banovich)	Immune_Lymphoid	164	2	0.181816	0.272724	ANXA6,RPS15	0.564276	SARS-CoV-2-Down(Conserved)	634
Alveolar Epithelial Type 2 (Krasnow)	Epithelial	83	5	0.192005	0.273608	NPC2,DBI,NRGN,DMBT1,CAT	0.562872	SARS-CoV-2-Down(Conserved)	634
Macrophage Alveolar (Kaminski)	Immune_Myeloid	186	11	0.263181	0.277803	ATP10A,CCSER1,CTSS,FRMD4A,GRINA,IFI6,INHBA,NCEH1,PPARG,RASGEF1B,RND3	0.556264	SARS-CoV-2-Up(Conserved)	833
OLR1+ Classical Monocyte (Krasnow)	Immune_Myeloid	325	6	0.20136	0.27994	VCAN,LYZ,ANXA5,C1orf122,VIM,NOP10	0.552936	SARS-CoV-2-Down(Conserved)	634
Myeloid Dendritic Type 2 (Krasnow)	Immune_Myeloid	89	5	0.208718	0.283261	HLA-DMB,CST3,NDRG2,LYZ,PPT1	0.547814	SARS-CoV-2-Down(Conserved)	634
pDCs (Banovich)	Immune_Myeloid	258	12	0.205301	0.293287	PPP1R14B,CYB561A3,C12orf57,HSPD1,TMEM107,HMGN1,MAPRE2,PARK7,HMGCS1,SNRPA1,TMED10,FUZ	0.532707	SARS-CoV-2-Down(Conserved)	634
Plasma_Cells (Banovich)	Immune_Lymphoid	169	10	0.242877	0.316796	XBP1,ISG20,CD38,BTG2,ZBP1,PRDM1,RAB30,SMCHD1,ELL2,ERN1	0.49922	SARS-CoV-2-Up(Conserved)	833
Endothelial_Cells (Banovich)	Vascular-Endothelial	290	13	0.232668	0.317275	IGFBP3,CRIP2,CLU,GNG11,FKBP1A,HPGD,CAV2,CNN3,PLLP,CPE,EFNB1,ACTN4,ASRGL1	0.498564	SARS-CoV-2-Down(Conserved)	634
B (Kaminski)	Immune_Lymphoid	236	13	0.321391	0.330077	ARID5B,ATF7IP,BACH2,CD69,ISG20,ITSN2,KMT2E,MALAT1,MARCHF1,REL,SMCHD1,SP100,ZBTB20	0.481385	SARS-CoV-2-Up(Conserved)	833
PLIN2+_Fibroblasts (Banovich)	Mesenchyme	196	11	0.280615	0.350769	C3,SOD2,JUNB,ARID5B,PIM1,MAFF,C2,ZNF503,TIPARP,DLL1,AMOTL2	0.454979	SARS-CoV-2-Up(Conserved)	833
Ciliated (Kaminski)	Epithelial	831	34	0.128316	0.352148	ALCAM,ANXA4,ARMC2,C9orf116,CALM1,CAPS,CETN2,CLU,DPCD,EMP2,C2orf81,FAM229B,HSPB11,IFT43,KRT19,METTL7A,MNS1,MORN2,NEGR1,NPHP1,NTN4,NUBPL,NUDC,PGM2L1,PSENEN,RPGRIP1L,SOD1,SPEF1,SRI,SSBP3,TMEM67,TPPP3,TSPAN3,UFC1	0.453275	SARS-CoV-2-Down(Conserved)	634
Basal (Kaminski)	Epithelial	321	5	0.107236	0.352148	ACTN4,HSPB1,JUP,KRT19,LMNA	0.453275	SARS-CoV-2-Down(Conserved)	634
B (Kaminski)	Immune_Lymphoid	236	3	0.129739	0.352148	RPL18,RPL41,RPS15	0.453275	SARS-CoV-2-Down(Conserved)	634
Proliferating Macrophage (Krasnow)	Immune_Myeloid	368	11	0.293015	0.363084	PPARG,INHBA,OASL,IFI6,GPCPD1,C2,GBP1,GRINA,CXCL8,CXCL10,CXCL1	0.439993	SARS-CoV-2-Up(Conserved)	833
AT2 (Kaminski)	Epithelial	339	6	0.158993	0.383834	ALCAM,CAPN8,EMP2,KRT19,MCCC1,NPC2	0.415856	SARS-CoV-2-Down(Conserved)	634
ILC B (Kaminski)	Immune_Lymphoid	164	2	0.181816	0.383834	RPL18,RPL41	0.415856	SARS-CoV-2-Down(Conserved)	634
DC Mature (Kaminski)	Immune_Myeloid	291	5	0.178199	0.383834	ALCAM,CCNG2,CRIP1,RAMP1,RPL41	0.415856	SARS-CoV-2-Down(Conserved)	634
Lymphatic (Kaminski)	Vascular-Endothelial	283	13	0.169116	0.383834	CAV2,CAVIN1,CLU,CNN3,CRIP2,DPYSL3,FABP4,GNG11,GPM6A,HSPB1,MSRB3,POLR2L,STMN1	0.415856	SARS-CoV-2-Down(Conserved)	634
Bronchial Vessel 1 (Krasnow)	Vascular-Endothelial	146	8	0.401569	0.487009	NCOA7,INSR,UGCG,SOCS3,BHLHE40,VCAM1,IL6,TAGLN	0.312463	SARS-CoV-2-Up(Conserved)	833
Myeloid Dendritic Type 2 (Krasnow)	Immune_Myeloid	89	5	0.422577	0.491569	SGK1,ETS2,KLF4,FILIP1L,PLAUR	0.308416	SARS-CoV-2-Up(Conserved)	833
Lymphatics (Krasnow)	Vascular-Endothelial	247	7	0.419673	0.491569	RGS16,ARID5B,PTX3,PTPRE,SEMA3A,NT5E,FILIP1L	0.308416	SARS-CoV-2-Up(Conserved)	833
Plasma_Cells (Banovich)	Immune_Lymphoid	169	3	0.381871	0.498092	PRDX4,SRM,ANXA6	0.30269	SARS-CoV-2-Down(Conserved)	634
Club (Krasnow)	Epithelial	42	2	0.38624	0.501106	VIM,FOLR1	0.30007	SARS-CoV-2-Down(Conserved)	634
Natural Killer (Krasnow)	Immune_Lymphoid	180	3	0.386819	0.501106	ABHD17A,TFDP2,CALM1	0.30007	SARS-CoV-2-Down(Conserved)	634
EREG+ Dendritic (Krasnow)	Immune_Myeloid	195	8	0.40921	0.518332	LYZ,NPC2,CST3,VCAN,HLA-DMB,GLUL,ALCAM,AP2S1	0.285392	SARS-CoV-2-Down(Conserved)	634
cDC1 (Kaminski)	Immune_Myeloid	242	4	0.262797	0.525594	CST3,NEGR1,PPT1,RAMP1	0.27935	SARS-CoV-2-Down(Conserved)	634
Ciliated (Kaminski)	Epithelial	831	38	0.534387	0.534387	AKAP9,ARHGEF28,ARHGEF38,CCDC17,CDC14A,CLDN4,CSPP1,CCN2,DAAM1,FAM160A1,FHOD3,GSE1,HYDIN,INPP4B,KIF26B,MAML2,MAP3K13,MUC4,NAV2,NR6A1,PDE4D,PER2,PIBF1,PLAC8,PRICKLE2,RASAL2,RFX3,SDC4,SH3RF1,SHROOM3,SLC37A1,SMURF1,SPAG1,SRGAP3,TBC1D8,TTC21A,TTC6,ZBTB20	0.272144	SARS-CoV-2-Up(Conserved)	833
AT1 (Kaminski)	Epithelial	389	16	0.303056	0.553822	ALCAM,ARRB1,BEX3,CAV2,CAVIN1,CNN3,CRIP2,EMP2,FOLR1,GPM6A,JUP,KRT19,PCYOX1,PLLP,POLR2L,S100A6	0.25663	SARS-CoV-2-Down(Conserved)	634
Ionocyte (Kaminski)	Epithelial	535	21	0.315107	0.553822	AMACR,ANXA4,ATP6V0A4,CAPS,CNN3,COX5B,COX6A1,COX8A,DSP,FBXO32,FMC1,HMGCS1,HSPB1,IDH2,JUP,KRT19,MPC1,NDUFA4,PARK7,RCAN2,TPPP3	0.25663	SARS-CoV-2-Down(Conserved)	634
Club (Kaminski)	Epithelial	307	6	0.320634	0.553822	ALCAM,CAPN8,EMP2,FOLR1,JUP,KRT19	0.25663	SARS-CoV-2-Down(Conserved)	634
Proliferating_Epithelial_Cells (Banovich)	Epithelial	299	15	0.463382	0.556059	SFTPB,MUC1,LAMP3,CXCL17,CXCL1,ATP1B1,LDLR,C3,F3,SDC4,DLC1,FLRT3,CXCL2,CLDN4,GPRC5A	0.254879	SARS-CoV-2-Up(Conserved)	833
NK_Cells (Banovich)	Immune_Lymphoid	157	3	0.494085	0.592902	ANXA6,CALM1,MAPRE2	0.227017	SARS-CoV-2-Down(Conserved)	634
Mast_Cells (Banovich)	Immune_Myeloid	151	6	0.484437	0.592902	LMNA,HPGD,MAOB,CLU,VIM,GLUL	0.227017	SARS-CoV-2-Down(Conserved)	634
NK (Kaminski)	Immune_Lymphoid	175	3	0.38325	0.606813	MAPRE2,PDGFD,TFDP2	0.216945	SARS-CoV-2-Down(Conserved)	634
ncMonocyte (Kaminski)	Immune_Myeloid	170	3	0.381872	0.606813	CST3,PIK3R2,RPS9	0.216945	SARS-CoV-2-Down(Conserved)	634
CD8+ Naive T (Krasnow)	Immune_Lymphoid	78	1	0.521941	0.631437	ANXA6	0.19967	SARS-CoV-2-Down(Conserved)	634
CD4+ Memory/Effector T (Krasnow)	Immune_Lymphoid	84	1	0.526216	0.631437	CCDC167	0.19967	SARS-CoV-2-Down(Conserved)	634
Classical Monocyte (Krasnow)	Immune_Myeloid	186	7	0.531736	0.631437	VCAN,LYZ,S100A6,CST3,METTL9,AP2S1,POLR2L	0.19967	SARS-CoV-2-Down(Conserved)	634
Vein (Krasnow)	Vascular-Endothelial	94	4	0.544807	0.633755	CPE,CLU,DUSP23,ASRGL1	0.198078	SARS-CoV-2-Down(Conserved)	634
Pericyte (Krasnow)	Mesenchyme	219	5	0.563091	0.641923	SYNM,GNG11,TRIB2,CDH6,PRKAR2B	0.192517	SARS-CoV-2-Down(Conserved)	634
SCGB3A2+ (Banovich)	Epithelial	101	4	0.564341	0.651162	FOLR1,KRT19,HSPB1,CAPN8	0.186311	SARS-CoV-2-Down(Conserved)	634
B_Cells (Banovich)	Immune_Lymphoid	114	2	0.589686	0.655207	RPL18,RPS15	0.183622	SARS-CoV-2-Down(Conserved)	634
Natural Killer T (Krasnow)	Immune_Lymphoid	111	2	0.588466	0.657697	ANXA6,CCDC167	0.181974	SARS-CoV-2-Down(Conserved)	634
cDCs (Banovich)	Immune_Myeloid	141	3	0.632594	0.677779	CST3,HLA-DMB,PPP1R14A	0.168912	SARS-CoV-2-Down(Conserved)	634
Proliferating_T_Cells (Banovich)	Immune_Lymphoid	426	15	0.622908	0.71874	CCL5,IL2RG,CD69,ISG20,TAP1,GBP5,PPP1R18,TNF,DUSP2,DDIT4,GBP1,IRF1,RUNX3,CD38,SMCHD1	0.143428	SARS-CoV-2-Up(Conserved)	833
Signaling Alveolar Epithelial Type 2 (Krasnow)	Epithelial	170	6	0.662136	0.723634	PXMP4,SELENOP,NPC2,NREP,CTSC,BEX3	0.140481	SARS-CoV-2-Down(Conserved)	634
Capillary (Krasnow)	Vascular-Endothelial	50	2	0.672852	0.723634	NTRK2,PLLP	0.140481	SARS-CoV-2-Down(Conserved)	634
B (Krasnow)	Immune_Lymphoid	147	7	0.676018	0.77066	HLA-DOB,CD22,POU2F2,ISG20,KLF2,SP110,MDM4	0.113137	SARS-CoV-2-Up(Conserved)	833
pDC (Kaminski)	Immune_Myeloid	306	7	0.508353	0.771179	ACTN4,GMCL1,PARK7,PAXX,PPP1R14A,PPP1R14B,SRP14	0.112845	SARS-CoV-2-Down(Conserved)	634
VE Venous (Kaminski)	Vascular-Endothelial	339	8	0.529387	0.771179	ASRGL1,CAVIN1,CLU,CNN3,CPE,CRIP2,GNG11,MSRB3	0.112845	SARS-CoV-2-Down(Conserved)	634
VE Peribronchial (Kaminski)	Vascular-Endothelial	372	9	0.547943	0.771179	CAV2,CAVIN1,CLU,CNN3,CRIP2,DPYSL3,GNG11,HSPB1,MSRB3	0.112845	SARS-CoV-2-Down(Conserved)	634
PNEC (Kaminski)	Epithelial	423	11	0.576457	0.782334	BEX3,COX17,CPE,DPYSL3,EMP2,HSPB1,NDUFA5,NEGR1,RCAN2,SMARCA1,SVIP	0.106608	SARS-CoV-2-Down(Conserved)	634
Macrophages (Banovich)	Immune_Myeloid	198	9	0.720136	0.788554	GRINA,INHBA,PPARG,CTSS,LGALS9,PLAUR,IFI6,THBS1,NCEH1	0.103169	SARS-CoV-2-Up(Conserved)	833
Lymphatic_Endothelial_Cells (Banovich)	Vascular-Endothelial	223	10	0.735984	0.788554	PTX3,CCL2,NT5E,KLF2,SEMA3A,EFNA1,FRMD6,ADCY4,RGS16,NFAT5	0.103169	SARS-CoV-2-Up(Conserved)	833
Proximal Basal (Krasnow)	Epithelial	179	6	0.709026	0.79244	DDIT4,KRT17,SLC1A5,TNFSF10,F3,HES1	0.101033	SARS-CoV-2-Up(Conserved)	833
Mesothelial (Krasnow)	Epithelial	287	13	0.764739	0.816415	CFB,VCAM1,IL18,C3,SGK1,SLC20A1,PPP1R15B,SDC4,C2,PIM1,ERRFI1,UGCG,AREG	0.0880893	SARS-CoV-2-Up(Conserved)	833
Vascular Smooth Muscle (Krasnow)	Mesenchyme	73	2	0.77087	0.816415	TAGLN,INPP4B	0.0880893	SARS-CoV-2-Up(Conserved)	833
Capillary Intermediate 2 (Krasnow)	Vascular-Endothelial	78	2	0.773445	0.816415	OPTN,ARRDC2	0.0880893	SARS-CoV-2-Up(Conserved)	833
VE Arterial (Kaminski)	Vascular-Endothelial	329	12	0.631771	0.827838	ASRGL1,CAVIN1,CLU,CRIP2,EMP2,GIPC2,GNG11,HSPB1,IGFBP3,KCNMB4,MSRB3,SRP14	0.0820545	SARS-CoV-2-Down(Conserved)	634
Monocytes (Banovich)	Immune_Myeloid	147	5	0.811169	0.83914	LYZ,VCAN,CST3,HSPD1,OAZ1	0.0761653	SARS-CoV-2-Down(Conserved)	634
KRT5-KRT17+ (Banovich)	Epithelial	216	7	0.845393	0.845393	HSPB1,S100A6,STMN1,PPP1R14B,JUP,CAPN8,ADD3	0.0729415	SARS-CoV-2-Down(Conserved)	634
Goblet (Krasnow)	Epithelial	181	8	0.85052	0.881448	XBP1,CXCL17,MUC4,CFB,UBD,TNFSF10,DDIT4,PLAC8	0.0548033	SARS-CoV-2-Up(Conserved)	833
Nonclassical Monocyte (Krasnow)	Immune_Myeloid	210	7	0.84188	0.888651	FKBP1A,CST3,OAZ1,TPPP3,NPC2,CALML4,SH3BGRL	0.0512687	SARS-CoV-2-Down(Conserved)	634
Goblet (Kaminski)	Epithelial	300	8	0.740612	0.907847	ACTN4,ALCAM,CAPN8,CLU,FOLR1,JUP,KRT19,TSPAN8	0.0419873	SARS-CoV-2-Down(Conserved)	634
VE Capillary A (Kaminski)	Vascular-Endothelial	297	10	0.739886	0.907847	CAV2,CAVIN1,CNN3,CRIP2,EML1,EMP2,GNG11,HPGD,S100A6,TSPAN12	0.0419873	SARS-CoV-2-Down(Conserved)	634
Aberrant Basaloid (Kaminski)	Epithelial	551	16	0.805797	0.948188	ALCAM,ANXA4,CNN3,CRIP2,DPYSL3,DSP,EMP2,FBXO32,HSPB1,JUP,KRT19,NTN4,PGM2L1,PPP1R14B,S100A6,STK32A	0.0231055	SARS-CoV-2-Down(Conserved)	634
cDC2 (Kaminski)	Immune_Myeloid	169	4	0.823426	0.948188	ALCAM,CST3,HLA-DMB,RPS9	0.0231055	SARS-CoV-2-Down(Conserved)	634
Mesothelial (Kaminski)	Epithelial	337	11	0.874939	0.949933	ALDH1A2,CAVIN1,CLU,CPE,DPYSL3,KRT19,LMNA,MEDAG,MYH10,TPM2,UGDH	0.0223069	SARS-CoV-2-Down(Conserved)	634
VE Capillary B (Kaminski)	Vascular-Endothelial	317	9	0.871871	0.949933	ASRGL1,CAV2,CAVIN1,CNN3,CRIP2,EMP2,GNG11,KCNMB4,MSRB3	0.0223069	SARS-CoV-2-Down(Conserved)	634
Serous (Krasnow)	Epithelial	62	2	1	1	CXCL17,XBP1	0	SARS-CoV-2-Up(Conserved)	833
Platelet/Megakaryocyte (Krasnow)	Immune_Myeloid	554	23	1	1	NT5C3A,PDZK1IP1,PTGS1,GRHL1,LTBP1,STX11,GADD45A,MEIS1,CNST,GTPBP2,PEAR1,TMEM140,PSTPIP2,RBBP6,UBA7,CLDN4,MOB3C,CCL5,SDC4,DAAM1,MAFG,CXCL17,IRAK2	0	SARS-CoV-2-Up(Conserved)	833
B (Krasnow)	Immune_Lymphoid	147	4	1	1	RPL18,CYB561A3,HLA-DMB,FAM3C	0	SARS-CoV-2-Down(Conserved)	634
CD4+ Naive T (Krasnow)	Immune_Lymphoid	118	3	1	1	RPS15,RPL18,RPL41	0	SARS-CoV-2-Down(Conserved)	634
Intermediate Monocyte (Krasnow)	Immune_Myeloid	169	5	1	1	VCAN,CST3,LYZ,NPC2,FKBP1A	0	SARS-CoV-2-Down(Conserved)	634
Mast (Kaminski)	Immune_Myeloid	153	4	1	1	CLU,HPGD,LMNA,MAOB	0	SARS-CoV-2-Down(Conserved)	634
DC Langerhans (Kaminski)	Immune_Myeloid	320	10	1	1	ALCAM,CRIP1,CST3,DBI,HLA-DMB,HMGN1,LMNA,NDRG2,RPL18,VIM	0	SARS-CoV-2-Down(Conserved)	634
cMonocyte (Kaminski)	Immune_Myeloid	130	4	1	1	CST3,MGST2,RPS9,VCAN	0	SARS-CoV-2-Down(Conserved)	634
Myofibroblasts (Banovich)	Mesenchyme	225	9	1	1	CCL2,TAGLN,SERPINE1,EGR1,FAP,LTBP1,IER3,COL16A1,JUNB	0	SARS-CoV-2-Up(Conserved)	833
Smooth_Muscle_Cells (Banovich)	Mesenchyme	232	9	1	1	TAGLN,COL4A2,RHOB,MALAT1,INPP4B,LTBP1,GADD45B,LURAP1L,FILIP1L	0	SARS-CoV-2-Up(Conserved)	833
