# Supplementary material for: Secondary analysis of transcriptomes of SARS-CoV-2 infection models to characterize COVID-19
Source: Patterns (N Y). 2021 Apr 5;2(5):100247. doi: 10.1016/j.patter.2021.100247 (PMC8020120; doi:10.1016/j.patter.2021.100247)
Supplement: Table S14. SARS-CoV-1 consensus DEG and human interaction map — SARS-CoV-1 human interaction map constructed from a joint interactome of SARS-CoV-1 consensus signature and SARS-CoV-1-human interaction map. [file mmc15.xlsx]

## Sheet: DEGs
GSE33267 (https://pubmed.ncbi.nlm.nih.gov/23365422/) SARS-CoV infected human Calu3 cells (48 hr): 3 samples Mock (48 hr): 3 samples (718 upregulated; 11616 downregulated)		GSE599185 (https://pubmed.ncbi.nlm.nih.gov/23365422/) SARS-CoV infected Mice lung: 3 samples Mice lung-Mock: 3 samples (945 upregulated; 1100 downregulated)		GSE68820 (https://pubmed.ncbi.nlm.nih.gov/26015500/) SARS-CoV infected TLR3-/- Mice MA15 Virus 2 dpi: 5 samples TLR3-/- Mice Mock: 4 samples (1188 upregulated; 1359 downregulated)			Conserved Up (699 genes)	Conserved DN (1385 genes)	SARS-CoV-1 PPI (366 genes)
GSE33267_up	GSE33267_dn	GSE59185_up	GSE59185_dn	GSE68820_up	GSE68820_dn		KYNU	ALX4	MRPS31
PDLIM3	MOSPD3	NMI	MOSPD3	CYSLTR2	TBX6		SLC23A3	CIB2	TBC1D24
TRIM36	ZNF346	RBM43	FAM91A1	NMI	SNPH		HAVCR2	HNRNPC	TM9SF1
GAB1	CHMP4C	EPHB3	KDR	RBM43	KDR		AREG	ELAPOR1	IPO8
UGT2B17	MRPS18B	MRPS18B	ARHGEF25	MRPS18B	ARHGEF25		CYP7B1	COX7A2L	SLC31A1
MAK	ASNSD1	MAJIN	TCEA3	GNGT2	PDLIM3		JPT2	ARRB1	TTI1
MUC13	PRND	IAPP	PDLIM3	MAJIN	TCEA3		FAM107A	CNR2	SLC19A2
WFDC5	HIGD2A	TAPBP	KITLG	TAPBP	DLL4		FCGR1A	DEPTOR	ABCB7
IFITM4P	YEATS2	TMEM192	MMP15	TNFRSF14	MMP15		PDGFRL	STMN2	LTN1
CLK4	TLR9	VAV1	ELAPOR1	UNC13A	ELAPOR1		SETDB2	NUMA1	IPO13
ARID3A	CPQ	EIF2S2	FANCB	VAV1	SEMA4F		SFN	SFRP2	CDS2
IFIT3	SLAIN1	SREBF2	TFRC	EIF2S2	PAMR1		DCK	SHISA2	FADS2
DLX2	POU2F1	KCNA4	SEMA4F	RNASE2	EPB41L4B		MGAT4A	APOE	ATP1B1
PAPPA	LOC153546	IFRD1	PAMR1	IFRD1	HEY1		XAF1	LTBP2	CAPN1												135 common elements in "SARS-CoV-1 PPI" and "SARS-CoV-2 PPI":
SMCO2	CDC16	HTR7	EPB41L4B	KYNU	KCNMB4		KCNE4	P4HTM	ATP2B1												ATP1B1
HTR7	C9orf116	PSMB2	HEY1	TRPM2	SLC18B1		SPTLC2	UPK3A	ATP2B4												ABCC1
MAP4K1	C1orf35	CDC42EP4	OPRM1	CDA	RIPPLY3		SUSD6	NDUFA4L2	KDELR1												GGCX
C1R	SPPL2B	NAMPT	SLC18B1	NAMPT	TMEM132D		SPATS2L	SLC35F3	ABCC1		196 common elements in "CoV-1 Cons Up" and "CoV-2 Cons Up":					119 common elements in "CoV-1 Cons DN" and "CoV-2 Cons DN":					FASTKD5
KYNU	ITGA6	MITD1	RIPPLY3	MITD1	STRBP		TNIP3	MS4A1	ATP7B		HAVCR2					ARRB1					TUBGCP3
POTEB3	UBR2	IGSF9	AIF1L	ORC1	PRDM8		HBEGF	C1orf115	GGCX		AREG					C1orf115					COQ8B
TRIM22	RABEPK	JPT2	DNAI1	GRAP2	C1orf21		ASPRV1	CD2	STAT3		XAF1					SYNM					ECSIT
PTP4A1	COL18A1	PTAFR	RNASE2	GARS1	NTN4		C1orf162	KRT23	SLC1A3		SPTLC2					PGRMC1					TUBGCP2
COL7A1	CENPM	COL18A1	TMEM132D	HMGCR	CELF2		INHBA	DCXR	PSEN1		SUSD6					TWSG1					ATP13A3
NAV2	RBMS1	DCLK1	ANGPTL7	OSM	BLK		IL7R	CIBAR2	PEX3		HBEGF					HADH					ACAD9
CLK1	ZFAND2B	C15orf48	SMC4	JPT2	ATRN		SLC39A14	ABCB9	DAD1		INHBA					IDH2					RRP9
NGFR	NUDT5	FKBP5	NTN4	PTAFR	EFNA1		TENT5B	LYPLAL1	ATP2C1		RELB					ATRAID					CSNK2A2
PHYHIP	ZNF581	TLR6	EFNA1	CENPM	THRA		RELB	FOXF2	DYNC1I2		ZC3HAV1					TGFB3					CSNK2B
HHIP	SCARA5	ALDH1B1	THRA	PLOD3	DNAH10		PLEC	MARVELD1	SLC39A6		MAFK					CLEC11A					G3BP1
GLRA4	KIAA1210	RASL10B	SIPA1L1	HSD17B12	SIPA1L1		ZC3HAV1	SYNM	MTX1		ARRDC4					ALG14					PABPC4
TMOD1	FAM219A	ALDH1A3	TMEM42	TNFRSF18	HNRNPUL1		MAFK	SACS	FASTKD3		ZBP1					CRYZ					LARP1
USP31	BEX2	RNH1	OGN	NUDT5	OGN		FBXL5	RAVER2	SLC39A14		PARP12					TMEM50B					FAM98A
TLR6	CENPJ	CNKSR1	YPEL3	SLC7A2	YPEL3		CDKN1A	USP46	UBE3C		EPHA2					MAGIX					SNIP1
IFNA8	CBX6	IL2RB	GDF1	CLTB	GDF1		BAK1	FBLN5	FASTKD1		TNF					FAM149A					G3BP2
SCARA5	ASIC2	FASLG	PON1	FKBP5	PON1		ARRDC4	RGS3	YIF1B		ZCCHC2					EPHX1					PABPC1
PRKCH	GTF2I	SERPINB9	C1orf35	DHFR	PLCXD3		ZNF593	SLC24A4	PIGG		BATF2					FUZ					MOV10
NRG1	DPY19L4	AOAH	GYG1	SPON2	ZDHHC2		FNDC7	PDCD4	SLC35F1		NOD2					MAPRE2					RPL36
SERPINB9	CPE	NRG1	PLBD1	TLR6	GPC6		ZBP1	TMEM94	WLS		IFI44L					PIK3R2					POLA2
SNAI1	LOC105373876	FAM219A	HHIP	RASL10B	RND2		LPXN	GUCY1A1	HEATR6		IL15					EML1					POLA1
ITPKC	METTL3	EIF6	KLHL21	ALDH1A3	SMAD6		MMP14	PGRMC1	TTC27		TDRD7					JUP					PRIM1
RRN3	ADGRG7	PARP10	FAM20A	ALDH1B1	PTPRF		PPFIA3	FABP5	BRAT1		MXD1					DUBR					PRIM2
SERTAD2	CROT	MCTP2	TLE2	SLA	HHIP		EVI2A	CTHRC1	FASTKD5		STAT2					HLA-DMB					ERGIC1
GSG1L	SOX6	TIFA	ELAC1	IL2RB	KLHL21		IL1R2	PPP1R3C	DYM		SLC6A14					CHRDL1					ZYG11B
ZBTB43	B4GALT7	KLHL25	ADD3	NRG1	ROBO1		TIFA	ROS1	MON2		IKBKE					GALM					SBNO1
MALAT1	SLC16A11	APOBEC1	CRIP1	SERPINB9	FAM20A		TMEM213	PTGFR	GPAT4		ADAMTS9					NOP10					HSBP1
DDR2	ACBD5	MARCKSL1	SPON2	AOAH	TACC2		MAD2L2	LTC4S	STK11IP		SERPINE1					ACAA2					SLU7
CX3CL1	DDAH1	TRMT61A	MYH14	SDAD1	ST8SIA2		PARP12	CLDN10	MACO1		GEM					IMPDH1					RIPK1
LOC100129648	NAT9	C1orf162	ALDH6A1	FASLG	TLE2		CYTH4	TET1	PIGX		SH3BP2					PCOLCE2					TYSND1
KRT6C	GET4	IL1RN	FXYD1	EIF6	FXYD1		ALOX5AP	TTC3	STT3B		ADAM8					MYH10					PDZD11
TSC22D2	TMUB2	TNF	ID4	PARP10	UBE2H		PSTPIP1	ATP2B2	CHPT1		F3					MORN2					ZNF318
C1orf162	C4BPB	TNFAIP3	CDKN1B	SLC7A1	MYH14		MEFV	FZD6	BRI3BP		TAP1					MME					CRTC3
POTEG	SLC16A4	OR51A7	ZZZ3	IP6K3	ALDH6A1		GPR84	C9orf152	LPGAT1		SLC15A3					IGFBP6					USP54
TNFAIP3	DTWD2	KLF2	APLP2	GPR15	APLP2		EPHA2	PNKD	NCLN		IL15RA					TLN2					ZC3H7A
TNF	BOK	HELZ2	P3H3	TIFA	ID4		PTPN22	TMEM42	RFT1		ARRDC2					SPTSSA					LARP4B
SNX16	ACOT2	AXL	GRIN2C	KLHL25	ZZZ3		TNF	DIRAS2	TUBGCP3		RTP4					OST4					RBM41
EDN1	UBL7-AS1	ARRDC4	GUK1	APOBEC1	P3H3		C21orf91	FHIT	COQ8B		SIK1					NREP					PPIL3
ZNF433	COX17	GPAT3	PLK5	MARCKSL1	NUP210		RND1	PODXL2	TM9SF2		SYNJ1					HLF					PLEKHA5
IFNL3	RERE	UBE2L3	FCER2	TRMT61A	CAND2		ZCCHC2	TMEM35A	ECSIT		RHCG					OXCT1					PCNT
CSF2	PIK3R6	INAVA	PCDH12	TNC	FAM189A2		MYOM1	TRAPPC9	TUBGCP2		PARP10					AKR7A2					PRKAR2A
NR4A2	ALDH18A1	ANGPTL4	FMOD	TRIM26	PLK5		SH2D5	MLXIPL	FUCA2		PLAT					IVD					PRKACA
TBC1D22B	SPINT1	LHFPL2	GMCL1	COL9A3	GSG1L		TUBB6	P3H3	SELENOI		NFIL3					CAV2					RDX
CPEB3	IZUMO2	GRAMD2A	CAPRIN2	C19orf33	FCER2		BATF2	ELOVL1	XPO4		DCLRE1C					OAT					TLE1
FAM46A	F2	MARCHF1	IKBIP	IL1RN	SLC12A6		GPR171	PRDM6	YIPF3		MLKL					PRPS2					TLE3
SNIP1	AK6	NUP43	CPED1	TNF	PCDH12		AXL	FMO1	SLC6A15		JUNB					ANAPC11					GOLGA3
FRG2	CNTN2	BAK1	PCYOX1	TNFAIP3	CAND1		FAM71A	EFNB2	HEATR1		PIM1					CDC42BPG					GOLGA2
ZNF292	LBR	SYNPO2L	CBX6	GP2	CAPRIN2		TIMELESS	LAMB2	ATP13A3		GK					CRIP1					GOLGB1
LST1	ZNF765	FCRLB	TNXB	GLOD5	CPED1		DPYSL5	KCNK7	ACAD9		MX1					SC5D					CEP350
PIM1	UBE2V1	NFKBID	NRCAM	HELZ2	C1QTNF3		F13A1	TMEM163	CNNM2		SLC7A5					CNPY2					PDE4DIP
PLA2G4C	THNSL2	SLPI	MAP1LC3B	AXL	CBX6		SELL	GCHFR	INTS7		IFI35					FZD2					CEP135
PDE4DIP	EMX1	NT5E	HKDC1	ARRDC4	TNXB		NOD2	TWSG1	FANCI		ADAR					NDUFA4					ERC1
SLC1A3	SRGAP3	LST1	OR6P1	UBE2L3	NRCAM		RUNDC3B	CBX5	SUCLA2		FOS					CAT					MIPOL1
TBC1D12	MSRB2	SLAMF7	GTF2I	H1-6	SLC24A2		TMPRSS3	CLSTN1	COPG2		IRF7					DPYSL3					USP13
IL32	BTD	MEFV	TBXA2R	PDPN	GTF2I		IL20RB	HACD3	AMFR		TNFAIP3					C12orf57					JAKMIP1
ACVR1C	PRPF3	UBE4B	ABI3BP	SMOC2	RAVER2		TTC39C	EVC	SLC39A10		RSAD2					SAMM50					CDK5RAP2
PTX3	NAP1L1	PIM1	CPE	ANGPTL4	ABI3BP		MAJIN	KIAA0586	TELO2		B4GALT5					TMEM14A					AKAP9
EPC1	PAK6	ZNF791	ZNF260	LHFPL2	TBXA2R		FMNL2	SCGB3A2	FLVCR1		TRIM16					CDKN2C					GORASP1
PAEP	ZSCAN12P1	IL1R2	FN3K	MARCHF1	EGFLAM		CRK	CBFA2T3	FANCD2		TRAFD1					GAMT					C1orf50
IL31RA	TUBGCP5	BID	TWSG1	GPR37L1	TWSG1		IFI44L	CEP70	RRP9		OASL					SVIP					CEP250
UBR1	LOC55338	HIF3A	MID1IP1	MMP25	MID1IP1		IL15	WDR45	SURF6		PLAC8					MRPL34					NIN
BCL11B	GGCX	PTX3	CXCL12	BAK1	CXCL12		TDRD7	MMP11	YBX3		OAS3					TIMP2					NINL
FBN2	ESD	OAF	TSPAN2	NUP43	GJB6		PLEKHS1	CHST2	CSNK2A2		BCL3					FN3K					GLA
ECSCR	CACNG1	TMEM67	FBP1	MAGOHB	TSPAN2		TRMT61A	PDE8B	CSNK2B		IRF1					RIDA					IMPDH2
MT1M	SLC9B1	LPXN	SLC16A11	FGG	KBTBD13		APOD	CDC25B	G3BP1		CFB					RCAN2					SIRT5
CCR1	SGSM3	LYN	MARCHF1	ZNF536	PNMA8B		ETV6	ACKR4	PABPC4		CCL2					PAIP2					ARF6
CKM	FCHSD1	PSMB8	TRNP1	FGR	FN3K		MXD1	GULP1	LARP1		UBD					PCCB					NUP210
GLYATL1	TRHR	SELE	SMPDL3A	LYPD8	SLC16A11		STAT2	RAP1GAP	PABPN1		PER1					ETV1					EIF4E2
FAT3	PHPT1	WDR43	PLEKHB1	SLPI	IQCD		EYA1	ZFR2	FAM98A		ITGA5					ARHGEF9					RAP1GDS1
POTEE	SPARC	TENT5B	SSPN	LST1	TRNP1		CGAS	HIC1	SNIP1		SHISA5					STMN1					GIGYF2
SAMD9L	DDX27	USP25	MTURN	SLAMF7	SSPN		SLC6A14	ZNF704	CMSS1		ANGPTL4					CHADL					IDE
NEAT1	CALCOCO1	CLDN4	FAM149A	MEFV	PLEKHB1		NOC4L	HADH	G3BP2		FOSB					CENPV					GPX1
ERCC6	PIK3C3	CTTNBP2NL	MAPK8IP1	PIM1	MTURN		SMC1B	PPFIBP2	RSL1D1		EPSTI1					CPE					TRMT1
CD274	MFSD6	PDCD1	NDUFB11	PLA2G4C	MEG3		IGSF6	RBPJL	PABPC1		IDO1					DSP					SIGMAR1
PTHLH	NICN1	CEBPD	MEG3	IL1R2	EPAS1		IKBKE	ATL1	CSNK2A1		TNFRSF9					PPP1R14A					CYB5R3
NPR3	C11orf80	SCT	PREX2	BID	PREX2		TASL	SOX4	MOV10		USP25					HR					RAB8A
IFITM3	ARL10	MYRIP	GPR34	HIF3A	GPR34		RMDN3	ENTPD5	RPL36		CD274					RAMP1					LMAN2
TNKS	STEAP4	PSMB10	LUM	GAS2L3	MCEE		MTFR2	IDH2	POLA2		PLAUR					RNASEH2C					ALG11
PARP9	APC	COQ10B	ASPA	ALDH18A1	ASPA		MAP3K6	OMD	POLA1		IFIT2					PLLP					QSOX2
CCL20	FAM174A	AIF1	MEIG1	EDEM1	MEIG1		TNFAIP6	BCAN	PRIM1		ATF3					NT5DC2					HS2ST1
CNN1	FAM162A	SAMD9L	KCNN2	PTX3	C10orf53		ADAMTS9	CFAP70	PRIM2		NFKBIA					H2AZ2					SCCPDH
PHF21A	NUCB1	CD274	PRSS8	ECRG4	PRSS8		SERPINE1	GPR155	TRAF7		IL10RA					KCNMB4					SCARB1
KLF6	ITGA7	GPR179	KIAA1217	PARP3	RBP4		MYMK	RTKN	ERGIC1		CYP1B1					UBE2E3					NAT14
TEDDM1	FBXL20	CCDC86	RBP4	SLC49A3	KIAA1217		HSPA1A	PTPRF	APPBP2		ZNFX1					TMEM106C					FAM162A
PLK3	ZNF419	RNF149	FGFR4	TANK	KCNN2		CLIC4	SAMD12	ZYG11B		TNFRSF1B					SMAD9					SELENOS
FAM71A	SLC28A2	ESD	BEX1	IL31RA	DMD		TNFRSF12A	TECR	SBNO1		DUSP8					GNG11					PTGES2
SSTR2	TPI1P2	SNTB2	MIB2	RHOV	FGFR4		LGALS3BP	BMP3	ZNF609		CH25H					TSPAN12					MPHOSPH10
PARP14	CAPZA1	RAD51C	MXRA7	GCKR	GFRA4		SLC2A6	SLC24A3	CEP290		IL11					PDK2					SRP72
RUNX1	SERPINB6	PTTG1	VAPB	LPXN	BEX1		TOR1AIP2	LTBP3	CETN3		NCOA7					QDPR					ATE1
ZNF10	SAAL1	DOK1	NKX2-1	SELE	MIB2		GEM	KANK4	CCP110		THBS1					PCBD1					SRP19
GFPT2	PHGDH	WDR92	SCGB3A2	LRP8	MXRA7		TSC22D3	WNT10B	HSBP1		SAMD9L					APOC1					DDX10
TXNIP	NRBP2	LOX	SCUBE1	CD180	VAPB		SH3BP2	PIPOX	SLU7		IFIH1					ABHD17A					LARP7
ZBTB10	LINC00899	ASPRV1	C16orf89	PSMB8	SEPTIN12		ADAM8	DBP	STRN3		CLIP4					PHPT1					MEPCE
SORBS1	HTR3B	SGCB	DGKZ	ADAP1	THSD1		CREM	ATRAID	RIPK1		C3					SMO					EXOSC8
MT2A	OSBPL2	VMP1	CDC25B	ARNTL	SDC2		CCRL2	TGFB3	MTMR3		ABTB2					MBNL3					NOL10
MMP13	SLC25A11	TNFRSF1A	BCL11B	GTSF1	C16orf89		ANGPTL8	CLEC11A	CUX1		CCL5					GPC3					CCDC86
ZFY	ADAL///LCMT2	PARP9	KANK4	TENT5B	SCUBE1		LAP3	ALG14	PROSER3		PTPN14					SIRT5					AATF
BDNF	HRG	PTPRO	TMEM116	GOLPH3	SERTAD4		IFI27L2	POLR2E	TYSND1		NOCT					CREBL2					HECTD1
CD69	FAIM	KLF6	UPK3A	CLDN4	LGALS12		F3	RNF186	IQCC		DDX58					TPPP3					MRPS5
LUZP2	PRPF40B	S100A9	RGS11	USP25	PTGFR		IL2RB	SLC25A10	PDZD11		HERC6					CTDSPL					NGDN
PPEF1	HYOU1	NA	SELENOH	PDCD1	KIAA0895L		TINAGL1	CAV1	ZNF318		ISG15					MAOB					EXOSC5
LOC105370259	MAP3K6	ATXN7	PNCK	CEBPD	DEPTOR		CTSK	EFCC1	CRTC3		UBA7					RDM1					EXOSC3
PLA2G4F	CNNM4	PLK3	LRAT	SCT	CDC25B		CACNA1S	TMEM106B	C15orf39		RASGEF1B					MPV17L					FBN2
SCN4B	SLC35D1	FAM71A	MSRB2	MYRIP	FBXO31		STK38L	CRYZ	USP54		CMTR1					MPST					DCAF7
TBX2	DIAPH1	PARP14	NAP1L1	LPL	DAW1		TENT5A	NUP35	PHLDB2		SOD2					MACROD1					MIB1
AR	SVBP	RUNX1	CD36	PRR15L	CACNA2D3		AZI2	CYP2F1	ZC3H7A		ADM					GMCL1					SPART
IL6	SDCBP	DUSP28	PPM1L	SASS6	CBX8		RHOC	MAPK3	CCHCR1		HELZ2					NDRG2					NEK9
SYNPO	TUBGCP3	GFPT2	TM7SF2	SGMS2	KANK4		C1QC	MEST	LARP4B		MAFF					GSTT1					ACSL3
TBX3	RAB26	BLVRA	CNTN1	PSMB10	PLXDC1		TAP1	LAMP3	GATA6		NAA25					NARF					CLCC1
ABL2	CRHR1	NFKBIB	PHPT1	COQ10B	TMEM116		CHL1	TMEM50B	RBM41		PLEKHA4					GAS1					NUP98
VCX	OXA1L	MT2A	MAPT	AIF1	CXCR5		RIPK3	DYNC2H1	HYLS1		DUSP2					TPGS2					RAE1
ZNF595	TRAM2	NOS2	LIFR	SAMD9L	UPK3A		SLC15A3	NPNT	PPIL3		TREX1					ADD3					NUP214
GRHL3	PPP1R35	ARL4A	CX3CR1	JPH3	AK7		MAFB	CAMK2A	PLEKHA5		SBNO2					SNTA1					HEATR3
HSPA6	SCGB1D2	SLC31A2	HSPG2	CD274	TMEM220		PTGES	PNMA1	TNRC6C		RND3					PCYOX1					BZW2
APOBEC3G	ITIH3	GRAMD2B	PDE8B	CCDC86	NUAK1		SERPINB9	APPL2	ABLIM1		NFKB2					PGM2L1					EMC1
CCDC89	ARV1	MAB21L4	SAMD12	RNF149	WNT3A		ARHGAP8	KIF26B	GIPC1		NUAK2					NTN4					COLGALT1
XRN1	SUPT7L	CXCL17	PALLD	MTOR	SGPP2		SERTAD1	MPC2	PPP1R12B		SLC6A12					GPR137C					FKBP10
CDRT1	ERMP1	SHISA5	GRB7	CHEK1	THNSL2		IL15RA	ASPA	TOM1		SGK1					ALDH6A1					ERP44
OXTR	SMARCAL1	CD69	ABHD4	MC3R	SAMM50		DUSP28	RAB44	PEX14		RUNX1					PTOV1					POFUT1
DIO3	ATP6V0B	SERPING1	NKAIN4	LOX	KCNA5		TCF23	TMIE	PCNT		VCAM1					LRRC20					PMPCB
ADM	TOR3A	PLAT	RP9	S100A10	NKAIN1		GDF15	HCN1	FGFR1OP		LHX2										PMPCA
MAN1A1	LSAMP	COL11A2	IPO8	ASPRV1	PNCK		ASS1	GTF2I	GSN		CCN2										PITRM1
USP8	SPATA6L	CHL1	NA	SGCB	RGS11		QSOX1	FBXL20	TPM1		CXCL10										TOMM70
CPEB2	DFFA	CCR9	FAM162A	RGS8	FAT3		GLRX	PTP4A3	PRKAR2A		USP18										MARK3
RBMS3	DNPH1	STAT2	EFCC1	VMP1	LRAT		FSCN1	TPCN1	MYL6B		CSF1										MARK2
CASP1	ITPR2	PLIN2	DHRS7	PARP9	CUL9		WARS1	METTL24	PRKACA		PARP14										MARK1
PNPT1	ZNF490	TINAGL1	CFAP20	GBGT1	GGCX		OGFR	MESP1	TMOD1		LGALS9										BAG5
DRD3	CTXN1	MAP3K6	ITPRID1	UTF1	MYO6		ARRDC2	PIGP	RDX		SP100										NUP54
TSHZ3	TIMM13	TUFT1	SNAP25	CCL20	CD36		CRYBG1	PAMR1	TPM4		N4BP1										MDN1
SNORD14E	RAD51D	CRLF2	PRDM6	ADORA2A	PPM1L		C1S	SLC4A5	TLE1		IRF5										FBXL12
LSAMP	ATL1	TSC22D3	ASPN	RIPK2	TM7SF2		AIF1	TSPAN13	TLE3		NFKBIE										CHPF2
ETS1	PROP1	CCL19	CFAP74	TICRR	CNTN1		CD86	TMEFF1	GOLGA3		TRIM25										BCS1L
ANKRD1	SUPT3H	LTBR	FBXL20	PTPRO	CLDN10		SLC37A2	HHIP	GOLGA2		MARCHF1
LMO2	NTAN1	UBAP1	AHR	TBX18	LIFR		COX18	RPL31	MYO1E		TRIM21
GADD45B	UBE3A	IL2RG	SLC48A1	MEDAG	MAPT		STARD5	MAGIX	FLII		PTAFR
DDX58	ZNF785	IL6	ZBTB44	BPIFB6	IQCA1		RTP4	ECM2	GOLGB1		OSMR
PDZD2	CCDC144NL-AS1///LOC339260	SELP	DIPK1B	LRR1	CX3CR1		SIK1	CRACR2B	PCM1		ATF4
NAPSB	ETHE1	MYO1F	EMC9	IGF2BP3	HSPG2		TLR7	PPDPF	CEP350		SLC25A25
PCDH8	MAP3K3	LAP3	MYCN	NA	SNHG14		SCIMP	PRSS53	PDE4DIP		MUC4
C8orf4	EMC1	CCDC138	ARAF	EEF1E1	FAT4		SYNJ1	IL17RD	LRCH2		NLRC5
LINC00612	LOC105374290	TIMELESS	RNF150	GINS1	PDE8B		RHCG	PIEZO2	CEP135		FAP
CSF3	LOC100190986	PRF1	SCRN3	PLK3	KCTD8		AOAH	HID1	TOM1L2		STX11
DCC	HTRA1	PAK4	NRBP2	SPAG16	SAMD12		PARP10	ECHDC2	MYH14		DDIT3
LAMA2	LGR4	ADM	PNKD	SMG7	CALCOCO1		TSPO	PPID	ERC1		DHX58
BEST3	SRPK3	CDRT1	AGAP1	PDYN	CPD		PLAT	FBLN1	MIPOL1		THEMIS2
N4BP3	TRIT1	ZFP36	ZNF106	PARP14	GRB7		PDK4	SLC25A23	PIBF1		CLDN4
POTEC	CSNK1D	COX18	TBX2	PTGS1	NA		TGFBI	UGGT2	MYO18A		TAPBP
APOL3	TRMT2B	PNPT1	PPP1R3C	SLC25A43	OIT3		MSR1	EIF4EBP2	USP13		XDH
HIST1H2AK	INPP5B	C1QC	LOC728392	GFPT2	NICN1		CCDC86	FZD3	LRCH3		RHOB
IFNA16	ARMCX3	SLC25A25	PPP2R2B	DUSP28	PRKG1		PNO1	SPAG4	JAKMIP1		MAP3K8
IL6ST	ARL6IP1	CELSR3	CYBRD1	TMEM140	CFAP20DC		SAP30	MYO1B	CDK5RAP2		BST2
LYST	ILVBL	TMSB10	TBX3	ING5	EFCC1		TIMP4	MSRB2	AKAP9		PTX3
NPFFR2	ARHGAP6	ZNF593	ABCA2	MT2A	STUM		MVP	MFSD4A	GORASP1		EGR1
GUSBP3///SMA4	ACTR3BP2	RNF114	CNR2	MMP13	RGS7BP		NFIL3	FAM149A	C1orf50		SLFN5
CLSTN2	BMF	TOR3A	FAM161A	GRAMD2B	PLCE1		CLDN2	IZUMO4	CEP250		TNIP1
OVOL1	INHBC	STEAP2	FKBP7	SLC31A2	MFAP3L		SKOR1	MATN4	UACA		SOCS3
CWC25	EVL	KCNE4	CIBAR2	SHISA5	DGKG		UCK2	IFT80	TOLLIP		NT5C3A
POTEM	SLC35G5	MGAT4A	KIAA0754	MUC5AC	ITPRID1		GZMA	HECA	MYO5B		ISG20
NFKBIA	B3GNT7	PIWIL4	AGO4	FKBP14	IL17D		DCLRE1C	CD81	MYO6		SEMA4C
RELB	SERPINA4	SLC25A22	ST8SIA4	C9orf43	PCSK6		RBM43	NFIA	CEP131		SEMA7A
CYR61	ZNF737	ZNF697	OXCT1	CD69	PRDM6		MLKL	EPHX1	LIMCH1		IRF9
ZCCHC13	MGST1	APOL6	PGRMC1	PLAT	AHR		H3-3B	FHL1	MYO5A		ATP10A
CYP3A5	TAF13	MS4A4A	NOP10	CHL1	FBXL20		IL1RN	TRIM2	LRRFIP2		KLF6
NOTCH1	TGFBI	GGCT	TPGS2	SDC4	TMEM191C		JUNB	NICN1	MYH9		C2
ID3	TRIM42	SLAMF9	BPHL	OGFRL1	SLC48A1		MITD1	PTPRB	NIN		ZC3H12A
ARID4B	PPP2R5E	ANKRD1	RBMS3	DDIAS	ZBTB44		LITAF	PIK3R3	LMO7		C1orf116
PTGS2	DEFB104B	FNDC7	NDST1	STAT2	DIPK1B		SELP	PGM5	NINL		MAB21L3
BCL2A1	ITPA	EFHD2	FBLN1	PRMT3	SEMA3E		PIM1	XPC	HERC2		TLR6
ALOX5AP	TSPYL4	VCAN	EID1	PLIN2	DCHS1		RIPK1	PRKAA2	GLA		SAMHD1
WEE1	CCDC28B	AMBP	ALDH4A1	TINAGL1	FMO3		CD47	GPRASP1	IMPDH2		TLR3
LSMEM1	PCDHB8	EIF2AK2	GRP	MAP3K6	MYCN		IFNG	EPOR	NEURL4		PIM3
USP18	SMCO4	RASA4B	ENTPD8	TSC22D3	TCAP		ASB13	RSPH14	SIRT5		GADD45B
STARD13	R3HDM1	BTN1A1	MACF1	E2F3	GNG13		ADAP2	WHRN	ARF6		IL1A
VEGFC	CASP9	NOD2	RAP1GAP	CXCR3	PNKD		GK	ANAPC13	ZNRD2		UBE2L6
ENOX1	AFF3	STX18	ADGRL1	CCL19	NRBP2		MX1	PDZD2	LAP3		CMPK2
PTPN21	TMEM109	STARD5	RPL27A	FOXS1	C1orf115		ASAP3	FUZ	CCDC93		PLA2G4C
ANKRD10	LDOC1	ANKRD2	NAXD	ADAMTS2	PRR5L		SLC7A5	MAPRE2	ZMYM1		ST3GAL1
RAB42	HARS2	FYB1	COX4I2	AARS1	GALNT17		BIRC2	GNG13	ERC1		SLCO4A1
ADGRL3	ETNK2	DDX58	SCAMP1	TUFT1	IRS1		HCK	RETSAT	NUP210		PLK3
BATF2	CSTL1	ARTN	CD3D	IL6	PTP4A3		IFI35	PPP1R9A	CPSF3		IL6
TYROBP	FFAR1	SDCBP2	FABP1	SELP	TMPRSS5		ADAR	RPA1	POLDIP2		ZFP36
RASAL2	NBR2	JAML	BPGM	PRG2	ADAMTS7		FOS	LRRN2	EIF3F		TAP2
PNPLA5	CENPI	S100A14	ADRB1	TIGAR	CA8		NLGN2	ENDOV	EIF3H		PML
BLID	DPYD	LCN2	NPY1R	LAP3	LOC728392		HMGA1	PLCB1	EIF4E2		CSRNP1
WFDC9	GFER	BST1	MAF1	TIMELESS	PPP2R2B		EIF2S2	TSC2	EIF3G		TRIM14
FBP2	WDR76	MSRB1	VMAC	TMEM108	DTX1		IRF7	MEX3B	EIF3J		DLL1
SLC25A52	KCNJ11	GNA13	VEGFB	CREB3L3	CYBRD1		TMEM67	ADGRF3	RAP1GDS1		MORC3
TPO	TUBB2A	BTBD11	SEC14L3	SERPINC1	CDH22		IGF1	DYNLL2	EIF3E		LTBP1
CD55	FUT10	CSF3	CACNA2D1	PIWIL2	ABCA2		INSL6	CMTM8	EIF3A		ANKRD1
CXCL1	MAP6D1	INSRR	THBD	ADM	ADAM33		TNFAIP3	TMEM109	ZNF746		GCH1
EYA1	TBC1D32	C19orf12	BCL7A	APOF	CIBAR2		PLA1A	SORD	GIGYF2		FOSL1
LRP2	COL5A3	RNF19B	OSBPL10	ZFP36	KIAA0754		TLR2	RMDN2	EIF3M		HAP1
CRISPLD2	MACROD1	GPATCH4	TGFB3	DIO3	AGO4		IL1B	BTBD6	ZNF598		RGS16
RHOB	SIRT2	FAM3B	PDZD2	H3C1	ST8SIA4		TLR1	LRRC8B	EIF3C		CREB5
PRB1	MANSC1	MYOM1	MRC2	COX18	RNF130		PRM1	TYRO3	TRIM4		TUFT1
TNFSF14	PNMA6A	BIRC6	SPTSSA	PNPT1	USP13		VAV1	DMPK	EIF3K		CD69
DSG1	APAF1	DDIT4	TTC28	C1QC	BPHL		SMPD3	ANTXR2	EIF3L		GNA13
CYLD	RUFY2	CARMIL1	WNT1	SLC25A25	FBLN1		RIN1	UBE2N	EIF3D
MT1E	FDX1	MARCHF5	LRRN2	ZNF593	NDST1		MCM10	TM7SF2	EIF3B
MYOZ2	MOB1A	ANGPTL8	KIF26B	EIF4A1	KCNH2		INO80C	MAMDC2	EIF3I
SSX2	LGALS8	TREML2	SNX21	EGFR	GRP		COL3A1	MEOX2	IDE
PPM1K	COQ6	ASS1	LAMA2	SLC25A22	ALDH4A1		FABP7	ADI1	YPEL5
DRD1	PPP1R11	TENT5A	SLC34A2	TOR3A	MACF1		CXCL16	MORN3	RANBP10
LGSN	HCN1	TGM1	IDS	KCNE4	ABTB1		PARP9	MVB12B	MAEA
ANGPT2	CSRNP3	H3-3B	CAMK1	MGAT4A	ZMYND10		CSF3	LRRC4B	RANBP9
IL10RA	ANK1	F3	TBC1D9B	RNF114	COQ8A		PLEKHO2	LEPR	WDR26
IFI27	FEZ2	MADD	IDUA	STEAP2	RAP1GAP		CSTB	KATNAL1	RMND5A
SAMD9	DNAJC3-AS1	TGFBI	SRPK3	APOL6	CBX7		AFTPH	DNAJC28	GID8
ATF3	SPICE1	CXCL16	TRMT2B	SLAMF9	ADGRL1		RSAD2	PTPN6	GPX1
AGPAT5	MGC16025	INO80C	MCCC2	GGCT	ENTPD8		GADD45G	RABGAP1L	TRMT1
FGD6	TMEM126B	DNASE1L3	CAB39L	ANKRD1	RPL27A		DNMT3L	BMP6	SIGMAR1
NR0B2	INTS6-AS1	IGF1	RNF103	AMBP	SLC25A17		SAT1	TRNP1	CEBPZOS
NTNG2	MESDC1	F13A1	NEU2	MKRN2OS	NT5DC2		B4GALT5	C1orf56	B3GAT3
IGK///IGKV3-20///IGHV3-23	CHMP6	RELB	NPNT	FNDC7	SPATA6L		PTPN2	ABCA2	CYB5R3
ZBTB20	EHD3	RPF2	RGS9	VCAN	CARMIL3		TRIM16	SSR1	RAB8A
ZEB1	SEPHS1	ZBTB7B	BMF	MCL1	ACYP1		TRAFD1	CFAP65	LMAN2
EFNB2	NOA1	KCNK13	MGLL	PTCHD3	ETS1		SMOX	RASGEF1A	ALG11
MAFB	MAML3	PLEKHO2	PLEKHD1	EIF2AK2	MAN2A2		MTHFR	TMEM178A	MARC1
ERICH3	KRTCAP3	LARP1	DNAH6	RASA4B	ATPSCKMT		FFAR4	CBX6	LETMD1
IRF1	DKC1	PPP1R3B	SLC5A12	GADD45B	MBLAC2		FPR1	RPS6KL1	QSOX2
DNAJB4	DEDD	TMED5	H19	NOD2	ADRB1		OASL	VEGFB	HS2ST1
PPP1R17	SLC2A12	PTGS2	CLSTN2	TTYH1	FABP1		PLAC8	ULK1	TRAPPC5
GADD45G	CHIC1	ADAMTS4	RPL31	OPTN	PLSCR4		OAS3	ACTC1	SCCPDH
EGR2	PAX8	QSOX1	LENG8	TFEC	VWA1		CTRL	BMF	SCARB1
IFIH1	KCNIP1	TUBB6	TSPAN17	STARD5	NPY1R		PLIN2	FGGY	NAT14
GLI3	G2E3	AMN	DIPK2A	SLC7A6	CRYAA		BCL3	UTRN	FAM162A
TNFAIP2	VCL	IER5	TACC1	FYB1	HLA-DOA		GRN	MBTPS1	CCDC51
PLAUR	NARS	TRIB3	WSCD1	LONRF3	VEGFB		IL31RA	ZMAT1	DNAJC1
MAP3K8	NDUFA4L2	LHX2	SUSD4	DDX58	ADCY9		DIO2	FAM78A	SELENOS
LOC401317	KIAA1107	ALOX5AP	KIAA1958	TMCO4	FZD6		HSH2D	ARHGEF17	PTGES2
MAP2	ZNF37A	DAPK3	NNT	COL2A1	CACNA2D1		ADA	SLC16A11	ELOVL5
CXCL10	BBS5	HPX	TSPAN12	JAML	THBD		KLRK1	TOX3	PAM16
MT1G	MCM3AP-AS1	DCLRE1C	PIGP	SDCBP2	BCL7A		SPHK1	IGDCC4	MPHOSPH10
WISP1	LOC153811	USP18	MCIDAS	S100A14	SEC14L3		BATF	ALMS1	SRP72
CXCL3	EIF4EBP1	SRGN	TSPYL4	UNC93B1	TEPP		PSAPL1	FMO5	ATE1
DNAH3	SUGP1	APOC2	LTBP4	BCAT1	PDZD2		IRF1	SMPDL3A	SRP19
SMPX	HOXC6	WARS1	CUX2	LCN2	SPTSSA		ADAMTS4	SLC9A3R2	DDX10
MMP27	KCNJ3	MAB21L3	ZNF354C	FANCA	SESTD1		CHMP4B	USP48	BMS1
EPHA4	NUDT11	ADAM8	SLC4A5	BST1	ROBO2		CFB	CPN1	PUM3
HSD11B1	NBEA	SLC66A1	FABP12	PBDC1	ATL1		CCL2	RMND5A	LARP7
TJP1	LOC100506125	LGALS3	CHST3	FTHL17	CSDC2		UBD	CHPT1	MEPCE
TRIML2	LRBA	SLCO4A1	CNST	GNA13	ANK3		PER1	SEMA3C	DHX37
CCNL1	FLJ11710	C21orf91	PITPNC1	CSF3	ME2		ITGA5	SPTBN1	MRPL43
SSUH2	DENND1A	TDRD7	RASD2	MARCO	MRC2		SHC4	BEX1	EXOSC8
MAP4K3	DOCK1	UCK2	TMEM232	ABHD8	TBC1D16		MANF	PPM1B	WDR89
NEDD9	SMC1B	ANKRD52	ZNF532	C19orf12	LDLRAD4		TOR1AIP1	HS2ST1	NOL10
LINC00944	MOXD1	PDE2A	GSTT1	RNF213	PKD1		SHISA5	RPL27A	CCDC86
YOD1	NT5DC3	BATF2	TMX3	TMEM219	KIF26B		LOX	NR2F2	AATF
GUCY2F	ERP27	SERPINE1	CRYZ	RNF19B	LAMA2		IL18BP	RAD50	TES
TRIM43	SH3GL1	MMS22L	TMEM109	ABCC8	SLC34A2		RNF148	PIK3R2	ZNF346
CCDC85A	KCNE3	SP100	NREP	FAM3B	PLXNA3		ANGPTL4	ACACA	HECTD1
CDKN2AIP	PRPSAP1	CA13	C9orf152	ACSF2	ABCD2		FOSB	FECH	MRPS5
C11orf96	ARX	CNGB3	NOL3	GPATCH4	BEST3		EPSTI1	NAP1L1	NGDN
LAMP3	CASK	C2	LIMCH1	MYOM1	LRRN2		IDO1	RTN1	EXOSC5
GBP1	SMCR5	PHC2	USP20	PLEKHG4	IDS		POU3F1	CPB1	EXOSC3
PMAIP1	TRAPPC6B	MISP	MYO1B	GATM	GPSM1		TNFRSF9	OXLD1	MRPL11
VCX3A	ETF1	LGALS8	PRICKLE1	ANGPTL8	CARD10		USP25	RAB5B	TK2
VSIG2	OSBPL3	UBTF	HACL1	MARCHF5	N4BP3		PDCD1	APBB1	FBN2
COL8A1	NT5C1A	ARID5A	PGM5	EIF1AD	APH1B		ALPL	ITGA8	DCAF7
OAS3	ICMT	LY6K	SLC7A10	ASS1	C14orf132		CD274	ADAM19	EIF2B1
RAB30	GLT1D1	HSPB7	DSP	TENT5A	SLX1A		PLAUR	EML1	MIB1
FGB	NAB1	TMEM239	SLC9A3R2	TGM1	SRPK3		PSMB8	PTCH1	SPART
PHOX2B	SCCPDH	CYP7B1	KLK8	H3-3B	MCCC2		BCL2L15	OSBPL10	CMTR1
B2M	ITGB2	MS4A8	KLHL24	ERCC6L	SRR		EIF2AK2	ALDH2	NEK9
MEP1A	MRPL22	FAM107A	RAVER2	MARK1	NEU2		IFIT2	BCL11A	ACSL3
SLC16A6	NDUFB4	JUNB	TMEM178A	SELPLG	NPNT		ATF3	CCDC28A	TFG
CREBBP	HABP2	TASL	KLHL9	GFI1B	EXTL1		TCIRG1	STRBP	CLCC1
RFTN2	PIGQ	ITSN1	NGB	F3	RGS9		RHOU	PPP1R16B	NUP98
C6orf58	TNK2	OTUD3	CLMN	INO80C	FBXL22		NUP43	JUP	RAE1
IGF2	ATP11B	ASCC3	MMD	TGFBI	PLEKHH2		ALDH1A3	SLC22A23	PBXIP1
OR52K3P	OSBPL5	EYA1	MMP11	CXCL16	SLC13A4		PNPT1	MEIG1	FUNDC2
IKZF3	GS1-124K5.11	SCIMP	UNC13B	LAT2	MYLK		NFKBIA	SH3RF3	PLGRKT
ANAPC2	TREX2	SH3BP2	CCDC42	DNASE1L3	CCDC88C		MCAM	KLHL21	NUP214
POTED	ADCY4	CRISPLD2	SYNM	NFAM1	MGLL		SOCS1	DUBR	TNPO2
PARVG	PTP4A2	CREM	SIRT5	F13A1	BMF		FKBP1B	HEBP2	UTP20
HAS2	CALCOCO2	CITED4	CYGB	RELB	PLEKHD1		IL10RA	IL17D	MTOR
INSL4	KCNIP2	ZBTB16	PEX6	RPF2	DNAH6		DDX4	CCKAR	NSF
NOCT	ASB1	RHOB	PTPN5	IGF1	MOB3B		CYP1B1	IPO8	ECPAS
IL11	EEF2K	HAVCR2	ECHDC2	PLEKHO2	BMP3		ZNFX1	NDST1	BZW1
KRTAP1-1	ZDHHC7	SPHK1	MACROD1	GAB2	SLC5A12		TNFRSF1B	HCFC1R1	HEATR3
PTPN14	LOC101928068	HK2	MPST	CD80	CLSTN2		PPA1	CLEC4G	PLAA
GPBP1	LBHD1	RHOC	EMB	PTGS2	DIPK2A		BASP1	AKAP7	COPG1
NR4A1	ORMDL3	PSME3	IFT80	ADAMTS4	TSPAN17		DUSP8	TEAD2	BZW2
GOLGA6A	ADNP-AS1	STEAP1	ACACB	TUBB6	WSCD1		SPI1	IQCC	GCN1
APOBEC3B	ELOVL6	PPP1R14D	RASSF3	QSOX1	KIAA1958		EIF6	MRC2	PLOD3
GPR17	ACTL7A	GTPBP2	SERINC5	NEK6	NNT		CH25H	SMARCA2	P4HB
NKX6-3	CARS2	CD47	ELOVL1	LHX2	COL4A6		CXCR2	PRELP	CALR
ZBTB21	MRAP2	HERC6	SLC26A11	SNX18	TSPAN12		RIOK3	IFT46	PEX19
CDR2	SEPHS2	NEURL1B	TCEAL1	SLC32A1	TSPYL4		LAG3	DIXDC1	PLOD1
GMPR	KANK1	UBE2D3	MEGF6	BTBD16	ADAM23		IL11	AK7	EMC2
NCKAP1L	OTX1	PSME2	PIR	STRA8	BTBD3		ORM1	HLA-DMB	CCSMST1
C8orf46	CCDC22	OSMR	FMO1	HPX	PLCD4		NCOA7	SF1	TMEM214
HERC5	CCDC87	IL10RA	MANBA	SPATA48	CUX2		NMI	PDZK1IP1	EMC1
NRIR///CMPK2	CTPS2	ATF3	LRP2	DCLRE1C	CTHRC1		BCL2L1	THRA	COLGALT1
COL3A1	TCERG1L	CCDC93	RNF207	USP18	ZNF354C		SGCB	CHRDL1	FKBP10
SNX31	LGR6	TIMM8A	TMEM106C	MASP1	SLC4A5		FYB1	AHR	ERO1A
REC8	DNAJC15	RHBDF2	ST6GALNAC6	WARS1	CHST3		CYSRT1	GALM	UQCC2
ETV7	PIK3R2	CLEC4D	LRRC23	APOC2	ZC2HC1C		THBS1	SEC62	ERP44
CD34	LRRC37A4P	TMEM106A	MAOB	PI15	ZNF532		RNF114	SCUBE1	POFUT1
ANO3	ZDHHC24	FAM160B2	GULP1	MAB21L3	GSTT1		KLHL25	TMEM116	EMC7
TRAF6	HIC1	GPNMB	COBLL1	ADAM8	TMEM163		SAMD9L	ANKRD44	UQCC1
SAMHD1	ITIH5	HCRTR1	SAT2	EIF2S1	EGLN1		IFIH1	SH3D19	UGGT1
SLC17A8	NFIC	MAFB	EMID1	LGALS3	IGDCC4		SNX20	ATRN	NENF
CD38	RNF181	TNIP2	TSPAN15	CABLES1	USP46		HK3	VEGFA	PDIA4
ZC3H12A	FAM182B	IRF1	CDK19	SLCO4A1	TMEM109		NKG7	SCN7A	PMPCB
THEMIS2	DACT3	INPP1	INSYN2A	TTC22	NREP		SSC5D	KCNIP4	MTIF2
ISG15	FAM83H	TLR7	IQCC	GINS2	LRRC75B		MMP13	CAVIN2	PMPCA
CLEC4E	SPC24	ERICH3	MPND	SPX	FBXO32		CLIP4	CA11	PITRM1
C1S	LIPA	MS4A7	SPINT2	CREB3L1	DHTKD1		TRIM6	RASD2	TOMM70
LNX1	PCYT2	ANXA3	HACD3	C21orf91	C9orf152		C3	LRRIQ3	ZWINT
SCN3A	CLIC4	GADD45G	NDUFA4L2	TDRD7	CDC25C		ABTB2	TEX15	BAG3
IDO1	SLC35E1	DLL1	STARD9	UCK2	HDAC8		IL12RB1	CNNM3	MARK3
OAS2	IL17RA	LIPG	HYDIN	SYT12	LIMCH1		GMPPB	NOP10	PPM1A
WFIKKN2	TMSB4Y	EGR2	HSPA12B	PDE2A	ITGA1		FGL2	OAZ2	PSMC4
SULF1	C16orf82	GDA	AMPH	BATF2	MKS1		SNX10	PLEKHA6	HDLBP
IFITM2	SSR1	IFIH1	USP48	SERPINE1	MYO1B		CCL5	FXYD2	FHL3
DPYSL5	ZDHHC20	IFI27L2	EFNB2	DDN	GZMM		CFAP53	C16orf89	FHL2
PRR18	TIGD1	TNFAIP2	TEF	SP100	GPLD1		LRRC25	B3GNT4	MAD2L1BP
NR1D2	LMBR1	PLAUR	BACE2	CA13	PRICKLE1		AFP	CYP27A1	RADX
BST2	ZC3H6	MYMK	TFCP2L1	UBE3D	SMS		FPR2	IRF4	SND1
EGR1	ZCCHC11	GNL3	SYTL2	CNGB3	HACL1		P2RY14	PRXL2C	MARK2
IRAK2	ZBED3	ADGRB1	APOC1	C2	PGM5		PTPN14	AKTIP	DTWD2
TANC2	MRPL52	FGD3	DNAH8	CYFIP2	SLC7A10		S100A8	FCGRT	MARK1
DLC1	GCNT2	CXCL10	HLF	PNPLA5	KLK8		CDRT1	CARD10	CHORDC1
UBE2L6	MCRIP1	SREK1	RAB40C	MISP	KLHL24		NOCT	TFCP2L1	BAG5
MT1L	MFHAS1	IL10	GAP43	LGALS8	LINC-PINT		DDX58	SLC17A5	STUB1
SOCS3	ITPRIPL2	SMC1B	MAFA	APAF1	TMEM178A		CXCL9	RNF130	MYO9A
FSTL4	FAM78B	SKOR1	NENF	ARID5A	ZNF692		HERC6	SIPA1L1	SNAPIN
BDKRB1	RSRC1	DDI2	DAAM2	FBP2	NR2F2-AS1		ISG15	ACAA2	ARNT
CXCL2	FUBP1	FCER1G	XPC	HSPB7	CLMN		UBA7	NKAIN4	POLD1
MYO16	SLC25A27	LGALS3BP	PPDPF	NCF2	MOGAT2		RASGEF1B	AGMO	ACOX1
PER1	MAPKAPK3	IL27	NME3	HSPB6	MMP11		NA	HEXIM2	INTS6L
ZC3HAV1	SPACA5	RAB4B	SNAP23	CYP7B1	ASPM		CMTR1	FBP1	UBR4
JMJD1C	LMOD1	SIGLECL1	PTOV1	MS4A8	TMEM121B		PARP11	FBXL7	RETSAT
APOH	KRT33B	TIMP4	ANKRD24	TASL	SYNM		ALDH1B1	ABHD4	NUP54
GPATCH2	FAM72D	HSH2D	EPHA1	FAM107A	NCALD		SOD2	HAUS1	GHDC
KLF4	SIN3B	EPHA5	EVC	JUNB	PEX6		AHNAK	FAM178B	ESS2
CILP	GJA3	NFKB2	TMEM14A	CYTH4	ECHDC2		CALCA	IMPDH1	AMBRA1
CLEC4A	FAM213B	ASNS	MIGA1	ASCC3	MPST		ADM	DCHS1	PCIF1
DUSP8	STAG2	SMPD3	STEAP3	SNRPA	MACROD1		HELZ2	KDR	C10orf88
SCUBE2	RCC1	GPR162	GATA6	SCIMP	ANGPTL6		HCRTR1	PLA2G1B	PICK1
LILRB5	TDH	PTGIR	RNASE4	SH3BP2	EMB		MAFF	FABP1	IARS2
IFI35	KPTN	UPP1	ALDH2	STC2	IFT80		PTGIR	FIRRE	EMILIN3
ANKRD18A	HMGA1	PTBP1	COX7A2L	CITED4	MTSS1		SCT	B4GAT1	MDN1
TEX14	LRPAP1	SPI1	WDR6	CREM	SCN7A		NAA25	PCOLCE2	FBXL12
MAP3K7CL	SULT1E1	MMP19	CDKN2C	CRYBA4	KASH5		PLEKHA4	STOX2	CHPF2
SOD2	SSSCA1	IFNG	BCAN	RHBDL3	ADAMTSL5		LGALS3	ZCWPW1	ARMCX3
DEFB106B	CNBP	DDX4	POLR2E	ERFE	PGPEP1L		FBP2	SGPP2	INTS6
LOC440040	PTGER4P2-CDK2AP2P2	ETF1	CRACR2B	HAVCR2	RASSF3		DUSP2	FASN	BCS1L
MUM1L1	C2orf72	DNAJC19	IGFLR1	SPHK1	DIPK2B		CAMK2D	CDC25C
KIAA0408	CSN3	FCGR1A	KCNJ13	CASP8	HCN1		TREX1	UBE2A
SAA1	LTA	HTRA4	LAMP3	HK2	NPB		SLAMF9	MYH10
SLC15A3	MYO9B	DAXX	HECA	RHOC	TCEAL1		UPK3BL2	HEY1
MT1H	TMEM39B	C11orf96	TRIL	STEAP1	SLC26A11		SBNO2	MORN2
PIEZO2	TMEM242	ZCCHC9	ZBTB4	TNFSF14	ULK1		RND3	MYCT1
ZIC4	CHAD	INHBB	SH3TC2	PPP1R14D	MEGF6		STAT1	ART4
NCOA7	PODXL2	PLEC	DUSP26	HSD17B7	MINAR2		RNF135	TSPAN2
TNFSF13B	TACR2	HSPA1A	HCFC1R1	PRG4	PTPRS		HTR7	CDC14B
TXLNG	PSMA1	OAS3	BMP3	HERC6	CCDC85B		RASD1	USHBP1
RGR	EFR3A	SLC7A5	TPCN1	RUNX3	PIR		NOP58	PLEKHB1
EPSTI1	FAM129B	PSME1	RCAN2	PAK3	NEGR1		PTGS2	BMX
AKAP12	FIRRE	IKBKE	SMO	UBE2D3	FMO1		AMPD3	MME
SLC17A1	GINM1	B2M	FMO2	CLN8	LRP2		CLEC4E	NA
OASL	NDUFA10	IGF2BP2	PIGQ	PSME2	ZCWPW1		NFKB2	VGLL4
KRT6B	CDK5R2	IL15RA	LBH	OSMR	RNF207		MBD1	IGFBP6
RUNDC3B	MYL9	P2RY14	LRP6	IL10RA	BDH2		CD40	DDAH2
LGALS9	PIM2	CCN2	CPNE5	SPDL1	NCKAP5L		PLD4	ADARB1
FST	PCDHA11	RALGPS1	SGCE	GPX2	FAM171A1		ERICH3	IQCD
HS3ST4	SLCO1B3	SH2D5	BSG	TNNT3	HPN		NUAK2	BNIPL
ERVH-4	WDR18	RND1	TTC3	ATF3	TMEM106C		JAML	FGFR4
ALK	CACYBP	ANKFY1	RNF144A	CYRIB	ACSS3		GPR65	TPPP
GPCPD1	B3GALNT1	PSMD11	RFTN2	CLEC4D	GULP1		GNL3	FKBP7
PAPD5	DAP3	SMPDL3B	HMG20A	SLC36A3	SC5D		SELE	ALOX5
ZBP1	SHBG	ARG2	PPFIBP2	HCRTR1	PAG1		SLC6A12	APLN
SMCHD1	KLF13	FBXL5	SEC62	TMEM106A	MAOB		SGK1	EXOSC7
KRTAP3-2	HNMT	TMEM128	CXADR	GPNMB	EMID1		RUNX1	WSCD2
CDK17	SMYD4	PTPN22	TESC	CAPZA2	TSPAN15		NRG1	LRP6
CXCL11	SUB1	TRIM29	PINK1	MAFB	CDK19		VCAM1	IGFBP2
HES1	SPATA6	GPR31	PLTP	IRF1	IQCC		LHX2	CTSF
MAP4K5	LINC00998	S100A8	RAD21	PPM1N	CNNM3		AIDA	MKS1
SH2D4B	ERCC3	GNB4	IL17RE	TLR7	PALMD		CALHM6	PCNT
DSC1	RTN2	NOCT	SPRY1	ERICH3	MAPK8IP3		VCAN	ZBTB44
CACNA1G	TK2	CXCL9	CDR2L	MS4A7	FNDC5		BDKRB1	PPP2R2B
PDE4B	WDR90	ST3GAL1	TXNRD3	TDGF1	FANCC		SLC7A8	SYNE2
AMOTL1	RNF215	MCOLN2	ACOT13	INPP1	IL17RD		MS4A8	HPN
PPP4R4	U2AF1L4	GCH1	GPRIN3	ARHGAP30	FAM178B		NAMPT	SLC13A4
HDAC9	ATP2A3	IL11	CPM	GLA	H1-10		DIO3	LONRF1
SCML2	RPAIN	SLC35F6	BEX4	EGR4	SLC49A4		GPNMB	SYN2
STK38L	ETFA	KATNA1	SLC24A4	KLHDC8A	AGPAT5		CITED4	SLC26A11
RLF	BCKDHA	PTPN14	TST	GADD45G	CABCOCO1		CCN2	GPT
RASGRP3	DSCAM	CFLAR	QDPR	DLL1	HACD3		CXCL10	GREB1
VCX2	PIGK	BCL2L15	EPOR	GNG12	HIP1		HIF1A	NHLRC2
SLC6A4	RHCG	SEMA4C	ATRAID	LIPG	STARD9		UBE2D3	EXTL1
JUN	TMPRSS3	GDF3	SHISA2	CD52	KCNK7		LGALS8	AGAP1
IL7R	KRCC1	SAR1A	FXYD2	EGR2	HYDIN		PPP1R14D	ALAS1
THBS1	ZNF250	TUBA8	PLA2G1B	GDA	SLC16A2		SAA4	DDC
GBP5	FAM133A	STAT3	IGF1R	IFIH1	MMAA		USP18	TLN2
PSMB9	PICSAR	IL13RA1	APPL2	IFI27L2	PANK1		TTPAL	KLK8
BACH2	PPP6C	WHAMM	NECTIN3	ADAMTS3	TMEM150C		CSF1	CDH22
TMEM200A	GRINA	SLC11A1	TEX11	COL22A1	ALMS1		IL10	TBC1D16
RGS16	AP1S1	NUS1	DNAI3	TNFAIP2	ZBTB20		CRB3	BTBD3
MAP3K13	ACTR3	SBNO2	PGM2L1	PLAUR	EFNB2		RGS1	FAM162A
TDRD9	RPL7	PPM1H	TMCC3	MYMK	ZNF395		PARP14	KLHDC8B
HSPB8	DOCK9	CLIC4	CASTOR2	CORO2A	CCDC28A		TRIB1	OPRM1
INHBA	AUP1	MVP	GAMT	MAP3K8	TEF		ARG2	WFDC1
IFI44L	RRM1	ESPNL	APLN	GNL3	BACE2		SFRP1	PCDH12
GATA3	NLRP2	KCNAB1	SRPX2	ADGRB1	FAM193B		HMOX1	SLC30A9
GBP4	DOLK	MEF2A	PRKAR2B	MTMR7	TFCP2L1		QPCTL	SORT1
CYTH4	ANKRD20A2	SAMHD1	ACE2	CXCL10	EDN3		TAPBPL	C1orf21
RIOK3	RBFA	AREL1	CMTM8	CACNB4	SYTL2		DDX21	PLEKHH2
NT5C3A	HPF1	COA5	PIK3R2	SMC1B	TRUB1		CTPS1	PRR15
IFNB1	B4GALT2	ENC1	ME1	IL10	ADAM28		LGALS9	SPTSSA
IFIT2	TNRC6C-AS1	PHYHD1	NBEAL1	SKOR1	TMEM25		SP100	COL16A1
MT1X	FLJ35934	EPPK1	RIDA	IGSF11	APOC1		DNASE1L3	OIP5-AS1
FGF18	RASA1	CLEC4E	GNPAT	FCER1G	TRAPPC9		CA13	HSBP1L1
ADAM32	AKTIP	ISG15	HIC1	ROBO3	DNAH8		N4BP1	TMX3
CA1	ANKRD36B	THEMIS2	S100G	MUC5B	ALAS1		CCNYL1	MID1IP1
NID1	KLHL7	C3AR1	DYNLL2	LGALS3BP	HLF		GRAMD2B	CYHR1
MYCL	SNTA1	C1S	DACT3	AUH	GAP43		ACKR1	ANG
CAMK2B	THBS3	GK	LRRC17	GPR88	ACVRL1		PSME2	TCEANC2
FCGR2A	RAB3A	DENND3	CHRDL1	JAK2	MAPRE2		TMEM171	ST8SIA2
TEK	CD99L2	TRIM16	CLDN8	B3GNT3	SYN3		PDE2A	PCDHAC2
PROX1	IKZF4	TNIP3	AFG1L	TIMP4	WDR19		FOSL2	SCN3B
SDE2	AKT1S1	PRM1	FGF10	HSH2D	STXBP4		IRF5	SCGB1C1
DRC1	MED17	ERCC1	CTNND2	NFKB2	NME3		ENPP4	OST4
RRAD	COPS7B	DPYSL5	PLXDC2	TMEM67	WFDC3		NFKBIE	GREM2
SIK1	RSPO3	CYSRT1	PCYT2	NFKBIZ	GGT1		ACOD1	PLXNB1
SEMA3A	ASAP3	BST2	EGFL6	SMPD3	NAP1L5		GLIPR2	SLX1A
FOSL2	HIST1H3J	PFKFB3	ESYT3	GPR162	EVC		TRIM25	CNGB1
C3	C12orf75	PLD4	ARHGEF28	UPP1	PSTK		MARCHF1	AATK
TENM2	PTPRJ	GPR84	ZNF318	PTGIR	EPHA1		FST	KLHL13
SGK1	SCNM1	TBRG1	JCAD	SPI1	TMEM14A		LGMN	RBM33
CCM2L	C6orf141	ARL14EP	SCGB1C1	NPY	ENDOV		NUPR1	SALL2
HIST2H3A///HIST2H3C	KLHL30	RNASE6	SSR1	MMP19	RNASE4		TRIM21	TRMT2B
LTB	FAM86B2	RMDN3	MYORG	IFNG	ALDH2		VMP1	CCDC159
TP63	ATP6V1C1	UBE2L6	CHI3L1	DDX4	COX7A2L		NAA20	HYAL2
TAP1	NUDT15	RNF31	SLC26A9	FCGR1A	WDR6		PTAFR	SLC25A36
TICAM1	TMEM45B	SOCS3	KBTBD11	STRIP2	TTN		TNFAIP2	PLAGL1
TMEM255B	STH	HMGA1	ABHD17A	DAXX	C1orf56		GPR31	RAP2A
DUSP10	SLC39A6	SPATS2L	CFAP161	ARG1	CDKL1		DCP2	LRAT
SIK3	TTC8	CRB3	DDX46	TRIM15	CDKN2C		OSMR	TCF21
PITPNM2	PLP2	BDKRB1	LXN	FUT2	BCAN		HAS2	NREP
LGALS9C	BICD2	ZC3HAV1	LURAP1L	PLEC	PTPN3		FCER1G	FAM174B
CCR4	PEPD	PER1	NR2F2	EYA4	GDPD3		SLAMF6	ADAMTS7
HIST1H1T	ALG10	TIMP1	PLLP	RNASE10	CRACR2B		LCN2	PRR5L
ADCY10	FCN1	TRIM69	MAPK3	HSPA1A	IGFLR1		ZMYND15	MAP1LC3B
MIR155HG	PDCD6IP	CMPK2	PCBD1	OAS3	SOX7		NRIP3	MTSS2
TLE4	SIGLEC15	PDXK	TMEFF1	IKBKE	WWP1		ASCC3	LYPD6
CHCHD1	ILF3	NAA20	FHL1	SLC7A5	LAMP3		TIMP1	NOXA1
RNF148	LNPK	RIN1	MYCT1	PSME1	TCEANC2		HK2	PKD1
CEP85L	JMJD8	ATP10A	CDC14B	CUTC	ZBTB4		IFRD1	GPR34
FAM90A1	LEMD1	CASP3	PRR18	B2M	HSF4		TENT4A	MOGAT1
NEFM	RAB1B	NKG7	LRRC20	IGF2BP2	GASK1A		ATF4	P2RY1
DHX58	SOD3	CTSB	HSD17B4	SPSB1	HELZ		SLC25A25	ADRB1
LOC100419583	CHURC1	NMUR2	TEAD2	IL15RA	DUSP26		TMEM106A	SFTPB
NR5A2	PPP1R32	LUC7L2	USHBP1	P2RY14	DNER		DAPP1	DGKZ
ACKR4	DHRS1	CYCS	NR1D2	CCN2	BANK1		MUC4	TSNAXIP1
ACSBG1	CLPSL2	CLIP4	PLEKHA6	TTC39B	CRACD		NLRC5	VKORC1
LINC01093	CNOT7	DUSP8	SLC25A35	SH2D5	TPCN1		SDC3	DZANK1
SAA4	ZC3H8	TACR2	C17orf58	RALGPS1	LINGO1		MS4A7	HLF
ECE2	KRBOX4	PSAPL1	ITGB5	IL13	CMYA5		MYC	TMEFF2
PDE4D	SMAD3	AZI2	GPRASP2	CHIT1	CFAP61		GPR162	OXCT1
SLC25A51	TNP2	UBA7	ACP6	SLC16A6	RCAN2		RPF2	TBC1D4
NUAK2	FBXO34	IFI35	LGI3	RND1	SMO		C1QB	DZIP1
FGF20	CNOT9	ADAMTS9	ZMAT1	ACP5	FMO2		LIPG	MCCC2
CIITA	ODF3	KLK1	CHADL	RSBN1L	LBH		TMEM128	REPS2
KCNN1	CTDNEP1	MCM10	SMARCA2	SMPDL3B	RAPSN		FAP	AKR7A2
PLK2	TCF19	ENPP4	CALCRL	ARG2	LRP6		CTSB	LRP2
FOS	DYNLRB1	ACP2	HSD17B8	FBXL5	CPNE5		AMIGO3	IVD
DUSP1	RPS28	SOD2	STAG2	ADRA1B	SGCE		STX11	LCLAT1
DNAJA4	ATP2B2-IT2	LAG3	SMAD9	TMEM128	ESR2		UPP1	FBXL16
FBXO36	ELAVL4	TMEM171	FAM13C	PTPN22	SMIM23		CST7	RAD21
NR3C1	IQSEC3	CYP1B1	CEBPA	HAS2	FGGY		EGR2	TXNRD3
TNFRSF9	UBE2K	MBD1	TRIM2	TRIM29	FIGN		DDIT3	PLK5
REL	ZNF271P	IRAK3	MAMDC2	PHGR1	RNF144A		IL13RA1	ZNF148
INTS6	CUTA	ADAMTS14	IGFBP6	GPR31	ETV1		CFLAR	SGCE
FADS2	LOXL4	CXCL13	ADAMTS10	S100A8	RFTN2		EPPK1	MEF2C
GLYCTK	DTNBP1	SMOX	SLC46A1	GNB4	BMP6		SOAT2	IQSEC1
ACSL6	WDR93	ACER3	TMEM119	RHBDL2	PLTP		DHX58	CAV2
MCAM	IQCG	AREG	SNAI2	ADGRE1	ABCB9		THEMIS2	NFIB
LOC643201	WNT4	SLC15A3	CFH	NOCT	HNRNPH3		B2M	TCIM
SLC25A51P1	ALKBH5	P2RX7	NADK2	CXCL9	H2BC21		CD14	NDNF
PAWR	PIFO	NCOA7	TSPAN32	DRD4	PINK1		C11orf96	QPCT
HOTAIRM1	ZNF680	TNFSF13B	KCNIP4	MCOLN2	PRKN		EFR3B	MXRA8
KMT2C	MICALL2	SLC6A12	PCCB	GCH1	EEF2K		CLDN4	RPRML
SYNE1	OCIAD2	RBL1	TECR	IL11	SESN3		TOR3A	KIAA0825
B3GALNT2	HNRNPU	FABP7	ZNF521	DNM3OS	KCNA2		APOC2	COQ8A
NR1D1	RPS12	TBK1	CCDC159	ST3GAL1	KCNK2		PSAT1	TMPRSS5
OAS1	NEFM	CARHSP1	TACR2	UCHL3	CDR2L		TAPBP	MYH14
LRRC32	FBLN7	MGP	CHAD	PTPN14	GPRIN3		MYRIP	TSPAN17
KRTAP3-1	ZSCAN30	EPSTI1	HYAL2	CFLAR	CPM		RNF149	ARVCF
CCR7	AJAP1	SPIN1	RHEBL1	PAX9	TXNRD3		AREL1	GJA4
HIST1H2BN	CAV2	OASL	SCUBE2	BCL2L15	ZDHHC14		XDH	MEGF6
FIGF	TINAG	BTBD17	FIRRE	SEMA4C	BEX4		PNPLA5	CTF1
TMEM217	NUTF2	SELL	FGF23	IL4R	EPOR		KRT8	OAT
CYP1A1	CYP4F2	PRDX5	SORT1	TUBA8	ANGPTL2		SPPL2A	PHLPP1
PRAMEF1	SETD7	CHAC1	CREBL2	AGR2	SYNGR1		TBRG1	PRPS2
LOC284336///POU2F2	MAST4	EHMT1	CMC2	IL13RA1	SHISA2		SMPDL3B	TESC
FAM65B	MAGEA2B	GZMB	MTCL1	GOSR2	PLA2G1B		IKZF4	CHP2
ALS2CR11	TBC1D2	RHCG	RCN3	FTSJ3	C20orf173		RHOB	MACF1
LOC100130078	TGFA	LGALS9	MYL9	SLC11A1	IGF1R		CD72	CFAP74
BRINP2	DYRK1B	TMPRSS3	CEP70	NUS1	APPL2		NINJ2	KCNQ1
DDX60L	MDFIC	FST	STMN2	EFCAB11	FRAT1		PSMA5	REEP5
PRNT	HENMT1	PGF	EPHB6	IL18RAP	DMAC2L		GPATCH4	MSH2
DUSP16	MICALCL	SIGLEC1	HADH	CAVIN3	ITK		MAP3K8	DPP6
KLHDC8B	C17orf89	CDKN1A	TSHB	BCL2L11	CPA3		C3AR1	GGCX
HIST1H2BJ	BTBD9	ZBP1	TYRO3	TARM1	PGM2L1		HAT1	TMEM184C
GFRA1	RTKN	GRINA	TSPAN18	DNAJB1	TMCC3		ACP2	INVS
CDH9	KIRREL2	SLAMF8	PAQR6	UHRF1	GAMT		BST2	ZC3HAV1L
IL4I1	EBI3	SGSH	CD79A	SBNO2	RADIL		PTX3	CCDC146
LINC00310	FAM132A	VGF	HLA-DOB	KIF5C	B3GNT4		CASP3	C1orf35
PNMA3	PP2D1	SKIL	SH3D19	COL3A1	GPR155		SLC10A6	PFKM
RSAD2	PCDHB9	OMP	HNMT	CLIC4	APLN		RASA4B	KIAA0754
TRA2B	JPX	GLIPR2	REEP6	SOX9	TXNDC16		ASB4	NAXE
MUC4	NMRAL1	CD72	FAM181B	MVP	NCKAP5		EGR1	PCLO
RASGEF1B	DCTN5	CD14	DDC	DDX39A	SRPX2		SLFN5	VLDLR
PRB2	DOCK3	GPR171	TAF2	P2RY12	CMTM8		GDPD2	PPM1L
RAB24	TACSTD2	CNOT11	GPIHBP1	KCNAB1	ACE2		BID	TSPAN32
TNFSF10	C5orf42	RNF225	TBC1D30	SAMHD1	PIK3R2		PSMB9	SBSPON
LHX4	PRSS1	BIRC2	NEDD4	AREL1	NBEAL1		RAB32	DDO
TMEM196	SSRP1	SLFN5	WSCD2	ZC3H12A	RIDA		GDA	C1QTNF3
C6orf10	EFTUD2	HK3	DMPK	DSE	ZNF174		CD300LF	GUK1
NXNL1	RTN4RL1	TTC39C	PIEZO2	KRT13	P4HTM		TNIP1	NWD2
AHRR	TM9SF2	SLAMF6	MYH10	COA5	HIC1		NMRAL1	ANAPC11
LOC100506557	RPUSD3	KEAP1	TMEM184C	ENC1	NFIC		BST1	CDC42BPG
IFNL1	TRIM10	STK38L	AAMDC	GK	S100G		SOCS3	ADAM33
ARRDC3	ACTN1	SLC6A14	CA11	C3AR1	DYNLL2		NT5C3A	CROCC
FAM182A	ALDH1L1	MMP14	COX6B2	CLEC4E	LRRC17		LHFPL2	PRKCZ
SAA2	FCHO1	PRSS22	CYP26B1	ISG15	MTUS1		ISG20	ZNF106
TRIB1	MARCH5	IL7R	DPP4	MORC1	CHRDL1		PNP	SUSD4
ZYG11B	PTPRT	DDX21	B4GAT1	EPPK1	GMPR		SEMA4C	PCCA
BCL3	BFSP1	THBS1	RTN2	TRIM16	CLDN8		STEAP2	CRIP1
EDAR	HBB	MLKL	CDH2	TNIP3	PLXDC2		GFPT2	SC5D
PDGFA	AGPS	TMEM221	ATP2A3	IDO1	CTNND2		MRPS18B	LGALS12
FOSB	SNX24	CTSK	PXMP2	HCLS1	ANKRD44		HPX	TMEM64
HCG26	HIF1A-AS2///HIF1A	SPIC	DCXR	PRM1	REC8		SLAMF7	SLC48A1
ARRDC2	IPO7	PSMB9	PIK3R3	ALDH1L2	ESYT3		SEMA7A	CFAP161
MX1	PARP15	NAA25	CBX5	TUBB3	BNIPL		DAXX	MPV17
SIDT1	NXNL2	FRMPD2	DCLK3	CYSRT1	ZNF318		GGCT	FAM222A
CIART	RFPL4A	PLEKHA4	SLC17A5	BST2	BBOF1		BTBD17	CNPY2
CACTIN	MON1B	XDH	PRKAA2	SYT10	UCP3		IRF9	SLC25A17
LOC284454	HESX1	NUPR1	LCLAT1	PLD4	KIAA0825		FAM241A	HKDC1
UGCG	GNB3	RGS16	FABP5	LPCAT2	SCGB1C1		FASLG	COBLL1
ARC	CPVL	TENT4A	HDAC11	GPR84	LEPR		PLA2G7	MLC1
CNGB1	DIP2A	RGS12	FHIT	TBRG1	CHI3L1		TRIM29	EID1
PRDM1	COPS6	IKZF4	SMIM13	S100A6	MYORG		ATP10A	WDR19
SLC13A3	UPF3B	RETNLB	SPTBN1	EGR1	SSR1		KLF6	ACE2
FRMD5	RPS18	CLCN7	OAZ2	NIPA2	GNG7		KLK1	BNIP3L
PDE1C	LIN7C	C19orf38	SLC22A23	RMDN3	ZFR2		LRRC59	APH1B
SMAD7	SLC4A11	COCH	DPYSL2	UBE2L6	DPP6		C2	WSCD1
IL1RL1	LCK	PLEKHS1	ZDHHC3	RNF31	THRSP		KCNAB1	IL17RE
FLRT3	ZNF138	CCDC88B	TPPP	C1QTNF1	SALL2		CCL19	KIF26A
ABCA6	LINC00116	ASAP3	VSNL1	SOCS3	ESRRG		IGF2BP2	FZD2
DDX60	TRAPPC5	ACKR1	CENPX	SPATS2L	LXN		ZC3H12A	GDF1
PIM3	LINC01116	TTPAL	HEXIM2	LTF	RMND5A		LRG1	COL4A6
ALB	FAM221A	CD40	ELF5	HMGA1	RGS6		NLRP1	MYH7
CH25H	SYS1	TOR1AIP2	NAA50	CRB3	NR2F2		HIF3A	ACRBP
ZNF608	DUSP7	CCRL2	ALG14	ZC3HAV1	PLLP		ROR2	ZNF251
SEMA7A	IPO9	INHBA	DPT	TIMP1	MAPK3		RASL10B	SFTA2
SH3BP1	FOXQ1	SPRYD7	MPPED2	TRIM69	WFIKKN2		TGM1	SH3GL2
IFI6	SPACA4	MTHFD2	SYNE2	CMPK2	PCBD1		TGM2	SLC25A27
THRB	ALDH1L1-AS2	ARL6IP6	MXRA8	PROK2	TMEFF1		C1orf116	BCAM
TCEB3B	RAB20	IFI44L	MTSS2	NAA20	FHL1		MAB21L3	DIPK1B
FAM46C	MEX3A	NFIL3	RBP1	RIN1	AATK		TUBA8	ZDHHC2
CREB5	PDZK1IP1	CLDN2	ADGRG6	APOH	CDC14B		COCH	LXN
AKAP8L	METTL1	GSDMD	PADI3	ATP10A	LYPLAL1		TLR6	CYB5A
DIO2	C21orf2	STX11	PPP4R4	LRRC4	ERO1B		SAMHD1	GRB7
HRASLS2	ATP6V0E1	CALCR	SPECC1L	CASP3	RYR3		SLAMF8	CDK19
CCL28	PDGFD	FSCN1	RASGRP3	C5AR1	NR1D2		TLR3	TMEM25
ACTN2	TMEM259	F10	CCL27	NKG7	TEAD2		HPSE	NDUFA4
COL1A2	TFPI	RBM3	MAP2K6	CTSB	USHBP1		RETNLB	SLC18B1
FERMT3	ZNF518A	FAM241A	PTPRU	TNFSF8	DGKB		PGF	CCDC88C
DNAJC14	CCDC150	NT5C3A	C2orf49	CLIP4	PLEKHA6		SIGLEC1	OGN
SAMD10	RBBP9	CTRL	HTATSF1	CYCS	ANKRD50		PIM3	TPRG1L
ANKRD33B	LOC439938	IFNB1	DUSP3	NPPB	SLC25A27		APOBEC1	RGMA
TCEB3C	GALNT2	TMPRSS9	KCNA6	ARMCX4	C17orf58		FKBP5	SLC15A1
RFX4	GABRB1	SAT1	CIB2	PSAPL1	CEP97		CYCS	MMGT1
SOX4	MRPL11	IFIT2	KRT23	AZI2	IQSEC1		APOH	AAMDC
KMO	ABCB6	GLRX	TMEM35A	UBA7	ITGB5		OCSTAMP	POMGNT2
PER3	RDH10	TGM2	SNTA1	FGF23	GRIA1		GADD45B	HMCN1
CCNT2	ZNF208	ME3	WHRN	IFI35	GPRASP2		ARC	SESN1
CSRNP1	ATOH8	LY96	THBS3	ADAMTS9	PTCH1		IL1A	MID2
GTSE1	TMEM161B-AS1	AHNAK	RAB3A	KLK1	SLC30A9		MYD88	CPM
IRF7	UTP14C	SNX10	LTBP2	NXF3	TIE1		UBE2L6	DNAH5
MT1B	SNED1	PLAC8	CADPS2	MCM10	LGI3		CARHSP1	MYO5C
SCTR	CCZ1	LBX1	CHST2	ACP2	ZMAT1		CMPK2	WNT1
LINC00593	ADAMTSL2	CAMK2D	MISP3	NLRC3	AOX1		SLC2A1	SLC16A2
NEXN	STOM	CNDP2	ARAP3	CEMIP	SMARCA2		SDCBP2	SERINC5
NEFH	CORT	IL15	TMEM200A	NTRK1	ELFN1		MISP	CALCRL
CCNYL1	HCCS	MILR1	PURA	SOD2	CALCRL		PSME1	DYNLRB2
VWF	GANAB	BASP1	ZDHHC1	ENPP4	HSD17B8		PTPRO	SH3PXD2A
IFNA21	FMO5	SIK1	RAB44	TMEM171	ARHGEF17		HAS1	ETV5
C1QTNF9B	MRPL51	MAD2L2	ERC2	LAG3	DHRS7C		WDFY1	CCR6
NPTX1	TMEM159	CADM3	PTK2	MBD1	SMAD9		MARCKSL1	IKBIP
AIM1L	SLC6A5	GPR35	SCARF2	ITGB6	FAM13C		NCF4	HNRNPH3
LOC100132005	TMEM241	MAFK	ADH1C	CYP1B1	RPL22		F10	CBX7
ZNF80	ESM1	ACKR3	CST8	KRT18	VSTM2A		SLC11A1	FAM13A
HUNK	LMBR1L	ASB13	PHB	CXCL13	FAM78A		PLA2G4C	CAT
PLA1A	RNASEK	SLC2A6	SLC15A2	MEIOB	ADAMTS10		ST3GAL1	ALDH3A1
GLCCI1	LOC102724250	ETV6	INVS	CRB2	C15orf65		HSPB7	COL14A1
MXD1	KCNIP3	DMTN	ZNF664	SMOX	FUZ		LST1	SLC45A4
HECW2	GRM5	ITGA5	ANAPC13	PIK3AP1	SOAT1		PDSS1	DPYSL3
KRT17	OR10P1	HCK	LDB2	MFSD9	IGFBP6		STING1	C12orf57
CNKSR3	POLD3	TRIM21	HIGD1B	AREG	TMEM119		SLC25A22	SMYD3
ZBTB47	SLC15A1	PSMG4	RABGAP1L	RNF121	TEX11		STEAP1	CA8
HAPLN1	ATG3	LMO4	NME9	NPBWR1	FBXO21		CNGB3	PTPRG
IFI44	IL36A	GDF15	LRRC8B	NOL12	CLEC11A		SLCO4A1	FAM83B
SHC4	POU3F1	TAP1	HSPA4	SLC15A3	NADK2		AMBP	CLMN
TP53BP2	SPNS2	HEMGN	KIFC2	GFI1	TSPAN32		PLK3	NENF
SIRPB1	TMC4	LDLRAD3	TCP11L2	TMA16	FBXO30		SLC16A6	NDUFB11
THSD7A	PAX7	LGMN	RETSAT	SEMA6B	KCNIP4		COQ10B	PPP2CB
MB21D2	FAM201A	ATF4	ZFAND1	YKT6	SNAI2		SPRYD7	NME4
GBX2	MRPS14	NLRP1	ENPEP	NCOA7	PCCB		RGCC	MANBA
CHD2	EFCAB14	CARD14	RAMP1	SLC6A12	ENPP2		IL6	ADRB3
CDO1	SCG5	AMIGO3	FGF18	NTS	CHAD		CEBPD	NKX2-1
SECTM1	INPP5A	IL20RB	TET1	FABP7	PODXL2		TNFSF13B	TINAG
DIAPH2-AS1	SSC5D	HMOX1	ST6GALNAC2	CARHSP1	CCDC159		TNFSF14	MCC
PPP1R15A	VEPH1	CALHM6	FOXP1	CHRNA7	C1QTNF12		PITPNM2	ZNF532
FGFR1	LRTM2	RFC5	AQP11	EPSTI1	EVA1B		FAM3B	VIPR1
RGS4	PKN1	PDSS1	KLHL13	NUDCD1	RHEBL1		GZMB	TACC2
TNFRSF10B	STX12	SLC10A6	PAM	OASL	SCUBE2		MMP8	PLBD1
CCL5	GPR107	DOC2B	CSAD	BTBD17	CIT		RALGPS1	PROCA1
CXCL8	PEX11B	SERTAD1	CRTAP	SELL	TTYH3		RAB20	SLCO4C1
SYNJ1	SFTA2	GZMA	MAGIX	ELN	SORT1		PRSS22	TCEA3
ADAMTS1	IZUMO4	PNO1	STAT5B	CTSG	CREBL2		GPR35	ZZZ3
STAT1	CLDN6	USB1	JMJD8	GZMB	POGLUT3		ZFP36	TSPAN18
OR7E91P	CRLF1	QPCTL	CAMKK1	PLXNA2	CCDC92		CCL20	PEX6
RTP4	TACC3	DHX58	MAOA	RUNDC3B	MTCL1		TAP2	TCP11L2
SIX4	C22orf24	ADAP2	PTPDC1	RHCG	RCN3		PML	TMEM232
OLFM1	RAB10	TRAFD1	DYNLRB2	LGALS9	RO60		UBE2L3	SEMA3E
GEM	GJB3	NOP58	KRTAP17-1	FST	HS2ST1		TACSTD2	C12orf56
TUBB2B	SPTAN1	CRABP2	C4orf33	TMPRSS3	GALM		MMP19	IDUA
LVRN	PRPS2	PSAT1	CD81	PKN3	PPP1R16B		CSRNP1	SAMM50
ERV9-1	TUBA3D	TCIRG1	RMDN2	PGF	CDH4		IFNB1	ADGRG6
TNNI3K	CSF3R	GDPD2	IMPDH1	SIGLEC1	NDRG2		TRIM14	STARD9
SPATA4	PAPOLG	MYC	TMEFF2	CDKN1A	CEP70		CLEC4D	TMEM14A
NFKBIE	ATG16L2	NUAK2	ARL15	TSR1	HADH		MARCHF5	ANKRD50
ETS2	UBAC1	GYPC	SPINK4	ZBP1	TMEM106B		MTHFD2	SERPINF1
IFNL2	ABCB8	SUV39H2	ZNF467	SLAMF8	BFSP2		FRMD5	MMRN2
UBD	WWC2	LTBP1	ANAPC11	GPR176	PDE5A		CD84	EMCN
ADRB2	ZNF714	MAPK1IP1L	EXOSC7	GLIPR2	TSPAN18		LYVE1	SNX25
INO80	PCDHAC2	SAP30	EZH1	MFSD2A	YPEL1		APOL6	FGF1
COL16A1	RALGAPA1	TMEM82	ARRB1	BRIP1	SNX12		S100A14	SLC22A17
KSR1	LCE3A	NUP50	APLNR	CD72	PAQR6		ADGRB1	SEC14L3
PPP4R2	DPH2	KCNK5	ABLIM3	CD14	EPHB6		NUS1	ADH1C
EGR3	C2orf74	ARF4	HOXA7	GPR171	TSHB		DLL1	S100G
XAF1	ZPR1	ZNFX1	GATD3A	BIRC2	WNT2		CRISPLD2	CDKN2C
RASGRF2	TUBA1B	SLC7A8	PROSER3	GNS	CD79A		TMEM37	ADGRV1
KLRC2	USO1	RND3	CAVIN2	SLFN5	HLA-DOB		RNF31	MXI1
TAGAP	CERK	CHGA	ART4	HK3	PTPRG		SLPI	CAPRIN2
ARID5B	CCDC40	CEP170B	WDR45	TTC39C	CD79B		RNF19B	SEMA6A
ZNF473	CD58	TNFRSF9	REEP5	ARSJ	SH3D19		C19orf12	ADCY9
MAP3K14	NMNAT1	P2RY2	SCX	SLAMF6	ANKRD63		MORC3	PABPC4L
LINC00654	LPEQ6126	TNFAIP6	CBS	STK38L	REEP6		P2RY13	DUSP3
SOCS2	EML1	LBP	COL14A1	SLC6A14	ADGRV1		LTBP1	CLIP3
INSM2	WRB-SH3BGR///WRB	EBI3	CAMK2N1	MMP14	FAM181B		ANKRD1	SLC44A3
DHRS2	C2CD4C	PCGF5	CHST7	JADE2	ALDH5A1		CALCR	GAMT
IP6K1	UHMK1	CMTR1	PTEN	PRSS22	FREM2		RBM3	ABI3BP
IFIT1	CYBA	MCAM	BTBD6	IL7R	NUPR2		LY86	C1QTNF2
CCL2	SEH1L	AMPD3	VEGFD	DDX21	DDC		PCGF5	HYDIN
TBX21	OSGEP	NMRAL1	FAM222A	THBS1	ROS1		SLC31A2	SVIP
IL12A	MEF2C	NCF4	HNRNPC	MLKL	TSPAN7		ARID5A	LYRM9
RIMKLB	TMEM89	CFAP53	MEIS1	CTSK	TBC1D30		GCH1	SPPL3
MX2	ANKS4B	TACSTD2	CBR1	TPX2	CNFN		SEMA4D	MRPL34
PPM1E	RAB11B	HRCT1	ARHGAP21	SPIC	NEDD4		ENC1	SYT17
ZNF704	F11-AS1	SLC3A2	RTN1	PSMB9	WSCD2		FOSL1	SPINT2
SYNPO2	NCOA2	SFN	SMAD5	NAA25	DMPK		PSMB10	NFIC
CATSPERG	ECHDC3	GNL1	C6	KRT84	PIEZO2		BEAN1	NPY1R
FOXJ1	SLC25A36	LYVE1	TMEM132C	HSPA5	FAM214A		SPIC	SLC46A1
CYTIP	KIAA0391	EMILIN2	NAXE	XDH	SYN2		INPP1	CNTN1
CD84	POMGNT2	SURF4	COLGALT2	PLEKHA4	MYH10		TRIM69	TIMP2
CDH18	EIF4E2	VCAM1	OCIAD2	NUPR1	CYP26B1		MT2A	GAL3ST4
USP41	HECTD4	BCL2L1	PTPRB	TMC5	CA11		CXCL13	FOXP1
SLC9A1	DLD	CP	TIAL1	RGS16	COX6B2		HAP1	FMO2
NLRC5	ALOX12P2	SLC2A1	NGEF	TENT4A	UTRN		GNB4	FN3K
CD86	GFM2	CTPS1	ALOX5	PTPN6	DPP4		RGS16	MYL9
CHRNB3	ZNF761	CGAS	ITGAM	ARSI	PLA2G4B		COA5	KLHL24
TRAF1	RPA1	SLC36A1	CYHR1	IKZF4	RTN2		MCOLN2	RIDA
SLC24A3	DRAM2	GRN	MAP1LC3A	HHIPL1	G0S2		CREB5	NR2F2-AS1
CDH6	MIR4697HG	STX3	ACKR4	RETNLB	ATP2A3		TUFT1	PHF24
FABP3	KIAA1755	IL18BP	TMEM38A	COCH	TEKT2		CD69	MYCN
BMP2	NCOR1	STING1	VKORC1	PLEKHS1	ZC3HAV1L		GNA13	RCAN2
IL1A	KRT12	ORM1	PLAGL1	SLC26A4	PIK3R3			CHI3L1
TWIST1	SERINC3	C1orf116	IGFBP2	XPO5	CTTNBP2			MEG3
IGHA2///IGHA1///IGH	SLAIN2	OGFR	BNIP3L	CERS6	GAL3ST4			SMIM13
KRT6A	ARL16	NRIP3	CAV2	ASAP3	SLC17A5			LRRC17
KLRC1	CTSA	SCN8A	SNX25	ACKR1	DCXR			SNX22
ISG20	MDH1B	FGL2	KRT222	TTPAL	PRKAA2			SLC4A3
FAP	ACYP2	IRF9	TINAG	CD40	PCDH17			DCAF8
PPP4R1L	PLA2G7	RSAD2	LEF1	C12orf75	RELN			KRT222
HCP5	MSI1	CRYBG1	RNASEH2C	TOR1AIP2	PTGR1			ROBO1
SOCS1	PMPCA	ABCB1	SETD7	EDN2	BCKDHA			PAIP2
BDKRB2	PKP1	EVI2A	CDK14	PIGN	FABP5			ZNF467
SPDYA	CTSF	SLC4A11	PHF24	CCRL2	HDAC11			HDAC5
PER2	C1orf53	CACNA1S	CADM1	INHBA	TNN			ZBTB4
BATF	TBL1Y	FMNL2	RPS11	CLCA1	FHIT			PRDM8
FILIP1L	PP13439	KLRK1	MRC1	SPRYD7	CHPT1			PHACTR2
FGF19	DCAF8	PARP11	REPS2	NCAPG2	CCL21			PCCB
FAM230B	ZFP3	HAL	ACAA2	FLNC	PKN3			NRCAM
KCNJ2	PDZD4	ZCCHC2	ALDH3A1	MTHFD2	SPTBN1			VWA1
CCR8	LOC100288842	APOD	MCC	NFIL3	OAZ2			MICALCL
IFITM1	PABPN1	ABTB2	DYRK1B	CLDN2	DZIP1			RHEBL1
	TAOK2	PML	DNAJA4	STX11	CHST1			CD79A
	TIA1	DCP2	MORN1	CALCR	RECK			GSTK1
	FABP3	TMEM37	COPZ2	CTSC	HDAC5			PROSER3
	CDIP1	UNG	GPT	FSCN1	ZDHHC3			ETV1
	UQCC2	PPP1R2	ATP6V1C2	VPS33A	TPPP			TRUB1
	TMSB4X	C15orf39	OST4	F10	DPYSL2			CYREN
	PPP1R1A	TRIB1	EPDR1	RBM3	SGSH			POLR3G
	TMED4	NOC4L	CROCC	RIOK3	VSNL1			REM1
	ADA	LRG1	KCNK3	FAM241A	CHP2			EEF2K
	TTI1	BCL3	RTKN	NT5C3A	ELF5			ARHGEF9
	NUP93	CSTB	ARVCF	CTRL	MPPED2			DPT
	LOC100507311	ZMYND15	SEMA3C	IFNB1	OGT			ITGAE
	RNF187	SDC3	ANTXR2	RBFOX3	SYNE2			LBH
	CRYGD	POT1	FAM174B	SAT1	MORN2			PM20D1
	GLYR1	RAB20	PRKCB	SCAMP5	BHLHE41			GAP43
	KCNK16	DTX3L	PKD2	OSR1	CLEC14A			KIFC2
	FLJ31356	MAFF	APOE	IFIT2	LPIN1			GSTZ1
	LOC100421494	HECW1	CDH16	GLRX	CACNA1G			STMN1
	DSTN	ARRDC2	AIFM3	ADAMTS15	MTSS2			CHST8
	LRRC19	PDLIM7	C1QTNF7	RELT	RBP1			SAT2
	TMTC2	ADGRG3	MESP1	TGM2	ADGRG6			NRBP2
	MAK16	FOXO3	OMD	CARS1	DEGS2			PLSCR4
	ZNF618	MX1	GUCY1A1	LORICRIN	EDARADD			HMGCS2
	LOC101929595	SNX5	C1orf54	IL2RA	SPECC1L			CLEC3B
	FMC1	ADM2	ESPN	MREG	MAGEE1			TMTC2
	IFT43	PPA1	ARHGEF19	AHNAK	UNC5A			AMHR2
	MPV17L	SETDB2	RBPJL	SLC16A10	ITIH2			GRP
	SLC30A10	ETV4	SYNE1	SNX10	RASGRP3			COL27A1
	KIAA0930	ARC	OAT	PLAC8	AGO1			NUDT12
	HMGCLL1	N4BP1	GREM2	GCA	CCL27			GDF10
	PLA2G12AP1	TNFRSF12A	KATNAL1	FGL1	SSTR4			HIGD1B
	MYL6B	DDIT3	DAPL1	STT3B	NOTUM			DYNC1LI2
	PFKL	CD300LF	H3-3A	HPCA	AKTIP			LRP4
	SHMT1	TRIM25	SLITRK6	CAMK2D	PTPRU			ASPM
	VARS	IER5L	DZANK1	FCAMR	SPTB			SYNGR1
	MFSD4B	FOSL1	DHRS3	IL15	MAP2K6			RPS11
	RBM12	GPR65	C10orf53	BASP1	KCNA6			RPRM
	CEP290	TNIP1	ABCA5	CD200R1	ADGRF3			GNG7
	NME6	ALPK1	VPS51	NCAM1	CIB2			PYGO1
	PCDHAC1	SPAG7	METTL24	AEN	MLXIPL			NAXD
	MMP15	DUSP2	CD2	MDK	NAP1L3			HDAC8
	TMEM8B	DAPP1	HES2	SLC17A6	KRT23			EDNRB
	PVALB	MOV10	EVI5	DHRS9	BAHCC1			ID4
	TMSB15B	MRPL45	IVD	C3	SYT7			GPRIN3
	MAP3K4	NLGN2	GPC3	FOSL2	TMEM35A			PITPNC1
	PARL	SEPTIN3	SLC38A5	CCNE1	THBS3			ARAF
	ZNF768	PIM3	ABCA1	MAD2L2	PTPN13			ELAC1
	FIG4	ENTPD3	FECH	FGD4	CDC42BPG			PDGFA
	INO80B	KRT8	CYP1A1	SMAD3	RAB3A			EDIL3
	RCCD1	CH25H	MME	AURKA	LTBP2			MYORG
	MRPS24	IL12RB1	MGAT3	GPR35	CHST2			YPEL4
	MMS19	SEMA7A	ENTPD5	MAFK	SGIP1			TFAP4
	BSND	S100A4	CAT	SH3PXD2B	PTPN6			RSAD1
	CXADRP2	TAP2	VPREB3	FBXO15	ARAP3			LIFR
	CECR6	TMEM213	MEX3B	SLC2A6	TMEM200A			EDARADD
	PRIM1	UPK3BL2	RASL12	CABYR	BACH2			ABHD14B
	HMGCR	RHOU	ATP2C1	ASB13	HAUS1			SLC7A10
	AHCYL1	MTHFR	ANO1	ETV6	IQCH			MGAT3
	GPC6	PLEKHG3	ZNF362	ITGA5	ZDHHC1			ELF5
	TFF2	ROR2	ETV5	SGK1	GNAO1			SPINK4
	MED14	CREB5	SNCAIP	HCK	RAB44			TACC1
	SOX12	NINJ2	CR2	TRIM21	PISD			ALDOC
	RPS13	DIO2	KLHDC8B	ZUP1	NETO1			ACOT7
	TAS1R1	SLC39A14	PCP4L1	GPHA2	CYP27A1			CHADL
	MARC2	RGCC	PHLPP1	DPEP3	PCLO			RPL22
	SDAD1	MST1R	GOLIM4	LCP2	ADH1C			CENPV
	ADAM9	AFTPH	GNG11	AUNIP	SLC45A4			COX6B2
	CRHR1-IT1	SEMA6D	SLC29A1	TNNI1	CST8			INPP5A
	ASAP2	POU3F1	EMCN	GDF15	CCDC17			ACOT13
	RAB13	B4GALT5	LPAR3	TAP1	INVS			TMEM100
	PPIE	MSR1	VEGFA	LGMN	MBOAT2			CPE
	NISCH	SQSTM1	DDAH2	NLRP1	ANAPC13			HUNK
	ZDHHC5	NR1H4	PFKM	ATF4	SBSPON			ADAMTSL5
	STMN3	CD53	POLR3G	PITPNM2	SYNJ2			C17orf58
	CNTN4	SYTL3	SYT3	F9	HIGD1B			ZNF362
	ZCCHC4	BEAN1	LTC4S	AMIGO3	NOTCH3			CAND1
	TSPAN2	ALPL	KCNQ1	IL20RB	MMP16			PALMD
	SMOC2	ZNF296	SLC35F3	HMOX1	GLT8D2			PTGR1
	LHFPL2	CXCR2	FBXL16	CALHM6	FCMR			PLCB2
	NSMCE1	MYD88	PRR15	PDSS1	RABGAP1L			PRSS8
	MAGOHB	LRRC25	TPPP3	GLS	CBX2			TIE1
	XRCC5	SEMA4D	KLHL17	SLC10A6	KIFC2			SMS
	NIT2	CSRNP1	STMN1	PTPRZ1	JMY			RAPGEFL1
	KIF21B	SSC5D	TSBP1	SERTAD1	SH3PXD2A			FXYD1
	IL34	ANXA7	C16orf70	GZMA	TCP11L2			NOTCH4
	SLPI	BAIAP2	KIT	RNF148	PHEX			CDR2L
	KLK2	GBA	CTF1	FAM207A	ADGRE5			TRIM7
	PJA1	IRF7	NDUFA4	PDE7B	ZFAND1			PNCK
	CHRNA4	CRK	ADAM19	QPCTL	RSPH14			AP1M2
	MXRA7	FPR1	GDF10	PNO1	ITGAE			AK3
	LOC105379704	POP1	ATP2B2	CTSS	ENPEP			AZGP1
	NEK2	IRF2	ITPR1	BHLHE22	RSPO2			SCARF2
	VASH1	SLC23A3	FZD7	DHX58	RUNX1T1			MBOAT2
	FAM27E2	IRF5	EDNRB	NOP58	RAMP1			PREX2
	TDRD10	ACOD1	H2AZ2	TRAFD1	CERS4			HDAC11
	SEC14L1	PARP12	PCOLCE2	ADAP2	MEOX2			SOX17
	RGS11	SLC37A2	TMEM35B	ITGAM	ST6GALNAC2			DSP
	NLRP8	PYY	GSTZ1	PSAT1	FOXP1			SPECC1L
	RPL4	ADGRG5	ITGA8	TCIRG1	NFIA			CXCL12
	LRAT	CHMP4B	PDGFA	GDPD2	MYCL			SFTPD
	DERL2	RASD1	PDZK1IP1	SAA4	SH3GL2			PTEN
	IFT172	PLA1A	CPB1	MYC	KLHL13			FAM161A
	LARS	MXD1	SP5	PSMD14	PAM			C5
	PKDCC	TRIM14	EIF4A2	NUAK2	CSAD			STAG2
	TMEM19	SYT8	FZD2	LTBP1	ZNF23			P3H4
	ZNF417	CYP2U1	DPYSL3	OLIG3	MAGIX			WIF1
	ATP5I	PPFIA3	CCDC186	TBC1D2	DOCK6			PPP1R14A
	CHEK1	GXYLT2	PPM1B	SAP30	TEK			HR
	FIZ1	TCF23	ELK3	SGK2	CAMKK1			FAM234A
	MIS18BP1	WDFY1	ENDOU	WT1	RSAD1			ATP13A4
	CDK2AP1	HAP1	PAIP2	NINJ1	SEPTIN4			CTNND2
	RRP36	CERK	NME4	FOS	PTPDC1			C1QTNF7
	RYR1	PNP	RAB12	ZNFX1	DYNLRB2			BCL7A
	LRPPRC	FSTL3	DDO	SLC7A8	ACVR2B			MYOM3
	ZDHHC16	SHC4	CHD3	RND3	C4orf33			PCSK4
	PCGF2	PSMA4	TTC38	RASSF2	MAGI2			LPIN1
	TRAIP	AIDA	PDCD4	TNFRSF9	RALGPS2			ABTB1
	SLC16A5	PTPN2	RAP2A	SERPINB2	IMPDH1			CAB39L
	LINC00491	GALE	TCF21	TNFAIP6	TMEFF2			TFRC
	TMEM55A	FPR2	ADK	RNF135	MTX3			PHB
	CDC42SE2	IGSF6	IRS1	PIK3R5	ARL15			FCER2
	MUSTN1	LITAF	SCN7A	ERGIC1	SPINK4			TEX11
	LINC01011	CRCT1	POR	CSF2RB	RIIAD1			AQP11
	MKNK1	TAPBPL	L3HYPDH	CCDC33	SCN5A			SSPN
	TMPRSS5	PDGFRL	TCIM	PCGF5	SLC4A3			CRTAP
	TSSK4	RNF135	SMIM11A	TREM1	ANAPC11			KMT5C
	HSD17B10	SFRP1	FAM13A	CMTR1	FMNL3			THNSL2
	KLC2	VARS1	DNAH5	CYP51A1	GLS2			CYP39A1
	KRT28	CLCN5	SHISAL1	AMPD3	PLVAP			ALDH5A1
	PPIH	CCL5	LY6G6D	CCDC25	GLP1R			MTSS1
	NKAPP1	WDR1	LPCAT1	NMRAL1	APLNR			HYKK
	TMEM57	HAT1	CD3G	CFAP53	SPEF1			NNT
	NPC1L1	PRAM1	CNGB1	TACSTD2	ZNF251			SYN3
	ZBTB26	TNFRSF1B	NHLRC2	FOXL2	PROSER3			BACE2
	ITGB2-AS1	STAT1	UPK2	NCF4	CAVIN2			MYO6
	GNB1	RTP4	SIX5	SFN	LYRM9			PCSK6
	NF2	TLR3	NPW	LYVE1	HOXA7			TEF
	ABTB1	PDK4	MVB12B	VCAM1	ART4			SMAD6
	RPS17	GEM	SNED1	TNFSF9	COL14A1			CD36
	HNF1A-AS1	MORC3	MFAP4	BCL2L1	KIAA0586			CST8
	CFTR	PRSS23	PCNT	SLC2A1	SRMS			PCP4L1
	EPCAM	SLC9A3R1	SEPTIN3	PROCR	GRHPR			TMEM132A
	ULK2	HBEGF	OSBPL6	CTPS1	SLC25A10			MIA
	CHST12	INSL6	CYP39A1	KIAA0513	HEBP2			PXMP2
	LINC01521	NFKBIE	SFRP2	C1QA	ZNF354A			RAMP1
	ESCO2	UBD	FMO5	CGAS	CHST7			ZER1
	AFMID	EREG	AASS	CCN1	PRRC2B			CTTNBP2
	BTN1A1	PTGES	SFT2D2	GRN	EIF4EBP2			KCNS3
	TSPAN33	SUSD6	ANG	IL18BP	SLCO4C1			PDK1
	AKAP13	IL12B	INMT	RNF34	FAM222A			SCRN2
	TRPV5	CSF1	DIRAS2	STING1	RAPGEFL1			VPREB3
	LOC400756	SPTLC2	SFTPB	ORM1	CBR1			CYBRD1
	RPP40	HINFP	DBP	GZMK	SLC9A2			ABCC3
	SLC2A11	XAF1	TMEM44	C1orf116	PYGO1			AQP1
	LOC105378922///LOC100506459	RAB32	PRKCZ	RRS1	RTN1			CNFN
	FAR1	ARL5C	PLEKHB2	OGFR	COLGALT2			PPA2
	S100A14	EPHA2	WNT10B	GLDC	SACS			RNASEH2C
	PBDC1	RIPK1	MLC1	NRIP3	BCL11A			PCYT2
	ZNF416	SCARB2	GPRASP1	LY75	CCDC146			TBC1D9B
	TBC1D25	FKBP1B	ANP32A	FGL2	PLCB2			EPDR1
	LOC388242	TLR1	UBE2A	IRF9	PTPRB			PLLP
	SP3	HAS1	MSH2	IFITM5	FASN			GPSM1
	C9orf3	OCSTAMP	CLEC3B	RSAD2	OCIAD2			LGI3
	DROSHA	HPSE	MYH7B	RAP2B	ALOX5			PLEKHD1
	LOC100130264	CCL2	CNPY2	CRYBG1	NGEF			TBX6
	DTD1	PRDM4	ADRB3	GZMH	C12orf56			UPK2
	PLPP2	OGDH	IRF4	MUC4	VKORC1			EMC9
	MPI	CTSA	KAZALD1	EVI2A	MAP1LC3A			KIAA0895L
	LINC00202-1	NUBP1	RNF170	RASGEF1B	ACKR4			SRPX2
	NKAP	ICAM1	ACTC1	RRP12	TMEM38A			CSAD
	USP37	AFP	NIPA1	EPGN	CD300LG			SEPTIN3
	C19orf57	PSTPIP1	SLC22A17	CACNA1S	PLAGL1			EVA1B
	KLHL22	LY86	SPNS2	KLRK1	NR3C2			SCUBE2
	SLC13A4	ARHGAP8	GSTK1	FMNL2	BNIP3L			CDH16
	SLC38A4	DCK	FAM234A	PARP11	SNX25			CHD3
	FASTKD3	BPIFC	QPCT	SLC7A11	TINAG			ZNF23
	PMCHL1	MTFR2	LRRC4B	NUMA1	PDE4D			MAPT
	ALS2CL	TREX1	VIPR2	TUT7	SRCIN1			DYRK1B
	DNAJC24	GMPPB	SERPINB1	ZCCHC2	PPP1R14C			PKD2
	JMJD4	PLA2G7	STAB2	MARCHF3	PDIA2			TMEM200A
	ZNF404	MMP8	SOX4	CSN1S1	SETD7			SNAI2
	STIL	UPK1B	CAV1	APOD	PHF24			NT5DC2
	CST1	C1orf53	PROCA1	ABTB2	VAT1			EVI5
	NFE2L2	NLRC5	SCN3B	PML	CADM1			AGO4
	HAR1A	CD86	MID2	DCP2	CD19			EGLN1
	TATDN3	P2RY13	INPP5A	TMEM37	REPS2			SRMS
	TMEM50A	OGFOD1	PRXL2B	CDK1	TEX15			RTN4RL1
	EHBP1	PSMA5	GJA4	LRG1	MCC			H2AZ2
	GSTT1	LRRC59	GABRP	TRIB1	ALDH3A1			KCNMB4
	TCFL5	SOAT2	NR2F1	NOC4L	C19orf71			UBE2E3
	DALRD3	DNMT3L	OXLD1	BCL3	DYRK1B			OCIAD2
	CASKIN1	FJX1	ACOT7	CSTB	MUC20			MPPED2
	PGAM2	CFB	SORL1	LACC1	PLEKHA5			FGFR2
	PHACTR2-AS1	ASB4	ECM2	SDC3	YPEL4			ATP2C1
	ZNF665	IL1A	PCCA	ZMYND15	ATP6V1C2			TMEM106C
	NPRL2	TOR1AIP1	HMCN1	RAB20	MICALCL			DPYSL2
	GLB1L2	KRTAP11-1	CCDC153	FOSB	AOC3			LAMA3
	NDRG3	ADA	FBLN5	MAFF	GPT			SMAD9
	ZNF678	RGS1	SFTA2	IL23R	VGLL4			MAP2K6
	TRIM46	C1QB	IFTAP	CD48	CROCC			CMC2
	HRH3	CD68	IZUMO4	HCRT	EPDR1			ARSK
	ERP44	TLR2	LRRC26	CD244	ARVCF			NIPA1
	EIF2S1	MADCAM1	EDIL3	PMVK	FAM162B			EZH1
	KIAA1211L	ISG20	CCKAR	MX1	SLC25A23			CRYL1
	EP400	FAP	GREB1	FNDC3A	GRIK4			RNASE2
	PMS2P1	MANF	DDX5	ADAMTS6	FBXL7			GNG11
	LOC100287869	SPINK2	TMTC1	TSKU	SEMA3C			ITPRID1
	MLST8	IL1B	PMP22	CRTAM	FAM174B			AASS
	FAM131B	EFR3B	SLC44A3	ASB11	ANTXR2			HIP1
	MPST	FAM234B	C2CD4A	PPA1	PKD2			H19
	PAICS	TRIM6	PRPS2	CCDC96	TPRG1L			TSPAN12
	NCOA3	FFAR4	C5	TNFRSF4	TMED6			RADIL
	C21orf62-AS1	SOCS1	TLN2	ARC	C1QTNF7			SLC38A5
	MDH2	SNX20	SH3BGR	N4BP1	CDH16			WWP1
	SERINC5	TENT2	CTDSPL	IQCE	OMD			PDK2
	SLC26A11	RIPK3	IDH2	SETDB2	MESP1			TMEM44
	TCEAL1	SLC1A2	GFRA2	TNFRSF12A	GUCY1A1			AIF1L
	MSH4	HIF1A	ARSK	CEBPB	ARHGEF19			TBXA2R
	GRIPAP1	CALCA	SCRN2	CD300A	RBPJL			HSPG2
	ZCWPW1	CYRIA	WIF1	DDIT3	GREM2			CAMK2N1
	ZBTB16	TSPO	P3H4	CD300LF	CCDC163			DHRS7
	DCTN6	CST7	HUNK	RAD51	RTN4RL1			KLHL9
	ERFE	NOP2	GLCCI1	TRIM25	DHRS3			GPRASP2
	TBC1D29	NFKBIA	PCDHAC2	VCPIP1	PPA2			NME3
	CNTD2	TULP1	RALGAPA1	ADGRD1	EBF4			GNPAT
	C1orf74	SPPL2A	SFTPD	GPM6B	FOXP2			HOXA5
	RFESD	ADAR	MFAP5	FOSL1	DZANK1			SLC5A12
	ITGAV		LRP4	FRMD5	OIP5-AS1			MFAP5
	HSD17B7		PIPOX	CCN5	MMRN2			BPHL
	LOC389033		BMP4	GPR65	SLC23A1			AARD
	STOX1		RAB5B	FAM3D	NR1D1			MAN2A2
	IL17RD		ATP13A4	CD33	ABCA5			DPP4
	GPX2		GPR153	TNIP1	METTL24			LRRC75B
	C1orf27		SEMA3B	METRNL	HES2			PADI3
	ZNF587B		MYOM3	DUSP2	AZGP1			ATP6V1C2
	SHROOM1		SERF1A	DAPP1	TRPV3			TACR2
	ACAP3		TSPAN13	NLGN2	IVD			SGIP1
	C17orf62		PYGM	HAND2	GPC3			ARHGAP21
	NSMCE3		RGS2	RPS6	SLC38A5			QDPR
	PMEPA1		VLDLR	KRT8	ABCA1			ELAVL2
	GRIN2A		C1QTNF2	CH25H	MME			ADGRL1
	TGIF1		TNFRSF19	IL12RB1	RGMA			SOAT1
	CCDC28A		BCAM	CYBB	CYP1A1			CYP26B1
	C22orf39		TNS3	SEMA7A	MGAT3			NUP210
	PPP1R16A		PM20D1	DPPA3	SEC16B			EFNA1
	TEP1		EML1	UPK3BL2	CAT			PLEKHA5
	CASC10		TMEM64	TMEM213	VPREB3			FZD7
	PNPLA3		ETV1	CREG2	FZD10			KCNK3
	MC1R		RAB6B	TAP2	METTL27			LPAR3
	LOC100130691		ADARB1	RHOU	PNMA1			TSPAN15
	EFCAB12		YAF2	TECTB	SEMA6A			PLEKHB2
	MBTD1		ALDOC	KNOP1	FHDC1			REEP6
	SPTY2D1-AS1		RNF186	MTHFR	APBB1			RNF144A
	GTF2H4		EPHX1	ROR2	MEX3B			USP13
	SLC35A2		CLEC4G	NINJ2	AP1M2			SNX12
	FLJ21408		RTKN2	POLD3	ALX4			COLGALT2
	TRIM72		LAMA3	DIO2	PTPRD			KIAA1958
	TAS2R50		SESN1	CREB5	TENM4			PYGM
	MGC27345		AARD	DNAJC5	ZNF362			MYLK
	TMEM170B		COLQ	SLC39A14	ETV5			GNG8
	C18orf21		USP11	RGCC	MORN3			PIGZ
	ANKRD24		C12orf57	AFTPH	TMPRSS13			DMD
	WASF2		AQP1	B4GALT5	CR2			EPB41L4B
	PAFAH1B1		GAS6	PDCD1LG2	PCP4L1			PLXDC2
	PLEKHH1		NOTCH4	POU3F1	SPAG4			LINGO1
	PAQR4		LDHB	NEPRO	KLHDC8B			CPED1
	PTBP1		PPP1R14A	MSR1	TRIL			ST8SIA4
	RILPL2		MYO5C	PKIB	TAFA1			IRS1
	NAA38		ZER1	PLEK	CFAP57			APLP2
	APBB3		FOXN3	PPY	GFRA1			SERF1A
	ARL2BP		RPRML	NAV3	EMCN			MOSPD3
	RRM2		ADI1	ALPL	PGAP1			ADGRE5
	MAPK12		PRKAG2	BEAN1	COL27A1			RFTN2
	KLRG2		FGFR2	H1-1	LPAR3			PPP2R2C
	CACNB1		ACACA	CXCR2	DDAH2			RNF43
	HORMAD2		PLOD2	MYD88	MEGF8			PRRC2B
	LYPD6B		SLC25A36	LRRC25	SYP			TSPAN7
	OSTC		ACOXL	NKAIN3	PFKM			RORA
	DHCR7		COL16A1	SEMA4D	POLR3G			SCN5A
	DAZAP1		PLEKHG5	CSRNP1	ADCY2			DACT3
	TBC1D22A-AS1		PDK2	SSC5D	LTC4S			PCBD1
	SPACA9		CYREN	FABP4	KCNQ1			MEGF8
	TMEM17		CCR6	IRF7	SLC35F3			EMB
	TTC3		HMGCS2	GPR33	FBXL16			ZNF318
	RNF144A		NONO	CRK	TPPP3			ZC2HC1C
	COL4A5		ZMAT4	C20orf141	STMN1			SNPH
	PRKCD		TBC1D10C	NUB1	PYROXD2			PLCE1
	SYDE1		PHACTR2	SPRED3	CBFA2T3			APOC1
	KIF22		PLCH2	FPR1	KIT			MYCL
	SMPDL3B		MYH7	IL24	NUMA1			ARHGEF38
	FNBP1		RPA1	KCNT1	ATP2B2			SH3BGR
	SLC25A15		MBNL3	CCNYL1	GDF10			ABHD17A
	AGPAT1		MPV17	CDH3	FZD7			FAM91A1
	RPS19		SH3BP5	PTGER4	EDNRB			PHPT1
	CDR2L		UBE2N	APOBEC3H	H2AZ2			TRIL
	IL17RE		TMEM132A	IRF5	PCOLCE2			NBEAL1
	SLC17A7		MATN4	RRAS2	ITGA8			GLCCI1
	BRICD5		NAPSA	ACOD1	CD22			ADAM28
	TRIM29		TIMP2	SLC37A2	SPPL3			PNLIPRP1
	HP1BP3		CLDN18	PARP12	PDGFA			ERC2
	SLC25A47		MRPL34	SLC23A3	FCRLA			HSD17B4
	ALG10B		PPID	SLC29A3	PDZK1IP1			LENG8
	USP45		HR	CSF3R	PHETA1			RTN2
	ZBTB46		SOX18	SEC23B	FAM171A2			CUL9
	CEP162		SVIP	CLEC5A	CPB1			NEDD4
	EFEMP2		CASZ1	CHMP4B	SYT17			RBP1
	USP27X		FGF1	RASD1	TMEM150B			CAMKK1
	CHKA		PPIG	TBC1D1	SP5			SMO
	CMTM1		ZNF704	PLA1A	FZD2			NONO
	JKAMP		NUP35	MXD1	CFAP157			MBNL3
	DNAJC9		AMZ1	TRIM14	CRNDE			TRPT1
	MLLT11		TOX3	RNF4	ARHGEF9			ME1
	PTPRC		SORD	PPFIA3	RNASE1			DNASE2
	C1orf210		GLI1	IL5	BPNT2			RBP4
	ADAM7		AMHR2	TCF23	PAIP2			SORL1
	FCGR2B		PLET1	WDFY1	CIART			APLNR
	MAP4K4		TMEM100	NKTR	RNF43			ESPN
	NTPCR		PRRG1	HAP1	STMP1			SETD7
	GALNT3		IGSF10	IMP4	DDO			PDLIM3
	MVP		CTSF	GPR83	CHD3			GPC3
	HMGB1		LRRC74B	CCK	TCF21			FOXN3
	SEPT10		NOXA1	PNP	MAP3K9			SIRT5
	KCMF1		GCHFR	PLAU	NME4			C6
	TATDN1		ABHD14B	CRYBB1	STMN2			KLHL17
	HHAT		LRRN3	BCAM	RBM33			MISP3
	MOBP		DCAF8	FFAR2	ADK			HSD17B8
	CCDC68		PCMTD2	MELK	DYNC2H1			HNRNPUL1
	LOC100294145		PRXL2C	AIDA	ACRBP			CREBL2
	FAM168B		PNLIPRP1	ERAP1	SLIT2			ANTXR1
	NR2F2		VIPR1	PTPN2	CHCHD10			BANK1
	UBE2Z		SLC24A3	FPR2	KLF12			TMTC1
	PGAM1P5		DIXDC1	MPZL2	POR			CX3CR1
	FHL1		MPC2	IGSF6	VANGL2			KAZALD1
	HSD17B4		KIF26A	LITAF	L3HYPDH			CIT
	SRSF4		MIA	PDGFRL	RORA			PLTP
	ULBP3		SOX17	TAPBPL	LAMB2			ZDHHC3
	ANKRD50		RPRM	HAT1	TCIM			ZNF354C
	WDR31		KCNS3	SFRP1	DNAH5			CADM1
	KDM8		ARHGEF38	CD63	NEO1			NR3C2
	TBRG1		GNG8	ARL11	LPCAT1			OSBPL6
	NEFL		TMEM50B	COA7	CNGB1			LDB2
	SMARCA2		CYP2F1	CCL5	NHLRC2			TPPP3
	IMPACT		FAIM2	TNFRSF11A	CYS1			SLC29A1
	UEVLD		MEST	SYNJ1	LY6G6D			STXBP4
	FGF7		NRN1	RAB43	ZFP2			LAMA2
	SNX17		AKAP7	PCDH7	PDK1			TSHB
	DMXL2		CYB5A	TNFRSF1B	HPCAL4			SERTAD4
	SLC46A1		HOXA2	MCEMP1	ELAVL2			SESN3
	NAA20		SNX22	STAT1	UPK2			CTDSPL
	NYNRIN		FOXF2	GOT1	SIX5			STEAP3
	SYNJ2BP		AGMO	FBXO39	MVB12B			ESRRG
	HUS1B		SHE	RTP4	SNED1			THBS3
	PSG11		LYZL4	TLR3	WBP1			IQCH
	FAM86JP		SLC25A4	LNPEP	NWD2			EGFLAM
	CLTC		IPO11	PDK4	MFAP4			SNED1
	MKX		PPP2CB	GEM	LONRF1			AIFM3
	ABI1		TMTC2	MORC3	CYP39A1			ANGPTL6
	RHEBL1		PPP1R9A	LEO1	OSBPL6			C2orf49
	LRRC6		BMX	HBEGF	SFRP2			ATP2A3
	GJD4		ACSS1	INSL6	SEPTIN3			SEMA4F
	LIME1		NEURL2	NFKBIE	GAS1			PLXNA3
	LOC102606466		RGS3	UBD	FMO5			ZNF174
	FAN1		LTBP3	TDRD12	NARF			NPR2
	GHDC		RAD50	PTGES	AASS			MMP15
	SNX12		REM1	SUSD6	INMT			EPAS1
	SNRPD2		BAIAP2L1	CCL22	ANG			MAP1LC3A
	SRC		FCGRT	MICALL1	DBP			LPCAT1
	LSMEM2		MMGT1	BRINP1	PCSK4			ITGA1
	NEURL1		KMT5C	IGDCC3	SFTPB			COPZ2
	C6orf47		ZNF503	SLA2	PRKCZ			LRRC26
	NUDT6		PCBP3	ANXA1	ESM1			MAOB
	CCDC120		SERPINF1	RARS1	WNT10B			IGF1R
	DIEXF		CCDC126	CSF1	MLC1			PON1
	FAM92A1		AK3	SPTLC2	GPRASP1			NRN1
	SMUG1		NDNF	DOK2	FNDC1			RAB3A
	TSPAN7		WFDC1	CA7	THRB			RASGRP3
	ATXN1L		ANTXR1	XAF1	ANP32A			LYZL4
	MOB3A		RDM1	RAB32	CALML3			LOC728392
	CAPNS2		PLCB1	PLEKHN1	CLEC3B			THRSP
	WSCD2		NPR2	THBS4	TRIM7			GPC6
	RNF125		MARVELD1	EPHA2	AKAP8L			SCRN3
	LOC101927809		TIE1	RIPK1	IRF4			RGS2
	ZNF33B			PDE10A	NKD2			VAT1
	IL16			MBP	SLC15A1			NOTUM
	C17orf51			FKBP1B	KAZALD1			VSNL1
	ADGRD2			TNFAIP8L3	NIPA1			GLI1
	SLC12A3			DMBT1	PLXNB1			NEURL2
	UTRN			OCSTAMP	SLC22A17			CRLF1
	B4GAT1			HAS1	TSC2			SYT7
	RSL1D1			TLR1	CLIP3			SOX18
	LOC101929977			NNMT	MECOM			CHST3
	DCXR			ANGPTL3	SPNS2			GRHPR
	POLR2J			SPEM2	QPCT			BCKDHA
	CWF19L1			HPSE	GSTK1			RDM1
	OBSCN			PACSIN1	VIPR2			MCEE
	OMA1			CCL2	CYP2F1			CALML3
	LOC102724951///LOC102724843///LOC102724219///LOC102723360///LOC389831			CGN	P2RY1			MTURN
	CCL21			AFP	SOX4			MPND
	SUMO3			PSTPIP1	CAV1			EMID1
	OAZ2			FEN1	ZNF148			KIAA1217
	SLC6A20			LY86	PER3			CXADR
	OMP			ARHGAP8	PROCA1			PCMTD2
	DDB1			DCK	SCN3B			ZNF503
	DPT			LPAR1	MID2			ZKSCAN4
	CNOT11			MTFR2	HSBP1L1			PTPRS
	SEC22B			DBF4	MS4A1			MPV17L
	DTL			TREX1	PRXL2B			VIPR2
	ZFP64			CD84	GJA4			BSG
	AP3B1			TREM2	TMIE			SNAP23
	TTC39C			GMPPB	ECM2			ACAP1
	NKAIN2			LIPE	NRP1			SLC34A2
	VIM			PLA2G7	SORL1			NOTCH3
	RTN3			BZW1	NR2F1			DDX46
	IRAK1BP1			MMP8	PTPN4			CCL27
	RNF24			COL4A1	CLEC9A			PTPN3
	PSCA			NLRC5	ABCC3			CBR1
	APOA1			CD86	LYPD6			MAF1
	MYL4			CDKL3	NDP			RNASE4
	URI1			P2RY13	CCDC153			NDP
	FAM150A			PSMA5	HMCN1			LRRC74B
	STK35			KPNA3	FBLN5			MPST
	SMIM24			SOAT2	EFEMP1			RBP7
	PPIA			LRRC59	EDIL3			PTPN4
	LMAN1			DNMT3L	IZUMO4			TMEM119
	CDYL2			CFB	LRRC26			ANP32A
	MUM1			ASB4	RBP7			MACROD1
	SPOPL			RRBP1	CRLF1			AMZ1
	LOC100289230			CACNA1H	ACAP1			PRICKLE1
	TDP2			SDF2L1	PRELP			NUPR2
	COG7			IL1A	RASGEF1A			RGS9
	SLC47A1			TOR1AIP1	STOX2			ENTPD8
	NPM1			ADA	VWF			DIPK2A
	STX16			RGS1	ZKSCAN4			PAQR6
	MEN1			GTSF1L	CCKAR			PINK1
	GNPTAB			C1QB	SLC44A3			KIT
	PLXNB3			SRXN1	CFAP65			IGSF10
	SH3PXD2A			CCR2	PRPS2			HOXA7
	CGGBP1			TLR2	GPR137C			ABLIM3
	NRG3			TMEM252	SH3BGR			GMCL1
	RETSAT			AP3M2	CTDSPL			CLDN8
	SEL1L			ISG20	IDH2			ESR2
	DGKH			FAP	DELE1			ZNF664
	LOC101928045			MANF	GFRA2			EPHB6
	WASH3P			RAB8B	TLN2			ENPEP
	CERS4			IL1B	ABCC9			ST6GALNAC6
	RXFP1			EFR3B	ABCA9			TTC38
	COL20A1			TRIM6	WIF1			ZFAND1
	EXOC1			FFAR4	MEGF10			NDRG2
	MRPL23			SOCS1	HUNK			SLC9A2
	GCA			PCDH10	RPS6KL1			HNMT
	CNGA1			TACR1	DCDC2			ABCA5
	ECM1			SNX20	GLCCI1			DAPL1
	SPRR2G			SCIN	PCDHAC2			RNF170
	PLS1			RIPK3	SMYD3			NR2F1
	MILR1			MRAP	LRP4			MFAP3L
	RHOBTB3			SLC6A17	MBTPS1			FAM181B
	ROPN1B			HIF1A	GXYLT2			MBLAC2
	MTX3			BATF	MFAP5			SLITRK6
	KCNC1			CALCA	PIPOX			CALCOCO1
	MLLT1			CDS1	DUBR			CD19
	SIRPG			CDC45	RTKN2			ARL15
	HDHD2			TSPO	SERF1A			PLCH2
	WDR45B			CST7	PIGZ			WDR6
	TECTA			SCO1	MYOM3			TCAP
	CLYBL			DUSP13	TSPAN13			LRRC23
	MUT			NFKBIA	ATP13A4			ACVR2B
	LINC01482			GJB5	PYGM			ZDHHC1
	GSX2			CD47	RGS2			YPEL1
	SRMS			SPPL2A	TP53BP2			MAOA
	FAM118B			ADAR	VLDLR			GSTT1
	GTPBP6				TNFRSF19			ANK3
	SLC25A10				C1QTNF2			HACL1
	PRRC2B				FAM13A			CLSTN2
	RPL29P2				PM20D1			SMIM11A
	PTEN				EML1			MIB2
	COL28A1				RAB6B			ZMAT4
	RAPGEFL1				TFAP4			ADAM23
	RAPGEF5				MFSD4A			USP11
	RPS6KA3				PXDN			CPNE5
	COLGALT2				TMEM64			SRPK3
	SLC39A5				ADARB1			L3HYPDH
	ZNF397				RNF186			MTCL1
	CLHC1				EPHX1			TMEM150C
	C12orf56				HID1			JMJD8
	LINC00526				CLEC4G			PAM
	ATXN1				MAMDC2			ANKRD24
	CRABP2				LAMA3			GLS2
	MAP1LC3A				AARD			CEP97
	CENPP				SH3RF3			NARF
	DNM1P46				C12orf57			TMEM245
	SPATA20				ARHGEF15			GAS1
	RNASEH2C				AQP1			DUSP26
	ATP2B4				LDHB			ARHGEF25
	CIITA				PPP1R14A			SAPCD1
	RPS11				MEF2C			DNAH6
	CCT5				TMEM94			TXNDC16
	SPINK5				DNASE2			TPGS2
	UPF3A				SLC5A1			AGO1
	CMPK1				SF1			CHST7
	TIGD2				MYO5C			TMEM132D
	KCNK3				ADI1			BEX4
	TTC29				FGFR2			GPIHBP1
	SNX9				DYNC1LI2			CHAD
	TMEM63A				SIX4			N4BP3
	TMEM263				RPRML			THBD
	DNASE1				ENPP6			FAM20A
	YWHAZ				TSNAXIP1			KLF12
	FAR2P1				SLC25A36			INMT
	ABCF3				FZD3			MXRA7
	KRT24				UBE2E3			CPD
	APOE				C9orf50			ALDH4A1
	SLC35E3				MOGAT1			KBTBD11
	DICER1				COL16A1			NOL3
	ACVR1				ACOXL			RIPPLY3
	CCDC113				POMGNT2			CCL21
	JMJD7-PLA2G4B				CYREN			PTPDC1
	RBPJL				CCR6			DHRS3
	SFR1				PDK2			HLA-DOB
	ERVW-1				RNF165			TMEM38A
	WDR72				HMGCS2			KCNN2
	LOC105371374				CLSTN1			C10orf53
	LIPI				PPP2R2C			HSF4
	CSNK1A1				RASGRF2			ADD3
	FAM49A				DNAJC28			NADK2
	AK4				TRO			PIGQ
	SLC38A5				ZMAT4			TLE2
	IARS2				PLCH2			SNTA1
	RPS9				PHACTR2			FCRLA
	VPREB3				MYH7			RALGAPA1
	CYP11B1				UGGT2			PCYOX1
	ENTPD5				PRSS53			CUX2
	APBB2				OLFML2A			ESM1
	TCP10				AKR7A2			RAB6B
	FLJ30901				TGM4			RCN3
	GRN				SOX11			GFRA4
	IL18BP				MATN4			PTPRU
	KCNB1				PTPRM			RECK
	SNX2				ATRNL1			IDS
	SPDYE4				SVIP			CYP1A1
	NUFIP1				ST6GALNAC6			WBP1
	DCAF10				SOX18			SIX5
	MOB1B				LTBP4			MORN1
	AK2				C5			TST
	LRRC37A11P				RIMKLB			ADAMTS10
	ETV5				IL12A			PSTK
	HSD3B7				CFAP70			TMEM35B
	ZNF362				STC1			CFAP20
	POLG2				NUDT12			MGLL
	GLDC				SKIDA1			SPNS2
	ETFDH				FGF1			ST6GALNAC2
	GGA2				AMZ1			GABRP
	LGI4				ZNF704			COX4I2
	LINC00302				TOX3			ARHGEF19
	RPL11				AMHR2			LY6G6D
	CHMP3				CHST8			HES2
	ZNF33A				SORD			ITPR1
	FDPS				TMEM100			KCNA6
	OS9				IFT46			ACP6
	DPF3				DPP8			VPS51
	ANKRD33				HTRA3			MUC20
	ALDH9A1				ATP6V1B1			ESYT3
	ORC3				FGF11			FAM189A2
	STAT6				HYKK			NPW
	UCN				SAP25			NME9
	PABPC3				FAM83B			ABCA1
	ZYG11B				CRYL1			DNAH8
	FZD7				CTSF			SCAMP1
	B3GNT9				IGSF10			SLC5A1
	SLIT3				LRRC74B			SP5
	MTBP				NOXA1			CD300LG
	BCAP29				GCHFR			CARMIL3
	PANX3				PABPC4L			PRXL2B
	GOLGA7				ABHD14B			EPHA1
	FCRLA				LRRN3			PGM2L1
	GYG2				PCMTD2			MFAP4
	NSMCE2				SLC24A3			BDH2
	LINC01102				PRXL2C			NTN4
	PAAF1				SHH			CRNDE
	RPS26				DIXDC1			ARHGEF15
	DPYSL3				PNLIPRP1			CHCHD10
	HEATR5B				MIA			CA14
	MLN				EXOC3L1			TMCC3
	MSMO1				KIF26A			FAM13C
	MRPL36				SOX17			LRRN3
	ELK3				CENPV			NEU2
	NCR2				TAOK2			CCDC153
	CYP24A1				RPRM			SOX7
	P4HA1				TMEM245			PIR
	SMIM11A				TMEM50B			HOXA2
	FAM117B				TMPRSS2			RASL12
	LPCAT1				KCNS3			FAIM2
	NQO1				ARHGEF38			YPEL3
	GPRC5C				CPN1			SPATA6L
	ERO1A				GNG8			MTX3
	PPP3CA				HLA-DMB			SNX21
	GNPDA2				NRN1			SRCIN1
	SLC4A1AP				FAIM2			TTC28
	MRPL17				CYB5A			VAPB
	MAN2A1				HOXA2			RASSF3
	NFYA				SNX22			GOLIM4
	CTAGE6				NFIB			LTBP4
	PCNT				FOXF2			STC1
	LTB4R				LYZL4			CCDC126
	GLRX5				TRPT1			GPR137C
	VMA21				CA14			TNFRSF19
	CCDC191				TBC1D4			ALDH6A1
	RUVBL1				EBF1			NCALD
	PEX13				PPP1R9A			LIMCH1
	DENND5B				BMX			ARHGEF28
	FOLH1				NEURL2			SLC25A35
	NOL9				TMTC2			SYP
	ARHGAP11A				ACSS1			IGFLR1
	HYAL3				RGS3			PYROXD2
	NXPH4				HEPACAM2			HLA-DOA
	PIP4K2C				ZNRF3			MIGA1
	PPIAL4A				LTBP3			ADK
	CYSTM1				JUP			TSPYL4
	TADA2A				SLC1A2			GFRA2
	ADRB3				MPV17L			RGS11
	CD7				COLEC10			CDH4
	NEPRO				LRRIQ3			PTOV1
	SLC39A14				MMGT1			POR
	ADH6				FCGRT			TNXB
	ZNF782				ZNF503			PPP1R14C
	SLCO1A2				P2RX6			ELK3
	HSBP1L1				KMT5C			NGEF
	SNAP29				COL17A1			CBS
	LYRM5				HOXA5			OLFML2A
	NAV1				CELF5			TCEAL1
	PTPN4				AK3			OGT
	ZNF256				NDNF			ACOXL
	USP16				CAMK2A			CACNA2D1
	AP3S1				WFDC1			ACSS1
	MACROD2				SAPCD1			C19orf71
	PRELID1				ANTXR1			LDHB
	PCDHGA12				RDM1			VMAC
	PRELP				SLC6A15			NEO1
	TIMM10				PLCB1			CCDC92
	MTERF4				NPR2			MAPK8IP3
	GTF3C4				MARVELD1			FANCC
	FZD4				MXI1			RAPSN
	RPS6KL1							RTKN2
	PRR30							SLC25A4
	PABPC4							TTYH3
	WDFY1							CR2
	MYOM3							CERS4
	ZBTB47							HTATSF1
	SLC22A15							LRRC20
	UGT2B28							DHTKD1
	C1QTNF2							SYTL2
	TWISTNB							KCNH2
	MRPL10							NR1D2
	RER1							VWF
	LINC00880							MOB3B
	CLEC4G							ARAP3
	MARC1							PLOD2
	POU4F1							C4orf33
	SLC22A24							ITGB5
	LOC149703							TAOK2
	PNKP							TBC1D30
	DANCR							PMP22
	BUD31							RNF207
	HS3ST2							ZNRF3
	LNPEP							MAGI2
	DAG1							TGM4
	CIB1							SMAD5
	DYNC1LI2
	C19orf18
	GMDS-AS1
	MRPL12
	SACM1L
	TSNAXIP1
	DMAP1
	EI24
	SLC35E4
	PPP2R2C
	JHDM1D-AS1
	TBC1D10B
	LGALS8-AS1
	NONO
	COX7B
	RNF214
	HOXC13
	ARCN1
	ZFP36L2
	UAP1L1
	MPV17
	MED12L
	TIMP2
	LTBP4
	ACSL4
	CLUAP1
	NUDT12
	PSTPIP1
	API5
	DOT1L
	ADCK2
	HOPX
	STAC
	FAM83B
	NDRG1
	GCHFR
	MCM8
	RPS19BP1
	CDH6
	FOXN4
	VWA5B1
	OTOP3
	GAK
	RPS6KB1
	PCDHB13
	NAT8B
	PARVA
	PPP2CB
	CHCHD2
	BMX
	FAM47E
	RIPK3
	LEPROT
	HIF1A
	SMU1
	SUN3
	CISD2
	H1FNT
	KSR2
	TCN2
	NXN
	TUBA1C
	CDS1
	CYFIP1
	DUSP13
	TM9SF4
	RPS16
	HSD17B11
	RPLP2
	NR2F6
	FLJ20021
	MGAT4B
	PCNX3
	TMEM144
	KDR
	SLC25A21
	HSP90B1
	OTUD5
	PITPNM1
	WBP11
	PPP2R1B
	CALM3
	THOC7
	KIAA0040
	DCTPP1
	RIMS4
	THRA
	SIPA1L1
	DGUOK
	HMGN3
	AIG1
	UTP18
	CYP4F29P
	TACC2
	BRCC3
	FLJ30679
	ERMAP
	KIF1C
	FAM13A-AS1
	ZFYVE28
	PRKCH
	CUX1
	INHBE
	IDNK
	DHH
	TCP11L1
	TEAD4
	CAND1
	UBE2E1
	C19orf33
	VARS2
	CCNY
	MAP1LC3B
	DNAAF2
	GPAA1
	SERPINA2///SERPINA1
	ARRDC1
	CXCL12
	C6orf106
	APITD1
	APBB1IP
	LMX1A
	PDZD3
	GTF2A1
	STMND1
	PLEKHB1
	PGBD1
	MTURN
	SCFD2
	NIPAL3
	NT5E
	ZNF519
	OR7E24
	KCNJ5
	MFSD11
	BEX1
	PDE4DIP
	ECH1
	MICU2
	DEFA5
	CCDC171
	MED22
	GSS
	LOC100129503
	SAMM50
	UQCRH
	USP54
	MRPS6
	DCAF11
	AASDHPPT
	RHEB
	KIAA1324
	AKAP5
	RAI14
	CTRB2
	CD151
	GPS2
	POLD2
	ACKR2
	EMP3
	SIVA1
	PTPRO
	NKAIN4
	GNRH1
	GNRHR
	WDR81
	LMNTD2
	KLHDC3
	CENPC
	NCDN
	CLC
	ZBTB44
	PSMD7
	TSPAN6
	LOC101927598
	ZNF37BP
	SUPT4H1
	ZNF589
	VAV3
	KIAA0196
	GLB1L3
	POC1A
	JAGN1
	PRG2
	ERVH-6
	TOLLIP
	VIMP
	PYGO2
	ALKBH4
	PTPRK
	PQBP1
	USP13
	AP5Z1
	OXCT1
	FLJ37201
	COPG2
	LOC100132790
	C16orf46
	UBL3
	TTK
	RPL27A
	CCDC71
	SLC33A1
	DLK2
	CARMIL3
	COA6
	GLIDR
	LILRA4
	CCDC90B
	SH3KBP1
	PON2
	OSBPL10
	C20orf197
	UBA1
	NEMF
	BCL10
	TDP1
	IFI27L1
	TXNDC15
	DGKA
	ARHGEF7
	C4orf17
	DBIL5P
	ZNF443
	INSRR
	FANCI
	C19orf12
	CLIC1
	KCNQ3
	SPAG5
	DERL1
	UQCRQ
	MAL2
	PPWD1
	ONECUT2
	ABCD4
	EXTL1
	MYLK
	ANGPTL8
	MFSD3
	CFI
	LENG8
	MARK1
	FOXD2-AS1
	GRB10
	UFM1
	ZMYND8
	CNPPD1
	MIR31HG
	INTS3
	NEK9
	RIN3
	LRRC75B
	CARF
	SECISBP2
	HDAC8
	COX11
	BORCS7
	SLC35G1
	PHACTR3
	UBE3B
	VAMP5
	ZNF792
	EGFL8
	C1orf131
	MAB21L3
	PLEKHA3
	TCTA
	SFRP4
	DBNL
	CEBPG
	SLC25A46
	CCL23
	TMEM185B
	FAM118A
	PAGR1
	LOC100128398
	MMS22L
	RPL17
	SP100
	ANGPTL6
	PAPD4
	LOC407835
	C2
	PHLDB1
	HSD3B2
	CALML4
	AZU1
	HSPB2
	VPS13C
	HIC2
	FMO1
	MANBA
	TLCD2
	XCR1
	RRP1B
	FAM81A
	DMWD
	NOX3
	CLNS1A
	CASC1
	PSORS1C2
	HAS3
	CDK19
	ZNF136
	LHB
	MAPK8IP3
	MMAB
	EIF2AK1
	SHISA4
	MPND
	MRPL58
	IL10RA
	RBMXL1
	GMPR2
	LOC105371763
	PGLYRP1
	ACSM1
	UQCRC2
	PCYOX1L
	ERCC4
	KIDINS220
	RPL32
	CSPG5
	PTDSS2
	PRELID3A
	UHRF2
	CLCA4
	FCER1G
	MRPS16
	ZBED3-AS1
	HTR3D
	PTOV1
	SIX3
	RAB23
	GUCY1B2
	SCAMP4
	LOC101928377
	C11orf70
	CFAP52
	ZNF578
	SLC52A3
	METTL6
	LPA
	LOC105274304
	TMEM258
	TOX2
	PRKD1
	SCRIB
	SASH1
	TMA7
	COX6A1
	TPTE2P6
	CAMTA1
	PYCR2
	TESC
	RPS15
	SIMC1
	KREMEN1
	PLS3
	PSIP1
	KCTD18
	ATRAID
	MOAP1
	PLCXD1
	PSMC4
	WDR3
	RPL30
	SLFN13
	THBS2
	PTPN1
	PDXDC1
	MND1
	PLEK2
	FCF1
	C10orf95
	PIGG
	NACAP1
	DPP6
	BCLAF1
	MIB1
	GCLM
	CFAP161
	CTNNBIP1
	COA5
	LXN
	SARM1
	MBOAT1
	MYCT1
	VLDLR-AS1
	FAH
	TEAD2
	PRDX2
	IL1RAPL2
	IGFBP4
	C17orf58
	KLF9
	FBXO25
	LGI3
	TNFSF12
	C19orf73
	LOC101927021
	SQRDL
	FLOT2
	ZBTB11-AS1
	RPL22
	GIPR
	TAF1C
	TMEM246
	CASP3
	MED24
	RAB5C
	C16orf62
	EPB41L3
	SEPT2
	FBXL17
	TBC1D13
	DEFB106B
	SPAG5-AS1
	CASC3
	BANF1
	RBM4
	FLVCR1
	NUDT2
	GRK6
	OR7E156P
	ADAMTS8
	RNF121
	FUT3
	GART
	ZNF683
	SF3A2
	GFI1
	TMA16
	WBSCR22
	VPS13D
	UNC5C
	KLK7
	LAMP2
	TAS2R13
	HERC3
	CAMK1D
	PIP4K2A
	SMAGP
	GHR
	ESRP1
	CRYM
	FAM86FP
	LINC01260
	LANCL1
	LOC100506634
	RNPEP
	TOM1L2
	SERP2
	RFK
	VTN
	TCOF1
	TMEM9B
	UGT2B4
	FSD1
	PADI3
	PPOX
	CACFD1
	TMEM60
	ATP5A1
	CEP83-AS1
	AGPAT2
	PTPRU
	SHPK
	HTATSF1
	RPL34
	ATP5C1
	LINC00626
	ZFAND6
	OR7C2
	NKIRAS2
	OVOL2
	SYT7
	MFI2-AS1
	TMEM35A
	CPSF2
	BARX1
	C1QBP
	COL5A2
	HOXA4
	ABLIM1
	SEC14L2
	HIPK1-AS1
	MNX1-AS1
	SSTR5-AS1
	CREB3
	CYP27A1
	TSPYL2
	HNRNPA0
	ST6GALNAC3
	PIF1
	ATP6V0E2-AS1
	METAP1
	FGFR1OP
	POU3F4
	TRBV5-4
	TAX1BP1
	AP1S3
	TMEM47
	GNAZ
	DBF4B
	ADGRE5
	TAC1
	HN1
	ERP29
	PEX1
	ROMO1
	KCNE1
	PI4KB
	CA9
	TELO2
	SPACA6
	CCDC106
	METTL7A
	FLJ33534
	TERF1
	EMBP1
	RPS5
	PRDM12
	YIPF4
	UQCRFS1
	UNC45A
	ROGDI
	LMO4
	NAGPA
	FAM111A
	CBFB
	ATP5G3
	HEBP2
	RFC5
	C11orf49
	FLII
	CCNI
	AQP10
	NOL4L
	CC2D2A
	GPR4
	DNAJA3
	SGCA
	PAF1
	NR3C2
	CHTF18
	SMC3
	SMAD1
	COG6
	SLC4A9
	SMC6
	CRAT
	PARK7
	LTBP1
	VAC14
	TAF7
	PRICKLE3
	BLOC1S5-TXNDC5///TXNDC5
	DHRSX
	PLEKHA5
	SYCP2
	CEP170B
	VTA1
	MPLKIP
	TNFAIP6
	ARSE
	HOOK1
	FITM2
	FAM174B
	CCNB3
	ZNF529-AS1
	SPTBN2
	ZNF747
	C1QTNF7
	RPLP0P2
	LOC100130856
	PCSK1
	NOLC1
	HNRNPM
	RASSF8
	SKA2
	C1QA
	RPL26L1
	LOC107133515
	FECH
	HAUS5
	SEPT6
	MINK1
	PRAMEF1
	USP6NL
	GUCY2D
	RASL12
	ZNF32
	ZNF446
	TSEN15
	CA4
	LRRC41
	CCDC134
	CMTM4
	DCAF4
	CLN3
	PDCD5
	ANKRD6
	LOC100506476
	NUMA1
	KCND1
	NDUFA4
	TP53TG3
	ABHD13
	FNDC3B
	PRR12
	HEATR1
	ADGRG3
[truncated: 9,618 more rows]

## Sheet: Modules
SARS-CoV-1 DEG and interaction map (MCL Clustering; inflation parameter = 2.5) 1109 Conserved SARS-CoV-1 DEGs + 245 SARS-CoV-1 human virus-host interactants + 17 both)
MCL Cluster	Gene	Conserved in CoV-1 (Y/N)	SARS-CoV-1 Interactant	Conserved in CoV-2 (Y/N)	SARS-CoV-2 Interactant
1	CCRL2	yes	no	no	no
1	TGM2	yes	no	no	no
1	ACKR4	yes	no	no	no
1	RAP2A	yes	no	no	no
1	CCKAR	yes	no	no	no
1	FFAR4	yes	no	no	no
1	NPW	yes	no	no	no
1	TACR2	yes	no	no	no
1	CCL20	yes	no	no	no
1	CXCL16	yes	no	no	no
1	FPR1	yes	no	no	no
1	CXCL9	yes	no	no	no
1	GPSM1	yes	no	no	no
1	CNR2	yes	no	no	no
1	CXCR2	yes	no	no	no
1	CCL19	yes	no	no	no
1	APLNR	yes	no	no	no
1	CX3CR1	yes	no	no	no
1	EDNRB	yes	no	no	no
1	GPR65	yes	no	no	no
1	P2RY13	yes	no	no	no
1	HCRTR1	yes	no	no	no
1	CXCL10	yes	no	yes	no
1	GRP	yes	no	no	no
1	TBXA2R	yes	no	no	no
1	ARHGEF25	yes	no	no	no
1	CXCL13	yes	no	no	no
1	P2RY14	yes	no	no	no
1	CCL27	yes	no	no	no
1	FPR2	yes	no	no	no
1	PTGFR	yes	no	no	no
1	APLN	yes	no	no	no
1	LPAR3	yes	no	no	no
1	CCL21	yes	no	no	no
1	PLCB1	yes	no	no	no
1	P2RY1	yes	no	no	no
1	CCL5	yes	no	yes	no
1	PTAFR	yes	no	yes	no
1	NPY1R	yes	no	no	no
1	CXCL12	yes	no	no	no
1	GPR31	yes	no	no	no
1	C3AR1	yes	no	no	no
1	OPRM1	yes	no	no	no
1	PLCB2	yes	no	no	no
1	BDKRB1	yes	no	no	no
1	GPR84	yes	no	no	no
1	ADCY9	yes	no	no	no
1	ADRB3	yes	no	no	no
1	RAMP1	yes	no	yes	no
1	VIPR2	yes	no	no	no
1	GNG7	yes	no	no	no
1	GNG11	yes	no	yes	no
1	GNG13	yes	no	no	no
1	TSHB	yes	no	no	no
1	CALCRL	yes	no	no	no
1	PTGIR	yes	no	no	no
1	CALCR	yes	no	no	no
1	ADRB1	yes	no	no	no
1	VIPR1	yes	no	no	no
1	HTR7	yes	no	no	no
1	GNG8	yes	no	no	no
1	ADM	yes	no	yes	no
1	CALCA	yes	no	no	no
1	GNB4	yes	no	no	no
1	SCT	yes	no	no	no
2	UBE2L3	yes	no	no	no
2	BTBD3	yes	no	no	no
2	TSC22D3	yes	no	no	no
2	SGK1	yes	no	yes	no
2	ENC1	yes	no	no	no
2	ZER1	yes	no	no	no
2	NEURL2	yes	no	no	no
2	CAND1	yes	no	no	no
2	PARP11	yes	no	no	no
2	LONRF1	yes	no	no	no
2	FBXL5	yes	no	no	no
2	UBA7	yes	no	yes	no
2	KLHL21	yes	no	no	no
2	LTN1	no	yes	no	no
2	BTBD6	yes	no	no	no
2	NEDD4	yes	no	no	no
2	UBE2L6	yes	no	yes	no
2	TRIM69	yes	no	no	no
2	HECTD1	no	yes	no	yes
2	LMO7	no	yes	no	no
2	FBXL12	no	yes	no	yes
2	TRAF7	no	yes	no	no
2	HERC2	no	yes	no	no
2	MIB2	yes	no	no	no
2	UBE2D3	yes	no	no	no
2	RNF19B	yes	no	no	no
2	ASB13	yes	no	no	no
2	ASB4	yes	no	no	no
2	UBE3C	no	yes	no	no
2	UBE2E3	yes	no	yes	no
2	FBXL20	yes	no	no	no
2	TRIM21	yes	no	yes	no
2	KLHL25	yes	no	no	no
2	ANAPC13	yes	no	no	no
2	HERC6	yes	no	yes	no
2	KLHL9	yes	no	no	no
2	RNF130	yes	no	no	no
2	KLHL13	yes	no	no	no
2	UBE2A	yes	no	no	no
2	TRIM4	no	yes	no	no
2	RNF114	yes	no	no	no
2	FBXL16	yes	no	no	no
2	AREL1	yes	no	no	no
2	STUB1	no	yes	yes	no
2	UBR4	no	yes	yes	no
2	UBE2N	yes	no	no	no
2	SOCS3	yes	no	yes	no
2	SOCS1	yes	no	no	no
2	FBXL7	yes	no	no	no
2	ANAPC11	yes	no	yes	no
2	WWP1	yes	no	no	no
3	TGFBI	yes	no	no	no
3	HS2ST1	yes	yes	no	yes
3	B3GAT3	no	yes	no	no
3	MGAT3	yes	no	no	no
3	NDST1	yes	no	no	no
3	SCARB1	no	yes	no	yes
3	ABCA1	yes	no	no	no
3	SORL1	yes	no	no	no
3	PLTP	yes	no	no	no
3	MSR1	yes	no	no	no
3	APOC2	yes	no	no	no
3	SDC3	yes	no	no	no
3	GPC6	yes	no	no	no
3	VLDLR	yes	no	no	no
3	PON1	yes	no	no	no
3	HSPG2	yes	no	no	no
3	MMP15	yes	no	no	no
3	MMP13	yes	no	no	no
3	MMP14	yes	no	no	no
3	LAMB2	yes	no	no	no
3	TIMP1	yes	no	no	no
3	LTBP1	yes	no	yes	no
3	SHISA5	yes	no	yes	no
3	CSF1	yes	no	yes	no
3	APLP2	yes	no	no	no
3	QSOX1	yes	no	no	no
3	MBTPS1	yes	no	no	no
3	TMEM132A	yes	no	no	no
3	MGAT4A	yes	no	no	no
3	GPC3	yes	no	yes	no
3	APOE	yes	no	no	no
3	FAM20A	yes	no	no	no
3	VWA1	yes	no	no	no
3	NOTUM	yes	no	no	no
3	MXRA8	yes	no	no	no
3	CHRDL1	yes	no	yes	no
3	AFP	yes	no	no	no
3	P4HB	no	yes	no	no
4	USP25	yes	no	yes	no
4	NLRC5	yes	no	yes	no
4	DHX58	yes	no	yes	no
4	IFNB1	yes	no	no	no
4	SAMHD1	yes	no	yes	no
4	IRF1	yes	no	yes	no
4	TRIM6	yes	no	no	no
4	ISG20	yes	no	yes	no
4	TRIM29	yes	no	no	no
4	IFI35	yes	no	yes	no
4	XAF1	yes	no	yes	no
4	IRF9	yes	no	yes	no
4	IRF5	yes	no	yes	no
4	IFI44L	yes	no	yes	no
4	STAT2	yes	no	yes	no
4	ADAR	yes	no	yes	no
4	IFIT2	yes	no	yes	no
4	TRIM2	yes	no	no	no
4	TRIM14	yes	no	yes	no
4	MT2A	yes	no	no	no
4	OAS3	yes	no	yes	no
4	IRF4	yes	no	no	no
4	BST2	yes	no	yes	no
4	EGR1	yes	no	yes	no
4	TRIM25	yes	no	yes	no
4	RNF135	yes	no	no	no
4	IFIH1	yes	no	yes	no
4	OASL	yes	no	yes	no
4	IRF7	yes	no	yes	no
4	MX1	yes	no	yes	no
4	ISG15	yes	no	yes	no
4	DDX58	yes	no	yes	no
4	RSAD2	yes	no	yes	no
4	USP18	yes	no	yes	no
5	SLC22A17	yes	no	no	no
5	CD274	yes	no	yes	no
5	PDCD1	yes	no	no	no
5	TAP1	yes	no	yes	no
5	TAP2	yes	no	yes	no
5	TAPBP	yes	no	yes	no
5	TAPBPL	yes	no	no	no
5	CALR	no	yes	no	no
5	LCN2	yes	no	no	no
5	HPSE	yes	no	no	no
5	GHDC	no	yes	no	no
5	CHI3L1	yes	no	no	no
5	SLPI	yes	no	no	no
5	ERP44	no	yes	no	yes
5	MMP8	yes	no	no	no
5	YPEL5	no	yes	no	no
5	PTX3	yes	no	yes	no
5	QPCT	yes	no	no	no
5	CSTB	yes	no	no	no
5	LRG1	yes	no	no	no
5	TNFAIP6	yes	no	no	no
5	ALDOC	yes	no	no	no
5	CD72	yes	no	no	no
5	FCGRT	yes	no	no	no
5	TIMP2	yes	no	yes	no
5	ORM1	yes	no	no	no
5	PTPN6	yes	no	no	no
5	B2M	yes	no	no	no
6	CMSS1	no	yes	yes	no
6	SURF6	no	yes	no	no
6	GNL3	yes	no	no	no
6	NOL10	no	yes	no	yes
6	NGDN	no	yes	no	yes
6	RIOK3	yes	no	no	no
6	AATF	no	yes	no	yes
6	NOP10	yes	no	yes	no
6	RPF2	yes	no	no	no
6	RSL1D1	no	yes	no	no
6	PNO1	yes	no	no	no
6	DDX10	no	yes	no	yes
6	EXOSC7	yes	no	no	no
6	NOC4L	yes	no	no	no
6	UTP20	no	yes	no	no
6	RRP9	no	yes	no	yes
6	BMS1	no	yes	no	no
6	EXOSC8	no	yes	no	yes
6	NOP58	yes	no	no	no
6	DHX37	no	yes	no	no
6	HEATR1	no	yes	no	no
6	MPHOSPH10	no	yes	no	yes
6	EXOSC3	no	yes	no	yes
6	DCP2	yes	no	no	no
6	ZFP36	yes	no	yes	no
6	EXOSC5	no	yes	no	yes
7	ASPM	yes	no	no	no
7	FMNL2	yes	no	no	no
7	ARHGAP21	yes	no	no	no
7	RTKN	yes	no	no	no
7	ARHGEF15	yes	no	no	no
7	RND1	yes	no	no	no
7	PPP1R14A	yes	no	yes	no
7	ARHGEF38	yes	no	yes	no
7	MYO9A	no	yes	no	no
7	SEMA4D	yes	no	no	no
7	ARHGEF19	yes	no	no	no
7	FAM13A	yes	no	no	no
7	ARHGEF17	yes	no	no	no
7	ARHGEF9	yes	no	yes	no
7	ARAP3	yes	no	no	no
7	RHOU	yes	no	no	no
7	MYH10	yes	no	yes	no
7	MYL6B	no	yes	no	no
7	MYL9	yes	no	no	no
7	MYH7	yes	no	no	no
7	RHOB	yes	no	yes	no
7	MYH14	yes	yes	no	no
7	PPP1R12B	no	yes	no	no
7	CIT	yes	no	no	yes
7	RHOC	yes	no	no	no
7	MYH9	no	yes	no	no
8	MARC1	no	yes	no	no
8	ENTPD5	yes	no	no	no
8	IMPDH2	no	yes	no	yes
8	PTGES	yes	no	no	no
8	CBR1	yes	no	no	no
8	CD81	yes	no	no	no
8	CR2	yes	no	no	no
8	CPN1	yes	no	no	no
8	CFB	yes	no	yes	no
8	C6	yes	no	no	no
8	CD19	yes	no	no	no
8	NEU2	yes	no	no	no
8	C5	yes	no	no	no
8	FABP5	yes	no	no	no
8	STK11IP	no	yes	no	no
8	GRN	yes	no	no	no
8	RNASE2	yes	no	no	no
8	HEBP2	yes	no	no	no
8	PTGES2	no	yes	no	yes
8	IMPDH1	yes	no	yes	no
8	GLA	no	yes	no	yes
8	C3	yes	no	yes	no
8	PLAC8	yes	no	yes	no
8	CYB5R3	no	yes	no	yes
8	VAT1	yes	no	no	no
8	FUCA2	no	yes	yes	no
9	PIM1	yes	no	yes	no
9	MYO18A	no	yes	no	no
9	IL13RA1	yes	no	no	no
9	IL20RB	yes	no	no	no
9	BATF	yes	no	no	no
9	FCER2	yes	no	no	no
9	RORA	yes	no	no	no
9	IL1R2	yes	no	no	no
9	IL1A	yes	no	yes	no
9	IL1RN	yes	no	no	no
9	PTPN2	yes	no	no	no
9	IL10RA	yes	no	yes	no
9	IL1B	yes	no	no	no
9	CCL2	yes	no	yes	no
9	CSF3	yes	no	no	no
9	FGF1	yes	no	no	no
9	CD86	yes	no	no	no
9	IL10	yes	no	no	no
9	CD40	yes	no	no	no
9	NMI	yes	no	no	no
9	STAT3	no	yes	no	no
9	IL15RA	yes	no	yes	no
9	IL2RB	yes	no	no	no
9	EIF2AK2	yes	no	no	no
9	STAT1	yes	no	no	no
9	IL6	yes	no	yes	no
10	EIF2B1	no	yes	yes	no
10	SRP19	no	yes	no	yes
10	SRP72	no	yes	no	yes
10	PRRC2B	yes	no	no	yes
10	PLEC	yes	no	no	no
10	EIF3L	no	yes	no	no
10	RPL22	yes	no	no	no
10	EIF2S2	yes	no	no	no
10	EIF3K	no	yes	no	no
10	EIF3M	no	yes	no	no
10	EIF3E	no	yes	no	no
10	EIF3J	no	yes	no	no
10	EIF3A	no	yes	no	no
10	EIF3I	no	yes	no	no
10	EIF3H	no	yes	no	no
10	RPL36	no	yes	no	yes
10	RPL27A	yes	no	no	no
10	RPL31	yes	no	no	no
10	EIF3B	no	yes	no	no
10	EIF3F	no	yes	no	no
10	EIF3G	no	yes	no	no
10	EIF3C	no	yes	no	no
10	EIF3D	no	yes	no	no
10	RPS11	yes	no	no	no
10	PABPC1	no	yes	no	yes
11	KIF26B	yes	no	yes	no
11	KIFC2	yes	no	no	no
11	WDR19	yes	no	no	no
11	IFT80	yes	no	no	no
11	DYNLRB2	yes	no	no	no
11	IFT46	yes	no	no	no
11	GOLGB1	no	yes	no	yes
11	COPG1	no	yes	no	no
11	KDELR1	no	yes	no	no
11	COPG2	no	yes	no	no
11	COPZ2	yes	no	no	no
11	NCALD	yes	no	no	no
11	AFTPH	yes	no	no	no
11	HLA-DMB	yes	no	yes	no
11	KIF26A	yes	no	no	no
11	HLA-DOB	yes	no	yes	no
11	HLA-DOA	yes	no	no	no
11	DYNC2H1	yes	no	no	no
11	DYNLL2	yes	no	no	no
11	ZWINT	no	yes	no	no
11	DYNC1LI2	yes	no	no	no
11	DYNC1I2	no	yes	no	no
12	NFIB	yes	no	no	no
12	RBM41	no	yes	no	yes
12	POLR3G	yes	no	no	no
12	NFIA	yes	no	no	no
12	INTS7	no	yes	no	no
12	SF1	yes	no	no	no
12	HNRNPH3	yes	no	no	no
12	DDX21	yes	no	no	yes
12	NFIC	yes	no	no	no
12	MAFB	yes	no	no	no
12	EGR2	yes	no	no	no
12	INTS6	no	yes	yes	no
12	HNRNPC	yes	no	no	no
12	CPSF3	no	yes	no	no
12	PPIL3	no	yes	no	yes
12	SLU7	no	yes	no	yes
12	HNRNPUL1	yes	no	no	no
12	POLR2E	yes	no	no	no
12	ELAVL2	yes	no	no	no
12	DDX46	yes	no	no	no
12	PABPN1	no	yes	no	no
13	CEP350	no	yes	yes	yes
13	HAUS1	yes	no	no	no
13	NUMA1	yes	no	no	no
13	TUBGCP3	no	yes	no	yes
13	CEP250	no	yes	no	yes
13	CEP70	yes	no	no	no
13	CEP131	no	yes	yes	no
13	CDK5RAP2	no	yes	no	yes
13	CEP97	yes	no	no	no
13	PCNT	yes	yes	no	yes
13	ALMS1	yes	no	no	no
13	TMEM67	yes	no	yes	no
13	PCM1	no	yes	no	no
13	CCP110	no	yes	no	no
13	NINL	no	yes	no	yes
13	TUBGCP2	no	yes	no	yes
13	CEP135	no	yes	no	yes
13	CEP290	no	yes	no	no
13	MKS1	yes	no	no	no
13	PRKACA	no	yes	no	yes
13	FGFR1OP	no	yes	no	no
14	ARHGAP8	yes	no	no	no
14	PTPN3	yes	no	no	no
14	ATP6V1C2	yes	no	no	no
14	TCIRG1	yes	no	no	no
14	HIP1	yes	no	no	no
14	SGIP1	yes	no	no	no
14	REPS2	yes	no	no	no
14	LRP2	yes	no	yes	no
14	SYNJ1	yes	no	yes	no
14	TFRC	yes	no	no	no
14	SH3D19	yes	no	no	no
14	SORT1	yes	no	no	no
14	SNAPIN	no	yes	no	no
14	CPD	yes	no	no	no
14	IL7R	yes	no	no	no
14	ARRB1	yes	no	yes	no
14	AP1M2	yes	no	no	no
14	SH3GL2	yes	no	no	no
14	DNASE2	yes	no	no	no
15	AKTIP	yes	no	no	no
15	PSMB8	yes	no	no	no
15	PRICKLE1	yes	no	no	no
15	PSMA5	yes	no	no	no
15	PSMB10	yes	no	no	no
15	PSME2	yes	no	no	no
15	MPND	yes	no	no	no
15	EGLN1	yes	no	no	no
15	TNFSF14	yes	no	no	no
15	TNFRSF12A	yes	no	no	no
15	NFKBIE	yes	no	yes	no
15	UBD	yes	no	yes	no
15	CCDC92	yes	no	no	no
15	TNFSF13B	yes	no	no	no
15	PSME1	yes	no	no	no
15	OAZ2	yes	no	no	no
15	PSMB9	yes	no	no	no
15	PSMC4	no	yes	no	no
16	PGM5	yes	no	no	no
16	RAPSN	yes	no	no	no
16	CAPN1	no	yes	no	no
16	MLC1	yes	no	no	no
16	SEMA7A	yes	no	yes	no
16	TCAP	yes	no	no	no
16	TPM1	no	yes	no	no
16	TPM4	no	yes	no	no
16	ITGA1	yes	no	no	no
16	CHL1	yes	no	no	no
16	XPO4	no	yes	no	no
16	SGCB	yes	no	no	no
16	SGCE	yes	no	no	no
16	SSPN	yes	no	no	no
16	UTRN	yes	no	no	no
16	DMD	yes	no	no	no
16	SNTA1	yes	no	yes	no
16	MYLK	yes	no	no	no
17	SRPX2	yes	no	no	no
17	NADK2	yes	no	no	no
17	NNT	yes	no	no	no
17	ALPL	yes	no	no	no
17	CPM	yes	no	no	no
17	LY6G6D	yes	no	no	no
17	RECK	yes	no	no	no
17	RTN4RL1	yes	no	no	no
17	NRN1	yes	no	no	no
17	ART4	yes	no	no	no
17	NUDT12	yes	no	no	no
17	NAMPT	yes	no	no	no
17	BST1	yes	no	no	no
17	SCAMP1	yes	no	no	no
17	PGRMC1	yes	no	yes	no
17	PLAUR	yes	no	yes	no
17	TNFRSF1B	yes	no	yes	no
18	SELE	yes	no	no	no
18	SPPL2A	yes	no	no	no
18	RNF31	yes	no	no	no
18	CLIP3	yes	no	yes	no
18	CFLAR	yes	no	no	no
18	DAXX	yes	no	no	no
18	SMPD3	yes	no	no	no
18	NR2F1	yes	no	no	no
18	TLR3	yes	no	yes	no
18	RIPK1	yes	yes	no	yes
18	FASLG	yes	no	no	no
18	ZBP1	yes	no	yes	no
18	MLKL	yes	no	yes	no
18	RIPK3	yes	no	no	no
18	BIRC2	yes	no	no	no
18	TNF	yes	no	yes	no
19	CTHRC1	yes	no	no	no
19	WLS	no	yes	no	no
19	ROR2	yes	no	no	no
19	WIF1	yes	no	no	no
19	RNF43	yes	no	no	no
19	FZD7	yes	no	no	no
19	ZNRF3	yes	no	no	no
19	SERPINF1	yes	no	no	no
19	FZD6	yes	no	no	no
19	FZD3	yes	no	no	no
19	FZD2	yes	no	yes	no
19	WNT10B	yes	no	no	no
19	WNT1	yes	no	no	no
19	LRP6	yes	no	no	no
19	SFRP1	yes	no	no	no
20	POLA2	no	yes	no	yes
20	FANCD2	no	yes	no	no
20	TIMELESS	yes	no	no	no
20	PRIM2	no	yes	no	yes
20	MCM10	yes	no	no	no
20	FANCI	no	yes	no	no
20	TEX15	yes	no	no	no
20	FANCC	yes	no	no	no
20	MAD2L2	yes	no	no	no
20	PRIM1	no	yes	no	yes
20	POLD1	no	yes	no	no
20	POLA1	no	yes	no	yes
20	DCLRE1C	yes	no	yes	no
20	RPA1	yes	no	no	no
20	MSH2	yes	no	no	no
21	GLRX	yes	no	no	no
21	IGFBP6	yes	no	yes	no
21	KLK1	yes	no	no	no
21	CRLF1	yes	no	no	no
21	LIFR	yes	no	no	no
21	IGFBP2	yes	no	no	no
21	CTF1	yes	no	no	no
21	IGF1R	yes	no	no	no
21	PLAT	yes	no	yes	yes
21	SCCPDH	no	yes	no	yes
21	NHLRC2	yes	no	no	no
21	SERPINE1	yes	no	yes	no
21	F13A1	yes	no	no	no
21	IGF1	yes	no	no	no
22	DUSP2	yes	no	yes	no
22	PPID	yes	no	no	no
22	FKBP5	yes	no	no	no
22	DUSP8	yes	no	yes	no
22	TTC27	no	yes	no	no
22	IL17RD	yes	no	no	no
22	SND1	no	yes	no	no
22	ZC3HAV1	yes	no	yes	no
22	DUSP3	yes	no	no	no
22	FGFR4	yes	no	no	no
22	ESR2	yes	no	no	no
22	ARAF	yes	no	no	no
22	MARK3	no	yes	no	yes
22	MAPK3	yes	no	no	no
23	FOSL1	yes	no	yes	no
23	CRYZ	yes	no	yes	no
23	POR	yes	no	no	yes
23	DCXR	yes	no	no	no
23	CREM	yes	no	no	no
23	TRIB1	yes	no	no	no
23	CREB5	yes	no	yes	no
23	FOSL2	yes	no	no	no
23	JUNB	yes	no	yes	no
23	AKR7A2	yes	no	yes	no
23	FOSB	yes	no	yes	no
23	FXYD2	yes	no	no	no
23	FOS	yes	no	yes	no
24	UPP1	yes	no	no	no
24	ADA	yes	no	no	no
24	PDE2A	yes	no	no	no
24	AK7	yes	no	no	no
24	ADK	yes	no	no	no
24	PDE8B	yes	no	no	no
24	TK2	no	yes	no	no
24	DCK	yes	no	no	no
24	GDA	yes	no	no	no
24	XDH	yes	no	yes	no
24	NT5C3A	yes	no	yes	no
24	PNP	yes	no	no	no
24	AK3	yes	no	no	no
25	ALDH1B1	yes	no	no	no
25	SAT1	yes	no	no	no
25	ALDH1A3	yes	no	no	no
25	HNMT	yes	no	no	no
25	SAT2	yes	no	no	no
25	SMOX	yes	no	no	no
25	KYNU	yes	no	no	no
25	DDC	yes	no	no	no
25	IDO1	yes	no	yes	no
25	MAOA	yes	no	no	no
25	MAOB	yes	no	yes	no
25	INMT	yes	no	no	no
26	CRTAP	yes	no	no	no
26	PCOLCE2	yes	no	yes	no
26	COL3A1	yes	no	no	no
26	COL27A1	yes	no	no	no
26	COL14A1	yes	no	no	no
26	PLOD2	yes	no	no	yes
26	PLOD3	no	yes	no	no
26	COL4A6	yes	no	no	no
26	COLGALT1	no	yes	no	yes
26	COLGALT2	yes	no	no	no
26	COL16A1	yes	no	yes	no
26	PLOD1	no	yes	no	no
27	GNPAT	yes	no	no	no
27	PEX14	no	yes	no	no
27	TYSND1	no	yes	no	yes
27	MPV17	yes	no	no	no
27	HSD17B4	yes	no	no	no
27	PIPOX	yes	no	no	no
27	DDO	yes	no	no	no
27	IDE	no	yes	no	yes
27	GSTK1	yes	no	no	no
27	ACOX1	no	yes	no	no
27	HACL1	yes	no	no	no
27	CAT	yes	no	yes	no
28	NTN4	yes	no	yes	no
28	MMP19	yes	no	no	no
28	LAMA2	yes	no	no	no
28	CHST3	yes	no	yes	no
28	CHST7	yes	no	no	no
28	TNXB	yes	no	no	no
28	LAMA3	yes	no	no	no
28	BCAN	yes	no	no	no
28	CHPF2	no	yes	no	yes
28	VCAN	yes	no	yes	no
29	ALAS1	yes	no	no	no
29	CDK19	yes	no	no	no
29	ANGPTL4	yes	no	yes	no
29	ANKRD1	yes	no	yes	no
29	ME1	yes	no	no	no
29	FABP1	yes	no	no	no
29	HELZ2	yes	no	yes	no
29	PLIN2	yes	no	no	no
29	CEBPD	yes	no	no	no
29	FHL2	no	yes	no	no
30	MYO5B	no	yes	no	no
30	MICALCL	yes	no	no	no
30	PKD1	yes	no	no	no
30	CNGB1	yes	no	no	no
30	PKD2	yes	no	no	no
30	RAB8A	no	yes	no	yes
30	RAB32	yes	no	no	no
30	RAB20	yes	no	no	no
30	RAB6B	yes	no	no	no
31	NUP98	no	yes	no	yes
31	EEF2K	yes	no	no	no
31	IPO8	yes	yes	no	no
31	NUP54	no	yes	no	yes
31	NUP214	no	yes	no	yes
31	RAE1	no	yes	no	yes
31	NUP35	yes	no	no	no
31	NEK9	no	yes	no	yes
31	NUP43	yes	no	no	no
32	HK2	yes	no	no	no
32	HKDC1	yes	no	no	no
32	HK3	yes	no	no	no
32	GFPT2	yes	no	no	no
32	SORD	yes	no	no	no
32	PFKM	yes	no	no	no
32	FBP2	yes	no	no	no
32	FBP1	yes	no	no	no
32	GALM	yes	no	yes	no
33	EIF4EBP2	yes	no	no	no
33	FKBP1B	yes	no	no	no
33	TTI1	no	yes	no	no
33	PRR5L	yes	no	no	no
33	TELO2	no	yes	no	no
33	DEPTOR	yes	no	no	no
33	TSC2	yes	no	no	no
33	MTOR	no	yes	no	no
34	ASAP3	yes	no	no	no
34	IQSEC1	yes	no	no	no
34	CPE	yes	no	yes	no
34	TBC1D24	no	yes	no	no
34	MAPK8IP3	yes	no	no	no
34	ARF6	no	yes	no	yes
34	GULP1	yes	no	no	no
34	ACAP1	yes	no	no	no
35	NGEF	yes	no	no	no
35	EPHA2	yes	no	yes	no
35	EFNA1	yes	no	yes	no
35	EPHA1	yes	no	no	no
35	RGS3	yes	no	no	no
35	EPHB6	yes	no	no	no
35	EFNB2	yes	no	no	no
35	HCK	yes	no	no	no
36	STX11	yes	no	yes	no
36	SVIP	yes	no	yes	no
36	SLC11A1	yes	no	no	no
36	ADAM8	yes	no	yes	no
36	PTPRB	yes	no	no	no
36	SNAP23	yes	no	no	no
36	CD47	yes	no	no	no
36	CLEC4D	yes	no	no	no
37	SNAI2	yes	no	no	no
37	MAF1	yes	no	no	no
37	HDAC5	yes	no	no	no
37	CHD3	yes	no	no	no
37	EZH1	yes	no	no	no
37	PCGF5	yes	no	no	no
37	CBX6	yes	no	no	no
37	CBX7	yes	no	no	no
38	GPRASP2	yes	no	no	no
38	GREB1	yes	no	no	no
38	TNRC6C	no	yes	no	no
38	AGO4	yes	no	no	no
38	MOV10	no	yes	yes	yes
38	CDKN2C	yes	no	yes	no
38	AGO1	yes	no	no	no
39	MAN2A2	yes	no	no	no
39	GOLIM4	yes	no	no	no
39	VPS51	yes	no	no	no
39	CUX1	no	yes	no	no
39	GOLGA2	no	yes	no	yes
39	GORASP1	no	yes	no	yes
39	NSF	no	yes	no	no
40	MFAP4	yes	no	no	no
40	FBLN1	yes	no	no	no
40	FBN2	no	yes	no	yes
40	ITGA5	yes	no	yes	no
40	FBLN5	yes	no	no	yes
40	MFAP5	yes	no	no	no
40	LOX	yes	no	no	yes
41	PPM1A	no	yes	no	no
41	BMP6	yes	no	no	no
41	AMHR2	yes	no	no	no
41	ACVR2B	yes	no	no	no
41	SMAD5	yes	no	no	no
41	SMAD9	yes	no	yes	no
41	SMAD6	yes	no	no	no
42	SEMA3E	yes	no	no	no
42	DPYSL3	yes	no	yes	no
42	DPYSL2	yes	no	no	no
42	DPYSL5	yes	no	no	no
42	SEMA3C	yes	no	no	no
42	PLXNA3	yes	no	no	no
42	SEMA6A	yes	no	no	no
43	ACAA2	yes	no	yes	no
43	ACSS1	yes	no	no	no
43	ALDH6A1	yes	no	yes	no
43	PCCB	yes	no	yes	no
43	PCCA	yes	no	no	no
43	MCEE	yes	no	no	no
43	HADH	yes	no	yes	no
44	MAEA	no	yes	no	no
44	RMND5A	yes	yes	no	no
44	SFRP2	yes	no	no	no
44	WDR26	no	yes	no	no
44	RANBP10	no	yes	no	no
44	GID8	no	yes	no	no
44	RANBP9	no	yes	no	no
45	FABP7	yes	no	no	no
45	POFUT1	no	yes	no	yes
45	ATP2A3	yes	no	no	no
45	NOTCH3	yes	no	no	no
45	DLL1	yes	no	yes	no
45	MIB1	no	yes	no	yes
45	NOTCH4	yes	no	no	no
46	B4GALT5	yes	no	yes	no
46	ST3GAL1	yes	no	yes	no
46	B3GNT4	yes	no	no	no
46	OMD	yes	no	no	no
46	CHST2	yes	no	no	no
46	PRELP	yes	no	no	no
46	OGN	yes	no	no	no
47	SBSPON	yes	no	no	no
47	ADAMTS10	yes	no	no	no
47	ADAMTSL5	yes	no	no	no
47	ADAMTS9	yes	no	yes	no
47	ADAMTS4	yes	no	no	no
47	ADAMTS7	yes	no	no	no
47	THBS1	yes	no	yes	no
48	MTIF2	no	yes	no	no
48	MRPS5	no	yes	no	yes
48	MRPL43	no	yes	yes	no
48	MRPL11	no	yes	no	no
48	MRPS18B	yes	no	no	no
48	MRPS31	no	yes	no	no
48	MRPL34	yes	no	yes	no
49	GAS1	yes	no	yes	no
49	PTCH1	yes	no	no	no
49	SMO	yes	no	yes	no
49	FUZ	yes	no	yes	no
49	HHIP	yes	no	no	no
49	EVC	yes	no	no	no
49	GLI1	yes	no	no	no
50	IL12RB1	yes	no	no	no
50	ERC1	no	yes	no	yes
50	PRKCZ	yes	no	no	no
50	BCL3	yes	no	yes	no
50	RELB	yes	no	yes	no
50	NFKB2	yes	no	yes	no
50	NFKBIA	yes	no	yes	no
51	SH3BP2	yes	no	yes	no
51	AXL	yes	no	no	no
51	DAPP1	yes	no	no	no
51	VAV1	yes	no	no	no
51	ITPR1	yes	no	no	no
51	CD79A	yes	no	no	no
52	ESPN	yes	no	no	no
52	LPXN	yes	no	no	no
52	GSN	no	yes	no	no
52	FSCN1	yes	no	no	no
52	SH3PXD2A	yes	no	no	no
52	ADAM19	yes	no	no	no
53	CAB39L	yes	no	no	no
53	SESN3	yes	no	no	no
53	AMBRA1	no	yes	no	no
53	ULK1	yes	no	no	no
53	LEPR	yes	no	yes	no
53	PRKAA2	yes	no	no	no
54	KANK4	yes	no	no	no
54	TRAPPC5	no	yes	no	no
54	AREG	yes	no	yes	no
54	TRAPPC9	yes	no	no	no
54	LMAN2	no	yes	no	yes
54	TFG	no	yes	no	no
55	MCC	yes	no	no	no
55	IVD	yes	no	yes	no
55	BCKDHA	yes	no	no	no
55	DHTKD1	yes	no	no	no
55	MCCC2	yes	no	no	no
55	USHBP1	yes	no	no	no
56	COX18	yes	no	no	no
56	SIRT5	yes	yes	yes	yes
56	COX7A2L	yes	no	no	no
56	BAK1	yes	no	no	no
56	NDUFA4	yes	no	yes	no
56	CYCS	yes	no	no	no
57	TRIL	yes	no	no	no
57	LY86	yes	no	no	no
57	TLR1	yes	no	no	no
57	TLR6	yes	no	yes	no
57	TLR2	yes	no	no	no
57	CD14	yes	no	no	no
58	HSD17B8	yes	no	no	no
58	CYP1B1	yes	no	yes	no
58	ARNT	no	yes	no	no
58	AHR	yes	no	no	no
58	CYP1A1	yes	no	yes	no
58	CYP26B1	yes	no	no	no
59	SCN3B	yes	no	no	no
59	NRCAM	yes	no	no	no
59	SCN7A	yes	no	no	no
59	ANK3	yes	no	no	no
59	SPTBN1	yes	no	no	no
59	SCN5A	yes	no	no	no
60	MAP3K6	yes	no	no	no
60	TAOK2	yes	no	no	no
60	MAP2K6	yes	no	no	no
60	GADD45G	yes	no	no	no
60	GADD45B	yes	no	yes	no
61	ZNFX1	yes	no	yes	no
61	MXD1	yes	no	yes	no
61	HDAC8	yes	no	no	no
61	SAP30	yes	no	no	no
61	HDAC11	yes	no	no	no
62	CHCHD10	yes	no	no	no
62	PAM16	no	yes	no	no
62	BCS1L	no	yes	no	yes
62	SLC25A4	yes	no	no	no
62	CMC2	yes	no	no	no
63	CD2	yes	no	no	no
63	AKAP7	yes	no	no	no
63	CBFA2T3	yes	no	no	no
63	PDE4DIP	no	yes	no	yes
63	PRKAR2A	no	yes	no	yes
64	KCNS3	yes	no	no	no
64	KCNAB1	yes	no	no	no
64	KCNH2	yes	no	no	no
64	KCNE4	yes	no	no	no
64	KCNQ1	yes	no	no	no
65	MOGAT1	yes	no	no	no
65	GK	yes	no	yes	no
65	PNLIPRP1	yes	no	no	no
65	MGLL	yes	no	no	no
65	LIPG	yes	no	no	no
66	LGALS3	yes	no	no	no
66	CSNK2A2	no	yes	yes	yes
66	RUNX1	yes	no	yes	no
66	CSNK2B	no	yes	no	yes
66	CSNK2A1	no	yes	no	no
67	EMC1	no	yes	no	yes
67	EMC7	no	yes	no	no
67	MMGT1	yes	no	no	no
67	EMC9	yes	no	no	no
67	EMC2	no	yes	no	no
68	NME4	yes	no	no	no
68	PNPT1	yes	no	no	no
68	CMPK2	yes	no	yes	no
68	GUK1	yes	no	no	no
68	NME3	yes	no	no	no
69	PPM1L	yes	no	no	no
69	OSBPL6	yes	no	no	no
69	MPST	yes	no	yes	no
69	VAPB	yes	no	no	no
70	LGMN	yes	no	no	no
70	CTSB	yes	no	no	yes
70	TLR7	yes	no	no	no
70	CTSK	yes	no	no	no
71	BAG3	no	yes	no	no
71	BAG5	no	yes	no	yes
71	NR3C2	yes	no	no	no
71	HSPA1A	yes	no	no	no
72	SLC25A17	yes	no	no	no
72	PEX19	no	yes	no	no
72	PEX3	no	yes	no	no
72	PEX6	yes	no	no	no
73	STRBP	yes	no	no	no
73	ZNF346	no	yes	no	no
73	ZMAT4	yes	no	no	no
73	ADARB1	yes	no	no	no
74	LRRC4B	yes	no	no	no
74	PTPRF	yes	no	no	no
74	PTPRS	yes	no	no	no
74	PPFIBP2	yes	no	no	no
75	CDH4	yes	no	no	no
75	CAMK2D	yes	no	no	no
75	CAMK2A	yes	no	no	no
75	MEF2C	yes	no	no	no
76	SLC7A8	yes	no	no	no
76	SLC7A5	yes	no	yes	no
76	BSG	yes	no	no	no
76	SLC7A10	yes	no	no	no
77	TUBA8	yes	no	no	no
77	PSAT1	yes	no	no	no
77	TUBB6	yes	no	no	no
77	STMN1	yes	no	yes	no
78	BMF	yes	no	no	no
78	PINK1	yes	no	no	no
78	NLRP1	yes	no	no	no
78	BCL2L1	yes	no	no	no
79	TLE1	no	yes	no	yes
79	TLE2	yes	no	no	no
79	TLE3	no	yes	no	yes
79	PYGO1	yes	no	no	no
80	TBC1D4	yes	no	no	no
80	CDC25B	yes	no	no	no
80	PPP2R2B	yes	no	no	no
80	SFN	yes	no	no	no
81	C1S	yes	no	no	no
81	C1QC	yes	no	no	no
81	C1QB	yes	no	no	no
81	C2	yes	no	yes	no
82	CLDN8	yes	no	no	no
82	CLDN4	yes	no	yes	no
82	CLDN2	yes	no	yes	no
82	CLDN10	yes	no	no	no
83	RETSAT	yes	yes	no	no
83	ADH1C	yes	no	no	no
83	LRAT	yes	no	no	no
83	DHRS3	yes	no	no	no
84	PTPRU	yes	no	no	no
84	PTPRO	yes	no	no	no
84	KIT	yes	no	no	no
84	EPOR	yes	no	no	no
85	LPGAT1	no	yes	no	no
85	SYNGR1	yes	no	no	no
85	LPCAT1	yes	no	no	no
85	MANBA	yes	no	no	no
86	ACAD9	no	yes	no	yes
86	NDUFB11	yes	no	no	no
86	IARS2	no	yes	no	no
86	ECSIT	no	yes	no	yes
87	RTN1	yes	no	no	no
87	GCHFR	yes	no	no	no
87	GCH1	yes	no	yes	no
87	RTN2	yes	no	no	no
88	ITGAE	yes	no	no	no
88	DSP	yes	no	yes	no
88	JUP	yes	no	yes	no
88	TGM1	yes	no	no	no
89	LYVE1	yes	no	no	no
89	IDS	yes	no	no	no
89	HYAL2	yes	no	no	no
89	IDUA	yes	no	no	no
90	GPNMB	yes	no	yes	no
90	HIF1A	yes	no	no	no
90	EPAS1	yes	no	no	no
90	HIF3A	yes	no	no	no
91	SYN2	yes	no	no	no
91	PPFIA3	yes	no	no	no
91	SYN3	yes	no	no	no
91	RAB3A	yes	no	no	no
92	RAD21	yes	no	no	no
92	SMC1B	yes	no	no	no
92	SYNE2	yes	no	no	no
92	STAG2	yes	no	no	no
93	MAP1LC3B	yes	no	no	no
93	MVB12B	yes	no	no	no
93	MAP1LC3A	yes	no	no	no
93	CHMP4B	yes	no	no	no
94	CLEC3B	yes	no	no	no
94	AMBP	yes	no	yes	no
94	LGALS3BP	yes	no	no	no
94	APOH	yes	no	no	no
95	HMGCS2	yes	no	no	no
95	BDH2	yes	no	no	no
95	SUCLA2	no	yes	yes	no
95	OXCT1	yes	no	yes	no
96	STRN3	no	yes	no	no
96	PPM1B	yes	no	no	no
96	CTTNBP2	yes	no	no	no
96	PPP2CB	yes	no	no	no
97	TNIP3	yes	no	no	no
97	TNIP1	yes	no	yes	no
97	TNFAIP3	yes	no	yes	no
98	C10orf88	no	yes	no	no
98	GIGYF2	no	yes	no	yes
98	EIF4E2	no	yes	no	yes
99	RDX	no	yes	no	yes
99	SLC9A3R2	yes	no	no	no
99	TST	yes	no	no	no
100	TRMT61A	yes	no	no	no
100	TLN2	yes	no	yes	no
100	HAT1	yes	no	no	no
101	THBD	yes	no	no	no
101	F3	yes	no	yes	no
101	F10	yes	no	no	no
102	NMRAL1	yes	no	no	no
102	ASS1	yes	no	no	no
102	ASPA	yes	no	no	no
103	MDN1	no	yes	no	yes
103	ZNF593	yes	no	no	no
103	EIF6	yes	no	no	no
104	FXYD1	yes	no	no	no
104	NKAIN4	yes	no	no	no
104	ATP1B1	no	yes	yes	yes
105	MME	yes	no	yes	no
105	ACE2	yes	no	no	yes
105	DPP4	yes	no	no	no
106	PARP14	yes	no	yes	no
106	PARP9	yes	no	no	no
106	PARP12	yes	no	yes	no
107	MTCL1	yes	no	no	no
107	MARK2	no	yes	no	yes
107	MAPT	yes	no	no	no
108	EYA1	yes	no	no	no
108	APBB1	yes	no	no	no
108	RAD50	yes	no	no	no
109	DDIT3	yes	no	yes	no
109	ATF3	yes	no	yes	no
109	ATF4	yes	no	yes	no
110	PABPC4	no	yes	no	yes
110	LARP4B	no	yes	no	yes
110	PAIP2	yes	no	yes	no
111	CNNM2	no	yes	no	no
111	CNNM3	yes	no	no	no
111	PTP4A3	yes	no	no	no
112	IDH2	yes	no	yes	no
112	SOD2	yes	no	yes	no
112	GPX1	no	yes	no	yes
113	TDRD7	yes	no	yes	no
113	TACC1	yes	no	no	no
113	C12orf57	yes	no	yes	no
114	SGPP2	yes	no	no	no
114	PDGFA	yes	no	no	no
114	SPHK1	yes	no	no	no
115	RAP1GAP	yes	no	yes	no
115	GFRA4	yes	no	no	no
115	GFRA2	yes	no	no	no
116	LGALS9	yes	no	yes	no
116	HAVCR2	yes	no	yes	no
116	LAG3	yes	no	no	no
117	MEPCE	no	yes	no	yes
117	LARP7	no	yes	no	yes
117	HEXIM2	yes	no	no	no
118	CDS2	no	yes	no	no
118	MBOAT2	yes	no	no	no
118	LCLAT1	yes	no	no	no
119	MACF1	yes	no	no	no
119	CLIP4	yes	no	yes	yes
119	MAPRE2	yes	no	yes	no
120	ALOX5	yes	no	no	no
120	ALOX5AP	yes	no	no	no
120	LTC4S	yes	no	no	no
121	PHACTR2	yes	no	yes	no
121	ACTC1	yes	no	no	no
121	MTSS1	yes	no	no	no
122	PREX2	yes	no	no	no
122	USP13	yes	yes	no	yes
122	PTEN	yes	no	no	no
123	AMPD3	yes	no	no	no
123	ENTPD8	yes	no	no	no
123	UCK2	yes	no	no	no
124	MANF	yes	no	no	no
124	NENF	yes	yes	no	no
124	PDIA4	no	yes	no	no
125	PER1	yes	no	yes	no
125	SIK1	yes	no	yes	no
125	NONO	yes	no	no	no
126	DNAH6	yes	no	no	no
126	DNAH8	yes	no	no	no
126	DNAH5	yes	no	no	no
127	BMX	yes	no	no	no
127	CASP3	yes	no	no	no
127	GZMB	yes	no	no	no
128	PGF	yes	no	no	no
128	VEGFA	yes	no	yes	no
128	VEGFB	yes	no	no	no
129	CNTN1	yes	no	no	no
129	APH1B	yes	no	no	no
129	PSEN1	no	yes	no	no
130	CH25H	yes	no	yes	no
130	CYP7B1	yes	no	no	no
130	CYP27A1	yes	no	no	no
131	ABCB7	no	yes	no	no
131	FECH	yes	no	no	no
131	HMOX1	yes	no	no	yes
132	STT3B	no	yes	no	no
132	OST4	yes	no	yes	no
132	DAD1	no	yes	yes	no
133	PMPCA	no	yes	no	yes
133	PMPCB	no	yes	no	yes
133	PHB	yes	no	no	no
134	SP100	yes	no	yes	no
134	PML	yes	no	yes	no
134	SPI1	yes	no	no	no
135	MUC4	yes	no	yes	no
135	MUC20	yes	no	no	no
135	ST6GALNAC2	yes	no	no	no
136	LHX2	yes	no	yes	no
136	ROBO1	yes	no	no	no
136	HOXA2	yes	no	no	no
137	CRK	yes	no	no	no
137	PIK3R3	yes	no	no	no
137	PIK3R2	yes	no	yes	no
138	TCEAL1	yes	no	no	no
138	TRUB1	yes	no	no	no
138	USP11	yes	no	no	no
139	SLCO4C1	yes	no	no	no
139	TOM1	no	yes	no	no
139	RAB44	yes	no	no	no
140	PDK1	yes	no	no	no
140	PDK2	yes	no	yes	no
140	PDK4	yes	no	no	no
141	PCSK6	yes	no	no	yes
141	GPIHBP1	yes	no	no	no
142	DYRK1B	yes	no	no	no
142	DCAF7	no	yes	no	yes
143	DIO2	yes	no	no	no
143	DIO3	yes	no	no	no
144	AZI2	yes	no	no	no
144	IKBKE	yes	no	yes	no
145	CTRL	yes	no	no	no
145	CPB1	yes	no	no	no
146	PIGG	no	yes	no	no
146	ALDH3A1	yes	no	no	no
147	BZW2	no	yes	no	yes
147	BZW1	no	yes	no	no
148	IQCC	yes	yes	no	no
148	PROSER3	yes	yes	no	no
149	SMS	yes	no	no	no
149	HDLBP	no	yes	no	no
150	NDRG2	yes	no	yes	no
150	STK38L	yes	no	no	no
151	STEAP3	yes	no	no	no
151	BNIP3L	yes	no	no	no
152	PICK1	no	yes	no	no
152	TSPAN7	yes	no	no	no
153	NPNT	yes	no	no	no
153	ITGA8	yes	no	no	no
154	MTHFD2	yes	no	no	no
154	MTHFR	yes	no	no	no
155	COX6B2	yes	no	no	no
155	COX4I2	yes	no	no	no
156	UQCC2	no	yes	no	no
156	UQCC1	no	yes	no	no
157	SFTPB	yes	no	yes	no
157	SFTPD	yes	no	no	no
158	GIPC1	no	yes	no	no
158	MYO6	yes	yes	no	no
159	S100A8	yes	no	no	no
159	MYD88	yes	no	no	no
160	INPP1	yes	no	no	no
160	INPP5A	yes	no	no	no
161	NUS1	yes	no	no	no
161	PDSS1	yes	no	no	no
162	MPC2	yes	no	no	no
162	APOC1	yes	no	yes	no
163	G3BP1	no	yes	no	yes
163	G3BP2	no	yes	no	yes
164	SEMA4F	yes	no	no	no
164	PLXNB1	yes	no	no	no
165	ELOVL1	yes	no	no	no
165	ACSL3	no	yes	no	yes
166	CACNA1S	yes	no	no	no
166	CACNA2D1	yes	no	no	no
167	MTX1	no	yes	no	no
167	SAMM50	yes	no	yes	no
168	MAFF	yes	no	yes	no
168	MAFK	yes	no	yes	no
169	NOXA1	yes	no	no	no
169	NCF4	yes	no	no	no
170	NEO1	yes	no	no	no
170	RGMA	yes	no	no	no
171	SERTAD4	yes	no	no	no
171	PPP2R2C	yes	no	no	no
172	EPHX1	yes	no	yes	no
172	CYP2F1	yes	no	no	no
173	TIFA	yes	no	no	no
173	RIPPLY3	yes	no	no	no
174	SNX22	yes	no	no	no
174	FGFR2	yes	no	no	no
175	PLK3	yes	no	yes	no
175	CDC25C	yes	no	no	no
176	OGT	yes	no	yes	no
176	MLXIPL	yes	no	no	no
177	PLAA	no	yes	no	no
177	BASP1	yes	no	no	no
178	ALDH4A1	yes	no	no	no
178	GLS2	yes	no	no	no
179	RIN1	yes	no	no	no
179	RAB5B	yes	no	no	no
180	MRC2	yes	no	no	no
180	FCGR1A	yes	no	no	no
181	ACACA	yes	no	no	no
181	FASN	yes	no	no	no
182	MYRIP	yes	no	no	no
182	MYO5A	no	yes	no	no
183	ANTXR2	yes	no	no	no
183	ANTXR1	yes	no	no	no
184	SLC25A25	yes	no	yes	no
184	SLC25A23	yes	no	no	no
185	ALG11	no	yes	no	yes
185	RFT1	no	yes	no	no
186	EDIL3	yes	no	no	no
186	ITGB5	yes	no	no	no
187	CLEC4E	yes	no	no	no
187	FCER1G	yes	no	no	no
188	PCBD1	yes	no	yes	no
188	QDPR	yes	no	yes	no
189	MID1IP1	yes	no	yes	no
189	THRSP	yes	no	no	no
190	ELOVL5	no	yes	no	no
190	FADS2	no	yes	no	no
191	PLA2G7	yes	no	no	no
191	PLA2G1B	yes	no	no	no
192	ANP32A	yes	no	no	no
192	GZMA	yes	no	no	no
193	IL31RA	yes	no	no	no
193	OSMR	yes	no	yes	no
194	TPGS2	yes	no	yes	no
194	NICN1	yes	no	no	no
195	GATA6	no	yes	no	no
195	HEY1	yes	no	no	no
196	ZKSCAN4	yes	no	no	no
196	ZNF174	yes	no	no	no
197	LGALS8	yes	no	no	no
197	CSAD	yes	no	no	no
198	BCL7A	yes	no	no	no
198	SMARCA2	yes	no	no	no
199	LGI3	yes	no	no	no
199	ADAM23	yes	no	no	no
200	TM7SF2	yes	no	no	no
200	SC5D	yes	no	yes	no
201	RGS11	yes	no	no	no
201	RGS9	yes	no	no	no
202	OAT	yes	no	yes	no
202	ARG2	yes	no	no	no
203	NAA20	yes	no	no	no
203	NAA25	yes	no	yes	no
204	SELP	yes	no	no	no
204	VWF	yes	no	no	no
205	FLII	no	yes	no	no
205	TMOD1	no	yes	no	no
206	KCNN2	yes	no	no	no
206	KCNMB4	yes	no	yes	no
207	MACROD1	yes	no	yes	no
207	XPC	yes	no	no	no
208	IZUMO4	yes	no	no	no
208	NUP210	yes	yes	no	yes
209	CYTH4	yes	no	no	no
209	GNA13	yes	no	yes	no
210	FST	yes	no	no	no
210	INHBA	yes	no	yes	no
211	KLRK1	yes	no	no	no
211	IL15	yes	no	yes	no
212	LTBP3	yes	no	no	no
212	TGFB3	yes	no	yes	no
213	RMDN3	yes	no	no	no
213	RMDN2	yes	no	no	no
214	VKORC1	yes	no	no	no
214	GGCX	yes	yes	no	yes
215	TRMT1	no	yes	no	yes
215	CTPS1	yes	no	no	no
216	RBP4	yes	no	no	no
216	RBP1	yes	no	no	no
217	NRG1	yes	no	no	no
217	HBEGF	yes	no	yes	no
218	PLD4	yes	no	no	no
218	CHPT1	yes	yes	no	no
219	ETV5	yes	no	no	no
219	IFNG	yes	no	no	no
220	SELL	yes	no	no	no
220	CD69	yes	no	yes	no
221	GGCT	yes	no	yes	no
221	LAP3	yes	yes	no	no
222	NDP	yes	no	no	no
222	TSPAN12	yes	no	yes	no
223	HOXA7	yes	no	no	no
223	HOXA5	yes	no	no	no
224	CAV1	yes	no	no	no
224	CAV2	yes	no	yes	no
225	PSTPIP1	yes	no	no	no
225	MEFV	yes	no	no	no
226	SPTSSA	yes	no	yes	no
226	SPTLC2	yes	no	yes	no
227	UPK2	yes	no	no	no
227	UPK3A	yes	no	no	no
228	ACOT7	yes	no	no	no
228	TECR	yes	no	no	no
229	KRT8	yes	no	no	no
229	KRT23	yes	no	no	no
230	PGM2L1	yes	no	yes	no
230	PYGM	yes	no	no	no
231	PYROXD2	yes	no	no	no
231	APPBP2	no	yes	no	no
232	PIGP	yes	no	no	no
232	PIGQ	yes	no	no	no
	CYB5A	yes	no	no	no
	NOD2	yes	no	yes	no
	PTGS2	yes	no	no	no
	GRB7	yes	no	no	no
	ALDH2	yes	no	no	no
	VCAM1	yes	no	yes	no
	KDR	yes	no	no	no
	CD36	yes	no	no	no
	MYC	yes	no	no	no
	BID	yes	no	no	no
	IRS1	yes	no	no	no
	SSR1	yes	no	no	no
	CDKN1A	yes	no	no	no
	AKAP9	no	yes	yes	yes
	TOLLIP	no	yes	no	no

## Sheet: Function Enc - Modules
Functional enrichments of gene modules from SARS-CoV-1 DEG interaction map (68 candidate modules with a minimum of 5 genes) (Annotation Categories: GO:Biological Processes, Coexpression, Mouse Phenotypes and Pathways)
Category	ID	Title (or Source)	Verbose ID	C-44_logP	C-4_logP	C-3_logP	C-2_logP	C-1_logP	C-6_logP	C-7_logP	C-5_logP	C-9_logP	C-10_logP	C-12_logP	C-8_logP	C-13_logP	C-14_logP	C-11_logP	C-15_logP	C-17_logP	C-16_logP	C-18_logP	C-19_logP	C-20_logP	C-21_logP	C-22_logP	C-24_logP	C-23_logP	C-25_logP	C-26_logP	C-27_logP	C-29_logP	C-28_logP	C-30_logP	C-31_logP	C-32_logP	C-35_logP	C-33_logP	C-34_logP	C-36_logP	C-38_logP	C-37_logP	C-39_logP	C-40_logP	C-42_logP	C-41_logP	C-43_logP	C-46_logP	C-45_logP
Pathway	1270303	Axon guidance	Pathway_1270303_Axon guidance	0	0	0	0	0	0	5.1085	0	0	0	0	0	0	0	0	10	0	0	0	0	0	0	10	0	0	0	0	0	0	0	0	0	0	10	0	0	0	0	0	0	0	10	0	0	0	0
Pathway	M5889	Ensemble of genes encoding extracellular matrix and extracellular matrix-associated proteins	Pathway_M5889_Ensemble of genes encoding extracellular matrix and extracellular matrix-associated proteins	0	0	10	0	0	0	0	0	0	0	0	0	0	0	0	0	0	0	0	0	0	5.4178	0	0	0	0	10	0	0	5.62828	0	0	0	0	0	0	0	0	0	0	5.70909	2.89067	0	0	0	0
Pathway	132956	Metabolic pathways	Pathway_132956_Metabolic pathways	0	0	0	0	0	0	0	0	0	0	0	0	0	0	0	0	0	0	0	0	0	0	0	10	0	10	0	0	0	0	0	0	10	0	0	0	0	0	0	0	0	0	0	10	0	0
Pathway	1270244	Extracellular matrix organization	Pathway_1270244_Extracellular matrix organization	0	0	10	0	0	0	0	0	0	0	0	0	0	0	0	0	0	0	0	0	0	0	0	0	0	0	10	0	0	10	0	0	0	0	0	0	0	0	0	0	10	0	0	0	0	0
Pathway	1269310	Cytokine Signaling in Immune system	Pathway_1269310_Cytokine Signaling in Immune system	0	10	0	0	0	0	0	0	10	0	0	0	0	0	0	10	0	0	0	0	0	0	5.42145	0	0	0	0	0	0	0	0	5.44171	0	0	0	0	0	0	0	0	0	0	0	0	0	0
Pathway	1269957	Metabolism of carbohydrates	Pathway_1269957_Metabolism of carbohydrates	0	0	4.73762	0	0	0	0	0	0	0	0	0	0	0	0	0	0	0	0	0	0	0	0	0	0	0	0	0	0	5.77825	0	10	10	0	0	0	0	0	0	0	0	0	0	0	10	0
Pathway	1269877	Membrane Trafficking	Pathway_1269877_Membrane Trafficking	0	0	0	0	0	0	0	0	0	0	0	0	0	10	10	0	0	0	0	0	0	0	0	0	0	0	0	0	0	0	0	0	0	0	0	0	0	0	0	10	0	0	0	0	0	0
Pathway	1269763	Cell Cycle, Mitotic	Pathway_1269763_Cell Cycle, Mitotic	0	0	0	0	0	0	0	0	0	0	0	0	10	0	0	10	0	0	0	0	10	0	0	0	0	0	0	0	0	0	0	10	0	0	0	0	0	0	0	0	0	0	0	0	0	0
Pathway	1269876	Vesicle-mediated transport	Pathway_1269876_Vesicle-mediated transport	0	0	0	0	0	0	0	0	0	0	0	0	0	10	10	0	0	0	0	0	0	0	0	0	0	0	0	0	0	0	0	0	0	0	0	0	0	0	0	10	0	0	0	0	0	0
Pathway	1269203	Innate Immune System	Pathway_1269203_Innate Immune System	0	0	0	0	0	0	0	10	0	0	0	10	0	0	0	0	0	0	0	0	0	0	4.94432	0	0	0	0	0	0	0	0	0	0	0	0	0	10	0	0	0	0	0	0	0	0	0
Pathway	1269741	Cell Cycle	Pathway_1269741_Cell Cycle	0	0	0	0	0	0	0	0	0	0	0	0	10	0	0	5.72705	0	0	0	0	10	0	0	0	0	0	0	0	0	0	0	10	0	0	0	0	0	0	0	0	0	0	0	0	0	0
Pathway	1269171	Adaptive Immune System	Pathway_1269171_Adaptive Immune System	0	0	0	10	0	0	0	3.72785	0	0	0	0	0	0	3.56362	10	0	0	0	0	0	0	0	0	0	0	0	0	0	0	0	0	0	0	0	0	0	3.59497	0	0	0	0	0	0	0	0
Pathway	1269610	Beta-catenin independent WNT signaling	Pathway_1269610_Beta-catenin independent WNT signaling	0	0	0	0	4.90044	0	0	0	0	0	0	0	0	0	0	10	0	0	0	10	0	0	0	0	0	0	0	0	0	0	0	0	0	0	0	0	0	10	0	0	0	0	0	0	0	0
Pathway	1268838	Organelle biogenesis and maintenance	Pathway_1268838_Organelle biogenesis and maintenance	0	0	0	0	0	0	0	0	0	0	0	0	10	0	10	0	0	0	0	0	0	0	0	0	0	0	0	0	0	0	4.45832	0	0	0	0	0	0	0	0	0	0	0	0	0	0	0
Pathway	1268701	Post-translational protein modification	Pathway_1268701_Post-translational protein modification	0	0	0	0	0	0	0	0	0	0	0	0	0	0	3.76897	4.25887	5.61406	0	0	0	0	0	0	0	0	0	0	0	0	0	0	4.65624	0	0	0	0	0	0	0	0	0	0	0	0	0	0
Pathway	M5884	Ensemble of genes encoding core extracellular matrix including ECM glycoproteins, collagens and proteoglycans	Pathway_M5884_Ensemble of genes encoding core extracellular matrix including ECM glycoproteins, collagens and proteoglycans	0	0	0	0	0	0	0	0	0	0	0	0	0	0	0	0	0	0	0	0	0	0	0	0	0	0	10	0	0	10	0	0	0	0	0	0	0	0	0	0	10	0	0	0	3.46298	0
Pathway	1457780	Neutrophil degranulation	Pathway_1457780_Neutrophil degranulation	0	0	0	0	0	0	0	10	0	0	0	10	0	0	0	0	3.41464	0	0	0	0	0	0	0	0	0	0	0	0	0	0	0	0	0	0	0	10	0	0	0	0	0	0	0	0	0
Pathway	1270158	Metabolism of amino acids and derivatives	Pathway_1270158_Metabolism of amino acids and derivatives	0	0	0	0	0	0	0	0	0	3.24651	0	0	0	0	0	10	0	0	0	0	0	0	0	0	0	10	0	0	0	0	0	0	0	0	0	0	0	0	0	0	0	0	0	0	0	0
Pathway	M5109	Pyrimidine metabolism	Pathway_M5109_Pyrimidine metabolism	0	0	0	0	0	0	0	0	0	0	0	0	0	0	0	0	0	0	0	0	10	0	0	10	0	0	0	0	0	0	0	0	0	0	0	0	0	0	0	0	0	0	0	0	0	0
Pathway	1268725	Transport to the Golgi and subsequent modification	Pathway_1268725_Transport to the Golgi and subsequent modification	0	0	0	0	0	0	0	0	0	0	0	0	0	0	10	0	0	0	0	0	0	0	0	0	0	0	0	0	0	0	0	0	0	0	0	0	0	0	0	10	0	0	0	0	0	0
Pathway	1269197	ER-Phagosome pathway	Pathway_1269197_ER-Phagosome pathway	0	0	0	0	0	0	0	10	0	0	0	0	0	0	0	10	0	0	0	0	0	0	0	0	0	0	0	0	0	0	0	0	0	0	0	0	0	0	0	0	0	0	0	0	0	0
Pathway	M14314	Purine metabolism	Pathway_M14314_Purine metabolism	0	0	0	0	0	0	0	0	0	0	0	0	0	0	0	0	0	0	0	0	10	0	0	10	0	0	0	0	0	0	0	0	0	0	0	0	0	0	0	0	0	0	0	0	0	0
Pathway	1269592	Gastrin-CREB signalling pathway via PKC and MAPK	Pathway_1269592_Gastrin-CREB signalling pathway via PKC and MAPK	0	0	0	0	10	0	0	0	0	0	0	0	0	0	0	10	0	0	0	0	0	0	10	0	0	0	0	0	0	0	0	0	0	0	0	0	0	0	0	0	0	0	0	0	0	0
Pathway	1269318	Signaling by Interleukins	Pathway_1269318_Signaling by Interleukins	0	0	0	0	0	0	0	0	10	0	0	0	0	0	0	10	0	0	0	0	0	0	10	0	0	0	0	0	0	0	0	0	0	0	0	0	0	0	0	0	0	0	0	0	0	0
Pathway	82946	Pyrimidine metabolism	Pathway_82946_Pyrimidine metabolism	0	0	0	0	0	0	0	0	0	0	0	0	0	0	0	0	0	0	0	0	10	0	0	10	0	0	0	0	0	0	0	0	0	0	0	0	0	0	0	0	0	0	0	0	0	0
Pathway	1269972	Glycosaminoglycan metabolism	Pathway_1269972_Glycosaminoglycan metabolism	0	0	10	0	0	0	0	0	0	0	0	0	0	0	0	0	0	0	0	0	0	0	0	0	0	0	0	0	0	10	0	0	0	0	0	0	0	0	0	0	0	0	0	0	10	0
Pathway	1270414	Cellular responses to stress	Pathway_1270414_Cellular responses to stress	0	0	0	0	0	0	0	0	0	0	0	0	0	0	0	10	0	0	0	0	0	0	0	0	0	0	0	0	0	0	0	10	0	0	0	0	0	10	0	0	0	0	0	0	0	0
Pathway	1270302	Developmental Biology	Pathway_1270302_Developmental Biology	0	0	0	0	0	0	0	0	0	0	0	0	0	0	0	4.15304	0	0	0	0	0	0	4.4204	0	0	0	0	0	0	0	0	0	0	5.00558	0	0	0	0	0	0	0	5.57446	0	0	0	0
Pathway	1269594	Signaling by Wnt	Pathway_1269594_Signaling by Wnt	0	0	0	0	0	0	0	0	0	0	0	0	0	0	0	10	0	0	0	10	0	0	0	0	0	0	0	0	0	0	0	0	0	0	0	0	0	5.11351	0	0	0	0	0	0	0	0
Pathway	1268854	Disease	Pathway_1268854_Disease	0	0	0	0	0	0	0	0	0	0	0	0	0	0	0	4.77731	0	0	0	0	0	0	0	0	0	0	0	0	0	0	0	5.11752	0	0	0	0	0	0	0	0	0	0	0	0	0	3.16963
Pathway	82944	Purine metabolism	Pathway_82944_Purine metabolism	0	0	0	0	0	0	0	0	0	0	0	0	0	0	0	0	0	0	0	0	5.86782	0	0	10	0	0	0	0	0	0	0	0	0	0	0	0	0	0	0	0	0	0	0	0	0	0
Pathway	1270001	Metabolism of lipids and lipoproteins	Pathway_1270001_Metabolism of lipids and lipoproteins	0	0	0	0	0	0	0	0	0	0	0	0	0	0	0	0	0	0	0	0	0	0	0	0	0	0	0	0	10	0	0	0	0	0	0	0	0	0	0	0	0	0	0	4.65899	0	0
Pathway	1269195	Antigen processing-Cross presentation	Pathway_1269195_Antigen processing-Cross presentation	0	0	0	0	0	0	0	5.7063	0	0	0	0	0	0	0	10	0	0	0	0	0	0	0	0	0	0	0	0	0	0	0	0	0	0	0	0	0	0	0	0	0	0	0	0	0	0
Pathway	1270010	Fatty acid, triacylglycerol, and ketone body metabolism	Pathway_1270010_Fatty acid, triacylglycerol, and ketone body metabolism	0	0	0	0	0	0	0	0	0	0	0	0	0	0	0	0	0	0	0	0	0	0	0	0	0	0	0	0	10	0	0	0	0	0	0	0	0	0	0	0	0	0	0	10	0	0
Pathway	1268846	Cilium Assembly	Pathway_1268846_Cilium Assembly	0	0	0	0	0	0	0	0	0	0	0	0	10	0	10	0	0	0	0	0	0	0	0	0	0	0	0	0	0	0	5.44531	0	0	0	0	0	0	0	0	0	0	0	0	0	0	0
Pathway	1269192	Class I MHC mediated antigen processing & presentation	Pathway_1269192_Class I MHC mediated antigen processing & presentation	0	0	0	10	0	0	0	0	0	0	0	0	0	0	0	10	0	0	0	0	0	0	0	0	0	0	0	0	0	0	0	0	0	0	0	0	0	0	0	0	0	0	0	0	0	0
Pathway	1269501	MAPK family signaling cascades	Pathway_1269501_MAPK family signaling cascades	0	0	0	0	0	0	0	0	0	0	0	0	0	0	0	10	0	0	0	0	0	0	10	0	0	0	0	0	0	0	0	0	0	0	0	0	0	5.37053	0	0	0	0	0	0	0	0
Pathway	1269487	Signaling by SCF-KIT	Pathway_1269487_Signaling by SCF-KIT	0	0	0	0	0	0	0	0	0	0	0	0	0	0	0	10	0	0	0	0	0	0	10	0	0	0	0	0	0	0	0	0	0	0	0	0	0	5.11351	0	0	0	0	0	0	0	0
Pathway	1268714	Asparagine N-linked glycosylation	Pathway_1268714_Asparagine N-linked glycosylation	0	0	0	0	0	0	0	0	0	0	0	0	0	0	10	0	0	0	0	0	0	0	0	0	0	0	0	0	0	0	0	0	0	0	0	0	0	0	0	5.05831	0	0	0	0	0	0
Pathway	1269479	Downstream signal transduction	Pathway_1269479_Downstream signal transduction	0	0	0	0	0	0	0	0	0	0	0	0	0	0	0	10	0	0	0	0	0	0	10	0	0	0	0	0	0	0	0	0	0	0	0	0	0	5.03903	0	0	0	0	0	0	0	0
Pathway	1269311	Interferon Signaling	Pathway_1269311_Interferon Signaling	0	10	0	5.02785	0	0	0	0	0	0	0	0	0	0	0	0	0	0	0	0	0	0	0	0	0	0	0	0	0	0	0	10	0	0	0	0	0	0	0	0	0	0	0	0	0	0
Pathway	1269284	DAP12 signaling	Pathway_1269284_DAP12 signaling	0	0	0	0	0	0	0	0	0	0	0	0	0	0	0	10	0	0	0	0	0	0	10	0	0	0	0	0	0	0	0	0	0	0	0	0	0	5.01971	0	0	0	0	0	0	0	0
Pathway	1269380	Signaling by EGFR	Pathway_1269380_Signaling by EGFR	0	0	0	0	0	0	0	0	0	0	0	0	0	0	0	10	0	0	0	0	0	0	10	0	0	0	0	0	0	0	0	0	0	0	0	0	0	4.98172	0	0	0	0	0	0	0	0
Pathway	1269283	DAP12 interactions	Pathway_1269283_DAP12 interactions	0	0	0	0	0	0	0	0	0	0	0	0	0	0	0	10	0	0	0	0	0	0	10	0	0	0	0	0	0	0	0	0	0	0	0	0	0	4.94917	0	0	0	0	0	0	0	0
Pathway	213306	Measles	Pathway_213306_Measles	0	10	0	0	0	0	0	0	10	0	0	0	0	0	0	0	0	0	0	0	0	0	0	0	0	0	0	0	0	0	0	0	0	0	0	0	0	0	0	0	0	0	0	0	0	0
Pathway	1269478	Signaling by PDGF	Pathway_1269478_Signaling by PDGF	0	0	0	0	0	0	0	0	0	0	0	0	0	0	0	10	0	0	0	0	0	0	10	0	0	0	0	0	0	0	0	0	0	0	0	0	0	4.92629	0	0	0	0	0	0	0	0
Pathway	1269298	Fc epsilon receptor (FCERI) signaling	Pathway_1269298_Fc epsilon receptor (FCERI) signaling	0	0	0	0	0	0	0	0	0	0	0	0	0	0	0	10	0	0	0	0	0	0	10	0	0	0	0	0	0	0	0	0	0	0	0	0	0	4.91722	0	0	0	0	0	0	0	0
Pathway	1269460	NGF signalling via TRKA from the plasma membrane	Pathway_1269460_NGF signalling via TRKA from the plasma membrane	0	0	0	0	0	0	0	0	0	0	0	0	0	0	0	10	0	0	0	0	0	0	10	0	0	0	0	0	0	0	0	0	0	0	0	0	0	4.87702	0	0	0	0	0	0	0	0
Pathway	1269443	Signalling by NGF	Pathway_1269443_Signalling by NGF	0	0	0	0	0	0	0	0	0	0	0	0	0	0	0	10	0	0	0	0	0	0	10	0	0	0	0	0	0	0	0	0	0	0	0	0	0	4.5095	0	0	0	0	0	0	0	0
Pathway	83059	mTOR signaling pathway	Pathway_83059_mTOR signaling pathway	0	0	0	0	0	0	0	0	0	0	0	0	0	0	0	0	0	0	0	10	0	0	0	0	0	0	0	0	0	0	0	0	0	0	10	0	0	0	0	0	0	0	0	0	0	0
Pathway	1268726	ER to Golgi Anterograde Transport	Pathway_1268726_ER to Golgi Anterograde Transport	0	0	0	0	0	0	0	0	0	0	0	0	0	0	10	0	0	0	0	0	0	0	0	0	0	0	0	0	0	0	0	0	0	0	0	0	0	0	0	4.38986	0	0	0	0	0	0
Pathway	1269615	Ca2+ pathway	Pathway_1269615_Ca2+ pathway	0	0	0	0	10	0	0	0	0	0	0	0	0	0	0	0	0	0	0	4.31757	0	0	0	0	0	0	0	0	0	0	0	0	0	0	0	0	0	10	0	0	0	0	0	0	0	0
Pathway	1269599	TCF dependent signaling in response to WNT	Pathway_1269599_TCF dependent signaling in response to WNT	0	0	0	0	0	0	0	0	0	0	0	0	0	0	0	10	0	0	0	10	0	0	0	0	0	0	0	0	0	0	0	0	0	0	0	0	0	0	0	0	0	0	0	0	0	0
Pathway	1269810	M Phase	Pathway_1269810_M Phase	0	0	0	0	0	0	0	0	0	0	0	0	0	0	0	10	0	0	0	0	0	0	0	0	0	0	0	0	0	0	0	10	0	0	0	0	0	0	0	0	0	0	0	0	0	0
Pathway	1269011	Diseases associated with glycosaminoglycan metabolism	Pathway_1269011_Diseases associated with glycosaminoglycan metabolism	0	0	10	0	0	0	0	0	0	0	0	0	0	0	0	0	0	0	0	0	0	0	0	0	0	0	0	0	0	3.73287	0	0	0	0	0	0	0	0	0	0	0	0	0	0	10	0
Pathway	377873	Herpes simplex infection	Pathway_377873_Herpes simplex infection	0	10	0	0	0	0	0	0	4.46556	0	0	0	0	0	0	0	0	0	4.13492	0	0	0	0	0	0	0	0	0	0	0	0	0	0	0	0	0	0	0	0	0	0	0	0	0	0	0
Pathway	1269530	Signaling by NOTCH	Pathway_1269530_Signaling by NOTCH	0	0	0	0	0	0	0	0	0	0	0	0	0	0	0	0	0	0	0	0	0	0	0	0	0	0	0	0	0	0	0	0	0	0	0	0	0	10	0	0	0	0	0	0	0	10
Pathway	1269570	Class B/2 (Secretin family receptors)	Pathway_1269570_Class B/2 (Secretin family receptors)	0	0	0	0	10	0	0	0	0	0	0	0	0	0	0	0	0	0	0	10	0	0	0	0	0	0	0	0	0	0	0	0	0	0	0	0	0	0	0	0	0	0	0	0	0	0
Pathway	1269183	Signaling by the B Cell Receptor (BCR)	Pathway_1269183_Signaling by the B Cell Receptor (BCR)	0	0	0	0	0	0	0	0	0	0	0	0	0	0	0	10	0	0	0	0	0	0	0	0	0	0	0	0	0	0	0	0	0	0	0	0	0	5.7453	0	0	0	0	0	0	0	0
Pathway	M5885	Ensemble of genes encoding ECM-associated proteins including ECM-affilaited proteins, ECM regulators and secreted factors	Pathway_M5885_Ensemble of genes encoding ECM-associated proteins including ECM-affilaited proteins, ECM regulators and secreted factors	0	0	4.45792	0	0	0	0	0	4.01652	0	0	0	0	0	0	0	0	0	0	0	0	4.04194	0	0	0	0	0	0	0	0	0	0	0	0	0	0	0	0	0	0	0	3.40946	0	0	0	0
Pathway	634527	NF-kappa B signaling pathway	Pathway_634527_NF-kappa B signaling pathway	0	0	0	0	0	0	0	0	0	0	0	0	0	0	0	0	0	0	5.27616	0	0	0	0	0	0	0	0	0	0	0	0	0	0	0	0	0	0	0	0	0	0	0	0	0	0	0
Pathway	1269502	MAPK1/MAPK3 signaling	Pathway_1269502_MAPK1/MAPK3 signaling	0	0	0	0	0	0	0	0	0	0	0	0	0	0	0	10	0	0	0	0	0	0	10	0	0	0	0	0	0	0	0	0	0	0	0	0	0	0	0	0	0	0	0	0	0	0
Pathway	SMP00032	Valine, Leucine and Isoleucine Degradation	Pathway_SMP00032_Valine, Leucine and Isoleucine Degradation	0	0	0	0	0	0	0	0	0	0	0	0	0	0	0	0	0	0	0	0	0	0	0	0	0	0	0	0	0	0	0	0	0	0	0	0	0	0	0	0	0	0	0	10	0	0
Pathway	1269620	IRS-related events triggered by IGF1R	Pathway_1269620_IRS-related events triggered by IGF1R	0	0	0	0	0	0	0	0	0	0	0	0	0	0	0	10	0	0	0	0	0	0	10	0	0	0	0	0	0	0	0	0	0	0	0	0	0	0	0	0	0	0	0	0	0	0
Pathway	1269799	G2/M Transition	Pathway_1269799_G2/M Transition	0	0	0	0	0	0	0	0	0	0	0	0	10	0	0	10	0	0	0	0	0	0	0	0	0	0	0	0	0	0	0	0	0	0	0	0	0	0	0	0	0	0	0	0	0	0
Pathway	1269764	Mitotic G1-G1/S phases	Pathway_1269764_Mitotic G1-G1/S phases	0	0	0	0	0	0	0	0	0	0	0	0	0	0	0	10	0	0	0	0	10	0	0	0	0	0	0	0	0	0	0	0	0	0	0	0	0	0	0	0	0	0	0	0	0	0
Pathway	1269688	Processing of Capped Intron-Containing Pre-mRNA	Pathway_1269688_Processing of Capped Intron-Containing Pre-mRNA	0	0	0	0	0	0	0	0	0	0	10	0	0	0	0	0	0	0	0	0	0	0	0	0	0	0	0	0	0	0	0	10	0	0	0	0	0	0	0	0	0	0	0	0	0	0
Pathway	1270261	Programmed Cell Death	Pathway_1270261_Programmed Cell Death	0	0	0	0	0	0	0	0	0	0	0	0	0	0	0	10	0	0	10	0	0	0	0	0	0	0	0	0	0	0	0	0	0	0	0	0	0	0	0	0	0	0	0	0	0	0
Pathway	1269636	Hedgehog 'off' state	Pathway_1269636_Hedgehog 'off' state	0	0	0	0	0	0	0	0	0	0	0	0	0	0	0	10	0	0	0	0	0	0	0	0	0	0	0	0	0	0	0	0	0	0	0	0	0	0	0	0	0	0	0	0	0	0
Pathway	1269383	SHC1 events in EGFR signaling	Pathway_1269383_SHC1 events in EGFR signaling	0	0	0	0	0	0	0	0	0	0	0	0	0	0	0	10	0	0	0	0	0	0	10	0	0	0	0	0	0	0	0	0	0	0	0	0	0	0	0	0	0	0	0	0	0	0
Pathway	1269633	Signaling by Hedgehog	Pathway_1269633_Signaling by Hedgehog	0	0	0	0	0	0	0	0	0	0	0	0	0	0	0	10	0	0	0	0	0	0	0	0	0	0	0	0	0	0	0	0	0	0	0	0	0	0	0	0	0	0	0	0	0	0
Pathway	814926	Carbon metabolism	Pathway_814926_Carbon metabolism	0	0	0	0	0	0	0	0	0	0	0	0	0	0	0	0	0	0	0	0	0	0	0	0	0	0	0	0	0	0	0	0	10	0	0	0	0	0	0	0	0	0	0	10	0	0
Pathway	1270331	EPHA-mediated growth cone collapse	Pathway_1270331_EPHA-mediated growth cone collapse	0	0	0	0	0	0	10	0	0	0	0	0	0	0	0	0	0	0	0	0	0	0	0	0	0	0	0	0	0	0	0	0	0	10	0	0	0	0	0	0	0	0	0	0	0	0
Pathway	1470924	Interleukin-10 signaling	Pathway_1470924_Interleukin-10 signaling	0	0	0	0	10	0	0	0	10	0	0	0	0	0	0	0	0	0	0	0	0	0	0	0	0	0	0	0	0	0	0	0	0	0	0	0	0	0	0	0	0	0	0	0	0	0
Pathway	1269468	Signalling to p38 via RIT and RIN	Pathway_1269468_Signalling to p38 via RIT and RIN	0	0	0	0	0	0	0	0	0	0	0	0	0	0	0	10	0	0	0	0	0	0	10	0	0	0	0	0	0	0	0	0	0	0	0	0	0	0	0	0	0	0	0	0	0	0
Pathway	M11835	Valine, leucine and isoleucine degradation	Pathway_M11835_Valine, leucine and isoleucine degradation	0	0	0	0	0	0	0	0	0	0	0	0	0	0	0	0	0	0	0	0	0	0	0	0	0	0	0	0	0	0	0	0	0	0	0	0	0	0	0	0	0	0	0	10	0	0
Pathway	1270312	NCAM signaling for neurite out-growth	Pathway_1270312_NCAM signaling for neurite out-growth	0	0	0	0	0	0	0	0	0	0	0	0	0	0	0	10	0	0	0	0	0	0	10	0	0	0	0	0	0	0	0	0	0	0	0	0	0	0	0	0	0	0	0	0	0	0
Pathway	1269285	RAF/MAP kinase cascade	Pathway_1269285_RAF/MAP kinase cascade	0	0	0	0	0	0	0	0	0	0	0	0	0	0	0	10	0	0	0	0	0	0	10	0	0	0	0	0	0	0	0	0	0	0	0	0	0	0	0	0	0	0	0	0	0	0
Pathway	82952	Valine, leucine and isoleucine degradation	Pathway_82952_Valine, leucine and isoleucine degradation	0	0	0	0	0	0	0	0	0	0	0	0	0	0	0	0	0	0	0	0	0	0	0	0	0	0	0	0	0	0	0	0	0	0	0	0	0	0	0	0	0	0	0	10	0	0
Pathway	1269470	Frs2-mediated activation	Pathway_1269470_Frs2-mediated activation	0	0	0	0	0	0	0	0	0	0	0	0	0	0	0	10	0	0	0	0	0	0	10	0	0	0	0	0	0	0	0	0	0	0	0	0	0	0	0	0	0	0	0	0	0	0
Pathway	1269618	IGF1R signaling cascade	Pathway_1269618_IGF1R signaling cascade	0	0	0	0	0	0	0	0	0	0	0	0	0	0	0	10	0	0	0	0	0	0	10	0	0	0	0	0	0	0	0	0	0	0	0	0	0	0	0	0	0	0	0	0	0	0
Pathway	1269056	Infectious disease	Pathway_1269056_Infectious disease	0	0	0	0	0	0	0	0	0	0	0	0	0	0	0	10	0	0	0	0	0	0	0	0	0	0	0	0	0	0	0	10	0	0	0	0	0	0	0	0	0	0	0	0	0	0
Pathway	M17807	Basal cell carcinoma	Pathway_M17807_Basal cell carcinoma	0	0	0	0	0	0	0	0	0	0	0	0	0	0	0	0	0	0	0	10	0	0	0	0	0	0	0	0	0	0	0	0	0	0	0	0	0	0	0	0	0	0	0	0	0	0
Pathway	83113	Basal cell carcinoma	Pathway_83113_Basal cell carcinoma	0	0	0	0	0	0	0	0	0	0	0	0	0	0	0	0	0	0	0	10	0	0	0	0	0	0	0	0	0	0	0	0	0	0	0	0	0	0	0	0	0	0	0	0	0	0
Pathway	1269431	IRS-mediated signalling	Pathway_1269431_IRS-mediated signalling	0	0	0	0	0	0	0	0	0	0	0	0	0	0	0	10	0	0	0	0	0	0	10	0	0	0	0	0	0	0	0	0	0	0	0	0	0	0	0	0	0	0	0	0	0	0
Pathway	83065	Axon guidance	Pathway_83065_Axon guidance	0	0	0	0	0	0	0	0	0	0	0	0	0	0	0	0	0	0	0	0	0	0	0	0	0	0	0	0	0	0	0	0	0	10	0	0	0	0	0	0	0	10	0	0	0	0
Pathway	1269322	Interleukin receptor SHC signaling	Pathway_1269322_Interleukin receptor SHC signaling	0	0	0	0	0	0	0	0	0	0	0	0	0	0	0	10	0	0	0	0	0	0	10	0	0	0	0	0	0	0	0	0	0	0	0	0	0	0	0	0	0	0	0	0	0	0
Pathway	1269057	HIV Infection	Pathway_1269057_HIV Infection	0	0	0	0	0	0	0	0	0	0	0	0	0	0	0	10	0	0	0	0	0	0	0	0	0	0	0	0	0	0	0	10	0	0	0	0	0	0	0	0	0	0	0	0	0	0
Pathway	1269797	Mitotic G2-G2/M phases	Pathway_1269797_Mitotic G2-G2/M phases	0	0	0	0	0	0	0	0	0	0	0	0	10	0	0	10	0	0	0	0	0	0	0	0	0	0	0	0	0	0	0	0	0	0	0	0	0	0	0	0	0	0	0	0	0	0
Pathway	1269193	Antigen processing: Ubiquitination & Proteasome degradation	Pathway_1269193_Antigen processing: Ubiquitination & Proteasome degradation	0	0	0	10	0	0	0	0	0	0	0	0	0	0	0	10	0	0	0	0	0	0	0	0	0	0	0	0	0	0	0	0	0	0	0	0	0	0	0	0	0	0	0	0	0	0
Pathway	83051	Cytokine-cytokine receptor interaction	Pathway_83051_Cytokine-cytokine receptor interaction	0	0	0	0	10	0	0	0	10	0	0	0	0	0	0	0	0	0	0	0	0	0	0	0	0	0	0	0	0	0	0	0	0	0	0	0	0	0	0	0	0	0	0	0	0	0
Pathway	1269777	S Phase	Pathway_1269777_S Phase	0	0	0	0	0	0	0	0	0	0	0	0	0	0	0	10	0	0	0	0	10	0	0	0	0	0	0	0	0	0	0	0	0	0	0	0	0	0	0	0	0	0	0	0	0	0
Pathway	1269428	Signaling by Insulin receptor	Pathway_1269428_Signaling by Insulin receptor	0	0	0	0	0	0	0	0	0	0	0	0	0	0	0	10	0	0	0	0	0	0	10	0	0	0	0	0	0	0	0	0	0	0	0	0	0	0	0	0	0	0	0	0	0	0
Pathway	1269725	Regulation of mRNA stability by proteins that bind AU-rich elements	Pathway_1269725_Regulation of mRNA stability by proteins that bind AU-rich elements	0	0	0	0	0	10	0	0	0	0	0	0	0	0	0	10	0	0	0	0	0	0	0	0	0	0	0	0	0	0	0	0	0	0	0	0	0	0	0	0	0	0	0	0	0	0
Pathway	1269471	ARMS-mediated activation	Pathway_1269471_ARMS-mediated activation	0	0	0	0	0	0	0	0	0	0	0	0	0	0	0	10	0	0	0	0	0	0	10	0	0	0	0	0	0	0	0	0	0	0	0	0	0	0	0	0	0	0	0	0	0	0
Pathway	1269185	Downstream signaling events of B Cell Receptor (BCR)	Pathway_1269185_Downstream signaling events of B Cell Receptor (BCR)	0	0	0	0	0	0	0	0	0	0	0	0	0	0	0	10	0	0	0	0	0	0	0	0	0	0	0	0	0	0	0	0	0	0	0	0	0	10	0	0	0	0	0	0	0	0
Pathway	1269483	VEGFA-VEGFR2 Pathway	Pathway_1269483_VEGFA-VEGFR2 Pathway	0	0	0	0	0	0	0	0	0	0	0	0	0	0	0	10	0	0	0	0	0	0	10	0	0	0	0	0	0	0	0	0	0	0	0	0	0	0	0	0	0	0	0	0	0	0
Pathway	1269779	Synthesis of DNA	Pathway_1269779_Synthesis of DNA	0	0	0	0	0	0	0	0	0	0	0	0	0	0	0	10	0	0	0	0	10	0	0	0	0	0	0	0	0	0	0	0	0	0	0	0	0	0	0	0	0	0	0	0	0	0
Pathway	1383038	Intra-Golgi and retrograde Golgi-to-ER traffic	Pathway_1383038_Intra-Golgi and retrograde Golgi-to-ER traffic	0	0	0	0	0	0	0	0	0	0	0	0	0	0	10	0	0	0	0	0	0	0	0	0	0	0	0	0	0	0	0	0	0	0	0	0	0	0	0	10	0	0	0	0	0	0
Pathway	1269611	PCP/CE pathway	Pathway_1269611_PCP/CE pathway	0	0	0	0	0	0	0	0	0	0	0	0	0	0	0	10	0	0	0	10	0	0	0	0	0	0	0	0	0	0	0	0	0	0	0	0	0	0	0	0	0	0	0	0	0	0
Pathway	1269506	MAPK6/MAPK4 signaling	Pathway_1269506_MAPK6/MAPK4 signaling	0	0	0	0	0	0	0	0	0	0	0	0	0	0	0	10	0	0	0	0	0	0	0	0	0	0	0	0	0	0	0	0	0	0	0	0	0	10	0	0	0	0	0	0	0	0
Pathway	1269617	Signaling by Type 1 Insulin-like Growth Factor 1 Receptor (IGF1R)	Pathway_1269617_Signaling by Type 1 Insulin-like Growth Factor 1 Receptor (IGF1R)	0	0	0	0	0	0	0	0	0	0	0	0	0	0	0	10	0	0	0	0	0	0	10	0	0	0	0	0	0	0	0	0	0	0	0	0	0	0	0	0	0	0	0	0	0	0
Pathway	M9809	Cytokine-cytokine receptor interaction	Pathway_M9809_Cytokine-cytokine receptor interaction	0	0	0	0	10	0	0	0	10	0	0	0	0	0	0	0	0	0	0	0	0	0	0	0	0	0	0	0	0	0	0	0	0	0	0	0	0	0	0	0	0	0	0	0	0	0
Pathway	MAP00280_Valine_leucine_and_isoleucine_degradation	MAP00280 Valine leucine and isoleucine degradation	Pathway_MAP00280_Valine_leucine_and_isoleucine_degradation_MAP00280 Valine leucine and isoleucine degradation	0	0	0	0	0	0	0	0	0	0	0	0	0	0	0	0	0	0	0	0	0	0	0	0	0	0	0	0	0	0	0	0	0	0	0	0	0	0	0	0	0	0	0	10	0	0
Pathway	1269632	Signaling by Leptin	Pathway_1269632_Signaling by Leptin	0	0	0	0	0	0	0	0	0	0	0	0	0	0	0	10	0	0	0	0	0	0	10	0	0	0	0	0	0	0	0	0	0	0	0	0	0	0	0	0	0	0	0	0	0	0
Pathway	1269831	M/G1 Transition	Pathway_1269831_M/G1 Transition	0	0	0	0	0	0	0	0	0	0	0	0	0	0	0	10	0	0	0	0	10	0	0	0	0	0	0	0	0	0	0	0	0	0	0	0	0	0	0	0	0	0	0	0	0	0
Pathway	1269321	Interleukin-2 signaling	Pathway_1269321_Interleukin-2 signaling	0	0	0	0	0	0	0	0	0	0	0	0	0	0	0	10	0	0	0	0	0	0	10	0	0	0	0	0	0	0	0	0	0	0	0	0	0	0	0	0	0	0	0	0	0	0
Pathway	1269323	Interleukin-3, 5 and GM-CSF signaling	Pathway_1269323_Interleukin-3, 5 and GM-CSF signaling	0	0	0	0	0	0	0	0	0	0	0	0	0	0	0	10	0	0	0	0	0	0	10	0	0	0	0	0	0	0	0	0	0	0	0	0	0	0	0	0	0	0	0	0	0	0
Pathway	1269429	Insulin receptor signalling cascade	Pathway_1269429_Insulin receptor signalling cascade	0	0	0	0	0	0	0	0	0	0	0	0	0	0	0	10	0	0	0	0	0	0	10	0	0	0	0	0	0	0	0	0	0	0	0	0	0	0	0	0	0	0	0	0	0	0
Pathway	M5539	Axon guidance	Pathway_M5539_Axon guidance	0	0	0	0	0	0	0	0	0	0	0	0	0	0	0	0	0	0	0	0	0	0	0	0	0	0	0	0	0	0	0	0	0	10	0	0	0	0	0	0	0	10	0	0	0	0
Pathway	1269832	DNA Replication Pre-Initiation	Pathway_1269832_DNA Replication Pre-Initiation	0	0	0	0	0	0	0	0	0	0	0	0	0	0	0	10	0	0	0	0	10	0	0	0	0	0	0	0	0	0	0	0	0	0	0	0	0	0	0	0	0	0	0	0	0	0
Pathway	1268855	Diseases of signal transduction	Pathway_1268855_Diseases of signal transduction	0	0	0	0	0	0	0	0	0	0	0	0	0	0	0	10	0	0	0	0	0	0	10	0	0	0	0	0	0	0	0	0	0	0	0	0	0	0	0	0	0	0	0	0	0	0
Pathway	1270304	Semaphorin interactions	Pathway_1270304_Semaphorin interactions	0	0	0	0	0	0	10	0	0	0	0	0	0	0	0	0	0	0	0	0	0	0	0	0	0	0	0	0	0	0	0	0	0	0	0	0	0	0	0	0	0	10	0	0	0	0
Pathway	1269531	Pre-NOTCH Expression and Processing	Pathway_1269531_Pre-NOTCH Expression and Processing	0	0	0	0	0	0	0	0	0	0	0	0	0	0	0	0	0	0	0	0	0	0	0	0	0	0	0	0	0	0	0	0	0	0	0	0	0	10	0	0	0	0	0	0	0	10
Pathway	1269299	FCERI mediated MAPK activation	Pathway_1269299_FCERI mediated MAPK activation	0	0	0	0	0	0	0	0	0	0	0	0	0	0	0	10	0	0	0	0	0	0	10	0	0	0	0	0	0	0	0	0	0	0	0	0	0	0	0	0	0	0	0	0	0	0
Pathway	1269382	GRB2 events in EGFR signaling	Pathway_1269382_GRB2 events in EGFR signaling	0	0	0	0	0	0	0	0	0	0	0	0	0	0	0	10	0	0	0	0	0	0	10	0	0	0	0	0	0	0	0	0	0	0	0	0	0	0	0	0	0	0	0	0	0	0
Pathway	1269469	Prolonged ERK activation events	Pathway_1269469_Prolonged ERK activation events	0	0	0	0	0	0	0	0	0	0	0	0	0	0	0	10	0	0	0	0	0	0	10	0	0	0	0	0	0	0	0	0	0	0	0	0	0	0	0	0	0	0	0	0	0	0
Pathway	1269655	TP53 Regulates Metabolic Genes	Pathway_1269655_TP53 Regulates Metabolic Genes	0	0	0	0	0	0	0	0	0	0	0	0	0	0	0	0	0	0	0	0	0	0	0	0	0	0	0	0	0	0	0	0	0	0	0	0	0	10	0	0	0	0	0	0	0	0
Pathway	1269875	DNA Replication	Pathway_1269875_DNA Replication	0	0	0	0	0	0	0	0	0	0	0	0	0	0	0	10	0	0	0	0	10	0	0	0	0	0	0	0	0	0	0	0	0	0	0	0	0	0	0	0	0	0	0	0	0	0
Pathway	1269768	G1/S Transition	Pathway_1269768_G1/S Transition	0	0	0	0	0	0	0	0	0	0	0	0	0	0	0	10	0	0	0	0	10	0	0	0	0	0	0	0	0	0	0	0	0	0	0	0	0	0	0	0	0	0	0	0	0	0
Pathway	177876	RNA transport	Pathway_177876_RNA transport	0	0	0	0	0	0	0	0	0	10	0	0	0	0	0	0	0	0	0	0	0	0	0	0	0	0	0	0	0	0	0	10	0	0	0	0	0	0	0	0	0	0	0	0	0	0
Pathway	1269465	Signalling to RAS	Pathway_1269465_Signalling to RAS	0	0	0	0	0	0	0	0	0	0	0	0	0	0	0	10	0	0	0	0	0	0	10	0	0	0	0	0	0	0	0	0	0	0	0	0	0	0	0	0	0	0	0	0	0	0
Pathway	1269440	SOS-mediated signalling	Pathway_1269440_SOS-mediated signalling	0	0	0	0	0	0	0	0	0	0	0	0	0	0	0	10	0	0	0	0	0	0	10	0	0	0	0	0	0	0	0	0	0	0	0	0	0	0	0	0	0	0	0	0	0	0
Pathway	1269984	Chondroitin sulfate/dermatan sulfate metabolism	Pathway_1269984_Chondroitin sulfate/dermatan sulfate metabolism	0	0	10	0	0	0	0	0	0	0	0	0	0	0	0	0	0	0	0	0	0	0	0	0	0	0	0	0	0	10	0	0	0	0	0	0	0	0	0	0	0	0	0	0	0	0
Pathway	1269464	Signalling to ERKs	Pathway_1269464_Signalling to ERKs	0	0	0	0	0	0	0	0	0	0	0	0	0	0	0	10	0	0	0	0	0	0	10	0	0	0	0	0	0	0	0	0	0	0	0	0	0	0	0	0	0	0	0	0	0	0
Pathway	1269640	Hedgehog 'on' state	Pathway_1269640_Hedgehog 'on' state	0	0	0	0	0	0	0	0	0	0	0	0	0	0	0	10	0	0	0	0	0	0	0	0	0	0	0	0	0	0	0	0	0	0	0	0	0	0	0	0	0	0	0	0	0	0
Pathway	1269091	Host Interactions of HIV factors	Pathway_1269091_Host Interactions of HIV factors	0	0	0	0	0	0	0	0	0	0	0	0	0	0	0	10	0	0	0	0	0	0	0	0	0	0	0	0	0	0	0	10	0	0	0	0	0	0	0	0	0	0	0	0	0	0
Pathway	1269480	Signaling by VEGF	Pathway_1269480_Signaling by VEGF	0	0	0	0	0	0	0	0	0	0	0	0	0	0	0	10	0	0	0	0	0	0	10	0	0	0	0	0	0	0	0	0	0	0	0	0	0	0	0	0	0	0	0	0	0	0
Pathway	1269485	VEGFR2 mediated cell proliferation	Pathway_1269485_VEGFR2 mediated cell proliferation	0	0	0	0	0	0	0	0	0	0	0	0	0	0	0	10	0	0	0	0	0	0	10	0	0	0	0	0	0	0	0	0	0	0	0	0	0	0	0	0	0	0	0	0	0	0
Pathway	1427866	RET signaling	Pathway_1427866_RET signaling	0	0	0	0	0	0	0	0	0	0	0	0	0	0	0	10	0	0	0	0	0	0	10	0	0	0	0	0	0	0	0	0	0	0	0	0	0	0	0	0	0	0	0	0	0	0
Pathway	83105	Pathways in cancer	Pathway_83105_Pathways in cancer	0	0	0	0	10	0	0	0	0	0	0	0	0	0	0	0	0	0	0	5.42623	0	0	0	0	0	0	0	0	0	0	0	0	0	0	0	0	0	0	0	0	0	0	0	0	0	0
Pathway	1269010	Diseases of glycosylation	Pathway_1269010_Diseases of glycosylation	0	0	3.98444	0	0	0	0	0	0	0	0	0	0	0	0	0	0	0	0	0	0	0	0	0	0	0	0	0	0	0	0	0	0	0	0	0	0	0	0	0	0	0	0	0	4.96817	0
Pathway	1269868	Muscle contraction	Pathway_1269868_Muscle contraction	0	0	0	0	0	0	0	0	0	0	0	0	0	0	0	0	0	10	0	0	0	0	0	0	0	0	0	0	0	0	0	0	0	0	0	0	0	0	0	0	0	0	0	0	0	0
Pathway	1339109	COPI-mediated anterograde transport	Pathway_1339109_COPI-mediated anterograde transport	0	0	0	0	0	0	0	0	0	0	0	0	0	0	10	0	0	0	0	0	0	0	0	0	0	0	0	0	0	0	0	0	0	0	0	0	0	0	0	5.07942	0	0	0	0	0	0
Pathway	1269654	Transcriptional Regulation by TP53	Pathway_1269654_Transcriptional Regulation by TP53	0	0	0	0	0	0	0	0	0	0	0	0	0	0	0	0	0	0	0	0	4.26365	0	0	0	0	0	0	0	0	0	0	0	0	0	0	0	0	4.94917	0	0	0	0	0	0	0	0
Pathway	M5883	Genes encoding secreted soluble factors	Pathway_M5883_Genes encoding secreted soluble factors	0	0	0	0	4.18669	0	0	0	10	0	0	0	0	0	0	0	0	0	0	3.22454	0	0	0	0	0	0	0	0	0	0	0	0	0	0	0	0	0	0	0	0	0	0	0	0	0	0
Pathway	137922	IL12-mediated signaling events	Pathway_137922_IL12-mediated signaling events	0	0	0	0	0	0	0	0	5.15142	0	0	0	0	0	0	0	0	0	0	0	0	0	0	0	0	0	0	0	0	0	0	0	0	0	0	0	0	0	0	0	0	0	0	0	0	0
Pathway	M54	IL12-mediated signaling events	Pathway_M54_IL12-mediated signaling events	0	0	0	0	0	0	0	0	5.0952	0	0	0	0	0	0	0	0	0	0	0	0	0	0	0	0	0	0	0	0	0	0	0	0	0	0	0	0	0	0	0	0	0	0	0	0	0
Pathway	217173	Influenza A	Pathway_217173_Influenza A	0	10	0	0	0	0	0	0	5.93069	0	0	0	0	0	0	0	0	0	0	0	0	0	0	0	0	0	0	0	0	0	0	0	0	0	0	0	0	0	0	0	0	0	0	0	0	0
Pathway	213780	Tuberculosis	Pathway_213780_Tuberculosis	0	0	0	0	0	0	0	0	5.84415	0	0	0	0	0	0	0	0	0	0	0	0	0	0	0	0	0	0	0	0	0	0	0	0	0	0	0	0	0	0	0	0	0	0	0	0	0
Pathway	1269316	Antiviral mechanism by IFN-stimulated genes	Pathway_1269316_Antiviral mechanism by IFN-stimulated genes	0	5.79425	0	0	0	0	0	0	0	0	0	0	0	0	0	0	0	0	0	0	0	0	0	0	0	0	0	0	0	0	0	10	0	0	0	0	0	0	0	0	0	0	0	0	0	0
Pathway	1269317	ISG15 antiviral mechanism	Pathway_1269317_ISG15 antiviral mechanism	0	5.79425	0	0	0	0	0	0	0	0	0	0	0	0	0	0	0	0	0	0	0	0	0	0	0	0	0	0	0	0	0	10	0	0	0	0	0	0	0	0	0	0	0	0	0	0
Pathway	M3261	Toll-like receptor signaling pathway	Pathway_M3261_Toll-like receptor signaling pathway	0	0	0	0	0	0	0	0	5.72731	0	0	0	0	0	0	0	0	0	0	0	0	0	0	0	0	0	0	0	0	0	0	0	0	0	0	0	0	0	0	0	0	0	0	0	0	0
Pathway	1270262	Apoptosis	Pathway_1270262_Apoptosis	0	0	0	0	0	0	0	0	0	0	0	0	0	0	0	10	0	0	5.72229	0	0	0	0	0	0	0	0	0	0	0	0	0	0	0	0	0	0	0	0	0	0	0	0	0	0	0
Pathway	83076	Toll-like receptor signaling pathway	Pathway_83076_Toll-like receptor signaling pathway	0	0	0	0	0	0	0	0	5.68552	0	0	0	0	0	0	0	0	0	0	0	0	0	0	0	0	0	0	0	0	0	0	0	0	0	0	0	0	0	0	0	0	0	0	0	0	0
Pathway	1383060	Cooperation of PDCL (PhLP1) and TRiC/CCT in G-protein beta folding	Pathway_1383060_Cooperation of PDCL (PhLP1) and TRiC/CCT in G-protein beta folding	0	0	0	0	5.57257	0	0	0	0	0	0	0	0	0	0	0	0	0	0	0	0	0	0	0	0	0	0	0	0	0	0	0	0	0	0	0	0	0	0	0	0	0	0	0	0	0
Pathway	1270190	Phase 1 - Functionalization of compounds	Pathway_1270190_Phase 1 - Functionalization of compounds	0	0	0	0	0	0	0	0	0	0	0	0	0	0	0	0	0	0	0	0	0	0	0	0	0	5.56063	0	0	0	0	0	0	0	0	0	0	0	0	0	0	0	0	0	0	0	0
Pathway	83048	MAPK signaling pathway	Pathway_83048_MAPK signaling pathway	0	0	0	0	0	0	0	0	0	0	0	0	0	0	0	0	0	0	0	0	0	0	5.41924	0	0	0	0	0	0	0	0	0	0	0	0	0	0	0	0	0	0	0	0	0	0	0
Pathway	M10792	MAPK signaling pathway	Pathway_M10792_MAPK signaling pathway	0	0	0	0	0	0	0	0	0	0	0	0	0	0	0	0	0	0	0	0	0	0	5.32143	0	0	0	0	0	0	0	0	0	0	0	0	0	0	0	0	0	0	0	0	0	0	0
Pathway	1270323	L1CAM interactions	Pathway_1270323_L1CAM interactions	0	0	0	0	0	0	0	0	0	0	0	0	0	0	0	0	0	0	0	0	0	0	0	0	0	0	0	0	0	0	0	0	0	0	0	0	0	0	0	0	0	0	0	0	0	0
Pathway	1269115	Influenza Viral RNA Transcription and Replication	Pathway_1269115_Influenza Viral RNA Transcription and Replication	0	0	0	0	0	0	0	0	0	5.26343	0	0	0	0	0	0	0	0	0	0	0	0	0	0	0	0	0	0	0	0	0	10	0	0	0	0	0	0	0	0	0	0	0	0	0	0
Pathway	1268727	COPII (Coat Protein 2) Mediated Vesicle Transport	Pathway_1268727_COPII (Coat Protein 2) Mediated Vesicle Transport	0	0	0	0	0	0	0	0	0	0	0	0	0	0	0	0	0	0	0	0	0	0	0	0	0	0	0	0	0	0	0	0	0	0	0	0	0	0	0	5.23824	0	0	0	0	0	0
Pathway	199378	Ribosome biogenesis in eukaryotes	Pathway_199378_Ribosome biogenesis in eukaryotes	0	0	0	0	0	10	0	0	0	0	0	0	0	0	0	0	0	0	0	0	0	0	0	0	0	0	0	0	0	0	0	0	0	0	0	0	0	0	0	0	0	0	0	0	0	0
Pathway	1269579	G alpha (12/13) signalling events	Pathway_1269579_G alpha (12/13) signalling events	0	0	0	0	5.16243	0	10	0	0	0	0	0	0	0	0	0	0	0	0	0	0	0	0	0	0	0	0	0	0	0	0	0	0	0	0	0	0	0	0	0	0	0	0	0	0	0
Pathway	1269109	Influenza Life Cycle	Pathway_1269109_Influenza Life Cycle	0	0	0	0	0	0	0	0	0	5.12925	0	0	0	0	0	0	0	0	0	0	0	0	0	0	0	0	0	0	0	0	0	10	0	0	0	0	0	0	0	0	0	0	0	0	0	0
Pathway	1270002	Lipid digestion, mobilization, and transport	Pathway_1270002_Lipid digestion, mobilization, and transport	0	0	10	0	0	0	0	0	0	0	0	0	0	0	0	0	0	0	0	0	0	0	0	0	0	0	0	0	0	0	0	0	0	0	0	0	0	0	0	0	0	0	0	0	0	0
Pathway	1269544	GPCR ligand binding	Pathway_1269544_GPCR ligand binding	0	0	0	0	10	0	0	0	0	0	0	0	0	0	0	0	0	0	0	5.07202	0	0	0	0	0	0	0	0	0	0	0	0	0	0	0	0	0	0	0	0	0	0	0	0	0	0
Pathway	1269108	Influenza Infection	Pathway_1269108_Influenza Infection	0	0	0	0	0	0	0	0	0	4.97653	0	0	0	0	0	0	0	0	0	0	0	0	0	0	0	0	0	0	0	0	0	10	0	0	0	0	0	0	0	0	0	0	0	0	0	0
Pathway	1269236	Activated TLR4 signalling	Pathway_1269236_Activated TLR4 signalling	0	0	0	0	0	0	0	0	0	0	0	0	0	0	0	0	0	0	4.94608	0	0	0	0	0	0	0	0	0	0	0	0	0	0	0	0	0	0	0	0	0	0	0	0	0	0	0
Pathway	M3008	Genes encoding structural ECM glycoproteins	Pathway_M3008_Genes encoding structural ECM glycoproteins	0	0	0	0	0	0	0	0	0	0	0	0	0	0	0	0	0	0	0	0	0	0	0	0	0	0	0	0	0	4.94325	0	0	0	0	0	0	0	0	0	0	10	0	0	0	0	0
Pathway	83061	Wnt signaling pathway	Pathway_83061_Wnt signaling pathway	0	0	0	0	0	0	0	0	0	0	0	0	0	0	0	0	0	0	0	10	0	0	0	0	0	0	0	0	0	0	0	0	0	0	0	0	0	0	0	0	0	0	0	0	0	0
Pathway	1269234	Toll Like Receptor 4 (TLR4) Cascade	Pathway_1269234_Toll Like Receptor 4 (TLR4) Cascade	0	0	0	0	0	0	0	0	0	0	0	0	0	0	0	0	0	0	4.78905	0	0	0	0	0	0	0	0	0	0	0	0	0	0	0	0	0	0	0	0	0	0	0	0	0	0	0
Pathway	M19428	Wnt signaling pathway	Pathway_M19428_Wnt signaling pathway	0	0	0	0	0	0	0	0	0	0	0	0	0	0	0	0	0	0	0	10	0	0	0	0	0	0	0	0	0	0	0	0	0	0	0	0	0	0	0	0	0	0	0	0	0	0
Pathway	153910	Phagosome	Pathway_153910_Phagosome	0	0	0	0	0	0	0	0	0	0	0	0	0	0	10	0	0	0	0	0	0	0	0	0	0	0	0	0	0	0	0	0	0	0	0	0	0	0	0	0	0	0	0	0	0	0
Pathway	P00006	Apoptosis signaling pathway	Pathway_P00006_Apoptosis signaling pathway	0	0	0	0	0	0	0	0	0	0	0	0	0	0	0	0	0	0	10	0	0	0	0	0	0	0	0	0	0	0	0	0	0	0	0	0	0	0	0	0	0	0	0	0	0	0
Pathway	1269304	CLEC7A (Dectin-1) signaling	Pathway_1269304_CLEC7A (Dectin-1) signaling	0	0	0	0	0	0	0	0	0	0	0	0	0	0	0	10	0	0	0	0	0	0	0	0	0	0	0	0	0	0	0	0	0	0	0	0	0	0	0	0	0	0	0	0	0	0
Pathway	1270030	PPARA activates gene expression	Pathway_1270030_PPARA activates gene expression	0	0	0	0	0	0	0	0	0	0	0	0	0	0	0	0	0	0	0	0	0	0	0	0	0	0	0	0	10	0	0	0	0	0	0	0	0	0	0	0	0	0	0	0	0	0
Pathway	P00012	Cadherin signaling pathway	Pathway_P00012_Cadherin signaling pathway	0	0	0	0	0	0	0	0	0	0	0	0	0	0	0	0	0	0	0	10	0	0	0	0	0	0	0	0	0	0	0	0	0	0	0	0	0	0	0	0	0	0	0	0	0	0
Pathway	1270029	Regulation of lipid metabolism by Peroxisome proliferator-activated receptor alpha (PPARalpha)	Pathway_1270029_Regulation of lipid metabolism by Peroxisome proliferator-activated receptor alpha (PPARalpha)	0	0	0	0	0	0	0	0	0	0	0	0	0	0	0	0	0	0	0	0	0	0	0	0	0	0	0	0	10	0	0	0	0	0	0	0	0	0	0	0	0	0	0	0	0	0
Pathway	1383086	Major pathway of rRNA processing in the nucleolus and cytosol	Pathway_1383086_Major pathway of rRNA processing in the nucleolus and cytosol	0	0	0	0	0	10	0	0	0	4.69059	0	0	0	0	0	0	0	0	0	0	0	0	0	0	0	0	0	0	0	0	0	0	0	0	0	0	0	0	0	0	0	0	0	0	0	0
Pathway	1269719	Gene Silencing by RNA	Pathway_1269719_Gene Silencing by RNA	0	0	0	0	0	0	0	0	0	0	0	0	0	0	0	0	0	0	0	0	0	0	0	0	0	0	0	0	0	0	0	10	0	0	0	0	0	4.59119	0	0	0	0	0	0	0	0
Pathway	1268734	O-linked glycosylation	Pathway_1268734_O-linked glycosylation	0	0	0	0	0	0	0	0	0	0	0	0	0	0	0	0	0	0	0	0	0	0	0	0	0	0	0	0	0	0	0	0	0	0	0	0	0	0	0	0	0	0	0	0	4.57745	0
Pathway	1427846	rRNA processing in the nucleus and cytosol	Pathway_1427846_rRNA processing in the nucleus and cytosol	0	0	0	0	0	10	0	0	0	4.55632	0	0	0	0	0	0	0	0	0	0	0	0	0	0	0	0	0	0	0	0	0	0	0	0	0	0	0	0	0	0	0	0	0	0	0	0
Pathway	P00031	Inflammation mediated by chemokine and cytokine signaling pathway	Pathway_P00031_Inflammation mediated by chemokine and cytokine signaling pathway	0	0	0	0	10	0	4.48654	0	0	0	0	0	0	0	0	0	0	0	0	0	0	0	0	0	0	0	0	0	0	0	0	0	0	0	0	0	0	0	0	0	0	0	0	0	0	0
Pathway	1269204	Toll-Like Receptors Cascades	Pathway_1269204_Toll-Like Receptors Cascades	0	0	0	0	0	0	0	0	0	0	0	0	0	0	0	0	0	0	4.4571	0	0	0	0	0	0	0	0	0	0	0	0	0	0	0	0	0	0	0	0	0	0	0	0	0	0	0
Pathway	1270330	EPH-Ephrin signaling	Pathway_1270330_EPH-Ephrin signaling	0	0	0	0	0	0	4.45689	0	0	0	0	0	0	0	0	0	0	0	0	0	0	0	0	0	0	0	0	0	0	0	0	0	0	10	0	0	0	0	0	0	0	0	0	0	0	0
Pathway	1383085	rRNA processing	Pathway_1383085_rRNA processing	0	0	0	0	0	10	0	0	0	4.45103	0	0	0	0	0	0	0	0	0	0	0	0	0	0	0	0	0	0	0	0	0	0	0	0	0	0	0	0	0	0	0	0	0	0	0	0
Pathway	M26	Atypical NF-kappaB pathway	Pathway_M26_Atypical NF-kappaB pathway	0	0	0	0	0	0	0	0	0	0	0	0	0	0	0	0	0	0	0	0	0	0	0	0	0	0	0	0	0	0	0	0	0	0	0	0	0	0	0	0	0	0	0	0	0	0
Pathway	193147	Osteoclast differentiation	Pathway_193147_Osteoclast differentiation	0	0	0	0	0	0	0	0	0	0	0	0	0	0	0	0	0	0	0	0	0	0	0	0	10	0	0	0	0	0	0	0	0	0	0	0	0	0	0	0	0	0	0	0	0	0
Pathway	1026136	Signaling pathways regulating pluripotency of stem cells	Pathway_1026136_Signaling pathways regulating pluripotency of stem cells	0	0	0	0	0	0	0	0	0	0	0	0	0	0	0	0	0	0	0	10	0	0	0	0	0	0	0	0	0	0	0	0	0	0	0	0	0	0	0	0	0	0	4.3423	0	0	0
Pathway	1270189	Biological oxidations	Pathway_1270189_Biological oxidations	0	0	0	0	0	0	0	0	0	0	0	0	0	0	0	0	0	0	0	0	0	0	0	0	0	4.31672	0	0	0	0	0	0	0	0	0	0	0	0	0	0	0	0	0	0	0	0
Pathway	PW:0000054	tryptophan metabolic	Pathway_PW:0000054_tryptophan metabolic	0	0	0	0	0	0	0	0	0	0	0	0	0	0	0	0	0	0	0	0	0	0	0	0	0	10	0	0	0	0	0	0	0	0	0	0	0	0	0	0	0	0	0	0	0	0
Pathway	1435207	Breast cancer	Pathway_1435207_Breast cancer	0	0	0	0	0	0	0	0	0	0	0	0	0	0	0	0	0	0	0	10	0	0	0	0	0	0	0	0	0	0	0	0	0	0	0	0	0	0	0	0	0	0	0	0	0	4.29646
Pathway	1269303	C-type lectin receptors (CLRs)	Pathway_1269303_C-type lectin receptors (CLRs)	0	0	0	0	0	0	0	0	0	0	0	0	0	0	0	10	0	0	0	0	0	0	0	0	0	0	0	0	0	0	0	0	0	0	0	0	0	0	0	0	0	0	0	0	0	0
Pathway	M16894	Complement and coagulation cascades	Pathway_M16894_Complement and coagulation cascades	0	0	0	0	0	0	0	0	0	0	0	10	0	0	0	0	0	0	0	0	0	4.25216	0	0	0	0	0	0	0	0	0	0	0	0	0	0	0	0	0	0	0	0	0	0	0	0
Pathway	1269271	RIP-mediated NFkB activation via ZBP1	Pathway_1269271_RIP-mediated NFkB activation via ZBP1	0	0	0	0	0	0	0	0	0	0	0	0	0	0	0	0	0	0	10	0	0	0	0	0	0	0	0	0	0	0	0	0	0	0	0	0	0	0	0	0	0	0	0	0	0	0
Pathway	M615	Intestinal immune network for IgA production	Pathway_M615_Intestinal immune network for IgA production	0	0	0	0	0	0	0	0	10	0	0	0	0	0	4.17292	0	0	0	0	0	0	0	0	0	0	0	0	0	0	0	0	0	0	0	0	0	0	0	0	0	0	0	0	0	0	0
Pathway	1269612	Asymmetric localization of PCP proteins	Pathway_1269612_Asymmetric localization of PCP proteins	0	0	0	0	0	0	0	0	0	0	0	0	0	0	0	10	0	0	0	4.15697	0	0	0	0	0	0	0	0	0	0	0	0	0	0	0	0	0	0	0	0	0	0	0	0	0	0
Pathway	989139	AMPK signaling pathway	Pathway_989139_AMPK signaling pathway	0	0	0	0	0	0	0	0	0	0	0	0	0	0	0	0	0	0	0	0	0	0	0	0	0	0	0	0	0	0	0	0	4.14846	0	0	0	0	0	0	0	0	0	0	0	0	0
Pathway	128760	Intestinal immune network for IgA production	Pathway_128760_Intestinal immune network for IgA production	0	0	0	0	0	0	0	0	10	0	0	0	0	0	4.14595	0	0	0	0	0	0	0	0	0	0	0	0	0	0	0	0	0	0	0	0	0	0	0	0	0	0	0	0	0	0	0
Pathway	1269157	Diseases associated with the TLR signaling cascade	Pathway_1269157_Diseases associated with the TLR signaling cascade	0	0	0	0	0	0	0	0	0	0	0	0	0	0	0	0	0	0	0	0	0	0	0	0	0	0	0	0	0	0	0	0	0	0	0	0	0	0	0	0	0	0	0	0	0	0
Pathway	1269156	Diseases of Immune System	Pathway_1269156_Diseases of Immune System	0	0	0	0	0	0	0	0	0	0	0	0	0	0	0	0	0	0	0	0	0	0	0	0	0	0	0	0	0	0	0	0	0	0	0	0	0	0	0	0	0	0	0	0	0	0
Pathway	1269269	ZBP1(DAI) mediated induction of type I IFNs	Pathway_1269269_ZBP1(DAI) mediated induction of type I IFNs	0	0	0	0	0	0	0	0	0	0	0	0	0	0	0	0	0	0	10	0	0	0	0	0	0	0	0	0	0	0	0	0	0	0	0	0	0	0	0	0	0	0	0	0	0	0
Pathway	1269263	TRAF6 mediated NF-kB activation	Pathway_1269263_TRAF6 mediated NF-kB activation	0	10	0	0	0	0	0	0	0	0	0	0	0	0	0	0	0	0	0	0	0	0	0	0	0	0	0	0	0	0	0	0	0	0	0	0	0	0	0	0	0	0	0	0	0	0
Pathway	83073	Complement and coagulation cascades	Pathway_83073_Complement and coagulation cascades	0	0	0	0	0	0	0	0	0	0	0	10	0	0	0	0	0	0	0	0	0	4.07625	0	0	0	0	0	0	0	0	0	0	0	0	0	0	0	0	0	0	0	0	0	0	0	0
Pathway	1309217	Defective B3GALT6 causes EDSP2 and SEMDJL1	Pathway_1309217_Defective B3GALT6 causes EDSP2 and SEMDJL1	0	0	10	0	0	0	0	0	0	0	0	0	0	0	0	0	0	0	0	0	0	0	0	0	0	0	0	0	0	4.01046	0	0	0	0	0	0	0	0	0	0	0	0	0	0	0	0
Pathway	1269014	Defective B4GALT7 causes EDS, progeroid type	Pathway_1269014_Defective B4GALT7 causes EDS, progeroid type	0	0	10	0	0	0	0	0	0	0	0	0	0	0	0	0	0	0	0	0	0	0	0	0	0	0	0	0	0	4.01046	0	0	0	0	0	0	0	0	0	0	0	0	0	0	0	0
Pathway	1269015	Defective B3GAT3 causes JDSSDHD	Pathway_1269015_Defective B3GAT3 causes JDSSDHD	0	0	10	0	0	0	0	0	0	0	0	0	0	0	0	0	0	0	0	0	0	0	0	0	0	0	0	0	0	4.01046	0	0	0	0	0	0	0	0	0	0	0	0	0	0	0	0
Pathway	907942	superpathway of purine nucleotide salvage	Pathway_907942_superpathway of purine nucleotide salvage	0	0	0	0	0	0	0	0	0	0	0	0	0	0	0	0	0	0	0	0	0	0	0	10	0	0	0	0	0	0	0	0	0	0	0	0	0	0	0	0	0	0	0	0	0	0
Pathway	M3468	Genes encoding enzymes and their regulators involved in the remodeling of the extracellular matrix	Pathway_M3468_Genes encoding enzymes and their regulators involved in the remodeling of the extracellular matrix	0	0	0	0	0	0	0	3.94564	0	0	0	0	0	0	0	0	0	0	0	0	0	0	0	0	0	0	0	0	0	0	0	0	0	0	0	0	0	0	0	0	0	0	0	0	0	0
Pathway	1269532	Pre-NOTCH Transcription and Translation	Pathway_1269532_Pre-NOTCH Transcription and Translation	0	0	0	0	0	0	0	0	0	0	0	0	0	0	0	0	0	0	0	0	0	0	0	0	0	0	0	0	0	0	0	0	0	0	0	0	0	10	0	0	0	0	0	0	0	3.93605
Pathway	1427860	Deubiquitination	Pathway_1427860_Deubiquitination	0	3.91181	0	0	0	0	0	0	0	0	0	0	0	0	0	10	0	0	0	0	0	0	0	0	0	0	0	0	0	0	0	0	0	0	0	0	0	0	0	0	0	0	0	0	0	0
Pathway	812256	TNF signaling pathway	Pathway_812256_TNF signaling pathway	0	0	0	0	0	0	0	0	0	0	0	0	0	0	0	0	0	0	10	0	0	0	0	0	3.88589	0	0	0	0	0	0	0	0	0	0	0	0	0	0	0	0	0	0	0	0	0
Pathway	P00057	Wnt signaling pathway	Pathway_P00057_Wnt signaling pathway	0	0	0	0	0	0	0	0	0	0	0	0	0	0	0	0	0	0	0	10	0	0	0	0	0	0	0	0	0	0	0	0	0	0	0	0	0	0	0	0	0	0	0	0	0	0
Pathway	M980	Tryptophan metabolism	Pathway_M980_Tryptophan metabolism	0	0	0	0	0	0	0	0	0	0	0	0	0	0	0	0	0	0	0	0	0	0	0	0	0	10	0	0	0	0	0	0	0	0	0	0	0	0	0	0	0	0	0	0	0	0
Pathway	82964	Tryptophan metabolism	Pathway_82964_Tryptophan metabolism	0	0	0	0	0	0	0	0	0	0	0	0	0	0	0	0	0	0	0	0	0	0	0	0	0	10	0	0	0	0	0	0	0	0	0	0	0	0	0	0	0	0	0	0	0	0
Pathway	525336	Serotonergic synapse	Pathway_525336_Serotonergic synapse	0	0	0	0	10	0	0	0	0	0	0	0	0	0	0	0	0	0	0	0	0	0	0	0	0	3.82756	0	0	0	0	0	0	0	0	0	0	0	0	0	0	0	0	0	0	0	0
Pathway	M110	IL1-mediated signaling events	Pathway_M110_IL1-mediated signaling events	0	0	0	0	0	0	0	0	10	0	0	0	0	0	0	0	0	0	0	0	0	0	0	0	0	0	0	0	0	0	0	0	0	0	0	0	0	0	0	0	0	0	0	0	0	0
Pathway	137944	IL1-mediated signaling events	Pathway_137944_IL1-mediated signaling events	0	0	0	0	0	0	0	0	10	0	0	0	0	0	0	0	0	0	0	0	0	0	0	0	0	0	0	0	0	0	0	0	0	0	0	0	0	0	0	0	0	0	0	0	0	0
Pathway	842771	Inflammatory bowel disease (IBD)	Pathway_842771_Inflammatory bowel disease (IBD)	0	0	0	0	0	0	0	0	10	0	0	0	0	0	3.77856	0	0	0	0	0	0	0	0	0	0	0	0	0	0	0	0	0	0	0	0	0	0	0	0	0	0	0	0	0	0	0
Pathway	545362	purine nucleotides degradation	Pathway_545362_purine nucleotides degradation	0	0	0	0	0	0	0	0	0	0	0	3.76745	0	0	0	0	0	0	0	0	0	0	0	10	0	0	0	0	0	0	0	0	0	0	0	0	0	0	0	0	0	0	0	0	0	0
Pathway	585562	Epstein-Barr virus infection	Pathway_585562_Epstein-Barr virus infection	0	0	0	0	0	0	0	0	5.52632	0	0	0	0	0	0	0	0	0	0	0	0	0	0	0	0	0	0	0	0	0	0	0	0	0	0	0	0	0	0	0	0	0	0	0	0	0
Pathway	M196	IL23-mediated signaling events	Pathway_M196_IL23-mediated signaling events	0	0	0	0	0	0	0	0	10	0	0	0	0	0	0	0	0	0	0	0	0	0	0	0	0	0	0	0	0	0	0	0	0	0	0	0	0	0	0	0	0	0	0	0	0	0
Pathway	138000	IL23-mediated signaling events	Pathway_138000_IL23-mediated signaling events	0	0	0	0	0	0	0	0	10	0	0	0	0	0	0	0	0	0	0	0	0	0	0	0	0	0	0	0	0	0	0	0	0	0	0	0	0	0	0	0	0	0	0	0	0	0
Pathway	1269981	A tetrasaccharide linker sequence is required for GAG synthesis	Pathway_1269981_A tetrasaccharide linker sequence is required for GAG synthesis	0	0	10	0	0	0	0	0	0	0	0	0	0	0	0	0	0	0	0	0	0	0	0	0	0	0	0	0	0	3.73287	0	0	0	0	0	0	0	0	0	0	0	0	0	0	0	0
Pathway	138034	Arf6 signaling events	Pathway_138034_Arf6 signaling events	0	0	0	0	0	0	0	0	0	0	0	0	0	0	0	0	0	0	0	0	0	0	0	0	0	0	0	0	0	0	0	0	0	3.70184	0	10	0	0	0	0	0	0	0	0	0	0
Pathway	M86	Arf6 signaling events	Pathway_M86_Arf6 signaling events	0	0	0	0	0	0	0	0	0	0	0	0	0	0	0	0	0	0	0	0	0	0	0	0	0	0	0	0	0	0	0	0	0	3.67643	0	10	0	0	0	0	0	0	0	0	0	0
Pathway	P00034	Integrin signalling pathway	Pathway_P00034_Integrin signalling pathway	0	0	0	0	0	0	0	0	0	0	0	0	0	0	0	0	0	0	0	0	0	0	0	0	0	0	10	0	0	3.58227	0	0	0	0	0	0	0	0	0	0	0	0	0	0	0	0
Pathway	M19895	Nicotinate and nicotinamide metabolism	Pathway_M19895_Nicotinate and nicotinamide metabolism	0	0	0	0	0	0	0	0	0	0	0	0	0	0	0	0	10	0	0	0	0	0	0	3.56612	0	0	0	0	0	0	0	0	0	0	0	0	0	0	0	0	0	0	0	0	0	0
Pathway	83074	Antigen processing and presentation	Pathway_83074_Antigen processing and presentation	0	0	0	0	0	0	0	10	0	0	0	0	0	0	3.56025	0	0	0	0	0	0	0	0	0	0	0	0	0	0	0	0	0	0	0	0	0	0	0	0	0	0	0	0	0	0	0
Pathway	M5882	Genes encoding proteoglycans	Pathway_M5882_Genes encoding proteoglycans	0	0	0	0	0	0	0	0	0	0	0	0	0	0	0	0	0	0	0	0	0	0	0	0	0	0	0	0	0	3.4719	0	0	0	0	0	0	0	0	0	0	0	0	0	0	10	0
Pathway	83014	Nicotinate and nicotinamide metabolism	Pathway_83014_Nicotinate and nicotinamide metabolism	0	0	0	0	0	0	0	0	0	0	0	0	0	0	0	0	10	0	0	0	0	0	0	3.39977	0	0	0	0	0	0	0	0	0	0	0	0	0	0	0	0	0	0	0	0	0	0
Pathway	M101	Signaling events mediated by HDAC Class I	Pathway_M101_Signaling events mediated by HDAC Class I	0	0	0	0	0	0	0	0	0	0	0	0	0	0	0	0	0	0	0	0	0	0	0	0	0	0	0	0	0	0	0	0	0	0	0	0	0	0	3.39193	0	0	0	0	0	0	0
Pathway	137997	Signaling events mediated by HDAC Class I	Pathway_137997_Signaling events mediated by HDAC Class I	0	0	0	0	0	0	0	0	0	0	0	0	0	0	0	0	0	0	0	0	0	0	0	0	0	0	0	0	0	0	0	0	0	0	0	0	0	0	3.39193	0	0	0	0	0	0	0
Pathway	M16004	Antigen processing and presentation	Pathway_M16004_Antigen processing and presentation	0	0	0	0	0	0	0	10	0	0	0	0	0	0	3.38927	0	0	0	0	0	0	0	0	0	0	0	0	0	0	0	0	0	0	0	0	0	0	0	0	0	0	0	0	0	0	0
Pathway	1383049	Diseases associated with O-glycosylation of proteins	Pathway_1383049_Diseases associated with O-glycosylation of proteins	0	0	0	0	0	0	0	0	0	0	0	0	0	0	0	0	0	0	0	0	0	0	0	0	0	0	0	0	0	0	0	0	0	0	0	0	0	0	0	0	0	0	0	0	0	3.33005
Pathway	1269921	Glucose transport	Pathway_1269921_Glucose transport	0	0	0	0	0	0	0	0	0	0	0	0	0	0	0	0	0	0	0	0	0	0	0	0	0	0	0	0	0	0	0	10	3.32941	0	0	0	0	0	0	0	0	0	0	0	0	0
Pathway	1270133	Metabolism of nucleotides	Pathway_1270133_Metabolism of nucleotides	0	0	0	0	0	0	0	0	0	0	0	0	0	0	0	0	0	0	0	0	0	0	0	10	0	0	0	0	0	0	0	0	0	0	0	0	0	0	0	0	0	0	0	0	0	0
Pathway	1269903	Transmembrane transport of small molecules	Pathway_1269903_Transmembrane transport of small molecules	0	0	0	0	0	0	0	0	0	0	0	0	0	0	0	5.47699	0	0	0	0	0	0	0	0	0	0	0	0	0	0	0	5.73507	0	0	0	0	0	0	0	0	0	0	0	0	0	0
Pathway	M12868	Pathways in cancer	Pathway_M12868_Pathways in cancer	0	0	0	0	0	0	0	0	0	0	0	0	0	0	0	0	0	0	0	5.91896	0	0	0	0	0	0	0	0	0	0	0	0	0	0	0	0	0	0	0	0	0	0	0	0	0	0
Pathway	M13519	Graft-versus-host disease	Pathway_M13519_Graft-versus-host disease	0	0	0	0	0	0	0	0	5.85126	0	0	0	0	0	4.37983	0	0	0	0	0	0	0	0	0	0	0	0	0	0	0	0	0	0	0	0	0	0	0	0	0	0	0	0	0	0	0
Pathway	83124	Graft-versus-host disease	Pathway_83124_Graft-versus-host disease	0	0	0	0	0	0	0	0	5.85126	0	0	0	0	0	4.37983	0	0	0	0	0	0	0	0	0	0	0	0	0	0	0	0	0	0	0	0	0	0	0	0	0	0	0	0	0	0	0
Pathway	M11355	Tight junction	Pathway_M11355_Tight junction	0	0	0	0	0	0	5.26488	0	0	0	0	0	0	0	0	0	0	0	0	0	0	0	0	0	0	0	0	0	0	0	0	0	0	0	0	0	0	0	0	0	0	0	0	0	0	0
Pathway	1339142	Interleukin-6 family signaling	Pathway_1339142_Interleukin-6 family signaling	0	0	0	0	0	0	0	0	4.6469	0	0	0	0	0	0	0	0	0	0	0	0	5.49327	0	0	0	0	0	0	0	0	0	0	0	0	0	0	0	0	0	0	0	0	0	0	0	0
Pathway	1270310	CRMPs in Sema3A signaling	Pathway_1270310_CRMPs in Sema3A signaling	0	0	0	0	0	0	0	0	0	0	0	0	0	0	0	0	0	0	0	0	0	0	0	0	0	0	0	0	0	0	0	0	0	0	0	0	0	0	0	0	0	10	0	0	0	0
Pathway	1269639	Degradation of GLI1 by the proteasome	Pathway_1269639_Degradation of GLI1 by the proteasome	0	0	0	0	0	0	0	0	0	0	0	0	0	0	0	10	0	0	0	0	0	0	0	0	0	0	0	0	0	0	0	0	0	0	0	0	0	0	0	0	0	0	0	0	0	0
Pathway	1269807	Recruitment of NuMA to mitotic centrosomes	Pathway_1269807_Recruitment of NuMA to mitotic centrosomes	0	0	0	0	0	0	0	0	0	0	0	0	10	0	0	0	0	0	0	0	0	0	0	0	0	0	0	0	0	0	0	0	0	0	0	0	0	0	0	0	0	0	0	0	0	0
Pathway	1269644	Death Receptor Signalling	Pathway_1269644_Death Receptor Signalling	0	0	0	0	0	0	0	0	0	0	0	0	0	0	0	0	0	0	10	0	0	0	0	0	0	0	0	0	0	0	0	0	0	0	0	0	0	0	0	0	0	0	0	0	0	0
Pathway	82930	Fructose and mannose metabolism	Pathway_82930_Fructose and mannose metabolism	0	0	0	0	0	0	0	0	0	0	0	0	0	0	0	0	0	0	0	0	0	0	0	0	0	0	0	0	0	0	0	0	10	0	0	0	0	0	0	0	0	0	0	0	0	0
Pathway	1268691	Peptide chain elongation	Pathway_1268691_Peptide chain elongation	0	0	0	0	0	0	0	0	0	10	0	0	0	0	0	0	0	0	0	0	0	0	0	0	0	0	0	0	0	0	0	0	0	0	0	0	0	0	0	0	0	0	0	0	0	0
Pathway	1269261	NF-kB activation through FADD/RIP-1 pathway mediated by caspase-8 and -10	Pathway_1269261_NF-kB activation through FADD/RIP-1 pathway mediated by caspase-8 and -10	0	10	0	0	0	0	0	0	0	0	0	0	0	0	0	0	0	0	0	0	0	0	0	0	0	0	0	0	0	0	0	0	0	0	0	0	0	0	0	0	0	0	0	0	0	0
Pathway	1268682	Formation of the ternary complex, and subsequently, the 43S complex	Pathway_1268682_Formation of the ternary complex, and subsequently, the 43S complex	0	0	0	0	0	0	0	0	0	10	0	0	0	0	0	0	0	0	0	0	0	0	0	0	0	0	0	0	0	0	0	0	0	0	0	0	0	0	0	0	0	0	0	0	0	0
Pathway	1269845	APC:Cdc20 mediated degradation of cell cycle proteins prior to satisfation of the cell cycle checkpoint	Pathway_1269845_APC:Cdc20 mediated degradation of cell cycle proteins prior to satisfation of the cell cycle checkpoint	0	0	0	0	0	0	0	0	0	0	0	0	0	0	0	10	0	0	0	0	0	0	0	0	0	0	0	0	0	0	0	0	0	0	0	0	0	0	0	0	0	0	0	0	0	0
Pathway	1269746	Stabilization of p53	Pathway_1269746_Stabilization of p53	0	0	0	0	0	0	0	0	0	0	0	0	0	0	0	10	0	0	0	0	0	0	0	0	0	0	0	0	0	0	0	0	0	0	0	0	0	0	0	0	0	0	0	0	0	0
Pathway	169354	Noncanonical Wnt signaling pathway	Pathway_169354_Noncanonical Wnt signaling pathway	0	0	0	0	0	0	0	0	0	0	0	0	0	0	0	0	0	0	0	10	0	0	0	0	0	0	0	0	0	0	0	0	0	0	0	0	0	0	0	0	0	0	0	0	0	0
Pathway	1270007	HDL-mediated lipid transport	Pathway_1270007_HDL-mediated lipid transport	0	0	10	0	0	0	0	0	0	0	0	0	0	0	0	0	0	0	0	0	0	0	0	0	0	0	0	0	0	0	0	0	0	0	0	0	0	0	0	0	0	0	0	0	0	0
Pathway	1339117	Phase 0 - rapid depolarisation	Pathway_1339117_Phase 0 - rapid depolarisation	0	0	0	0	0	0	0	0	0	0	0	0	0	0	0	0	0	0	0	0	0	0	0	0	0	0	0	0	0	0	0	0	0	0	0	0	0	0	0	0	0	0	0	0	0	0
Pathway	1270350	DNA Repair	Pathway_1270350_DNA Repair	0	0	0	0	0	0	0	0	0	0	0	0	0	0	0	0	0	0	0	0	10	0	0	0	0	0	0	0	0	0	0	0	0	0	0	0	0	0	0	0	0	0	0	0	0	0
Pathway	1269841	SCF-beta-TrCP mediated degradation of Emi1	Pathway_1269841_SCF-beta-TrCP mediated degradation of Emi1	0	0	0	0	0	0	0	0	0	0	0	0	0	0	0	10	0	0	0	0	0	0	0	0	0	0	0	0	0	0	0	0	0	0	0	0	0	0	0	0	0	0	0	0	0	0
Pathway	698773	Circadian entrainment	Pathway_698773_Circadian entrainment	0	0	0	0	10	0	0	0	0	0	0	0	0	0	0	0	0	0	0	0	0	0	0	0	0	0	0	0	0	0	0	0	0	0	0	0	0	0	0	0	0	0	0	0	0	0
Pathway	PW:0000200	the planar cell polarity Wnt signaling	Pathway_PW:0000200_the planar cell polarity Wnt signaling	0	0	0	0	0	0	0	0	0	0	0	0	0	0	0	0	0	0	0	10	0	0	0	0	0	0	0	0	0	0	0	0	0	0	0	0	0	0	0	0	0	0	0	0	0	0
Pathway	1269582	G beta:gamma signalling through PLC beta	Pathway_1269582_G beta:gamma signalling through PLC beta	0	0	0	0	10	0	0	0	0	0	0	0	0	0	0	0	0	0	0	0	0	0	0	0	0	0	0	0	0	0	0	0	0	0	0	0	0	0	0	0	0	0	0	0	0	0
Pathway	1270192	Endogenous sterols	Pathway_1270192_Endogenous sterols	0	0	0	0	0	0	0	0	0	0	0	0	0	0	0	0	0	0	0	0	0	0	0	0	0	0	0	0	0	0	0	0	0	0	0	0	0	0	0	0	0	0	0	0	0	0
Pathway	1339112	SUMOylation of RNA binding proteins	Pathway_1339112_SUMOylation of RNA binding proteins	0	0	0	0	0	0	0	0	0	0	0	0	0	0	0	0	0	0	0	0	0	0	0	0	0	0	0	0	0	0	0	10	0	0	0	0	0	0	0	0	0	0	0	0	0	0
Pathway	1383040	Intra-Golgi traffic	Pathway_1383040_Intra-Golgi traffic	0	0	0	0	0	0	0	0	0	0	0	0	0	0	0	0	0	0	0	0	0	0	0	0	0	0	0	0	0	0	0	0	0	0	0	0	0	0	0	10	0	0	0	0	0	0
Pathway	1270137	Purine catabolism	Pathway_1270137_Purine catabolism	0	0	0	0	0	0	0	0	0	0	0	0	0	0	0	0	0	0	0	0	0	0	0	10	0	0	0	0	0	0	0	0	0	0	0	0	0	0	0	0	0	0	0	0	0	0
Pathway	1269784	DNA strand elongation	Pathway_1269784_DNA strand elongation	0	0	0	0	0	0	0	0	0	0	0	0	0	0	0	0	0	0	0	0	10	0	0	0	0	0	0	0	0	0	0	0	0	0	0	0	0	0	0	0	0	0	0	0	0	0
Pathway	1269543	Signaling by GPCR	Pathway_1269543_Signaling by GPCR	0	0	0	0	10	0	0	0	0	0	0	0	0	0	0	0	0	0	0	0	0	0	0	0	0	0	0	0	0	0	0	0	0	0	0	0	0	0	0	0	0	0	0	0	0	0
Pathway	1269822	Condensation of Prometaphase Chromosomes	Pathway_1269822_Condensation of Prometaphase Chromosomes	0	0	0	0	0	0	0	0	0	0	0	0	0	0	0	0	0	0	0	0	0	0	0	0	0	0	0	0	0	0	0	0	0	0	0	0	0	0	0	0	0	0	0	0	0	0
Pathway	138081	FAS (CD95) signaling pathway	Pathway_138081_FAS (CD95) signaling pathway	0	0	0	0	0	0	0	0	0	0	0	0	0	0	0	0	0	0	10	0	0	0	0	0	0	0	0	0	0	0	0	0	0	0	0	0	0	0	0	0	0	0	0	0	0	0
Pathway	1268847	Anchoring of the basal body to the plasma membrane	Pathway_1268847_Anchoring of the basal body to the plasma membrane	0	0	0	0	0	0	0	0	0	0	0	0	10	0	0	0	0	0	0	0	0	0	0	0	0	0	0	0	0	0	0	0	0	0	0	0	0	0	0	0	0	0	0	0	0	0
Pathway	1269857	Extension of Telomeres	Pathway_1269857_Extension of Telomeres	0	0	0	0	0	0	0	0	0	0	0	0	0	0	0	0	0	0	0	0	10	0	0	0	0	0	0	0	0	0	0	0	0	0	0	0	0	0	0	0	0	0	0	0	0	0
Pathway	1269331	NIK-->noncanonical NF-kB signaling	Pathway_1269331_NIK-->noncanonical NF-kB signaling	0	0	0	0	0	0	0	0	0	0	0	0	0	0	0	10	0	0	0	0	0	0	0	0	0	0	0	0	0	0	0	0	0	0	0	0	0	0	0	0	0	0	0	0	0	0
Pathway	145809	Neomycin, kanamycin and gentamicin biosynthesis	Pathway_145809_Neomycin, kanamycin and gentamicin biosynthesis	0	0	0	0	0	0	0	0	0	0	0	0	0	0	0	0	0	0	0	0	0	0	0	0	0	0	0	0	0	0	0	0	10	0	0	0	0	0	0	0	0	0	0	0	0	0
Pathway	M23	Noncanonical Wnt signaling pathway	Pathway_M23_Noncanonical Wnt signaling pathway	0	0	0	0	0	0	0	0	0	0	0	0	0	0	0	0	0	0	0	10	0	0	0	0	0	0	0	0	0	0	0	0	0	0	0	0	0	0	0	0	0	0	0	0	0	0
Pathway	1269977	Keratan sulfate/keratin metabolism	Pathway_1269977_Keratan sulfate/keratin metabolism	0	0	0	0	0	0	0	0	0	0	0	0	0	0	0	0	0	0	0	0	0	0	0	0	0	0	0	0	0	0	0	0	0	0	0	0	0	0	0	0	0	0	0	0	10	0
Pathway	P00027	Heterotrimeric G-protein signaling pathway-Gq alpha and Go alpha mediated pathway	Pathway_P00027_Heterotrimeric G-protein signaling pathway-Gq alpha and Go alpha mediated pathway	0	0	0	0	10	0	0	0	0	0	0	0	0	0	0	0	0	0	0	0	0	0	0	0	0	0	0	0	0	0	0	0	0	0	0	0	0	0	0	0	0	0	0	0	0	0
Pathway	M8492	Apoptosis	Pathway_M8492_Apoptosis	0	0	0	0	0	0	0	0	0	0	0	0	0	0	0	0	0	0	10	0	0	0	0	0	0	0	0	0	0	0	0	0	0	0	0	0	0	0	0	0	0	0	0	0	0	0
Pathway	1269728	Tristetraprolin (TTP, ZFP36) binds and destabilizes mRNA	Pathway_1269728_Tristetraprolin (TTP, ZFP36) binds and destabilizes mRNA	0	0	0	0	0	10	0	0	0	0	0	0	0	0	0	0	0	0	0	0	0	0	0	0	0	0	0	0	0	0	0	0	0	0	0	0	0	0	0	0	0	0	0	0	0	0
Pathway	413340	Glycolysis (Embden-Meyerhof pathway), glucose => pyruvate	Pathway_413340_Glycolysis (Embden-Meyerhof pathway), glucose => pyruvate	0	0	0	0	0	0	0	0	0	0	0	0	0	0	0	0	0	0	0	0	0	0	0	0	0	0	0	0	0	0	0	0	10	0	0	0	0	0	0	0	0	0	0	0	0	0
Pathway	545337	putrescine degradation III	Pathway_545337_putrescine degradation III	0	0	0	0	0	0	0	0	0	0	0	0	0	0	0	0	0	0	0	0	0	0	0	0	0	10	0	0	0	0	0	0	0	0	0	0	0	0	0	0	0	0	0	0	0	0
Pathway	1269131	NS1 Mediated Effects on Host Pathways	Pathway_1269131_NS1 Mediated Effects on Host Pathways	0	0	0	0	0	0	0	0	0	0	0	0	0	0	0	0	0	0	0	0	0	0	0	0	0	0	0	0	0	0	0	10	0	0	0	0	0	0	0	0	0	0	0	0	0	0
Pathway	1270170	Metabolism of polyamines	Pathway_1270170_Metabolism of polyamines	0	0	0	0	0	0	0	0	0	0	0	0	0	0	0	10	0	0	0	0	0	0	0	0	0	0	0	0	0	0	0	0	0	0	0	0	0	0	0	0	0	0	0	0	0	0
Pathway	M42	DNA-PK pathway in nonhomologous end joining	Pathway_M42_DNA-PK pathway in nonhomologous end joining	0	0	0	0	0	0	0	0	0	0	0	0	0	0	0	0	0	0	0	0	0	0	0	0	0	0	0	0	0	0	0	0	0	0	0	0	0	0	0	0	0	0	0	0	0	0
Pathway	1269825	Mitotic Anaphase	Pathway_1269825_Mitotic Anaphase	0	0	0	0	0	0	0	0	0	0	0	0	0	0	0	10	0	0	0	0	0	0	0	0	0	0	0	0	0	0	0	0	0	0	0	0	0	0	0	0	0	0	0	0	0	0
Pathway	1270256	ECM proteoglycans	Pathway_1270256_ECM proteoglycans	0	0	0	0	0	0	0	0	0	0	0	0	0	0	0	0	0	0	0	0	0	0	0	0	0	0	0	0	0	10	0	0	0	0	0	0	0	0	0	0	0	0	0	0	0	0
Pathway	1269786	Leading Strand Synthesis	Pathway_1269786_Leading Strand Synthesis	0	0	0	0	0	0	0	0	0	0	0	0	0	0	0	0	0	0	0	0	10	0	0	0	0	0	0	0	0	0	0	0	0	0	0	0	0	0	0	0	0	0	0	0	0	0
Pathway	1269623	Visual phototransduction	Pathway_1269623_Visual phototransduction	0	0	10	0	0	0	0	0	0	0	0	0	0	0	0	0	0	0	0	0	0	0	0	0	0	0	0	0	0	0	0	0	0	0	0	0	0	0	0	0	0	0	0	0	0	0
Pathway	M22007	The information-processing pathway at the IFN-beta enhancer	Pathway_M22007_The information-processing pathway at the IFN-beta enhancer	0	10	0	0	0	0	0	0	0	0	0	0	0	0	0	0	0	0	0	0	0	0	0	0	0	0	0	0	0	0	0	0	0	0	0	0	0	0	0	0	0	0	0	0	0	0
Pathway	1383041	Golgi-to-ER retrograde transport	Pathway_1383041_Golgi-to-ER retrograde transport	0	0	0	0	0	0	0	0	0	0	0	0	0	0	10	0	0	0	0	0	0	0	0	0	0	0	0	0	0	0	0	0	0	0	0	0	0	0	0	0	0	0	0	0	0	0
Pathway	M10680	Proteasome	Pathway_M10680_Proteasome	0	0	0	0	0	0	0	0	0	0	0	0	0	0	0	10	0	0	0	0	0	0	0	0	0	0	0	0	0	0	0	0	0	0	0	0	0	0	0	0	0	0	0	0	0	0
Pathway	142417	propionyl-CoA degradation	Pathway_142417_propionyl-CoA degradation	0	0	0	0	0	0	0	0	0	0	0	0	0	0	0	0	0	0	0	0	0	0	0	0	0	0	0	0	0	0	0	0	0	0	0	0	0	0	0	0	0	0	0	10	0	0
Pathway	1269577	G alpha (z) signalling events	Pathway_1269577_G alpha (z) signalling events	0	0	0	0	10	0	0	0	0	0	0	0	0	0	0	0	0	0	0	0	0	0	0	0	0	0	0	0	0	0	0	0	0	0	0	0	0	0	0	0	0	0	0	0	0	0
Pathway	142359	leucine degradation	Pathway_142359_leucine degradation	0	0	0	0	0	0	0	0	0	0	0	0	0	0	0	0	0	0	0	0	0	0	0	0	0	0	0	0	0	0	0	0	0	0	0	0	0	0	0	0	0	0	0	0	0	0
Pathway	1269608	Negative regulation of TCF-dependent signaling by WNT ligand antagonists	Pathway_1269608_Negative regulation of TCF-dependent signaling by WNT ligand antagonists	0	0	0	0	0	0	0	0	0	0	0	0	0	0	0	0	0	0	0	10	0	0	0	0	0	0	0	0	0	0	0	0	0	0	0	0	0	0	0	0	0	0	0	0	0	0
Pathway	137995	HIV-1 Nef: Negative effector of Fas and TNF-alpha	Pathway_137995_HIV-1 Nef: Negative effector of Fas and TNF-alpha	0	0	0	0	0	0	0	0	0	0	0	0	0	0	0	0	0	0	10	0	0	0	0	0	0	0	0	0	0	0	0	0	0	0	0	0	0	0	0	0	0	0	0	0	0	0
Pathway	1270299	RIPK1-mediated regulated necrosis	Pathway_1270299_RIPK1-mediated regulated necrosis	0	0	0	0	0	0	0	0	0	0	0	0	0	0	0	0	0	0	10	0	0	0	0	0	0	0	0	0	0	0	0	0	0	0	0	0	0	0	0	0	0	0	0	0	0	0
Pathway	1268680	Cap-dependent Translation Initiation	Pathway_1268680_Cap-dependent Translation Initiation	0	0	0	0	0	0	0	0	0	10	0	0	0	0	0	0	0	0	0	0	0	0	0	0	0	0	0	0	0	0	0	0	0	0	0	0	0	0	0	0	0	0	0	0	0	0
Pathway	1270325	Interaction between L1 and Ankyrins	Pathway_1270325_Interaction between L1 and Ankyrins	0	0	0	0	0	0	0	0	0	0	0	0	0	0	0	0	0	0	0	0	0	0	0	0	0	0	0	0	0	0	0	0	0	0	0	0	0	0	0	0	0	0	0	0	0	0
Pathway	1269507	Signaling by Rho GTPases	Pathway_1269507_Signaling by Rho GTPases	0	0	0	0	0	0	10	0	0	0	0	0	0	0	0	0	0	0	0	0	0	0	0	0	0	0	0	0	0	0	0	0	0	0	0	0	0	0	0	0	0	0	0	0	0	0
Pathway	PW:0000201	canonical Wnt signaling	Pathway_PW:0000201_canonical Wnt signaling	0	0	0	0	0	0	0	0	0	0	0	0	0	0	0	0	0	0	0	10	0	0	0	0	0	0	0	0	0	0	0	0	0	0	0	0	0	0	0	0	0	0	0	0	0	0
Pathway	1270103	Adrenaline,noradrenaline inhibits insulin secretion	Pathway_1270103_Adrenaline,noradrenaline inhibits insulin secretion	0	0	0	0	10	0	0	0	0	0	0	0	0	0	0	0	0	0	0	0	0	0	0	0	0	0	0	0	0	0	0	0	0	0	0	0	0	0	0	0	0	0	0	0	0	0
Pathway	1269815	Nuclear Envelope Breakdown	Pathway_1269815_Nuclear Envelope Breakdown	0	0	0	0	0	0	0	0	0	0	0	0	0	0	0	0	0	0	0	0	0	0	0	0	0	0	0	0	0	0	0	10	0	0	0	0	0	0	0	0	0	0	0	0	0	0
Pathway	1269596	Degradation of beta-catenin by the destruction complex	Pathway_1269596_Degradation of beta-catenin by the destruction complex	0	0	0	0	0	0	0	0	0	0	0	0	0	0	0	10	0	0	0	0	0	0	0	0	0	0	0	0	0	0	0	0	0	0	0	0	0	0	0	0	0	0	0	0	0	0
Pathway	1269778	Cyclin A:Cdk2-associated events at S phase entry	Pathway_1269778_Cyclin A:Cdk2-associated events at S phase entry	0	0	0	0	0	0	0	0	0	0	0	0	0	0	0	10	0	0	0	0	0	0	0	0	0	0	0	0	0	0	0	0	0	0	0	0	0	0	0	0	0	0	0	0	0	0
Pathway	1269789	Processive synthesis on the lagging strand	Pathway_1269789_Processive synthesis on the lagging strand	0	0	0	0	0	0	0	0	0	0	0	0	0	0	0	0	0	0	0	0	10	0	0	0	0	0	0	0	0	0	0	0	0	0	0	0	0	0	0	0	0	0	0	0	0	0
Pathway	1470923	Interleukin-4 and 13 signaling	Pathway_1470923_Interleukin-4 and 13 signaling	0	0	0	0	0	0	0	0	10	0	0	0	0	0	0	0	0	0	0	0	0	0	0	0	0	0	0	0	0	0	0	0	0	0	0	0	0	0	0	0	0	0	0	0	0	0
Pathway	1269585	G-protein activation	Pathway_1269585_G-protein activation	0	0	0	0	10	0	0	0	0	0	0	0	0	0	0	0	0	0	0	0	0	0	0	0	0	0	0	0	0	0	0	0	0	0	0	0	0	0	0	0	0	0	0	0	0	0
Pathway	M156	E-cadherin signaling in the nascent adherens junction	Pathway_M156_E-cadherin signaling in the nascent adherens junction	0	0	0	0	0	0	0	0	0	0	0	0	0	0	0	0	0	0	0	0	0	0	0	0	0	0	0	0	0	0	0	0	0	0	0	0	0	0	0	0	0	0	0	0	0	0
Pathway	1269732	snRNP Assembly	Pathway_1269732_snRNP Assembly	0	0	0	0	0	0	0	0	0	0	0	0	0	0	0	0	0	0	0	0	0	0	0	0	0	0	0	0	0	0	0	10	0	0	0	0	0	0	0	0	0	0	0	0	0	0
Pathway	1268808	Activation of Kainate Receptors upon glutamate binding	Pathway_1268808_Activation of Kainate Receptors upon glutamate binding	0	0	0	0	10	0	0	0	0	0	0	0	0	0	0	0	0	0	0	0	0	0	0	0	0	0	0	0	0	0	0	0	0	0	0	0	0	0	0	0	0	0	0	0	0	0
Pathway	1269287	MAP2K and MAPK activation	Pathway_1269287_MAP2K and MAPK activation	0	0	0	0	0	0	0	0	0	0	0	0	0	0	0	0	0	0	0	0	0	0	10	0	0	0	0	0	0	0	0	0	0	0	0	0	0	0	0	0	0	0	0	0	0	0
Pathway	1269200	MHC class II antigen presentation	Pathway_1269200_MHC class II antigen presentation	0	0	0	0	0	0	0	0	0	0	0	0	0	0	10	0	0	0	0	0	0	0	0	0	0	0	0	0	0	0	0	0	0	0	0	0	0	0	0	0	0	0	0	0	0	0
Pathway	M67	Arf6 trafficking events	Pathway_M67_Arf6 trafficking events	0	0	0	0	0	0	0	0	0	0	0	0	0	0	0	0	0	0	0	0	0	0	0	0	0	0	0	0	0	0	0	0	0	0	0	10	0	0	0	0	0	0	0	0	0	0
Pathway	P00004	Alzheimer disease-presenilin pathway	Pathway_P00004_Alzheimer disease-presenilin pathway	0	0	0	0	0	0	0	0	0	0	0	0	0	0	0	0	0	0	0	10	0	0	0	0	0	0	0	0	0	0	0	0	0	0	0	0	0	0	0	0	0	0	0	0	0	0
Pathway	1269356	Thrombin signalling through proteinase activated receptors (PARs)	Pathway_1269356_Thrombin signalling through proteinase activated receptors (PARs)	0	0	0	0	10	0	0	0	0	0	0	0	0	0	0	0	0	0	0	0	0	0	0	0	0	0	0	0	0	0	0	0	0	0	0	0	0	0	0	0	0	0	0	0	0	0
Pathway	1270127	Respiratory electron transport, ATP synthesis by chemiosmotic coupling, and heat production by uncoupling proteins.	Pathway_1270127_Respiratory electron transport, ATP synthesis by chemiosmotic coupling, and heat production by uncoupling proteins.	0	0	0	0	0	0	0	0	0	0	0	0	0	0	0	0	0	0	0	0	0	0	0	0	0	0	0	0	0	0	0	0	0	0	0	0	0	0	0	0	0	0	0	0	0	0
Pathway	M17	Notch signaling pathway	Pathway_M17_Notch signaling pathway	0	0	0	0	0	0	0	0	0	0	0	0	0	0	0	0	0	0	0	0	0	0	0	0	0	0	0	0	0	0	0	0	0	0	0	0	0	0	0	0	0	0	0	0	0	10
Pathway	1269514	RHO GTPases activate CIT	Pathway_1269514_RHO GTPases activate CIT	0	0	0	0	0	0	10	0	0	0	0	0	0	0	0	0	0	0	0	0	0	0	0	0	0	0	0	0	0	0	0	0	0	0	0	0	0	0	0	0	0	0	0	0	0	0
Pathway	1270412	Mismatch repair (MMR) directed by MSH2:MSH6 (MutSalpha)	Pathway_1270412_Mismatch repair (MMR) directed by MSH2:MSH6 (MutSalpha)	0	0	0	0	0	0	0	0	0	0	0	0	0	0	0	0	0	0	0	0	10	0	0	0	0	0	0	0	0	0	0	0	0	0	0	0	0	0	0	0	0	0	0	0	0	0
Pathway	1268849	VxPx cargo-targeting to cilium	Pathway_1268849_VxPx cargo-targeting to cilium	0	0	0	0	0	0	0	0	0	0	0	0	0	0	0	0	0	0	0	0	0	0	0	0	0	0	0	0	0	0	10	0	0	0	0	0	0	0	0	0	0	0	0	0	0	0
Pathway	SMP00321	Intracellular Signalling Through Adenosine Receptor A2b and Adenosine	Pathway_SMP00321_Intracellular Signalling Through Adenosine Receptor A2b and Adenosine	0	0	0	0	0	0	0	0	0	0	0	0	0	0	0	0	0	0	0	0	0	0	0	0	0	0	0	0	0	0	0	0	0	0	0	0	0	0	0	0	0	0	0	0	0	0
Pathway	1270134	Purine metabolism	Pathway_1270134_Purine metabolism	0	0	0	0	0	0	0	0	0	0	0	0	0	0	0	0	0	0	0	0	0	0	0	10	0	0	0	0	0	0	0	0	0	0	0	0	0	0	0	0	0	0	0	0	0	0
Pathway	M19166	Glycosaminoglycan biosynthesis - chondroitin sulfate	Pathway_M19166_Glycosaminoglycan biosynthesis - chondroitin sulfate	0	0	0	0	0	0	0	0	0	0	0	0	0	0	0	0	0	0	0	0	0	0	0	0	0	0	0	0	0	10	0	0	0	0	0	0	0	0	0	0	0	0	0	0	0	0
Pathway	1268934	Defective CFTR causes cystic fibrosis	Pathway_1268934_Defective CFTR causes cystic fibrosis	0	0	0	0	0	0	0	0	0	0	0	0	0	0	0	10	0	0	0	0	0	0	0	0	0	0	0	0	0	0	0	0	0	0	0	0	0	0	0	0	0	0	0	0	0	0
Pathway	82986	Glycerolipid metabolism	Pathway_82986_Glycerolipid metabolism	0	0	0	0	0	0	0	0	0	0	0	0	0	0	0	0	0	0	0	0	0	0	0	0	0	0	0	0	0	0	0	0	0	0	0	0	0	0	0	0	0	0	0	0	0	0
Pathway	1270334	EPH-ephrin mediated repulsion of cells	Pathway_1270334_EPH-ephrin mediated repulsion of cells	0	0	0	0	0	0	0	0	0	0	0	0	0	0	0	0	0	0	0	0	0	0	0	0	0	0	0	0	0	0	0	0	0	10	0	0	0	0	0	0	0	0	0	0	0	0
Pathway	1269796	Removal of licensing factors from origins	Pathway_1269796_Removal of licensing factors from origins	0	0	0	0	0	0	0	0	0	0	0	0	0	0	0	10	0	0	0	0	0	0	0	0	0	0	0	0	0	0	0	0	0	0	0	0	0	0	0	0	0	0	0	0	0	0
Pathway	83092	Melanogenesis	Pathway_83092_Melanogenesis	0	0	0	0	0	0	0	0	0	0	0	0	0	0	0	0	0	0	0	10	0	0	0	0	0	0	0	0	0	0	0	0	0	0	0	0	0	0	0	0	0	0	0	0	0	0
Pathway	1269574	GPCR downstream signaling	Pathway_1269574_GPCR downstream signaling	0	0	0	0	10	0	0	0	0	0	0	0	0	0	0	0	0	0	0	0	0	0	0	0	0	0	0	0	0	0	0	0	0	0	0	0	0	0	0	0	0	0	0	0	0	0
Pathway	1269849	APC/C:Cdc20 mediated degradation of Securin	Pathway_1269849_APC/C:Cdc20 mediated degradation of Securin	0	0	0	0	0	0	0	0	0	0	0	0	0	0	0	10	0	0	0	0	0	0	0	0	0	0	0	0	0	0	0	0	0	0	0	0	0	0	0	0	0	0	0	0	0	0
Pathway	1270266	Regulation by c-FLIP	Pathway_1270266_Regulation by c-FLIP	0	0	0	0	0	0	0	0	0	0	0	0	0	0	0	0	0	0	10	0	0	0	0	0	0	0	0	0	0	0	0	0	0	0	0	0	0	0	0	0	0	0	0	0	0	0
Pathway	M1386	Pentose phosphate pathway	Pathway_M1386_Pentose phosphate pathway	0	0	0	0	0	0	0	0	0	0	0	0	0	0	0	0	0	0	0	0	0	0	0	0	0	0	0	0	0	0	0	0	10	0	0	0	0	0	0	0	0	0	0	0	0	0
Pathway	M20	p38 MAPK signaling pathway	Pathway_M20_p38 MAPK signaling pathway	0	0	0	0	0	0	0	0	0	0	0	0	0	0	0	0	0	0	0	0	0	0	0	0	0	0	0	0	0	0	0	0	0	0	0	0	0	0	0	0	0	0	0	0	0	0
Pathway	1269808	Loss of proteins required for interphase microtubule organization from the centrosome	Pathway_1269808_Loss of proteins required for interphase microtubule organization from the centrosome	0	0	0	0	0	0	0	0	0	0	0	0	10	0	0	0	0	0	0	0	0	0	0	0	0	0	0	0	0	0	0	0	0	0	0	0	0	0	0	0	0	0	0	0	0	0
Pathway	P00025	Hedgehog signaling pathway	Pathway_P00025_Hedgehog signaling pathway	0	0	0	0	0	0	0	0	0	0	0	0	0	0	0	0	0	0	0	0	0	0	0	0	0	0	0	0	0	0	0	0	0	0	0	0	0	0	0	0	0	0	0	0	0	0
Pathway	1269773	Activation of the pre-replicative complex	Pathway_1269773_Activation of the pre-replicative complex	0	0	0	0	0	0	0	0	0	0	0	0	0	0	0	0	0	0	0	0	10	0	0	0	0	0	0	0	0	0	0	0	0	0	0	0	0	0	0	0	0	0	0	0	0	0
Pathway	83002	Glyoxylate and dicarboxylate metabolism	Pathway_83002_Glyoxylate and dicarboxylate metabolism	0	0	0	0	0	0	0	0	0	0	0	0	0	0	0	0	0	0	0	0	0	0	0	0	0	0	0	0	0	0	0	0	0	0	0	0	0	0	0	0	0	0	0	10	0	0
Pathway	1427862	Ub-specific processing proteases	Pathway_1427862_Ub-specific processing proteases	0	0	0	0	0	0	0	0	0	0	0	0	0	0	0	10	0	0	0	0	0	0	0	0	0	0	0	0	0	0	0	0	0	0	0	0	0	0	0	0	0	0	0	0	0	0
Pathway	1269980	Heparan sulfate/heparin (HS-GAG) metabolism	Pathway_1269980_Heparan sulfate/heparin (HS-GAG) metabolism	0	0	10	0	0	0	0	0	0	0	0	0	0	0	0	0	0	0	0	0	0	0	0	0	0	0	0	0	0	0	0	0	0	0	0	0	0	0	0	0	0	0	0	0	0	0
Pathway	1269727	Butyrate Response Factor 1 (BRF1) binds and destabilizes mRNA	Pathway_1269727_Butyrate Response Factor 1 (BRF1) binds and destabilizes mRNA	0	0	0	0	0	10	0	0	0	0	0	0	0	0	0	0	0	0	0	0	0	0	0	0	0	0	0	0	0	0	0	0	0	0	0	0	0	0	0	0	0	0	0	0	0	0
Pathway	1269188	PIP3 activates AKT signaling	Pathway_1269188_PIP3 activates AKT signaling	0	0	0	0	0	0	0	0	0	0	0	0	0	0	0	0	0	0	0	0	0	0	0	0	0	0	0	0	0	0	0	0	0	0	0	0	0	10	0	0	0	0	0	0	0	0
Pathway	1269671	RNA Polymerase III Transcription Termination	Pathway_1269671_RNA Polymerase III Transcription Termination	0	0	0	0	0	0	0	0	0	0	10	0	0	0	0	0	0	0	0	0	0	0	0	0	0	0	0	0	0	0	0	0	0	0	0	0	0	0	0	0	0	0	0	0	0	0
Pathway	1269774	E2F mediated regulation of DNA replication	Pathway_1269774_E2F mediated regulation of DNA replication	0	0	0	0	0	0	0	0	0	0	0	0	0	0	0	0	0	0	0	0	10	0	0	0	0	0	0	0	0	0	0	0	0	0	0	0	0	0	0	0	0	0	0	0	0	0
Pathway	1269354	ADP signalling through P2Y purinoceptor 1	Pathway_1269354_ADP signalling through P2Y purinoceptor 1	0	0	0	0	10	0	0	0	0	0	0	0	0	0	0	0	0	0	0	0	0	0	0	0	0	0	0	0	0	0	0	0	0	0	0	0	0	0	0	0	0	0	0	0	0	0
Pathway	1269117	Viral Messenger RNA Synthesis	Pathway_1269117_Viral Messenger RNA Synthesis	0	0	0	0	0	0	0	0	0	0	0	0	0	0	0	0	0	0	0	0	0	0	0	0	0	0	0	0	0	0	0	10	0	0	0	0	0	0	0	0	0	0	0	0	0	0
Pathway	1269238	Toll Like Receptor 2 (TLR2) Cascade	Pathway_1269238_Toll Like Receptor 2 (TLR2) Cascade	0	0	0	0	0	0	0	0	0	0	0	0	0	0	0	0	0	0	0	0	0	0	0	0	0	0	0	0	0	0	0	0	0	0	0	0	0	0	0	0	0	0	0	0	0	0
Pathway	83090	Insulin signaling pathway	Pathway_83090_Insulin signaling pathway	0	0	0	0	0	0	0	0	0	0	0	0	0	0	0	0	0	0	0	0	0	0	0	0	0	0	0	0	0	0	0	0	10	0	0	0	0	0	0	0	0	0	0	0	0	0
Pathway	1269717	Nonsense Mediated Decay (NMD) enhanced by the Exon Junction Complex (EJC)	Pathway_1269717_Nonsense Mediated Decay (NMD) enhanced by the Exon Junction Complex (EJC)	0	0	0	0	0	0	0	0	0	10	0	0	0	0	0	0	0	0	0	0	0	0	0	0	0	0	0	0	0	0	0	0	0	0	0	0	0	0	0	0	0	0	0	0	0	0
Pathway	1427861	UCH proteinases	Pathway_1427861_UCH proteinases	0	0	0	0	0	0	0	0	0	0	0	0	0	0	0	10	0	0	0	0	0	0	0	0	0	0	0	0	0	0	0	0	0	0	0	0	0	0	0	0	0	0	0	0	0	0
Pathway	1269314	Interferon gamma signaling	Pathway_1269314_Interferon gamma signaling	0	10	0	0	0	0	0	0	0	0	0	0	0	0	0	0	0	0	0	0	0	0	0	0	0	0	0	0	0	0	0	0	0	0	0	0	0	0	0	0	0	0	0	0	0	0
Pathway	1269578	G alpha (q) signalling events	Pathway_1269578_G alpha (q) signalling events	0	0	0	0	10	0	0	0	0	0	0	0	0	0	0	0	0	0	0	0	0	0	0	0	0	0	0	0	0	0	0	0	0	0	0	0	0	0	0	0	0	0	0	0	0	0
Pathway	1269546	Peptide ligand-binding receptors	Pathway_1269546_Peptide ligand-binding receptors	0	0	0	0	10	0	0	0	0	0	0	0	0	0	0	0	0	0	0	0	0	0	0	0	0	0	0	0	0	0	0	0	0	0	0	0	0	0	0	0	0	0	0	0	0	0
Pathway	M11792	Sonic Hedgehog (Shh) Pathway	Pathway_M11792_Sonic Hedgehog (Shh) Pathway	0	0	0	0	0	0	0	0	0	0	0	0	0	0	0	0	0	0	0	0	0	0	0	0	0	0	0	0	0	0	0	0	0	0	0	0	0	0	0	0	0	0	0	0	0	0
Pathway	M4086	Propanoate metabolism	Pathway_M4086_Propanoate metabolism	0	0	0	0	0	0	0	0	0	0	0	0	0	0	0	0	0	0	0	0	0	0	0	0	0	0	0	0	0	0	0	0	0	0	0	0	0	0	0	0	0	0	0	10	0	0
Pathway	MAP00380_Tryptophan_metabolism	MAP00380 Tryptophan metabolism	Pathway_MAP00380_Tryptophan_metabolism_MAP00380 Tryptophan metabolism	0	0	0	0	0	0	0	0	0	0	0	0	0	0	0	0	0	0	0	0	0	0	0	0	0	10	0	0	0	0	0	0	0	0	0	0	0	0	0	0	0	0	0	0	0	0
Pathway	1268844	Mitochondrial translation elongation	Pathway_1268844_Mitochondrial translation elongation	0	0	0	0	0	0	0	0	0	0	0	0	0	0	0	0	0	0	0	0	0	0	0	0	0	0	0	0	0	0	0	0	0	0	0	0	0	0	0	0	0	0	0	0	0	0
Pathway	1269861	Polymerase switching on the C-strand of the telomere	Pathway_1269861_Polymerase switching on the C-strand of the telomere	0	0	0	0	0	0	0	0	0	0	0	0	0	0	0	0	0	0	0	0	10	0	0	0	0	0	0	0	0	0	0	0	0	0	0	0	0	0	0	0	0	0	0	0	0	0
Pathway	M15247	Ubiquitin mediated proteolysis	Pathway_M15247_Ubiquitin mediated proteolysis	0	0	0	10	0	0	0	0	0	0	0	0	0	0	0	0	0	0	0	0	0	0	0	0	0	0	0	0	0	0	0	0	0	0	0	0	0	0	0	0	0	0	0	0	0	0
Pathway	1269384	GAB1 signalosome	Pathway_1269384_GAB1 signalosome	0	0	0	0	0	0	0	0	0	0	0	0	0	0	0	0	0	0	0	0	0	0	0	0	0	0	0	0	0	0	0	0	0	0	0	0	0	10	0	0	0	0	0	0	0	0
Pathway	1269944	Aquaporin-mediated transport	Pathway_1269944_Aquaporin-mediated transport	0	0	0	0	10	0	0	0	0	0	0	0	0	0	0	0	0	0	0	0	0	0	0	0	0	0	0	0	0	0	0	0	0	0	0	0	0	0	0	0	0	0	0	0	0	0
Pathway	M189	Ribosome	Pathway_M189_Ribosome	0	0	0	0	0	0	0	0	0	10	0	0	0	0	0	0	0	0	0	0	0	0	0	0	0	0	0	0	0	0	0	0	0	0	0	0	0	0	0	0	0	0	0	0	0	0
Pathway	83040	Proteasome	Pathway_83040_Proteasome	0	0	0	0	0	0	0	0	0	0	0	0	0	0	0	10	0	0	0	0	0	0	0	0	0	0	0	0	0	0	0	0	0	0	0	0	0	0	0	0	0	0	0	0	0	0
Pathway	1269058	HIV Life Cycle	Pathway_1269058_HIV Life Cycle	0	0	0	0	0	0	0	0	0	0	0	0	0	0	0	0	0	0	0	0	0	0	0	0	0	0	0	0	0	0	0	10	0	0	0	0	0	0	0	0	0	0	0	0	0	0
Pathway	1269870	Smooth Muscle Contraction	Pathway_1269870_Smooth Muscle Contraction	0	0	0	0	0	0	0	0	0	0	0	0	0	0	0	0	0	10	0	0	0	0	0	0	0	0	0	0	0	0	0	0	0	0	0	0	0	0	0	0	0	0	0	0	0	0
Pathway	1269641	Ligand-receptor interactions	Pathway_1269641_Ligand-receptor interactions	0	0	0	0	0	0	0	0	0	0	0	0	0	0	0	0	0	0	0	0	0	0	0	0	0	0	0	0	0	0	0	0	0	0	0	0	0	0	0	0	0	0	0	0	0	0
Pathway	M1	Fanconi anemia pathway	Pathway_M1_Fanconi anemia pathway	0	0	0	0	0	0	0	0	0	0	0	0	0	0	0	0	0	0	0	0	10	0	0	0	0	0	0	0	0	0	0	0	0	0	0	0	0	0	0	0	0	0	0	0	0	0
Pathway	1457786	Signaling by BRAF and RAF fusions	Pathway_1457786_Signaling by BRAF and RAF fusions	0	0	0	0	0	0	0	0	0	0	0	0	0	0	0	0	0	0	0	0	0	0	10	0	0	0	0	0	0	0	0	0	0	0	0	0	0	0	0	0	0	0	0	0	0	0
Pathway	M6778	IL-10 Anti-inflammatory Signaling Pathway	Pathway_M6778_IL-10 Anti-inflammatory Signaling Pathway	0	0	0	0	0	0	0	0	10	0	0	0	0	0	0	0	0	0	0	0	0	0	0	0	0	0	0	0	0	0	0	0	0	0	0	0	0	0	0	0	0	0	0	0	0	0
Pathway	835392	superpathway of tryptophan utilization	Pathway_835392_superpathway of tryptophan utilization	0	0	0	0	0	0	0	0	0	0	0	0	0	0	0	0	0	0	0	0	0	0	0	0	0	10	0	0	0	0	0	0	0	0	0	0	0	0	0	0	0	0	0	0	0	0
Pathway	MAP00350_Tyrosine_metabolism	MAP00350 Tyrosine metabolism	Pathway_MAP00350_Tyrosine_metabolism_MAP00350 Tyrosine metabolism	0	0	0	0	0	0	0	0	0	0	0	0	0	0	0	0	0	0	0	0	0	0	0	0	0	10	0	0	0	0	0	0	0	0	0	0	0	0	0	0	0	0	0	0	0	0
Pathway	1269780	DNA replication initiation	Pathway_1269780_DNA replication initiation	0	0	0	0	0	0	0	0	0	0	0	0	0	0	0	0	0	0	0	0	10	0	0	0	0	0	0	0	0	0	0	0	0	0	0	0	0	0	0	0	0	0	0	0	0	0
Pathway	1270298	Regulated Necrosis	Pathway_1270298_Regulated Necrosis	0	0	0	0	0	0	0	0	0	0	0	0	0	0	0	0	0	0	10	0	0	0	0	0	0	0	0	0	0	0	0	0	0	0	0	0	0	0	0	0	0	0	0	0	0	0
Pathway	173973	Hepatitis C	Pathway_173973_Hepatitis C	0	10	0	0	0	0	0	0	0	0	0	0	0	0	0	0	0	0	0	0	0	0	0	0	0	0	0	0	0	0	0	0	0	0	0	0	0	0	0	0	0	0	0	0	0	0
Pathway	1269723	Transcriptional regulation by small RNAs	Pathway_1269723_Transcriptional regulation by small RNAs	0	0	0	0	0	0	0	0	0	0	0	0	0	0	0	0	0	0	0	0	0	0	0	0	0	0	0	0	0	0	0	10	0	0	0	0	0	0	0	0	0	0	0	0	0	0
Pathway	169345	Notch signaling pathway	Pathway_169345_Notch signaling pathway	0	0	0	0	0	0	0	0	0	0	0	0	0	0	0	0	0	0	0	0	0	0	0	0	0	0	0	0	0	0	0	0	0	0	0	0	0	0	0	0	0	0	0	0	0	10
Pathway	1269665	RNA Polymerase III Abortive And Retractive Initiation	Pathway_1269665_RNA Polymerase III Abortive And Retractive Initiation	0	0	0	0	0	0	0	0	0	0	10	0	0	0	0	0	0	0	0	0	0	0	0	0	0	0	0	0	0	0	0	0	0	0	0	0	0	0	0	0	0	0	0	0	0	0
Pathway	1269186	Activation of NF-kappaB in B cells	Pathway_1269186_Activation of NF-kappaB in B cells	0	0	0	0	0	0	0	0	0	0	0	0	0	0	0	10	0	0	0	0	0	0	0	0	0	0	0	0	0	0	0	0	0	0	0	0	0	0	0	0	0	0	0	0	0	0
Pathway	1269842	Activation of APC/C and APC/C:Cdc20 mediated degradation of mitotic proteins	Pathway_1269842_Activation of APC/C and APC/C:Cdc20 mediated degradation of mitotic proteins	0	0	0	0	0	0	0	0	0	0	0	0	0	0	0	10	0	0	0	0	0	0	0	0	0	0	0	0	0	0	0	0	0	0	0	0	0	0	0	0	0	0	0	0	0	0
Pathway	1269689	mRNA Splicing	Pathway_1269689_mRNA Splicing	0	0	0	0	0	0	0	0	0	0	10	0	0	0	0	0	0	0	0	0	0	0	0	0	0	0	0	0	0	0	0	0	0	0	0	0	0	0	0	0	0	0	0	0	0	0
Pathway	1469482	Th17 cell differentiation	Pathway_1469482_Th17 cell differentiation	0	0	0	0	0	0	0	0	10	0	0	0	0	0	0	0	0	0	0	0	0	0	0	0	0	0	0	0	0	0	0	0	0	0	0	0	0	0	0	0	0	0	0	0	0	0
Pathway	1269264	Negative regulators of RIG-I/MDA5 signaling	Pathway_1269264_Negative regulators of RIG-I/MDA5 signaling	0	10	0	0	0	0	0	0	0	0	0	0	0	0	0	0	0	0	0	0	0	0	0	0	0	0	0	0	0	0	0	0	0	0	0	0	0	0	0	0	0	0	0	0	0	0
Pathway	1268812	Presynaptic function of Kainate receptors	Pathway_1268812_Presynaptic function of Kainate receptors	0	0	0	0	10	0	0	0	0	0	0	0	0	0	0	0	0	0	0	0	0	0	0	0	0	0	0	0	0	0	0	0	0	0	0	0	0	0	0	0	0	0	0	0	0	0
Pathway	1269107	Vpu mediated degradation of CD4	Pathway_1269107_Vpu mediated degradation of CD4	0	0	0	0	0	0	0	0	0	0	0	0	0	0	0	10	0	0	0	0	0	0	0	0	0	0	0	0	0	0	0	0	0	0	0	0	0	0	0	0	0	0	0	0	0	0
Pathway	P04372	5-Hydroxytryptamine degredation	Pathway_P04372_5-Hydroxytryptamine degredation	0	0	0	0	0	0	0	0	0	0	0	0	0	0	0	0	0	0	0	0	0	0	0	0	0	10	0	0	0	0	0	0	0	0	0	0	0	0	0	0	0	0	0	0	0	0
Pathway	1269638	Degradation of GLI2 by the proteasome	Pathway_1269638_Degradation of GLI2 by the proteasome	0	0	0	0	0	0	0	0	0	0	0	0	0	0	0	10	0	0	0	0	0	0	0	0	0	0	0	0	0	0	0	0	0	0	0	0	0	0	0	0	0	0	0	0	0	0
Pathway	M17411	Jak-STAT signaling pathway	Pathway_M17411_Jak-STAT signaling pathway	0	0	0	0	0	0	0	0	10	0	0	0	0	0	0	0	0	0	0	0	0	0	0	0	0	0	0	0	0	0	0	0	0	0	0	0	0	0	0	0	0	0	0	0	0	0
Pathway	1269224	TRIF-mediated programmed cell death	Pathway_1269224_TRIF-mediated programmed cell death	0	0	0	0	0	0	0	0	0	0	0	0	0	0	0	0	0	0	10	0	0	0	0	0	0	0	0	0	0	0	0	0	0	0	0	0	0	0	0	0	0	0	0	0	0	0
Pathway	1270025	Propionyl-CoA catabolism	Pathway_1270025_Propionyl-CoA catabolism	0	0	0	0	0	0	0	0	0	0	0	0	0	0	0	0	0	0	0	0	0	0	0	0	0	0	0	0	0	0	0	0	0	0	0	0	0	0	0	0	0	0	0	10	0	0
Pathway	MAP00010_Glycolysis_Gluconeogenesis	MAP00010 Glycolysis Gluconeogenesis	Pathway_MAP00010_Glycolysis_Gluconeogenesis_MAP00010 Glycolysis Gluconeogenesis	0	0	0	0	0	0	0	0	0	0	0	0	0	0	0	0	0	0	0	0	0	0	0	0	0	0	0	0	0	0	0	0	10	0	0	0	0	0	0	0	0	0	0	0	0	0
Pathway	1270263	Caspase activation via extrinsic apoptotic signalling pathway	Pathway_1270263_Caspase activation via extrinsic apoptotic signalling pathway	0	0	0	0	0	0	0	0	0	0	0	0	0	0	0	0	0	0	10	0	0	0	0	0	0	0	0	0	0	0	0	0	0	0	0	0	0	0	0	0	0	0	0	0	0	0
Pathway	1269982	HS-GAG biosynthesis	Pathway_1269982_HS-GAG biosynthesis	0	0	10	0	0	0	0	0	0	0	0	0	0	0	0	0	0	0	0	0	0	0	0	0	0	0	0	0	0	0	0	0	0	0	0	0	0	0	0	0	0	0	0	0	0	0
Pathway	M963	RNA degradation	Pathway_M963_RNA degradation	0	0	0	0	0	10	0	0	0	0	0	0	0	0	0	0	0	0	0	0	0	0	0	0	0	0	0	0	0	0	0	0	0	0	0	0	0	0	0	0	0	0	0	0	0	0
Pathway	P02755	Methylmalonyl pathway	Pathway_P02755_Methylmalonyl pathway	0	0	0	0	0	0	0	0	0	0	0	0	0	0	0	0	0	0	0	0	0	0	0	0	0	0	0	0	0	0	0	0	0	0	0	0	0	0	0	0	0	0	0	10	0	0
Pathway	1269823	Mitotic Metaphase and Anaphase	Pathway_1269823_Mitotic Metaphase and Anaphase	0	0	0	0	0	0	0	0	0	0	0	0	0	0	0	10	0	0	0	0	0	0	0	0	0	0	0	0	0	0	0	0	0	0	0	0	0	0	0	0	0	0	0	0	0	0
Pathway	152665	Malaria	Pathway_152665_Malaria	0	0	0	0	0	0	0	0	10	0	0	0	0	0	0	0	0	0	0	0	0	0	0	0	0	0	0	0	0	0	0	0	0	0	0	0	0	0	0	0	0	0	0	0	0	0
Pathway	83064	TGF-beta signaling pathway	Pathway_83064_TGF-beta signaling pathway	0	0	0	0	0	0	0	0	0	0	0	0	0	0	0	0	0	0	0	0	0	0	0	0	0	0	0	0	0	0	0	0	0	0	0	0	0	0	0	0	0	0	10	0	0	0
Pathway	1269664	RNA Polymerase III Transcription	Pathway_1269664_RNA Polymerase III Transcription	0	0	0	0	0	0	0	0	0	0	10	0	0	0	0	0	0	0	0	0	0	0	0	0	0	0	0	0	0	0	0	0	0	0	0	0	0	0	0	0	0	0	0	0	0	0
Pathway	1269978	Keratan sulfate biosynthesis	Pathway_1269978_Keratan sulfate biosynthesis	0	0	0	0	0	0	0	0	0	0	0	0	0	0	0	0	0	0	0	0	0	0	0	0	0	0	0	0	0	0	0	0	0	0	0	0	0	0	0	0	0	0	0	0	10	0
Pathway	1269353	ADP signalling through P2Y purinoceptor 12	Pathway_1269353_ADP signalling through P2Y purinoceptor 12	0	0	0	0	10	0	0	0	0	0	0	0	0	0	0	0	0	0	0	0	0	0	0	0	0	0	0	0	0	0	0	0	0	0	0	0	0	0	0	0	0	0	0	0	0	0
Pathway	M9011	Vasopressin-regulated water reabsorption	Pathway_M9011_Vasopressin-regulated water reabsorption	0	0	0	0	0	0	0	0	0	0	0	0	0	0	10	0	0	0	0	0	0	0	0	0	0	0	0	0	0	0	0	0	0	0	0	0	0	0	0	0	0	0	0	0	0	0
Pathway	M11521	Glycolysis / Gluconeogenesis	Pathway_M11521_Glycolysis / Gluconeogenesis	0	0	0	0	0	0	0	0	0	0	0	0	0	0	0	0	0	0	0	0	0	0	0	0	0	0	0	0	0	0	0	0	10	0	0	0	0	0	0	0	0	0	0	0	0	0
Pathway	1269158	IRAK4 deficiency (TLR2/4)	Pathway_1269158_IRAK4 deficiency (TLR2/4)	0	0	0	0	0	0	0	0	0	0	0	0	0	0	0	0	0	0	0	0	0	0	0	0	0	0	0	0	0	0	0	0	0	0	0	0	0	0	0	0	0	0	0	0	0	0
Pathway	M1053	Hedgehog signaling pathway	Pathway_M1053_Hedgehog signaling pathway	0	0	0	0	0	0	0	0	0	0	0	0	0	0	0	0	0	0	0	0	0	0	0	0	0	0	0	0	0	0	0	0	0	0	0	0	0	0	0	0	0	0	0	0	0	0
Pathway	M160	Integrins in angiogenesis	Pathway_M160_Integrins in angiogenesis	0	0	0	0	0	0	0	0	0	0	0	0	0	0	0	0	0	0	0	0	0	0	0	0	0	0	10	0	0	0	0	0	0	0	0	0	0	0	0	0	0	0	0	0	0	0
Pathway	117292	RIG-I-like receptor signaling pathway	Pathway_117292_RIG-I-like receptor signaling pathway	0	10	0	0	0	0	0	0	0	0	0	0	0	0	0	0	0	0	0	0	0	0	0	0	0	0	0	0	0	0	0	0	0	0	0	0	0	0	0	0	0	0	0	0	0	0
Pathway	1309121	Fanconi Anemia Pathway	Pathway_1309121_Fanconi Anemia Pathway	0	0	0	0	0	0	0	0	0	0	0	0	0	0	0	0	0	0	0	0	10	0	0	0	0	0	0	0	0	0	0	0	0	0	0	0	0	0	0	0	0	0	0	0	0	0
Pathway	M16650	Phenylalanine metabolism	Pathway_M16650_Phenylalanine metabolism	0	0	0	0	0	0	0	0	0	0	0	0	0	0	0	0	0	0	0	0	0	0	0	0	0	10	0	0	0	0	0	0	0	0	0	0	0	0	0	0	0	0	0	0	0	0
Pathway	M167	AP-1 transcription factor network	Pathway_M167_AP-1 transcription factor network	0	0	0	0	0	0	0	0	0	0	0	0	0	0	0	0	0	0	0	0	0	0	0	0	10	0	0	0	0	0	0	0	0	0	0	0	0	0	0	0	0	0	0	0	0	0
Pathway	1269642	Activation of SMO	Pathway_1269642_Activation of SMO	0	0	0	0	0	0	0	0	0	0	0	0	0	0	0	0	0	0	0	0	0	0	0	0	0	0	0	0	0	0	0	0	0	0	0	0	0	0	0	0	0	0	0	0	0	0
Pathway	1269904	ABC-family proteins mediated transport	Pathway_1269904_ABC-family proteins mediated transport	0	0	0	0	0	0	0	0	0	0	0	0	0	0	0	10	0	0	0	0	0	0	0	0	0	0	0	0	0	0	0	0	0	0	0	0	0	0	0	0	0	0	0	0	0	0
Pathway	1269176	Downstream TCR signaling	Pathway_1269176_Downstream TCR signaling	0	0	0	0	0	0	0	0	0	0	0	0	0	0	0	10	0	0	0	0	0	0	0	0	0	0	0	0	0	0	0	0	0	0	0	0	0	0	0	0	0	0	0	0	0	0
Pathway	1268738	SUMOylation	Pathway_1268738_SUMOylation	0	0	0	0	0	0	0	0	0	0	0	0	0	0	0	0	0	0	0	0	0	0	0	0	0	0	0	0	0	0	0	10	0	0	0	0	0	0	0	0	0	0	0	0	0	0
Pathway	82956	Lysine degradation	Pathway_82956_Lysine degradation	0	0	0	0	0	0	0	0	0	0	0	0	0	0	0	0	0	0	0	0	0	0	0	0	0	0	10	0	0	0	0	0	0	0	0	0	0	0	0	0	0	0	0	0	0	0
Pathway	1269248	Activation of C3 and C5	Pathway_1269248_Activation of C3 and C5	0	0	0	0	0	0	0	0	0	0	0	10	0	0	0	0	0	0	0	0	0	0	0	0	0	0	0	0	0	0	0	0	0	0	0	0	0	0	0	0	0	0	0	0	0	0
Pathway	MAP00030_Pentose_phosphate_pathway	MAP00030 Pentose phosphate	Pathway_MAP00030_Pentose_phosphate_pathway_MAP00030 Pentose phosphate	0	0	0	0	0	0	0	0	0	0	0	0	0	0	0	0	0	0	0	0	0	0	0	0	0	0	0	0	0	0	0	0	10	0	0	0	0	0	0	0	0	0	0	0	0	0
Pathway	377262	Fanconi anemia pathway	Pathway_377262_Fanconi anemia pathway	0	0	0	0	0	0	0	0	0	0	0	0	0	0	0	0	0	0	0	0	10	0	0	0	0	0	0	0	0	0	0	0	0	0	0	0	0	0	0	0	0	0	0	0	0	0
Pathway	413399	GABA biosynthesis, eukaryotes, putrescine => GABA	Pathway_413399_GABA biosynthesis, eukaryotes, putrescine => GABA	0	0	0	0	0	0	0	0	0	0	0	0	0	0	0	0	0	0	0	0	0	0	0	0	0	10	0	0	0	0	0	0	0	0	0	0	0	0	0	0	0	0	0	0	0	0
Pathway	1270296	Regulation of activated PAK-2p34 by proteasome mediated degradation	Pathway_1270296_Regulation of activated PAK-2p34 by proteasome mediated degradation	0	0	0	0	0	0	0	0	0	0	0	0	0	0	0	10	0	0	0	0	0	0	0	0	0	0	0	0	0	0	0	0	0	0	0	0	0	0	0	0	0	0	0	0	0	0
Pathway	1269817	Nuclear Pore Complex (NPC) Disassembly	Pathway_1269817_Nuclear Pore Complex (NPC) Disassembly	0	0	0	0	0	0	0	0	0	0	0	0	0	0	0	0	0	0	0	0	0	0	0	0	0	0	0	0	0	0	0	10	0	0	0	0	0	0	0	0	0	0	0	0	0	0
Pathway	1457807	FBXL7 down-regulates AURKA during mitotic entry and in early mitosis	Pathway_1457807_FBXL7 down-regulates AURKA during mitotic entry and in early mitosis	0	0	0	0	0	0	0	0	0	0	0	0	0	0	0	10	0	0	0	0	0	0	0	0	0	0	0	0	0	0	0	0	0	0	0	0	0	0	0	0	0	0	0	0	0	0
Pathway	1270301	CASP8 activity is inhibited	Pathway_1270301_CASP8 activity is inhibited	0	0	0	0	0	0	0	0	0	0	0	0	0	0	0	0	0	0	10	0	0	0	0	0	0	0	0	0	0	0	0	0	0	0	0	0	0	0	0	0	0	0	0	0	0	0
Pathway	1269750	p53-Independent G1/S DNA damage checkpoint	Pathway_1269750_p53-Independent G1/S DNA damage checkpoint	0	0	0	0	0	0	0	0	0	0	0	0	0	0	0	10	0	0	0	0	0	0	0	0	0	0	0	0	0	0	0	0	0	0	0	0	0	0	0	0	0	0	0	0	0	0
Pathway	1270427	Oncogene Induced Senescence	Pathway_1270427_Oncogene Induced Senescence	0	0	0	0	0	0	0	0	0	0	0	0	0	0	0	0	0	0	0	0	0	0	0	0	0	0	0	0	0	0	0	0	0	0	0	0	0	10	0	0	0	0	0	0	0	0
Pathway	137954	Arf6 trafficking events	Pathway_137954_Arf6 trafficking events	0	0	0	0	0	0	0	0	0	0	0	0	0	0	0	0	0	0	0	0	0	0	0	0	0	0	0	0	0	0	0	0	0	0	0	10	0	0	0	0	0	0	0	0	0	0
Pathway	137983	ALK2 signaling events	Pathway_137983_ALK2 signaling events	0	0	0	0	0	0	0	0	0	0	0	0	0	0	0	0	0	0	0	0	0	0	0	0	0	0	0	0	0	0	0	0	0	0	0	0	0	0	0	0	0	0	10	0	0	0
Pathway	1269510	RHO GTPases Activate ROCKs	Pathway_1269510_RHO GTPases Activate ROCKs	0	0	0	0	0	0	10	0	0	0	0	0	0	0	0	0	0	0	0	0	0	0	0	0	0	0	0	0	0	0	0	0	0	0	0	0	0	0	0	0	0	0	0	0	0	0
Pathway	138052	Ephrin B reverse signaling	Pathway_138052_Ephrin B reverse signaling	0	0	0	0	0	0	0	0	0	0	0	0	0	0	0	0	0	0	0	0	0	0	0	0	0	0	0	0	0	0	0	0	0	10	0	0	0	0	0	0	0	0	0	0	0	0
Pathway	1269199	Cross-presentation of soluble exogenous antigens (endosomes)	Pathway_1269199_Cross-presentation of soluble exogenous antigens (endosomes)	0	0	0	0	0	0	0	0	0	0	0	0	0	0	0	10	0	0	0	0	0	0	0	0	0	0	0	0	0	0	0	0	0	0	0	0	0	0	0	0	0	0	0	0	0	0
Pathway	1269600	WNT mediated activation of DVL	Pathway_1269600_WNT mediated activation of DVL	0	0	0	0	0	0	0	0	0	0	0	0	0	0	0	0	0	0	0	0	0	0	0	0	0	0	0	0	0	0	0	0	0	0	0	0	0	0	0	0	0	0	0	0	0	0
Pathway	1270264	Ligand-dependent caspase activation	Pathway_1270264_Ligand-dependent caspase activation	0	0	0	0	0	0	0	0	0	0	0	0	0	0	0	0	0	0	10	0	0	0	0	0	0	0	0	0	0	0	0	0	0	0	0	0	0	0	0	0	0	0	0	0	0	0
Pathway	1268933	ABC transporter disorders	Pathway_1268933_ABC transporter disorders	0	0	0	0	0	0	0	0	0	0	0	0	0	0	0	10	0	0	0	0	0	0	0	0	0	0	0	0	0	0	0	0	0	0	0	0	0	0	0	0	0	0	0	0	0	0
Pathway	1269020	Defective CHST6 causes MCDC1	Pathway_1269020_Defective CHST6 causes MCDC1	0	0	0	0	0	0	0	0	0	0	0	0	0	0	0	0	0	0	0	0	0	0	0	0	0	0	0	0	0	0	0	0	0	0	0	0	0	0	0	0	0	0	0	0	10	0
Pathway	P05730	Endogenous cannabinoid signaling	Pathway_P05730_Endogenous cannabinoid signaling	0	0	0	0	10	0	0	0	0	0	0	0	0	0	0	0	0	0	0	0	0	0	0	0	0	0	0	0	0	0	0	0	0	0	0	0	0	0	0	0	0	0	0	0	0	0
Pathway	1269716	Nonsense-Mediated Decay (NMD)	Pathway_1269716_Nonsense-Mediated Decay (NMD)	0	0	0	0	0	0	0	0	0	10	0	0	0	0	0	0	0	0	0	0	0	0	0	0	0	0	0	0	0	0	0	0	0	0	0	0	0	0	0	0	0	0	0	0	0	0
Pathway	114229	Hypertrophic cardiomyopathy (HCM)	Pathway_114229_Hypertrophic cardiomyopathy (HCM)	0	0	0	0	0	0	0	0	0	0	0	0	0	0	0	0	0	10	0	0	0	0	0	0	0	0	0	0	0	0	0	0	0	0	0	0	0	0	0	0	0	0	0	0	0	0
Pathway	M917	Complement Pathway	Pathway_M917_Complement Pathway	0	0	0	0	0	0	0	0	0	0	0	10	0	0	0	0	0	0	0	0	0	0	0	0	0	0	0	0	0	0	0	0	0	0	0	0	0	0	0	0	0	0	0	0	0	0
Pathway	M22	GMCSF-mediated signaling events	Pathway_M22_GMCSF-mediated signaling events	0	0	0	0	0	0	0	0	10	0	0	0	0	0	0	0	0	0	0	0	0	0	0	0	0	0	0	0	0	0	0	0	0	0	0	0	0	0	0	0	0	0	0	0	0	0
Pathway	1427858	Clathrin-mediated endocytosis	Pathway_1427858_Clathrin-mediated endocytosis	0	0	0	0	0	0	0	0	0	0	0	0	0	10	0	0	0	0	0	0	0	0	0	0	0	0	0	0	0	0	0	0	0	0	0	0	0	0	0	0	0	0	0	0	0	0
Pathway	1269860	Telomere C-strand synthesis initiation	Pathway_1269860_Telomere C-strand synthesis initiation	0	0	0	0	0	0	0	0	0	0	0	0	0	0	0	0	0	0	0	0	10	0	0	0	0	0	0	0	0	0	0	0	0	0	0	0	0	0	0	0	0	0	0	0	0	0
Pathway	M8728	Hypertrophic cardiomyopathy (HCM)	Pathway_M8728_Hypertrophic cardiomyopathy (HCM)	0	0	0	0	0	0	0	0	0	0	0	0	0	0	0	0	0	10	0	0	0	0	0	0	0	0	0	0	0	0	0	0	0	0	0	0	0	0	0	0	0	0	0	0	0	0
Pathway	M4377	Galactose metabolism	Pathway_M4377_Galactose metabolism	0	0	0	0	0	0	0	0	0	0	0	0	0	0	0	0	0	0	0	0	0	0	0	0	0	0	0	0	0	0	0	0	10	0	0	0	0	0	0	0	0	0	0	0	0	0
Pathway	1269726	AUF1 (hnRNP D0) binds and destabilizes mRNA	Pathway_1269726_AUF1 (hnRNP D0) binds and destabilizes mRNA	0	0	0	0	0	0	0	0	0	0	0	0	0	0	0	10	0	0	0	0	0	0	0	0	0	0	0	0	0	0	0	0	0	0	0	0	0	0	0	0	0	0	0	0	0	0
Pathway	1269095	Interactions of Rev with host cellular proteins	Pathway_1269095_Interactions of Rev with host cellular proteins	0	0	0	0	0	0	0	0	0	0	0	0	0	0	0	0	0	0	0	0	0	0	0	0	0	0	0	0	0	0	0	10	0	0	0	0	0	0	0	0	0	0	0	0	0	0
Pathway	P02723	Adenine and hypoxanthine salvage pathway	Pathway_P02723_Adenine and hypoxanthine salvage pathway	0	0	0	0	0	0	0	0	0	0	0	0	0	0	0	0	0	0	0	0	0	0	0	10	0	0	0	0	0	0	0	0	0	0	0	0	0	0	0	0	0	0	0	0	0	0
Pathway	1269922	Regulation of Glucokinase by Glucokinase Regulatory Protein	Pathway_1269922_Regulation of Glucokinase by Glucokinase Regulatory Protein	0	0	0	0	0	0	0	0	0	0	0	0	0	0	0	0	0	0	0	0	0	0	0	0	0	0	0	0	0	0	0	10	0	0	0	0	0	0	0	0	0	0	0	0	0	0
Pathway	1270174	Regulation of ornithine decarboxylase (ODC)	Pathway_1270174_Regulation of ornithine decarboxylase (ODC)	0	0	0	0	0	0	0	0	0	0	0	0	0	0	0	10	0	0	0	0	0	0	0	0	0	0	0	0	0	0	0	0	0	0	0	0	0	0	0	0	0	0	0	0	0	0
Pathway	1270416	Regulation of Hypoxia-inducible Factor (HIF) by oxygen	Pathway_1270416_Regulation of Hypoxia-inducible Factor (HIF) by oxygen	0	0	0	0	0	0	0	0	0	0	0	0	0	0	0	10	0	0	0	0	0	0	0	0	0	0	0	0	0	0	0	0	0	0	0	0	0	0	0	0	0	0	0	0	0	0
Pathway	1270136	Purine salvage	Pathway_1270136_Purine salvage	0	0	0	0	0	0	0	0	0	0	0	0	0	0	0	0	0	0	0	0	0	0	0	10	0	0	0	0	0	0	0	0	0	0	0	0	0	0	0	0	0	0	0	0	0	0
Pathway	M14339	Oxidative Stress Induced Gene Expression Via Nrf2	Pathway_M14339_Oxidative Stress Induced Gene Expression Via Nrf2	0	0	0	0	0	0	0	0	0	0	0	0	0	0	0	0	0	0	0	0	0	0	0	0	10	0	0	0	0	0	0	0	0	0	0	0	0	0	0	0	0	0	0	0	0	0
Pathway	PW:0000051	histidine metabolic	Pathway_PW:0000051_histidine metabolic	0	0	0	0	0	0	0	0	0	0	0	0	0	0	0	0	0	0	0	0	0	0	0	0	0	10	0	0	0	0	0	0	0	0	0	0	0	0	0	0	0	0	0	0	0	0
Pathway	M181	BMP receptor signaling	Pathway_M181_BMP receptor signaling	0	0	0	0	0	0	0	0	0	0	0	0	0	0	0	0	0	0	0	0	0	0	0	0	0	0	0	0	0	0	0	0	0	0	0	0	0	0	0	0	0	0	10	0	0	0
Pathway	1269792	Ubiquitin-dependent degradation of Cyclin D1	Pathway_1269792_Ubiquitin-dependent degradation of Cyclin D1	0	0	0	0	0	0	0	0	0	0	0	0	0	0	0	10	0	0	0	0	0	0	0	0	0	0	0	0	0	0	0	0	0	0	0	0	0	0	0	0	0	0	0	0	0	0
Pathway	1059538	Central carbon metabolism in cancer	Pathway_1059538_Central carbon metabolism in cancer	0	0	0	0	0	0	0	0	0	0	0	0	0	0	0	0	0	0	0	0	0	0	0	0	0	0	0	0	0	0	0	0	10	0	0	0	0	0	0	0	0	0	0	0	0	0
Pathway	1268692	Eukaryotic Translation Termination	Pathway_1268692_Eukaryotic Translation Termination	0	0	0	0	0	0	0	0	0	10	0	0	0	0	0	0	0	0	0	0	0	0	0	0	0	0	0	0	0	0	0	0	0	0	0	0	0	0	0	0	0	0	0	0	0	0
Pathway	1269330	TNF receptor superfamily (TNFSF) members mediating non-canonical NF-kB pathway	Pathway_1269330_TNF receptor superfamily (TNFSF) members mediating non-canonical NF-kB pathway	0	0	0	0	0	0	0	0	0	0	0	0	0	0	0	10	0	0	0	0	0	0	0	0	0	0	0	0	0	0	0	0	0	0	0	0	0	0	0	0	0	0	0	0	0	0
Pathway	1269121	Export of Viral Ribonucleoproteins from Nucleus	Pathway_1269121_Export of Viral Ribonucleoproteins from Nucleus	0	0	0	0	0	0	0	0	0	0	0	0	0	0	0	0	0	0	0	0	0	0	0	0	0	0	0	0	0	0	0	10	0	0	0	0	0	0	0	0	0	0	0	0	0	0
Pathway	PW:0000640	glycolysis pathway	Pathway_PW:0000640_glycolysis pathway	0	0	0	0	0	0	0	0	0	0	0	0	0	0	0	0	0	0	0	0	0	0	0	0	0	0	0	0	0	0	0	0	10	0	0	0	0	0	0	0	0	0	0	0	0	0
Pathway	PW:0000204	Notch signaling	Pathway_PW:0000204_Notch signaling	0	0	0	0	0	0	0	0	0	0	0	0	0	0	0	0	0	0	0	0	0	0	0	0	0	0	0	0	0	0	0	0	0	0	0	0	0	0	0	0	0	0	0	0	0	10
Pathway	P00017	DNA replication	Pathway_P00017_DNA replication	0	0	0	0	0	0	0	0	0	0	0	0	0	0	0	0	0	0	0	0	10	0	0	0	0	0	0	0	0	0	0	0	0	0	0	0	0	0	0	0	0	0	0	0	0	0
Pathway	1470928	RAB geranylgeranylation	Pathway_1470928_RAB geranylgeranylation	0	0	0	0	0	0	0	0	0	0	0	0	0	0	0	0	0	0	0	0	0	0	0	0	0	0	0	0	0	0	10	0	0	0	0	0	0	0	0	0	0	0	0	0	0	0
Pathway	83060	Apoptosis	Pathway_83060_Apoptosis	0	0	0	0	0	0	0	0	0	0	0	0	0	0	0	0	0	0	10	0	0	0	0	0	0	0	0	0	0	0	0	0	0	0	0	0	0	0	0	0	0	0	0	0	0	0
Pathway	M2587	Stress Induction of HSP Regulation	Pathway_M2587_Stress Induction of HSP Regulation	0	0	0	0	0	0	0	0	0	0	0	0	0	0	0	0	0	0	10	0	0	0	0	0	0	0	0	0	0	0	0	0	0	0	0	0	0	0	0	0	0	0	0	0	0	0
Pathway	M16743	Tyrosine metabolism	Pathway_M16743_Tyrosine metabolism	0	0	0	0	0	0	0	0	0	0	0	0	0	0	0	0	0	0	0	0	0	0	0	0	0	10	0	0	0	0	0	0	0	0	0	0	0	0	0	0	0	0	0	0	0	0
Pathway	1270245	Collagen formation	Pathway_1270245_Collagen formation	0	0	0	0	0	0	0	0	0	0	0	0	0	0	0	0	0	0	0	0	0	0	0	0	0	0	10	0	0	0	0	0	0	0	0	0	0	0	0	0	0	0	0	0	0	0
Pathway	1492886	Apelin signaling pathway	Pathway_1492886_Apelin signaling pathway	0	0	0	0	10	0	0	0	0	0	0	0	0	0	0	0	0	0	0	0	0	0	0	0	0	0	0	0	0	0	0	0	0	0	0	0	0	0	0	0	0	0	0	0	0	0
Pathway	1270121	The citric acid (TCA) cycle and respiratory electron transport	Pathway_1270121_The citric acid (TCA) cycle and respiratory electron transport	0	0	0	0	0	0	0	0	0	0	0	0	0	0	0	0	0	0	0	0	0	0	0	0	0	0	0	0	0	0	0	0	0	0	0	0	0	0	0	0	0	0	0	0	0	0
Pathway	1269883	Lysosome Vesicle Biogenesis	Pathway_1269883_Lysosome Vesicle Biogenesis	0	0	0	0	0	0	0	0	0	0	0	0	0	10	0	0	0	0	0	0	0	0	0	0	0	0	0	0	0	0	0	0	0	0	0	0	0	0	0	0	0	0	0	0	0	0
Pathway	1269511	RHO GTPases activate PAKs	Pathway_1269511_RHO GTPases activate PAKs	0	0	0	0	0	0	10	0	0	0	0	0	0	0	0	0	0	0	0	0	0	0	0	0	0	0	0	0	0	0	0	0	0	0	0	0	0	0	0	0	0	0	0	0	0	0
Pathway	1270326	Signal transduction by L1	Pathway_1270326_Signal transduction by L1	0	0	0	0	0	0	0	0	0	0	0	0	0	0	0	0	0	0	0	0	0	0	0	0	0	0	0	0	0	0	0	0	0	0	0	0	0	0	0	0	0	0	0	0	0	0
Pathway	1269092	Interactions of Vpr with host cellular proteins	Pathway_1269092_Interactions of Vpr with host cellular proteins	0	0	0	0	0	0	0	0	0	0	0	0	0	0	0	0	0	0	0	0	0	0	0	0	0	0	0	0	0	0	0	10	0	0	0	0	0	0	0	0	0	0	0	0	0	0
Pathway	1270418	Oxygen-dependent proline hydroxylation of Hypoxia-inducible Factor Alpha	Pathway_1270418_Oxygen-dependent proline hydroxylation of Hypoxia-inducible Factor Alpha	0	0	0	0	0	0	0	0	0	0	0	0	0	0	0	10	0	0	0	0	0	0	0	0	0	0	0	0	0	0	0	0	0	0	0	0	0	0	0	0	0	0	0	0	0	0
Pathway	1269250	Regulation of Complement cascade	Pathway_1269250_Regulation of Complement cascade	0	0	0	0	0	0	0	0	0	0	0	10	0	0	0	0	0	0	0	0	0	0	0	0	0	0	0	0	0	0	0	0	0	0	0	0	0	0	0	0	0	0	0	0	0	0
Pathway	1269512	RHO GTPases activate PKNs	Pathway_1269512_RHO GTPases activate PKNs	0	0	0	0	0	0	10	0	0	0	0	0	0	0	0	0	0	0	0	0	0	0	0	0	0	0	0	0	0	0	0	0	0	0	0	0	0	0	0	0	0	0	0	0	0	0
Pathway	1270421	Cellular response to heat stress	Pathway_1270421_Cellular response to heat stress	0	0	0	0	0	0	0	0	0	0	0	0	0	0	0	0	0	0	0	0	0	0	0	0	0	0	0	0	0	0	0	10	0	0	0	0	0	0	0	0	0	0	0	0	0	0
Pathway	PW:0000238	insulin-like growth factor signaling	Pathway_PW:0000238_insulin-like growth factor signaling	0	0	0	0	0	0	0	0	0	0	0	0	0	0	0	0	0	0	0	0	0	10	0	0	0	0	0	0	0	0	0	0	0	0	0	0	0	0	0	0	0	0	0	0	0	0
Pathway	1270140	Pyrimidine salvage reactions	Pathway_1270140_Pyrimidine salvage reactions	0	0	0	0	0	0	0	0	0	0	0	0	0	0	0	0	0	0	0	0	0	0	0	10	0	0	0	0	0	0	0	0	0	0	0	0	0	0	0	0	0	0	0	0	0	0
Pathway	1269836	CDT1 association with the CDC6:ORC:origin complex	Pathway_1269836_CDT1 association with the CDC6:ORC:origin complex	0	0	0	0	0	0	0	0	0	0	0	0	0	0	0	10	0	0	0	0	0	0	0	0	0	0	0	0	0	0	0	0	0	0	0	0	0	0	0	0	0	0	0	0	0	0
Pathway	1269722	Post-transcriptional silencing by small RNAs	Pathway_1269722_Post-transcriptional silencing by small RNAs	0	0	0	0	0	0	0	0	0	0	0	0	0	0	0	0	0	0	0	0	0	0	0	0	0	0	0	0	0	0	0	0	0	0	0	0	0	10	0	0	0	0	0	0	0	0
Pathway	M4844	Chemokine signaling pathway	Pathway_M4844_Chemokine signaling pathway	0	0	0	0	10	0	0	0	0	0	0	0	0	0	0	0	0	0	0	0	0	0	0	0	0	0	0	0	0	0	0	0	0	0	0	0	0	0	0	0	0	0	0	0	0	0
Pathway	M835	Dilated cardiomyopathy	Pathway_M835_Dilated cardiomyopathy	0	0	0	0	0	0	0	0	0	0	0	0	0	0	0	0	0	10	0	0	0	0	0	0	0	0	0	0	0	0	0	0	0	0	0	0	0	0	0	0	0	0	0	0	0	0
Pathway	1269094	Vpr-mediated nuclear import of PICs	Pathway_1269094_Vpr-mediated nuclear import of PICs	0	0	0	0	0	0	0	0	0	0	0	0	0	0	0	0	0	0	0	0	0	0	0	0	0	0	0	0	0	0	0	10	0	0	0	0	0	0	0	0	0	0	0	0	0	0
Pathway	1269533	Pre-NOTCH Processing in the Endoplasmic Reticulum	Pathway_1269533_Pre-NOTCH Processing in the Endoplasmic Reticulum	0	0	0	0	0	0	0	0	0	0	0	0	0	0	0	0	0	0	0	0	0	0	0	0	0	0	0	0	0	0	0	0	0	0	0	0	0	0	0	0	0	0	0	0	0	10
Pathway	1319988	AGE-RAGE signaling pathway in diabetic complications	Pathway_1319988_AGE-RAGE signaling pathway in diabetic complications	0	0	0	0	0	0	0	0	10	0	0	0	0	0	0	0	0	0	0	0	0	0	0	0	0	0	0	0	0	0	0	0	0	0	0	0	0	0	0	0	0	0	0	0	0	0
Pathway	1269882	Golgi Associated Vesicle Biogenesis	Pathway_1269882_Golgi Associated Vesicle Biogenesis	0	0	0	0	0	0	0	0	0	0	0	0	0	10	0	0	0	0	0	0	0	0	0	0	0	0	0	0	0	0	0	0	0	0	0	0	0	0	0	0	0	0	0	0	0	0
Pathway	MAP00230_Purine_metabolism	MAP00230 Purine metabolism	Pathway_MAP00230_Purine_metabolism_MAP00230 Purine metabolism	0	0	0	0	0	0	0	0	0	0	0	0	0	0	0	0	0	0	0	0	0	0	0	10	0	0	0	0	0	0	0	0	0	0	0	0	0	0	0	0	0	0	0	0	0	0
Pathway	MAP00360_Phenylalanine_metabolism	MAP00360 Phenylalanine metabolism	Pathway_MAP00360_Phenylalanine_metabolism_MAP00360 Phenylalanine metabolism	0	0	0	0	0	0	0	0	0	0	0	0	0	0	0	0	0	0	0	0	0	0	0	0	0	10	0	0	0	0	0	0	0	0	0	0	0	0	0	0	0	0	0	0	0	0
Pathway	121494	Dilated cardiomyopathy	Pathway_121494_Dilated cardiomyopathy	0	0	0	0	0	0	0	0	0	0	0	0	0	0	0	0	0	10	0	0	0	0	0	0	0	0	0	0	0	0	0	0	0	0	0	0	0	0	0	0	0	0	0	0	0	0
Pathway	1269240	Toll Like Receptor TLR6:TLR2 Cascade	Pathway_1269240_Toll Like Receptor TLR6:TLR2 Cascade	0	0	0	0	0	0	0	0	0	0	0	0	0	0	0	0	0	0	0	0	0	0	0	0	0	0	0	0	0	0	0	0	0	0	0	0	0	0	0	0	0	0	0	0	0	0
Pathway	1269853	Chromosome Maintenance	Pathway_1269853_Chromosome Maintenance	0	0	0	0	0	0	0	0	0	0	0	0	0	0	0	0	0	0	0	0	10	0	0	0	0	0	0	0	0	0	0	0	0	0	0	0	0	0	0	0	0	0	0	0	0	0
Pathway	M22016	Ghrelin: Regulation of Food Intake and Energy Homeostasis	Pathway_M22016_Ghrelin: Regulation of Food Intake and Energy Homeostasis	0	0	0	0	0	0	0	0	0	0	0	0	0	0	0	0	0	0	0	0	0	10	0	0	0	0	0	0	0	0	0	0	0	0	0	0	0	0	0	0	0	0	0	0	0	0
Pathway	1269545	Class A/1 (Rhodopsin-like receptors)	Pathway_1269545_Class A/1 (Rhodopsin-like receptors)	0	0	0	0	10	0	0	0	0	0	0	0	0	0	0	0	0	0	0	0	0	0	0	0	0	0	0	0	0	0	0	0	0	0	0	0	0	0	0	0	0	0	0	0	0	0
Pathway	1269301	FCERI mediated NF-kB activation	Pathway_1269301_FCERI mediated NF-kB activation	0	0	0	0	0	0	0	0	0	0	0	0	0	0	0	10	0	0	0	0	0	0	0	0	0	0	0	0	0	0	0	0	0	0	0	0	0	0	0	0	0	0	0	0	0	0
Pathway	83053	Neuroactive ligand-receptor interaction	Pathway_83053_Neuroactive ligand-receptor interaction	0	0	0	0	10	0	0	0	0	0	0	0	0	0	0	0	0	0	0	0	0	0	0	0	0	0	0	0	0	0	0	0	0	0	0	0	0	0	0	0	0	0	0	0	0	0
Pathway	1269096	Nuclear import of Rev protein	Pathway_1269096_Nuclear import of Rev protein	0	0	0	0	0	0	0	0	0	0	0	0	0	0	0	0	0	0	0	0	0	0	0	0	0	0	0	0	0	0	0	10	0	0	0	0	0	0	0	0	0	0	0	0	0	0
Pathway	SMP00320	Intracellular Signalling Through Adenosine Receptor A2a and Adenosine	Pathway_SMP00320_Intracellular Signalling Through Adenosine Receptor A2a and Adenosine	0	0	0	0	0	0	0	0	0	0	0	0	0	0	0	0	0	0	0	0	0	0	0	0	0	0	0	0	0	0	0	0	0	0	0	0	0	0	0	0	0	0	0	0	0	0
Pathway	1268679	Eukaryotic Translation Initiation	Pathway_1268679_Eukaryotic Translation Initiation	0	0	0	0	0	0	0	0	0	10	0	0	0	0	0	0	0	0	0	0	0	0	0	0	0	0	0	0	0	0	0	0	0	0	0	0	0	0	0	0	0	0	0	0	0	0
Pathway	1269697	Transport of the SLBP independent Mature mRNA	Pathway_1269697_Transport of the SLBP independent Mature mRNA	0	0	0	0	0	0	0	0	0	0	0	0	0	0	0	0	0	0	0	0	0	0	0	0	0	0	0	0	0	0	0	10	0	0	0	0	0	0	0	0	0	0	0	0	0	0
Pathway	1383018	AURKA Activation by TPX2	Pathway_1383018_AURKA Activation by TPX2	0	0	0	0	0	0	0	0	0	0	0	0	10	0	0	0	0	0	0	0	0	0	0	0	0	0	0	0	0	0	0	0	0	0	0	0	0	0	0	0	0	0	0	0	0	0
Pathway	1269576	G alpha (i) signalling events	Pathway_1269576_G alpha (i) signalling events	0	0	0	0	10	0	0	0	0	0	0	0	0	0	0	0	0	0	0	0	0	0	0	0	0	0	0	0	0	0	0	0	0	0	0	0	0	0	0	0	0	0	0	0	0	0
Pathway	1269907	SLC-mediated transmembrane transport	Pathway_1269907_SLC-mediated transmembrane transport	0	0	0	0	0	0	0	0	0	0	0	0	0	0	0	0	0	0	0	0	0	0	0	0	0	0	0	0	0	0	0	10	0	0	0	0	0	0	0	0	0	0	0	0	0	0
Pathway	1269714	mRNA decay by 3' to 5' exoribonuclease	Pathway_1269714_mRNA decay by 3' to 5' exoribonuclease	0	0	0	0	0	10	0	0	0	0	0	0	0	0	0	0	0	0	0	0	0	0	0	0	0	0	0	0	0	0	0	0	0	0	0	0	0	0	0	0	0	0	0	0	0	0
Pathway	1269752	Ubiquitin Mediated Degradation of Phosphorylated Cdc25A	Pathway_1269752_Ubiquitin Mediated Degradation of Phosphorylated Cdc25A	0	0	0	0	0	0	0	0	0	0	0	0	0	0	0	10	0	0	0	0	0	0	0	0	0	0	0	0	0	0	0	0	0	0	0	0	0	0	0	0	0	0	0	0	0	0
Pathway	83077	Jak-STAT signaling pathway	Pathway_83077_Jak-STAT signaling pathway	0	0	0	0	0	0	0	0	10	0	0	0	0	0	0	0	0	0	0	0	0	0	0	0	0	0	0	0	0	0	0	0	0	0	0	0	0	0	0	0	0	0	0	0	0	0
Pathway	P00052	TGF-beta signaling pathway	Pathway_P00052_TGF-beta signaling pathway	0	0	0	0	0	0	0	0	0	0	0	0	0	0	0	0	0	0	0	0	0	0	0	0	0	0	0	0	0	0	0	0	0	0	0	0	0	0	0	0	0	0	10	0	0	0
Pathway	782000	Proteoglycans in cancer	Pathway_782000_Proteoglycans in cancer	0	0	0	0	0	0	0	0	0	0	0	0	0	0	0	0	0	0	0	10	0	0	0	0	0	0	0	0	0	0	0	0	0	0	0	0	0	0	0	0	0	0	0	0	0	0
Pathway	83063	Hedgehog signaling pathway	Pathway_83063_Hedgehog signaling pathway	0	0	0	0	0	0	0	0	0	0	0	0	0	0	0	0	0	0	0	0	0	0	0	0	0	0	0	0	0	0	0	0	0	0	0	0	0	0	0	0	0	0	0	0	0	0
Pathway	1269290	Regulation of RAS by GAPs	Pathway_1269290_Regulation of RAS by GAPs	0	0	0	0	0	0	0	0	0	0	0	0	0	0	0	10	0	0	0	0	0	0	0	0	0	0	0	0	0	0	0	0	0	0	0	0	0	0	0	0	0	0	0	0	0	0
Pathway	137950	Signaling events mediated by the Hedgehog family	Pathway_137950_Signaling events mediated by the Hedgehog family	0	0	0	0	0	0	0	0	0	0	0	0	0	0	0	0	0	0	0	0	0	0	0	0	0	0	0	0	0	0	0	0	0	0	0	0	0	0	0	0	0	0	0	0	0	0
Pathway	1269979	Keratan sulfate degradation	Pathway_1269979_Keratan sulfate degradation	0	0	0	0	0	0	0	0	0	0	0	0	0	0	0	0	0	0	0	0	0	0	0	0	0	0	0	0	0	0	0	0	0	0	0	0	0	0	0	0	0	0	0	0	10	0
Pathway	1270305	Sema4D in semaphorin signaling	Pathway_1270305_Sema4D in semaphorin signaling	0	0	0	0	0	0	10	0	0	0	0	0	0	0	0	0	0	0	0	0	0	0	0	0	0	0	0	0	0	0	0	0	0	0	0	0	0	0	0	0	0	0	0	0	0	0
Pathway	1269791	Ubiquitin-dependent degradation of Cyclin D	Pathway_1269791_Ubiquitin-dependent degradation of Cyclin D	0	0	0	0	0	0	0	0	0	0	0	0	0	0	0	10	0	0	0	0	0	0	0	0	0	0	0	0	0	0	0	0	0	0	0	0	0	0	0	0	0	0	0	0	0	0
Pathway	1268842	Mitochondrial translation	Pathway_1268842_Mitochondrial translation	0	0	0	0	0	0	0	0	0	0	0	0	0	0	0	0	0	0	0	0	0	0	0	0	0	0	0	0	0	0	0	0	0	0	0	0	0	0	0	0	0	0	0	0	0	0
Pathway	1270102	Regulation of insulin secretion	Pathway_1270102_Regulation of insulin secretion	0	0	0	0	10	0	0	0	0	0	0	0	0	0	0	0	0	0	0	0	0	0	0	0	0	0	0	0	0	0	0	0	0	0	0	0	0	0	0	0	0	0	0	0	0	0
Pathway	M13968	HIV-I Nef: negative effector of Fas and TNF	Pathway_M13968_HIV-I Nef: negative effector of Fas and TNF	0	0	0	0	0	0	0	0	0	0	0	0	0	0	0	0	0	0	10	0	0	0	0	0	0	0	0	0	0	0	0	0	0	0	0	0	0	0	0	0	0	0	0	0	0	0
Pathway	1270203	Amine Oxidase reactions	Pathway_1270203_Amine Oxidase reactions	0	0	0	0	0	0	0	0	0	0	0	0	0	0	0	0	0	0	0	0	0	0	0	0	0	10	0	0	0	0	0	0	0	0	0	0	0	0	0	0	0	0	0	0	0	0
Pathway	M22032	Regulation of MAP Kinase Pathways Through Dual Specificity Phosphatases	Pathway_M22032_Regulation of MAP Kinase Pathways Through Dual Specificity Phosphatases	0	0	0	0	0	0	0	0	0	0	0	0	0	0	0	0	0	0	0	0	0	0	10	0	0	0	0	0	0	0	0	0	0	0	0	0	0	0	0	0	0	0	0	0	0	0
Pathway	1427859	Cargo recognition for clathrin-mediated endocytosis	Pathway_1427859_Cargo recognition for clathrin-mediated endocytosis	0	0	0	0	0	0	0	0	0	0	0	0	0	10	0	0	0	0	0	0	0	0	0	0	0	0	0	0	0	0	0	0	0	0	0	0	0	0	0	0	0	0	0	0	0	0
Pathway	1268756	Unfolded Protein Response (UPR)	Pathway_1268756_Unfolded Protein Response (UPR)	0	0	0	0	0	10	0	0	0	0	0	0	0	0	0	0	0	0	0	0	0	0	0	0	0	0	0	0	0	0	0	0	0	0	0	0	0	0	0	0	0	0	0	0	0	0
Pathway	1269856	Telomere Maintenance	Pathway_1269856_Telomere Maintenance	0	0	0	0	0	0	0	0	0	0	0	0	0	0	0	0	0	0	0	0	10	0	0	0	0	0	0	0	0	0	0	0	0	0	0	0	0	0	0	0	0	0	0	0	0	0
Pathway	1108783	purine deoxyribonucleosides degradation	Pathway_1108783_purine deoxyribonucleosides degradation	0	0	0	0	0	0	0	0	0	0	0	0	0	0	0	0	0	0	0	0	0	0	0	10	0	0	0	0	0	0	0	0	0	0	0	0	0	0	0	0	0	0	0	0	0	0
Pathway	1270295	Regulation of Apoptosis	Pathway_1270295_Regulation of Apoptosis	0	0	0	0	0	0	0	0	0	0	0	0	0	0	0	10	0	0	0	0	0	0	0	0	0	0	0	0	0	0	0	0	0	0	0	0	0	0	0	0	0	0	0	0	0	0
Pathway	PW:0000042	galactose metabolic	Pathway_PW:0000042_galactose metabolic	0	0	0	0	0	0	0	0	0	0	0	0	0	0	0	0	0	0	0	0	0	0	0	0	0	0	0	0	0	0	0	0	10	0	0	0	0	0	0	0	0	0	0	0	0	0
Pathway	M22072	Alternative Complement Pathway	Pathway_M22072_Alternative Complement Pathway	0	0	0	0	0	0	0	0	0	0	0	10	0	0	0	0	0	0	0	0	0	0	0	0	0	0	0	0	0	0	0	0	0	0	0	0	0	0	0	0	0	0	0	0	0	0
Pathway	MAP00052_Galactose_metabolism	MAP00052 Galactose metabolism	Pathway_MAP00052_Galactose_metabolism_MAP00052 Galactose metabolism	0	0	0	0	0	0	0	0	0	0	0	0	0	0	0	0	0	0	0	0	0	0	0	0	0	0	0	0	0	0	0	0	10	0	0	0	0	0	0	0	0	0	0	0	0	0
Pathway	1270031	Peroxisomal lipid metabolism	Pathway_1270031_Peroxisomal lipid metabolism	0	0	0	0	0	0	0	0	0	0	0	0	0	0	0	0	0	0	0	0	0	0	0	0	0	0	0	10	0	0	0	0	0	0	0	0	0	0	0	0	0	0	0	0	0	0
Pathway	1269572	Glucagon-type ligand receptors	Pathway_1269572_Glucagon-type ligand receptors	0	0	0	0	10	0	0	0	0	0	0	0	0	0	0	0	0	0	0	0	0	0	0	0	0	0	0	0	0	0	0	0	0	0	0	0	0	0	0	0	0	0	0	0	0	0
Pathway	83004	Propanoate metabolism	Pathway_83004_Propanoate metabolism	0	0	0	0	0	0	0	0	0	0	0	0	0	0	0	0	0	0	0	0	0	0	0	0	0	0	0	0	0	0	0	0	0	0	0	0	0	0	0	0	0	0	0	10	0	0
Pathway	1270425	Regulation of HSF1-mediated heat shock response	Pathway_1270425_Regulation of HSF1-mediated heat shock response	0	0	0	0	0	0	0	0	0	0	0	0	0	0	0	0	0	0	0	0	0	0	0	0	0	0	0	0	0	0	0	10	0	0	0	0	0	0	0	0	0	0	0	0	0	0
Pathway	217716	Cholinergic synapse	Pathway_217716_Cholinergic synapse	0	0	0	0	10	0	0	0	0	0	0	0	0	0	0	0	0	0	0	0	0	0	0	0	0	0	0	0	0	0	0	0	0	0	0	0	0	0	0	0	0	0	0	0	0	0
Pathway	1269833	Assembly of the pre-replicative complex	Pathway_1269833_Assembly of the pre-replicative complex	0	0	0	0	0	0	0	0	0	0	0	0	0	0	0	10	0	0	0	0	0	0	0	0	0	0	0	0	0	0	0	0	0	0	0	0	0	0	0	0	0	0	0	0	0	0
Pathway	SMP00040	Glycolysis	Pathway_SMP00040_Glycolysis	0	0	0	0	0	0	0	0	0	0	0	0	0	0	0	0	0	0	0	0	0	0	0	0	0	0	0	0	0	0	0	0	10	0	0	0	0	0	0	0	0	0	0	0	0	0
Pathway	1269743	G1/S DNA Damage Checkpoints	Pathway_1269743_G1/S DNA Damage Checkpoints	0	0	0	0	0	0	0	0	0	0	0	0	0	0	0	10	0	0	0	0	0	0	0	0	0	0	0	0	0	0	0	0	0	0	0	0	0	0	0	0	0	0	0	0	0	0
Pathway	M257	Ephrin B reverse signaling	Pathway_M257_Ephrin B reverse signaling	0	0	0	0	0	0	0	0	0	0	0	0	0	0	0	0	0	0	0	0	0	0	0	0	0	0	0	0	0	0	0	0	0	10	0	0	0	0	0	0	0	0	0	0	0	0
Pathway	1269184	Antigen activates B Cell Receptor (BCR) leading to generation of second messengers	Pathway_1269184_Antigen activates B Cell Receptor (BCR) leading to generation of second messengers	0	0	0	0	0	0	0	0	0	0	0	0	0	0	0	0	0	0	0	0	0	0	0	0	0	0	0	0	0	0	0	0	0	0	0	0	0	0	0	0	0	0	0	0	0	0
Pathway	1269021	Defective EXT1 causes exostoses 1, TRPS2 and CHDS	Pathway_1269021_Defective EXT1 causes exostoses 1, TRPS2 and CHDS	0	0	10	0	0	0	0	0	0	0	0	0	0	0	0	0	0	0	0	0	0	0	0	0	0	0	0	0	0	0	0	0	0	0	0	0	0	0	0	0	0	0	0	0	0	0
Pathway	1309092	TNFR1-induced NFkappaB signaling pathway	Pathway_1309092_TNFR1-induced NFkappaB signaling pathway	0	0	0	0	0	0	0	0	0	0	0	0	0	0	0	0	0	0	10	0	0	0	0	0	0	0	0	0	0	0	0	0	0	0	0	0	0	0	0	0	0	0	0	0	0	0
Pathway	1269646	TNF signaling	Pathway_1269646_TNF signaling	0	0	0	0	0	0	0	0	0	0	0	0	0	0	0	0	0	0	10	0	0	0	0	0	0	0	0	0	0	0	0	0	0	0	0	0	0	0	0	0	0	0	0	0	0	0
Pathway	1383087	rRNA modification in the nucleus and cytosol	Pathway_1383087_rRNA modification in the nucleus and cytosol	0	0	0	0	0	10	0	0	0	0	0	0	0	0	0	0	0	0	0	0	0	0	0	0	0	0	0	0	0	0	0	0	0	0	0	0	0	0	0	0	0	0	0	0	0	0
Pathway	SMP00128	Gluconeogenesis	Pathway_SMP00128_Gluconeogenesis	0	0	0	0	0	0	0	0	0	0	0	0	0	0	0	0	0	0	0	0	0	0	0	0	0	0	0	0	0	0	0	0	10	0	0	0	0	0	0	0	0	0	0	0	0	0
Pathway	1268683	Activation of the mRNA upon binding of the cap-binding complex and eIFs, and subsequent binding to 43S	Pathway_1268683_Activation of the mRNA upon binding of the cap-binding complex and eIFs, and subsequent binding to 43S	0	0	0	0	0	0	0	0	0	10	0	0	0	0	0	0	0	0	0	0	0	0	0	0	0	0	0	0	0	0	0	0	0	0	0	0	0	0	0	0	0	0	0	0	0	0
Pathway	1268927	Hh mutants abrogate ligand secretion	Pathway_1268927_Hh mutants abrogate ligand secretion	0	0	0	0	0	0	0	0	0	0	0	0	0	0	0	10	0	0	0	0	0	0	0	0	0	0	0	0	0	0	0	0	0	0	0	0	0	0	0	0	0	0	0	0	0	0
Pathway	1269534	Pre-NOTCH Processing in Golgi	Pathway_1269534_Pre-NOTCH Processing in Golgi	0	0	0	0	0	0	0	0	0	0	0	0	0	0	0	0	0	0	0	0	0	0	0	0	0	0	0	0	0	0	0	0	0	0	0	0	0	0	0	0	0	0	0	0	0	10
Pathway	1270265	Dimerization of procaspase-8	Pathway_1270265_Dimerization of procaspase-8	0	0	0	0	0	0	0	0	0	0	0	0	0	0	0	0	0	0	10	0	0	0	0	0	0	0	0	0	0	0	0	0	0	0	0	0	0	0	0	0	0	0	0	0	0	0
Pathway	1269547	Chemokine receptors bind chemokines	Pathway_1269547_Chemokine receptors bind chemokines	0	0	0	0	10	0	0	0	0	0	0	0	0	0	0	0	0	0	0	0	0	0	0	0	0	0	0	0	0	0	0	0	0	0	0	0	0	0	0	0	0	0	0	0	0	0
Pathway	1309216	Defective ST3GAL3 causes MCT12 and EIEE15	Pathway_1309216_Defective ST3GAL3 causes MCT12 and EIEE15	0	0	0	0	0	0	0	0	0	0	0	0	0	0	0	0	0	0	0	0	0	0	0	0	0	0	0	0	0	0	0	0	0	0	0	0	0	0	0	0	0	0	0	0	10	0
Pathway	PW:0000370	the XRE-AhR mediated of drug-metabolizing enzyme expression	Pathway_PW:0000370_the XRE-AhR mediated of drug-metabolizing enzyme expression	0	0	0	0	0	0	0	0	0	0	0	0	0	0	0	0	0	0	0	0	0	0	0	0	0	0	0	0	0	0	0	0	0	0	0	0	0	0	0	0	0	0	0	0	0	0
Pathway	83056	Ubiquitin mediated proteolysis	Pathway_83056_Ubiquitin mediated proteolysis	0	0	0	10	0	0	0	0	0	0	0	0	0	0	0	0	0	0	0	0	0	0	0	0	0	0	0	0	0	0	0	0	0	0	0	0	0	0	0	0	0	0	0	0	0	0
Pathway	1269806	Recruitment of mitotic centrosome proteins and complexes	Pathway_1269806_Recruitment of mitotic centrosome proteins and complexes	0	0	0	0	0	0	0	0	0	0	0	0	10	0	0	0	0	0	0	0	0	0	0	0	0	0	0	0	0	0	0	0	0	0	0	0	0	0	0	0	0	0	0	0	0	0
Pathway	1427857	Regulation of TLR by endogenous ligand	Pathway_1427857_Regulation of TLR by endogenous ligand	0	0	0	0	0	0	0	0	0	0	0	0	0	0	0	0	0	0	0	0	0	0	0	0	0	0	0	0	0	0	0	0	0	0	0	0	0	0	0	0	0	0	0	0	0	0
Pathway	1383017	The role of GTSE1 in G2/M progression after G2 checkpoint	Pathway_1383017_The role of GTSE1 in G2/M progression after G2 checkpoint	0	0	0	0	0	0	0	0	0	0	0	0	0	0	0	10	0	0	0	0	0	0	0	0	0	0	0	0	0	0	0	0	0	0	0	0	0	0	0	0	0	0	0	0	0	0
Pathway	1270415	Cellular response to hypoxia	Pathway_1270415_Cellular response to hypoxia	0	0	0	0	0	0	0	0	0	0	0	0	0	0	0	10	0	0	0	0	0	0	0	0	0	0	0	0	0	0	0	0	0	0	0	0	0	0	0	0	0	0	0	0	0	0
Pathway	1269811	Mitotic Prophase	Pathway_1269811_Mitotic Prophase	0	0	0	0	0	0	0	0	0	0	0	0	0	0	0	0	0	0	0	0	0	0	0	0	0	0	0	0	0	0	0	10	0	0	0	0	0	0	0	0	0	0	0	0	0	0
Pathway	1270005	Lipoprotein metabolism	Pathway_1270005_Lipoprotein metabolism	0	0	10	0	0	0	0	0	0	0	0	0	0	0	0	0	0	0	0	0	0	0	0	0	0	0	0	0	0	0	0	0	0	0	0	0	0	0	0	0	0	0	0	0	0	0
Pathway	M3005	Genes encoding collagen proteins	Pathway_M3005_Genes encoding collagen proteins	0	0	0	0	0	0	0	0	0	0	0	0	0	0	0	0	0	0	0	0	0	0	0	0	0	0	10	0	0	0	0	0	0	0	0	0	0	0	0	0	0	0	0	0	0	0
Pathway	1269698	Transport of Mature mRNA Derived from an Intronless Transcript	Pathway_1269698_Transport of Mature mRNA Derived from an Intronless Transcript	0	0	0	0	0	0	0	0	0	0	0	0	0	0	0	0	0	0	0	0	0	0	0	0	0	0	0	0	0	0	0	10	0	0	0	0	0	0	0	0	0	0	0	0	0	0
Pathway	1269237	MyD88:Mal cascade initiated on plasma membrane	Pathway_1269237_MyD88:Mal cascade initiated on plasma membrane	0	0	0	0	0	0	0	0	0	0	0	0	0	0	0	0	0	0	0	0	0	0	0	0	0	0	0	0	0	0	0	0	0	0	0	0	0	0	0	0	0	0	0	0	0	0
Pathway	1269844	APC/C:Cdc20 mediated degradation of mitotic proteins	Pathway_1269844_APC/C:Cdc20 mediated degradation of mitotic proteins	0	0	0	0	0	0	0	0	0	0	0	0	0	0	0	10	0	0	0	0	0	0	0	0	0	0	0	0	0	0	0	0	0	0	0	0	0	0	0	0	0	0	0	0	0	0
Pathway	PW:0000025	glycolysis/gluconeogenesis	Pathway_PW:0000025_glycolysis/gluconeogenesis	0	0	0	0	0	0	0	0	0	0	0	0	0	0	0	0	0	0	0	0	0	0	0	0	0	0	0	0	0	0	0	0	10	0	0	0	0	0	0	0	0	0	0	0	0	0
Pathway	1383054	Defective B3GALTL causes Peters-plus syndrome (PpS)	Pathway_1383054_Defective B3GALTL causes Peters-plus syndrome (PpS)	0	0	0	0	0	0	0	0	0	0	0	0	0	0	0	0	0	0	0	0	0	0	0	0	0	0	0	0	0	0	0	0	0	0	0	0	0	0	0	0	0	0	0	0	0	0
Pathway	M203	ALK2 signaling events	Pathway_M203_ALK2 signaling events	0	0	0	0	0	0	0	0	0	0	0	0	0	0	0	0	0	0	0	0	0	0	0	0	0	0	0	0	0	0	0	0	0	0	0	0	0	0	0	0	0	0	10	0	0	0
Pathway	1269367	Platelet degranulation	Pathway_1269367_Platelet degranulation	0	0	0	0	0	0	0	0	0	0	0	0	0	0	0	0	0	0	0	0	0	10	0	0	0	0	0	0	0	0	0	0	0	0	0	0	0	0	0	0	0	0	0	0	0	0
Pathway	SMP00048	Nicotinate and Nicotinamide Metabolism	Pathway_SMP00048_Nicotinate and Nicotinamide Metabolism	0	0	0	0	0	0	0	0	0	0	0	0	0	0	0	0	10	0	0	0	0	0	0	0	0	0	0	0	0	0	0	0	0	0	0	0	0	0	0	0	0	0	0	0	0	0
Pathway	1269509	RHO GTPase Effectors	Pathway_1269509_RHO GTPase Effectors	0	0	0	0	0	0	10	0	0	0	0	0	0	0	0	0	0	0	0	0	0	0	0	0	0	0	0	0	0	0	0	0	0	0	0	0	0	0	0	0	0	0	0	0	0	0
Pathway	1270251	Elastic fibre formation	Pathway_1270251_Elastic fibre formation	0	0	0	0	0	0	0	0	0	0	0	0	0	0	0	0	0	0	0	0	0	0	0	0	0	0	0	0	0	0	0	0	0	0	0	0	0	0	0	0	10	0	0	0	0	0
Pathway	1269769	Cyclin E associated events during G1/S transition	Pathway_1269769_Cyclin E associated events during G1/S transition	0	0	0	0	0	0	0	0	0	0	0	0	0	0	0	10	0	0	0	0	0	0	0	0	0	0	0	0	0	0	0	0	0	0	0	0	0	0	0	0	0	0	0	0	0	0
Pathway	1270128	Respiratory electron transport	Pathway_1270128_Respiratory electron transport	0	0	0	0	0	0	0	0	0	0	0	0	0	0	0	0	0	0	0	0	0	0	0	0	0	0	0	0	0	0	0	0	0	0	0	0	0	0	0	0	0	0	0	0	0	0
Pathway	P00054	Toll receptor signaling pathway	Pathway_P00054_Toll receptor signaling pathway	0	0	0	0	0	0	0	0	0	0	0	0	0	0	0	0	0	0	0	0	0	0	0	0	0	0	0	0	0	0	0	0	0	0	0	0	0	0	0	0	0	0	0	0	0	0
Pathway	1269693	Transport of Mature Transcript to Cytoplasm	Pathway_1269693_Transport of Mature Transcript to Cytoplasm	0	0	0	0	0	0	0	0	0	0	0	0	0	0	0	0	0	0	0	0	0	0	0	0	0	0	0	0	0	0	0	10	0	0	0	0	0	0	0	0	0	0	0	0	0	0
Pathway	1269959	Glucose metabolism	Pathway_1269959_Glucose metabolism	0	0	0	0	0	0	0	0	0	0	0	0	0	0	0	0	0	0	0	0	0	0	0	0	0	0	0	0	0	0	0	0	10	0	0	0	0	0	0	0	0	0	0	0	0	0
Pathway	P02738	De novo purine biosynthesis	Pathway_P02738_De novo purine biosynthesis	0	0	0	0	0	0	0	0	0	0	0	0	0	0	0	0	0	0	0	0	0	0	0	0	0	0	0	0	0	0	0	0	0	0	0	0	0	0	0	0	0	0	0	0	0	0
Pathway	1269288	Negative regulation of MAPK pathway	Pathway_1269288_Negative regulation of MAPK pathway	0	0	0	0	0	0	0	0	0	0	0	0	0	0	0	0	0	0	0	0	0	0	10	0	0	0	0	0	0	0	0	0	0	0	0	0	0	0	0	0	0	0	0	0	0	0
Pathway	PW:0000499	Nuclear Factor Kappa B signaling	Pathway_PW:0000499_Nuclear Factor Kappa B signaling	0	0	0	0	0	0	0	0	0	0	0	0	0	0	0	0	0	0	0	0	0	0	0	0	0	0	0	0	0	0	0	0	0	0	0	0	0	0	0	0	0	0	0	0	0	0
Pathway	1268684	Translation initiation complex formation	Pathway_1268684_Translation initiation complex formation	0	0	0	0	0	0	0	0	0	10	0	0	0	0	0	0	0	0	0	0	0	0	0	0	0	0	0	0	0	0	0	0	0	0	0	0	0	0	0	0	0	0	0	0	0	0
Pathway	1269160	MyD88 deficiency (TLR2/4)	Pathway_1269160_MyD88 deficiency (TLR2/4)	0	0	0	0	0	0	0	0	0	0	0	0	0	0	0	0	0	0	0	0	0	0	0	0	0	0	0	0	0	0	0	0	0	0	0	0	0	0	0	0	0	0	0	0	0	0
Pathway	83042	PPAR signaling pathway	Pathway_83042_PPAR signaling pathway	0	0	0	0	0	0	0	0	0	0	0	0	0	0	0	0	0	0	0	0	0	0	0	0	0	0	0	0	10	0	0	0	0	0	0	0	0	0	0	0	0	0	0	0	0	0
Pathway	M6391	Peroxisome	Pathway_M6391_Peroxisome	0	0	0	0	0	0	0	0	0	0	0	0	0	0	0	0	0	0	0	0	0	0	0	0	0	0	0	10	0	0	0	0	0	0	0	0	0	0	0	0	0	0	0	0	0	0
Pathway	1269983	HS-GAG degradation	Pathway_1269983_HS-GAG degradation	0	0	10	0	0	0	0	0	0	0	0	0	0	0	0	0	0	0	0	0	0	0	0	0	0	0	0	0	0	0	0	0	0	0	0	0	0	0	0	0	0	0	0	0	0	0
Pathway	1270161	Branched-chain amino acid catabolism	Pathway_1270161_Branched-chain amino acid catabolism	0	0	0	0	0	0	0	0	0	0	0	0	0	0	0	0	0	0	0	0	0	0	0	0	0	0	0	0	0	0	0	0	0	0	0	0	0	0	0	0	0	0	0	0	0	0
Pathway	MAP00640_Propanoate_metabolism	MAP00640 Propanoate metabolism	Pathway_MAP00640_Propanoate_metabolism_MAP00640 Propanoate metabolism	0	0	0	0	0	0	0	0	0	0	0	0	0	0	0	0	0	0	0	0	0	0	0	0	0	0	0	0	0	0	0	0	0	0	0	0	0	0	0	0	0	0	0	10	0	0
Pathway	M36	IL27-mediated signaling events	Pathway_M36_IL27-mediated signaling events	0	0	0	0	0	0	0	0	10	0	0	0	0	0	0	0	0	0	0	0	0	0	0	0	0	0	0	0	0	0	0	0	0	0	0	0	0	0	0	0	0	0	0	0	0	0
Pathway	M12524	Histidine metabolism	Pathway_M12524_Histidine metabolism	0	0	0	0	0	0	0	0	0	0	0	0	0	0	0	0	0	0	0	0	0	0	0	0	0	10	0	0	0	0	0	0	0	0	0	0	0	0	0	0	0	0	0	0	0	0
Pathway	P02771	Pyrimidine Metabolism	Pathway_P02771_Pyrimidine Metabolism	0	0	0	0	0	0	0	0	0	0	0	0	0	0	0	0	0	0	0	0	0	0	0	0	0	0	0	0	0	0	0	0	0	0	0	0	0	0	0	0	0	10	0	0	0	0
Pathway	1268830	Voltage gated Potassium channels	Pathway_1268830_Voltage gated Potassium channels	0	0	0	0	0	0	0	0	0	0	0	0	0	0	0	0	0	0	0	0	0	0	0	0	0	0	0	0	0	0	0	0	0	0	0	0	0	0	0	0	0	0	0	0	0	0
Pathway	1268685	Ribosomal scanning and start codon recognition	Pathway_1268685_Ribosomal scanning and start codon recognition	0	0	0	0	0	0	0	0	0	10	0	0	0	0	0	0	0	0	0	0	0	0	0	0	0	0	0	0	0	0	0	0	0	0	0	0	0	0	0	0	0	0	0	0	0	0
Pathway	1309094	Regulation of TNFR1 signaling	Pathway_1309094_Regulation of TNFR1 signaling	0	0	0	0	0	0	0	0	0	0	0	0	0	0	0	0	0	0	10	0	0	0	0	0	0	0	0	0	0	0	0	0	0	0	0	0	0	0	0	0	0	0	0	0	0	0
Pathway	1270194	Xenobiotics	Pathway_1270194_Xenobiotics	0	0	0	0	0	0	0	0	0	0	0	0	0	0	0	0	0	0	0	0	0	0	0	0	0	0	0	0	0	0	0	0	0	0	0	0	0	0	0	0	0	0	0	0	0	0
Pathway	1268843	Mitochondrial translation initiation	Pathway_1268843_Mitochondrial translation initiation	0	0	0	0	0	0	0	0	0	0	0	0	0	0	0	0	0	0	0	0	0	0	0	0	0	0	0	0	0	0	0	0	0	0	0	0	0	0	0	0	0	0	0	0	0	0
Pathway	82931	Galactose metabolism	Pathway_82931_Galactose metabolism	0	0	0	0	0	0	0	0	0	0	0	0	0	0	0	0	0	0	0	0	0	0	0	0	0	0	0	0	0	0	0	0	10	0	0	0	0	0	0	0	0	0	0	0	0	0
Pathway	1269575	G alpha (s) signalling events	Pathway_1269575_G alpha (s) signalling events	0	0	0	0	10	0	0	0	0	0	0	0	0	0	0	0	0	0	0	0	0	0	0	0	0	0	0	0	0	0	0	0	0	0	0	0	0	0	0	0	0	0	0	0	0	0
Pathway	138041	EPHA forward signaling	Pathway_138041_EPHA forward signaling	0	0	0	0	0	0	0	0	0	0	0	0	0	0	0	0	0	0	0	0	0	0	0	0	0	0	0	0	0	0	0	0	0	10	0	0	0	0	0	0	0	0	0	0	0	0
Pathway	1269712	Deadenylation-dependent mRNA decay	Pathway_1269712_Deadenylation-dependent mRNA decay	0	0	0	0	0	10	0	0	0	0	0	0	0	0	0	0	0	0	0	0	0	0	0	0	0	0	0	0	0	0	0	0	0	0	0	0	0	0	0	0	0	0	0	0	0	0
Pathway	M5493	Genes related to Wnt-mediated signal transduction	Pathway_M5493_Genes related to Wnt-mediated signal transduction	0	0	0	0	0	0	0	0	0	0	0	0	0	0	0	0	0	0	0	10	0	0	0	0	0	0	0	0	0	0	0	0	0	0	0	0	0	0	0	0	0	0	0	0	0	0
Pathway	P05911	Angiotensin II-stimulated signaling through G proteins and beta-arrestin	Pathway_P05911_Angiotensin II-stimulated signaling through G proteins and beta-arrestin	0	0	0	0	10	0	0	0	0	0	0	0	0	0	0	0	0	0	0	0	0	0	0	0	0	0	0	0	0	0	0	0	0	0	0	0	0	0	0	0	0	0	0	0	0	0
Pathway	82957	Arginine and proline metabolism	Pathway_82957_Arginine and proline metabolism	0	0	0	0	0	0	0	0	0	0	0	0	0	0	0	0	0	0	0	0	0	0	0	0	0	10	0	0	0	0	0	0	0	0	0	0	0	0	0	0	0	0	0	0	0	0
Pathway	1268932	Disorders of transmembrane transporters	Pathway_1268932_Disorders of transmembrane transporters	0	0	0	0	0	0	0	0	0	0	0	0	0	0	0	10	0	0	0	0	0	0	0	0	0	0	0	0	0	0	0	0	0	0	0	0	0	0	0	0	0	0	0	0	0	0
Pathway	P00016	Cytoskeletal regulation by Rho GTPase	Pathway_P00016_Cytoskeletal regulation by Rho GTPase	0	0	0	0	0	0	10	0	0	0	0	0	0	0	0	0	0	0	0	0	0	0	0	0	0	0	0	0	0	0	0	0	0	0	0	0	0	0	0	0	0	0	0	0	0	0
Pathway	1339147	Metabolism of fat-soluble vitamins	Pathway_1339147_Metabolism of fat-soluble vitamins	0	0	10	0	0	0	0	0	0	0	0	0	0	0	0	0	0	0	0	0	0	0	0	0	0	0	0	0	0	0	0	0	0	0	0	0	0	0	0	0	0	0	0	0	0	0
Pathway	373901	HTLV-I infection	Pathway_373901_HTLV-I infection	0	0	0	0	0	0	0	0	0	0	0	0	0	0	0	0	0	0	0	10	0	0	0	0	0	0	0	0	0	0	0	0	0	0	0	0	0	0	0	0	0	0	0	0	0	0
Pathway	M2890	Calcium signaling pathway	Pathway_M2890_Calcium signaling pathway	0	0	0	0	10	0	0	0	0	0	0	0	0	0	0	0	0	0	0	0	0	0	0	0	0	0	0	0	0	0	0	0	0	0	0	0	0	0	0	0	0	0	0	0	0	0
Pathway	1270191	Cytochrome P450 - arranged by substrate type	Pathway_1270191_Cytochrome P450 - arranged by substrate type	0	0	0	0	0	0	0	0	0	0	0	0	0	0	0	0	0	0	0	0	0	0	0	0	0	0	0	0	0	0	0	0	0	0	0	0	0	0	0	0	0	0	0	0	0	0
Pathway	1383042	COPI-dependent Golgi-to-ER retrograde traffic	Pathway_1383042_COPI-dependent Golgi-to-ER retrograde traffic	0	0	0	0	0	0	0	0	0	0	0	0	0	0	10	0	0	0	0	0	0	0	0	0	0	0	0	0	0	0	0	0	0	0	0	0	0	0	0	0	0	0	0	0	0	0
Pathway	1269751	p53-Independent DNA Damage Response	Pathway_1269751_p53-Independent DNA Damage Response	0	0	0	0	0	0	0	0	0	0	0	0	0	0	0	10	0	0	0	0	0	0	0	0	0	0	0	0	0	0	0	0	0	0	0	0	0	0	0	0	0	0	0	0	0	0
Pathway	1269114	Transport of Ribonucleoproteins into the Host Nucleus	Pathway_1269114_Transport of Ribonucleoproteins into the Host Nucleus	0	0	0	0	0	0	0	0	0	0	0	0	0	0	0	0	0	0	0	0	0	0	0	0	0	0	0	0	0	0	0	10	0	0	0	0	0	0	0	0	0	0	0	0	0	0
Pathway	M15913	RIG-I-like receptor signaling pathway	Pathway_M15913_RIG-I-like receptor signaling pathway	0	10	0	0	0	0	0	0	0	0	0	0	0	0	0	0	0	0	0	0	0	0	0	0	0	0	0	0	0	0	0	0	0	0	0	0	0	0	0	0	0	0	0	0	0	0
Pathway	1269745	p53-Dependent G1 DNA Damage Response	Pathway_1269745_p53-Dependent G1 DNA Damage Response	0	0	0	0	0	0	0	0	0	0	0	0	0	0	0	10	0	0	0	0	0	0	0	0	0	0	0	0	0	0	0	0	0	0	0	0	0	0	0	0	0	0	0	0	0	0
Pathway	1269729	KSRP (KHSRP) binds and destabilizes mRNA	Pathway_1269729_KSRP (KHSRP) binds and destabilizes mRNA	0	0	0	0	0	10	0	0	0	0	0	0	0	0	0	0	0	0	0	0	0	0	0	0	0	0	0	0	0	0	0	0	0	0	0	0	0	0	0	0	0	0	0	0	0	0
Pathway	1269851	APC/C:Cdh1 mediated degradation of Cdc20 and other APC/C:Cdh1 targeted proteins in late mitosis/early G1	Pathway_1269851_APC/C:Cdh1 mediated degradation of Cdc20 and other APC/C:Cdh1 targeted proteins in late mitosis/early G1	0	0	0	0	0	0	0	0	0	0	0	0	0	0	0	10	0	0	0	0	0	0	0	0	0	0	0	0	0	0	0	0	0	0	0	0	0	0	0	0	0	0	0	0	0	0
Pathway	1269022	Defective EXT2 causes exostoses 2	Pathway_1269022_Defective EXT2 causes exostoses 2	0	0	10	0	0	0	0	0	0	0	0	0	0	0	0	0	0	0	0	0	0	0	0	0	0	0	0	0	0	0	0	0	0	0	0	0	0	0	0	0	0	0	0	0	0	0
Pathway	618581	Guanine ribonucleotide biosynthesis IMP => GDP,GTP	Pathway_618581_Guanine ribonucleotide biosynthesis IMP => GDP,GTP	0	0	0	0	0	0	0	0	0	0	0	0	0	0	0	0	0	0	0	0	0	0	0	0	0	0	0	0	0	0	0	0	0	0	0	0	0	0	0	0	0	0	0	0	0	0
Pathway	1268681	Formation of a pool of free 40S subunits	Pathway_1268681_Formation of a pool of free 40S subunits	0	0	0	0	0	0	0	0	0	10	0	0	0	0	0	0	0	0	0	0	0	0	0	0	0	0	0	0	0	0	0	0	0	0	0	0	0	0	0	0	0	0	0	0	0	0
Pathway	1269448	NRAGE signals death through JNK	Pathway_1269448_NRAGE signals death through JNK	0	0	0	0	0	0	10	0	0	0	0	0	0	0	0	0	0	0	0	0	0	0	0	0	0	0	0	0	0	0	0	0	0	0	0	0	0	0	0	0	0	0	0	0	0	0
Pathway	1309089	tRNA processing in the nucleus	Pathway_1309089_tRNA processing in the nucleus	0	0	0	0	0	0	0	0	0	0	0	0	0	0	0	0	0	0	0	0	0	0	0	0	0	0	0	0	0	0	0	10	0	0	0	0	0	0	0	0	0	0	0	0	0	0
Pathway	1269120	Viral mRNA Translation	Pathway_1269120_Viral mRNA Translation	0	0	0	0	0	0	0	0	0	10	0	0	0	0	0	0	0	0	0	0	0	0	0	0	0	0	0	0	0	0	0	0	0	0	0	0	0	0	0	0	0	0	0	0	0	0
Pathway	1268735	O-glycosylation of TSR domain-containing proteins	Pathway_1268735_O-glycosylation of TSR domain-containing proteins	0	0	0	0	0	0	0	0	0	0	0	0	0	0	0	0	0	0	0	0	0	0	0	0	0	0	0	0	0	0	0	0	0	0	0	0	0	0	0	0	0	0	0	0	0	0
Pathway	1269788	Lagging Strand Synthesis	Pathway_1269788_Lagging Strand Synthesis	0	0	0	0	0	0	0	0	0	0	0	0	0	0	0	0	0	0	0	0	10	0	0	0	0	0	0	0	0	0	0	0	0	0	0	0	0	0	0	0	0	0	0	0	0	0
Pathway	1269838	APC/C-mediated degradation of cell cycle proteins	Pathway_1269838_APC/C-mediated degradation of cell cycle proteins	0	0	0	0	0	0	0	0	0	0	0	0	0	0	0	10	0	0	0	0	0	0	0	0	0	0	0	0	0	0	0	0	0	0	0	0	0	0	0	0	0	0	0	0	0	0
Pathway	1270300	Regulation of necroptotic cell death	Pathway_1270300_Regulation of necroptotic cell death	0	0	0	0	0	0	0	0	0	0	0	0	0	0	0	0	0	0	10	0	0	0	0	0	0	0	0	0	0	0	0	0	0	0	0	0	0	0	0	0	0	0	0	0	0	0
Pathway	1269302	Role of LAT2/NTAL/LAB on calcium mobilization	Pathway_1269302_Role of LAT2/NTAL/LAB on calcium mobilization	0	0	0	0	0	0	0	0	0	0	0	0	0	0	0	0	0	0	0	0	0	0	0	0	0	0	0	0	0	0	0	0	0	0	0	0	0	10	0	0	0	0	0	0	0	0
Pathway	P00044	Nicotinic acetylcholine receptor signaling pathway	Pathway_P00044_Nicotinic acetylcholine receptor signaling pathway	0	0	0	0	0	0	10	0	0	0	0	0	0	0	0	0	0	0	0	0	0	0	0	0	0	0	0	0	0	0	0	0	0	0	0	0	0	0	0	0	0	0	0	0	0	0
Pathway	MAP00340_Histidine_metabolism	MAP00340 Histidine metabolism	Pathway_MAP00340_Histidine_metabolism_MAP00340 Histidine metabolism	0	0	0	0	0	0	0	0	0	0	0	0	0	0	0	0	0	0	0	0	0	0	0	0	0	10	0	0	0	0	0	0	0	0	0	0	0	0	0	0	0	0	0	0	0	0
Pathway	1457781	Oncogenic MAPK signaling	Pathway_1457781_Oncogenic MAPK signaling	0	0	0	0	0	0	0	0	0	0	0	0	0	0	0	0	0	0	0	0	0	0	10	0	0	0	0	0	0	0	0	0	0	0	0	0	0	0	0	0	0	0	0	0	0	0
Pathway	M264	Endogenous TLR signaling	Pathway_M264_Endogenous TLR signaling	0	0	0	0	0	0	0	0	0	0	0	0	0	0	0	0	0	0	0	0	0	0	0	0	0	0	0	0	0	0	0	0	0	0	0	0	0	0	0	0	0	0	0	0	0	0
Pathway	1269794	Regulation of DNA replication	Pathway_1269794_Regulation of DNA replication	0	0	0	0	0	0	0	0	0	0	0	0	0	0	0	10	0	0	0	0	0	0	0	0	0	0	0	0	0	0	0	0	0	0	0	0	0	0	0	0	0	0	0	0	0	0
Pathway	1269123	NEP/NS2 Interacts with the Cellular Export Machinery	Pathway_1269123_NEP/NS2 Interacts with the Cellular Export Machinery	0	0	0	0	0	0	0	0	0	0	0	0	0	0	0	0	0	0	0	0	0	0	0	0	0	0	0	0	0	0	0	10	0	0	0	0	0	0	0	0	0	0	0	0	0	0
Pathway	1268710	Post-translational modification: synthesis of GPI-anchored proteins	Pathway_1268710_Post-translational modification: synthesis of GPI-anchored proteins	0	0	0	0	0	0	0	0	0	0	0	0	0	0	0	0	10	0	0	0	0	0	0	0	0	0	0	0	0	0	0	0	0	0	0	0	0	0	0	0	0	0	0	0	0	0
Pathway	1339156	Selenocysteine synthesis	Pathway_1339156_Selenocysteine synthesis	0	0	0	0	0	0	0	0	0	10	0	0	0	0	0	0	0	0	0	0	0	0	0	0	0	0	0	0	0	0	0	0	0	0	0	0	0	0	0	0	0	0	0	0	0	0
Pathway	1270426	Cellular Senescence	Pathway_1270426_Cellular Senescence	0	0	0	0	0	0	0	0	0	0	0	0	0	0	0	0	0	0	0	0	0	0	0	0	0	0	0	0	0	0	0	0	0	0	0	0	0	10	0	0	0	0	0	0	0	0
Pathway	M198	Syndecan-1-mediated signaling events	Pathway_M198_Syndecan-1-mediated signaling events	0	0	0	0	0	0	0	0	0	0	0	0	0	0	0	0	0	0	0	0	0	0	0	0	0	0	10	0	0	0	0	0	0	0	0	0	0	0	0	0	0	0	0	0	0	0
Pathway	1269695	Transport of Mature mRNAs Derived from Intronless Transcripts	Pathway_1269695_Transport of Mature mRNAs Derived from Intronless Transcripts	0	0	0	0	0	0	0	0	0	0	0	0	0	0	0	0	0	0	0	0	0	0	0	0	0	0	0	0	0	0	0	10	0	0	0	0	0	0	0	0	0	0	0	0	0	0
Pathway	1269742	Cell Cycle Checkpoints	Pathway_1269742_Cell Cycle Checkpoints	0	0	0	0	0	0	0	0	0	0	0	0	0	0	0	10	0	0	0	0	0	0	0	0	0	0	0	0	0	0	0	0	0	0	0	0	0	0	0	0	0	0	0	0	0	0
Pathway	83050	Calcium signaling pathway	Pathway_83050_Calcium signaling pathway	0	0	0	0	10	0	0	0	0	0	0	0	0	0	0	0	0	0	0	0	0	0	0	0	0	0	0	0	0	0	0	0	0	0	0	0	0	0	0	0	0	0	0	0	0	0
Pathway	1268845	Mitochondrial translation termination	Pathway_1268845_Mitochondrial translation termination	0	0	0	0	0	0	0	0	0	0	0	0	0	0	0	0	0	0	0	0	0	0	0	0	0	0	0	0	0	0	0	0	0	0	0	0	0	0	0	0	0	0	0	0	0	0
Pathway	1268853	Intraflagellar transport	Pathway_1268853_Intraflagellar transport	0	0	0	0	0	0	0	0	0	0	0	0	0	0	10	0	0	0	0	0	0	0	0	0	0	0	0	0	0	0	0	0	0	0	0	0	0	0	0	0	0	0	0	0	0	0
Pathway	1269826	Separation of Sister Chromatids	Pathway_1269826_Separation of Sister Chromatids	0	0	0	0	0	0	0	0	0	0	0	0	0	0	0	10	0	0	0	0	0	0	0	0	0	0	0	0	0	0	0	0	0	0	0	0	0	0	0	0	0	0	0	0	0	0
Pathway	1269223	IKK complex recruitment mediated by RIP1	Pathway_1269223_IKK complex recruitment mediated by RIP1	0	0	0	0	0	0	0	0	0	0	0	0	0	0	0	0	0	0	10	0	0	0	0	0	0	0	0	0	0	0	0	0	0	0	0	0	0	0	0	0	0	0	0	0	0	0
Pathway	143700	Vasopressin-regulated water reabsorption	Pathway_143700_Vasopressin-regulated water reabsorption	0	0	0	0	0	0	0	0	0	0	0	0	0	0	10	0	0	0	0	0	0	0	0	0	0	0	0	0	0	0	0	0	0	0	0	0	0	0	0	0	0	0	0	0	0	0
Pathway	213818	Glutamatergic synapse	Pathway_213818_Glutamatergic synapse	0	0	0	0	10	0	0	0	0	0	0	0	0	0	0	0	0	0	0	0	0	0	0	0	0	0	0	0	0	0	0	0	0	0	0	0	0	0	0	0	0	0	0	0	0	0
Pathway	1269605	Degradation of DVL	Pathway_1269605_Degradation of DVL	0	0	0	0	0	0	0	0	0	0	0	0	0	0	0	10	0	0	0	0	0	0	0	0	0	0	0	0	0	0	0	0	0	0	0	0	0	0	0	0	0	0	0	0	0	0
Pathway	1270246	Collagen biosynthesis and modifying enzymes	Pathway_1270246_Collagen biosynthesis and modifying enzymes	0	0	0	0	0	0	0	0	0	0	0	0	0	0	0	0	0	0	0	0	0	0	0	0	0	0	10	0	0	0	0	0	0	0	0	0	0	0	0	0	0	0	0	0	0	0
Pathway	1470926	Collagen chain trimerization	Pathway_1470926_Collagen chain trimerization	0	0	0	0	0	0	0	0	0	0	0	0	0	0	0	0	0	0	0	0	0	0	0	0	0	0	10	0	0	0	0	0	0	0	0	0	0	0	0	0	0	0	0	0	0	0
Pathway	1269342	Prostacyclin signalling through prostacyclin receptor	Pathway_1269342_Prostacyclin signalling through prostacyclin receptor	0	0	0	0	10	0	0	0	0	0	0	0	0	0	0	0	0	0	0	0	0	0	0	0	0	0	0	0	0	0	0	0	0	0	0	0	0	0	0	0	0	0	0	0	0	0
Pathway	P00036	Interleukin signaling pathway	Pathway_P00036_Interleukin signaling pathway	0	0	0	0	0	0	0	0	10	0	0	0	0	0	0	0	0	0	0	0	0	0	0	0	0	0	0	0	0	0	0	0	0	0	0	0	0	0	0	0	0	0	0	0	0	0
Pathway	1269584	Opioid Signalling	Pathway_1269584_Opioid Signalling	0	0	0	0	10	0	0	0	0	0	0	0	0	0	0	0	0	0	0	0	0	0	0	0	0	0	0	0	0	0	0	0	0	0	0	0	0	0	0	0	0	0	0	0	0	0
Pathway	M12095	Signal transduction through IL1R	Pathway_M12095_Signal transduction through IL1R	0	0	0	0	0	0	0	0	10	0	0	0	0	0	0	0	0	0	0	0	0	0	0	0	0	0	0	0	0	0	0	0	0	0	0	0	0	0	0	0	0	0	0	0	0	0
Pathway	1268928	Hh mutants that don't undergo autocatalytic processing are degraded by ERAD	Pathway_1268928_Hh mutants that don't undergo autocatalytic processing are degraded by ERAD	0	0	0	0	0	0	0	0	0	0	0	0	0	0	0	10	0	0	0	0	0	0	0	0	0	0	0	0	0	0	0	0	0	0	0	0	0	0	0	0	0	0	0	0	0	0
Pathway	M197	HIV-1 Nef: Negative effector of Fas and TNF-alpha	Pathway_M197_HIV-1 Nef: Negative effector of Fas and TNF-alpha	0	0	0	0	0	0	0	0	0	0	0	0	0	0	0	0	0	0	10	0	0	0	0	0	0	0	0	0	0	0	0	0	0	0	0	0	0	0	0	0	0	0	0	0	0	0
Pathway	1268761	PERK regulates gene expression	Pathway_1268761_PERK regulates gene expression	0	0	0	0	0	10	0	0	0	0	0	0	0	0	0	0	0	0	0	0	0	0	0	0	0	0	0	0	0	0	0	0	0	0	0	0	0	0	0	0	0	0	0	0	0	0
Pathway	1239574	Propanoyl-CoA metabolism, propanoyl-CoA => succinyl-CoA	Pathway_1239574_Propanoyl-CoA metabolism, propanoyl-CoA => succinyl-CoA	0	0	0	0	0	0	0	0	0	0	0	0	0	0	0	0	0	0	0	0	0	0	0	0	0	0	0	0	0	0	0	0	0	0	0	0	0	0	0	0	0	0	0	10	0	0
Pathway	1270060	Synthesis of PC	Pathway_1270060_Synthesis of PC	0	0	0	0	0	0	0	0	0	0	0	0	0	0	0	0	0	0	0	0	0	0	0	0	0	0	0	0	0	0	0	0	0	0	0	0	0	0	0	0	0	0	0	0	0	0
Pathway	137962	Wnt signaling network	Pathway_137962_Wnt signaling network	0	0	0	0	0	0	0	0	0	0	0	0	0	0	0	0	0	0	0	10	0	0	0	0	0	0	0	0	0	0	0	0	0	0	0	0	0	0	0	0	0	0	0	0	0	0
Pathway	1269352	Signal amplification	Pathway_1269352_Signal amplification	0	0	0	0	10	0	0	0	0	0	0	0	0	0	0	0	0	0	0	0	0	0	0	0	0	0	0	0	0	0	0	0	0	0	0	0	0	0	0	0	0	0	0	0	0	0
Pathway	P04394	Thyrotropin-releasing hormone receptor signaling pathway	Pathway_P04394_Thyrotropin-releasing hormone receptor signaling pathway	0	0	0	0	10	0	0	0	0	0	0	0	0	0	0	0	0	0	0	0	0	0	0	0	0	0	0	0	0	0	0	0	0	0	0	0	0	0	0	0	0	0	0	0	0	0
Pathway	1269770	SCF(Skp2)-mediated degradation of p27/p21	Pathway_1269770_SCF(Skp2)-mediated degradation of p27/p21	0	0	0	0	0	0	0	0	0	0	0	0	0	0	0	10	0	0	0	0	0	0	0	0	0	0	0	0	0	0	0	0	0	0	0	0	0	0	0	0	0	0	0	0	0	0
Pathway	413360	Pyrimidine ribonucleotide biosynthesis, UMP => UDP/UTP,CDP/CTP	Pathway_413360_Pyrimidine ribonucleotide biosynthesis, UMP => UDP/UTP,CDP/CTP	0	0	0	0	0	0	0	0	0	0	0	0	0	0	0	0	0	0	0	0	0	0	0	0	0	0	0	0	0	0	0	0	0	0	0	0	0	0	0	0	0	0	0	0	0	0
Pathway	1270307	Sema4D induced cell migration and growth-cone collapse	Pathway_1270307_Sema4D induced cell migration and growth-cone collapse	0	0	0	0	0	0	10	0	0	0	0	0	0	0	0	0	0	0	0	0	0	0	0	0	0	0	0	0	0	0	0	0	0	0	0	0	0	0	0	0	0	0	0	0	0	0
Pathway	1269696	Transport of the SLBP Dependant Mature mRNA	Pathway_1269696_Transport of the SLBP Dependant Mature mRNA	0	0	0	0	0	0	0	0	0	0	0	0	0	0	0	0	0	0	0	0	0	0	0	0	0	0	0	0	0	0	0	10	0	0	0	0	0	0	0	0	0	0	0	0	0	0
Pathway	1309088	tRNA processing	Pathway_1309088_tRNA processing	0	0	0	0	0	0	0	0	0	0	0	0	0	0	0	0	0	0	0	0	0	0	0	0	0	0	0	0	0	0	0	10	0	0	0	0	0	0	0	0	0	0	0	0	0	0
Pathway	1268686	GTP hydrolysis and joining of the 60S ribosomal subunit	Pathway_1268686_GTP hydrolysis and joining of the 60S ribosomal subunit	0	0	0	0	0	0	0	0	0	10	0	0	0	0	0	0	0	0	0	0	0	0	0	0	0	0	0	0	0	0	0	0	0	0	0	0	0	0	0	0	0	0	0	0	0	0
Pathway	1269098	Vif-mediated degradation of APOBEC3G	Pathway_1269098_Vif-mediated degradation of APOBEC3G	0	0	0	0	0	0	0	0	0	0	0	0	0	0	0	10	0	0	0	0	0	0	0	0	0	0	0	0	0	0	0	0	0	0	0	0	0	0	0	0	0	0	0	0	0	0
Pathway	1269520	RHO GTPases Activate Rhotekin and Rhophilins	Pathway_1269520_RHO GTPases Activate Rhotekin and Rhophilins	0	0	0	0	0	0	10	0	0	0	0	0	0	0	0	0	0	0	0	0	0	0	0	0	0	0	0	0	0	0	0	0	0	0	0	0	0	0	0	0	0	0	0	0	0	0
Pathway	1269580	G-protein beta:gamma signalling	Pathway_1269580_G-protein beta:gamma signalling	0	0	0	0	10	0	0	0	0	0	0	0	0	0	0	0	0	0	0	0	0	0	0	0	0	0	0	0	0	0	0	0	0	0	0	0	0	0	0	0	0	0	0	0	0	0
Pathway	1269355	Thromboxane signalling through TP receptor	Pathway_1269355_Thromboxane signalling through TP receptor	0	0	0	0	10	0	0	0	0	0	0	0	0	0	0	0	0	0	0	0	0	0	0	0	0	0	0	0	0	0	0	0	0	0	0	0	0	0	0	0	0	0	0	0	0	0
Pathway	M2642	TGF-beta signaling pathway	Pathway_M2642_TGF-beta signaling pathway	0	0	0	0	0	0	0	0	0	0	0	0	0	0	0	0	0	0	0	0	0	0	0	0	0	0	0	0	0	0	0	0	0	0	0	0	0	0	0	0	0	0	10	0	0	0
Pathway	M16853	DNA replication	Pathway_M16853_DNA replication	0	0	0	0	0	0	0	0	0	0	0	0	0	0	0	0	0	0	0	0	10	0	0	0	0	0	0	0	0	0	0	0	0	0	0	0	0	0	0	0	0	0	0	0	0	0
Pathway	1269447	Cell death signalling via NRAGE, NRIF and NADE	Pathway_1269447_Cell death signalling via NRAGE, NRIF and NADE	0	0	0	0	0	0	10	0	0	0	0	0	0	0	0	0	0	0	0	0	0	0	0	0	0	0	0	0	0	0	0	0	0	0	0	0	0	0	0	0	0	0	0	0	0	0
Pathway	413354	Leucine degradation, leucine => acetoacetate + acetyl-CoA	Pathway_413354_Leucine degradation, leucine => acetoacetate + acetyl-CoA	0	0	0	0	0	0	0	0	0	0	0	0	0	0	0	0	0	0	0	0	0	0	0	0	0	0	0	0	0	0	0	0	0	0	0	0	0	0	0	0	0	0	0	0	0	0
Pathway	1268744	SUMOylation of DNA damage response and repair proteins	Pathway_1268744_SUMOylation of DNA damage response and repair proteins	0	0	0	0	0	0	0	0	0	0	0	0	0	0	0	0	0	0	0	0	0	0	0	0	0	0	0	0	0	0	0	10	0	0	0	0	0	0	0	0	0	0	0	0	0	0
Pathway	749777	Hippo signaling pathway	Pathway_749777_Hippo signaling pathway	0	0	0	0	0	0	0	0	0	0	0	0	0	0	0	0	0	0	0	10	0	0	0	0	0	0	0	0	0	0	0	0	0	0	0	0	0	0	0	0	0	0	0	0	0	0
Pathway	1270428	Oxidative Stress Induced Senescence	Pathway_1270428_Oxidative Stress Induced Senescence	0	0	0	0	0	0	0	0	0	0	0	0	0	0	0	0	0	0	0	0	0	0	0	0	0	0	0	0	0	0	0	0	0	0	0	0	0	10	0	0	0	0	0	0	0	0
Pathway	1270345	Transcriptional regulation of white adipocyte differentiation	Pathway_1270345_Transcriptional regulation of white adipocyte differentiation	0	0	0	0	0	0	0	0	0	0	0	0	0	0	0	0	0	0	0	0	0	0	0	0	0	0	0	0	10	0	0	0	0	0	0	0	0	0	0	0	0	0	0	0	0	0
Pathway	1339120	Phase 3 - rapid repolarisation	Pathway_1339120_Phase 3 - rapid repolarisation	0	0	0	0	0	0	0	0	0	0	0	0	0	0	0	0	0	0	0	0	0	0	0	0	0	0	0	0	0	0	0	0	0	0	0	0	0	0	0	0	0	0	0	0	0	0
Pathway	1269694	Transport of Mature mRNA derived from an Intron-Containing Transcript	Pathway_1269694_Transport of Mature mRNA derived from an Intron-Containing Transcript	0	0	0	0	0	0	0	0	0	0	0	0	0	0	0	0	0	0	0	0	0	0	0	0	0	0	0	0	0	0	0	10	0	0	0	0	0	0	0	0	0	0	0	0	0	0
Pathway	552665	Morphine addiction	Pathway_552665_Morphine addiction	0	0	0	0	10	0	0	0	0	0	0	0	0	0	0	0	0	0	0	0	0	0	0	0	0	0	0	0	0	0	0	0	0	0	0	0	0	0	0	0	0	0	0	0	0	0
Pathway	1268821	Potassium Channels	Pathway_1268821_Potassium Channels	0	0	0	0	0	0	0	0	0	0	0	0	0	0	0	0	0	0	0	0	0	0	0	0	0	0	0	0	0	0	0	0	0	0	0	0	0	0	0	0	0	0	0	0	0	0
Pathway	664436	Nucleotide sugar biosynthesis, glucose => UDP-glucose	Pathway_664436_Nucleotide sugar biosynthesis, glucose => UDP-glucose	0	0	0	0	0	0	0	0	0	0	0	0	0	0	0	0	0	0	0	0	0	0	0	0	0	0	0	0	0	0	0	0	10	0	0	0	0	0	0	0	0	0	0	0	0	0
Pathway	99051	Chemokine signaling pathway	Pathway_99051_Chemokine signaling pathway	0	0	0	0	10	0	0	0	0	0	0	0	0	0	0	0	0	0	0	0	0	0	0	0	0	0	0	0	0	0	0	0	0	0	0	0	0	0	0	0	0	0	0	0	0	0
Pathway	1269607	Regulation of FZD by ubiquitination	Pathway_1269607_Regulation of FZD by ubiquitination	0	0	0	0	0	0	0	0	0	0	0	0	0	0	0	0	0	0	0	10	0	0	0	0	0	0	0	0	0	0	0	0	0	0	0	0	0	0	0	0	0	0	0	0	0	0
Pathway	M6910	Cytokines and Inflammatory Response	Pathway_M6910_Cytokines and Inflammatory Response	0	0	0	0	0	0	0	0	10	0	0	0	0	0	0	0	0	0	0	0	0	0	0	0	0	0	0	0	0	0	0	0	0	0	0	0	0	0	0	0	0	0	0	0	0	0
Pathway	M229	Signaling mediated by p38-alpha and p38-beta	Pathway_M229_Signaling mediated by p38-alpha and p38-beta	0	0	0	0	0	0	0	0	0	0	0	0	0	0	0	0	0	0	0	0	0	0	0	0	0	0	0	0	0	0	0	0	0	0	0	0	0	0	0	0	0	0	0	0	0	0
Pathway	1269753	G2/M Checkpoints	Pathway_1269753_G2/M Checkpoints	0	0	0	0	0	0	0	0	0	0	0	0	0	0	0	10	0	0	0	0	0	0	0	0	0	0	0	0	0	0	0	0	0	0	0	0	0	0	0	0	0	0	0	0	0	0
Pathway	142279	adenosine nucleotides degradation	Pathway_142279_adenosine nucleotides degradation	0	0	0	0	0	0	0	0	0	0	0	0	0	0	0	0	0	0	0	0	0	0	0	10	0	0	0	0	0	0	0	0	0	0	0	0	0	0	0	0	0	0	0	0	0	0
Pathway	M77	Wnt signaling network	Pathway_M77_Wnt signaling network	0	0	0	0	0	0	0	0	0	0	0	0	0	0	0	0	0	0	0	10	0	0	0	0	0	0	0	0	0	0	0	0	0	0	0	0	0	0	0	0	0	0	0	0	0	0
Pathway	1269508	Rho GTPase cycle	Pathway_1269508_Rho GTPase cycle	0	0	0	0	0	0	10	0	0	0	0	0	0	0	0	0	0	0	0	0	0	0	0	0	0	0	0	0	0	0	0	0	0	0	0	0	0	0	0	0	0	0	0	0	0	0
Pathway	131226	Peroxisome	Pathway_131226_Peroxisome	0	0	0	0	0	0	0	0	0	0	0	0	0	0	0	0	0	0	0	0	0	0	0	0	0	0	0	10	0	0	0	0	0	0	0	0	0	0	0	0	0	0	0	0	0	0
Pathway	1269312	Interferon alpha/beta signaling	Pathway_1269312_Interferon alpha/beta signaling	0	10	0	0	0	0	0	0	0	0	0	0	0	0	0	0	0	0	0	0	0	0	0	0	0	0	0	0	0	0	0	0	0	0	0	0	0	0	0	0	0	0	0	0	0	0
Pathway	1268688	L13a-mediated translational silencing of Ceruloplasmin expression	Pathway_1268688_L13a-mediated translational silencing of Ceruloplasmin expression	0	0	0	0	0	0	0	0	0	10	0	0	0	0	0	0	0	0	0	0	0	0	0	0	0	0	0	0	0	0	0	0	0	0	0	0	0	0	0	0	0	0	0	0	0	0
Pathway	1269306	Dectin-1 mediated noncanonical NF-kB signaling	Pathway_1269306_Dectin-1 mediated noncanonical NF-kB signaling	0	0	0	0	0	0	0	0	0	0	0	0	0	0	0	10	0	0	0	0	0	0	0	0	0	0	0	0	0	0	0	0	0	0	0	0	0	0	0	0	0	0	0	0	0	0
Pathway	1269194	Antigen Presentation: Folding, assembly and peptide loading of class I MHC	Pathway_1269194_Antigen Presentation: Folding, assembly and peptide loading of class I MHC	0	0	0	0	0	0	0	10	0	0	0	0	0	0	0	0	0	0	0	0	0	0	0	0	0	0	0	0	0	0	0	0	0	0	0	0	0	0	0	0	0	0	0	0	0	0
Pathway	137943	p38 MAPK signaling pathway	Pathway_137943_p38 MAPK signaling pathway	0	0	0	0	0	0	0	0	0	0	0	0	0	0	0	0	0	0	0	0	0	0	0	0	0	0	0	0	0	0	0	0	0	0	0	0	0	0	0	0	0	0	0	0	0	0
Pathway	PW:0000041	fructose and mannose metabolic	Pathway_PW:0000041_fructose and mannose metabolic	0	0	0	0	0	0	0	0	0	0	0	0	0	0	0	0	0	0	0	0	0	0	0	0	0	0	0	0	0	0	0	0	10	0	0	0	0	0	0	0	0	0	0	0	0	0
Pathway	1268689	SRP-dependent cotranslational protein targeting to membrane	Pathway_1268689_SRP-dependent cotranslational protein targeting to membrane	0	0	0	0	0	0	0	0	0	10	0	0	0	0	0	0	0	0	0	0	0	0	0	0	0	0	0	0	0	0	0	0	0	0	0	0	0	0	0	0	0	0	0	0	0	0
Pathway	M15898	Fructose and mannose metabolism	Pathway_M15898_Fructose and mannose metabolism	0	0	0	0	0	0	0	0	0	0	0	0	0	0	0	0	0	0	0	0	0	0	0	0	0	0	0	0	0	0	0	0	10	0	0	0	0	0	0	0	0	0	0	0	0	0
Pathway	1268848	Cargo trafficking to the periciliary membrane	Pathway_1268848_Cargo trafficking to the periciliary membrane	0	0	0	0	0	0	0	0	0	0	0	0	0	0	0	0	0	0	0	0	0	0	0	0	0	0	0	0	0	0	10	0	0	0	0	0	0	0	0	0	0	0	0	0	0	0
Pathway	1270204	Biogenic amines are oxidatively deaminated to aldehydes by MAOA and MAOB	Pathway_1270204_Biogenic amines are oxidatively deaminated to aldehydes by MAOA and MAOB	0	0	0	0	0	0	0	0	0	0	0	0	0	0	0	0	0	0	0	0	0	0	0	0	0	10	0	0	0	0	0	0	0	0	0	0	0	0	0	0	0	0	0	0	0	0
Pathway	1268678	Translation	Pathway_1268678_Translation	0	0	0	0	0	0	0	0	0	10	0	0	0	0	0	0	0	0	0	0	0	0	0	0	0	0	0	0	0	0	0	0	0	0	0	0	0	0	0	0	0	0	0	0	0	0
Pathway	1269522	Signaling by BMP	Pathway_1269522_Signaling by BMP	0	0	0	0	0	0	0	0	0	0	0	0	0	0	0	0	0	0	0	0	0	0	0	0	0	0	0	0	0	0	0	0	0	0	0	0	0	0	0	0	0	0	10	0	0	0
Pathway	MAP00330_Arginine_and_proline_metabolism	MAP00330 Arginine and proline metabolism	Pathway_MAP00330_Arginine_and_proline_metabolism_MAP00330 Arginine and proline metabolism	0	0	0	0	0	0	0	0	0	0	0	0	0	0	0	0	0	0	0	0	0	0	0	0	0	10	0	0	0	0	0	0	0	0	0	0	0	0	0	0	0	0	0	0	0	0
Pathway	1269869	Striated Muscle Contraction	Pathway_1269869_Striated Muscle Contraction	0	0	0	0	0	0	0	0	0	0	0	0	0	0	0	0	0	10	0	0	0	0	0	0	0	0	0	0	0	0	0	0	0	0	0	0	0	0	0	0	0	0	0	0	0	0
Pathway	1269624	Retinoid metabolism and transport	Pathway_1269624_Retinoid metabolism and transport	0	0	10	0	0	0	0	0	0	0	0	0	0	0	0	0	0	0	0	0	0	0	0	0	0	0	0	0	0	0	0	0	0	0	0	0	0	0	0	0	0	0	0	0	0	0
Pathway	1269637	GLI3 is processed to GLI3R by the proteasome	Pathway_1269637_GLI3 is processed to GLI3R by the proteasome	0	0	0	0	0	0	0	0	0	0	0	0	0	0	0	10	0	0	0	0	0	0	0	0	0	0	0	0	0	0	0	0	0	0	0	0	0	0	0	0	0	0	0	0	0	0
Pathway	1268786	Neurotransmitter Receptor Binding And Downstream Transmission In The Postsynaptic Cell	Pathway_1268786_Neurotransmitter Receptor Binding And Downstream Transmission In The Postsynaptic Cell	0	0	0	0	10	0	0	0	0	0	0	0	0	0	0	0	0	0	0	0	0	0	0	0	0	0	0	0	0	0	0	0	0	0	0	0	0	0	0	0	0	0	0	0	0	0
Pathway	1269880	trans-Golgi Network Vesicle Budding	Pathway_1269880_trans-Golgi Network Vesicle Budding	0	0	0	0	0	0	0	0	0	0	0	0	0	10	0	0	0	0	0	0	0	0	0	0	0	0	0	0	0	0	0	0	0	0	0	0	0	0	0	0	0	0	0	0	0	0
Pathway	1270101	Integration of energy metabolism	Pathway_1270101_Integration of energy metabolism	0	0	0	0	10	0	0	0	0	0	0	0	0	0	0	0	0	0	0	0	0	0	0	0	0	0	0	0	0	0	0	0	0	0	0	0	0	0	0	0	0	0	0	0	0	0
Pathway	P04374	5HT2 type receptor mediated signaling pathway	Pathway_P04374_5HT2 type receptor mediated signaling pathway	0	0	0	0	10	0	0	0	0	0	0	0	0	0	0	0	0	0	0	0	0	0	0	0	0	0	0	0	0	0	0	0	0	0	0	0	0	0	0	0	0	0	0	0	0	0
Pathway	1269019	Defective B4GALT1 causes B4GALT1-CDG (CDG-2d)	Pathway_1269019_Defective B4GALT1 causes B4GALT1-CDG (CDG-2d)	0	0	0	0	0	0	0	0	0	0	0	0	0	0	0	0	0	0	0	0	0	0	0	0	0	0	0	0	0	0	0	0	0	0	0	0	0	0	0	0	0	0	0	0	10	0
Pathway	82982	Glycosaminoglycan biosynthesis - chondroitin sulfate / dermatan sulfate	Pathway_82982_Glycosaminoglycan biosynthesis - chondroitin sulfate / dermatan sulfate	0	0	0	0	0	0	0	0	0	0	0	0	0	0	0	0	0	0	0	0	0	0	0	0	0	0	0	0	0	10	0	0	0	0	0	0	0	0	0	0	0	0	0	0	0	0
Pathway	1269809	Loss of Nlp from mitotic centrosomes	Pathway_1269809_Loss of Nlp from mitotic centrosomes	0	0	0	0	0	0	0	0	0	0	0	0	10	0	0	0	0	0	0	0	0	0	0	0	0	0	0	0	0	0	0	0	0	0	0	0	0	0	0	0	0	0	0	0	0	0
Pathway	SMP00016	Propanoate Metabolism	Pathway_SMP00016_Propanoate Metabolism	0	0	0	0	0	0	0	0	0	0	0	0	0	0	0	0	0	0	0	0	0	0	0	0	0	0	0	0	0	0	0	0	0	0	0	0	0	0	0	0	0	0	0	10	0	0
Pathway	1270252	Molecules associated with elastic fibres	Pathway_1270252_Molecules associated with elastic fibres	0	0	0	0	0	0	0	0	0	0	0	0	0	0	0	0	0	0	0	0	0	0	0	0	0	0	0	0	0	0	0	0	0	0	0	0	0	0	0	0	10	0	0	0	0	0
Pathway	1269881	Clathrin derived vesicle budding	Pathway_1269881_Clathrin derived vesicle budding	0	0	0	0	0	0	0	0	0	0	0	0	0	10	0	0	0	0	0	0	0	0	0	0	0	0	0	0	0	0	0	0	0	0	0	0	0	0	0	0	0	0	0	0	0	0
Pathway	1269837	Regulation of mitotic cell cycle	Pathway_1269837_Regulation of mitotic cell cycle	0	0	0	0	0	0	0	0	0	0	0	0	0	0	0	10	0	0	0	0	0	0	0	0	0	0	0	0	0	0	0	0	0	0	0	0	0	0	0	0	0	0	0	0	0	0
Pathway	117291	RNA degradation	Pathway_117291_RNA degradation	0	0	0	0	0	10	0	0	0	0	0	0	0	0	0	0	0	0	0	0	0	0	0	0	0	0	0	0	0	0	0	0	0	0	0	0	0	0	0	0	0	0	0	0	0	0
Pathway	82926	Glycolysis / Gluconeogenesis	Pathway_82926_Glycolysis / Gluconeogenesis	0	0	0	0	0	0	0	0	0	0	0	0	0	0	0	0	0	0	0	0	0	0	0	0	0	0	0	0	0	0	0	0	10	0	0	0	0	0	0	0	0	0	0	0	0	0
Pathway	M211	Signaling events mediated by the Hedgehog family	Pathway_M211_Signaling events mediated by the Hedgehog family	0	0	0	0	0	0	0	0	0	0	0	0	0	0	0	0	0	0	0	0	0	0	0	0	0	0	0	0	0	0	0	0	0	0	0	0	0	0	0	0	0	0	0	0	0	0
Pathway	1269260	TRAF3-dependent IRF activation pathway	Pathway_1269260_TRAF3-dependent IRF activation pathway	0	10	0	0	0	0	0	0	0	0	0	0	0	0	0	0	0	0	0	0	0	0	0	0	0	0	0	0	0	0	0	0	0	0	0	0	0	0	0	0	0	0	0	0	0	0
Pathway	82959	Tyrosine metabolism	Pathway_82959_Tyrosine metabolism	0	0	0	0	0	0	0	0	0	0	0	0	0	0	0	0	0	0	0	0	0	0	0	0	0	10	0	0	0	0	0	0	0	0	0	0	0	0	0	0	0	0	0	0	0	0
Pathway	83078	Hematopoietic cell lineage	Pathway_83078_Hematopoietic cell lineage	0	0	0	0	0	0	0	0	10	0	0	0	0	0	0	0	0	0	0	0	0	0	0	0	0	0	0	0	0	0	0	0	0	0	0	0	0	0	0	0	0	0	0	0	0	0
Pathway	1269571	Calcitonin-like ligand receptors	Pathway_1269571_Calcitonin-like ligand receptors	0	0	0	0	10	0	0	0	0	0	0	0	0	0	0	0	0	0	0	0	0	0	0	0	0	0	0	0	0	0	0	0	0	0	0	0	0	0	0	0	0	0	0	0	0	0
Pathway	M15902	Glycerolipid metabolism	Pathway_M15902_Glycerolipid metabolism	0	0	0	0	0	0	0	0	0	0	0	0	0	0	0	0	0	0	0	0	0	0	0	0	0	0	0	0	0	0	0	0	0	0	0	0	0	0	0	0	0	0	0	0	0	0
Pathway	M177	EPHA forward signaling	Pathway_M177_EPHA forward signaling	0	0	0	0	0	0	0	0	0	0	0	0	0	0	0	0	0	0	0	0	0	0	0	0	0	0	0	0	0	0	0	0	0	10	0	0	0	0	0	0	0	0	0	0	0	0
Pathway	1269747	Autodegradation of the E3 ubiquitin ligase COP1	Pathway_1269747_Autodegradation of the E3 ubiquitin ligase COP1	0	0	0	0	0	0	0	0	0	0	0	0	0	0	0	10	0	0	0	0	0	0	0	0	0	0	0	0	0	0	0	0	0	0	0	0	0	0	0	0	0	0	0	0	0	0
Pathway	M2842	Fibrinolysis Pathway	Pathway_M2842_Fibrinolysis Pathway	0	0	0	0	0	0	0	0	0	0	0	0	0	0	0	0	0	0	0	0	0	10	0	0	0	0	0	0	0	0	0	0	0	0	0	0	0	0	0	0	0	0	0	0	0	0
Pathway	1268924	RNF mutants show enhanced WNT signaling and proliferation	Pathway_1268924_RNF mutants show enhanced WNT signaling and proliferation	0	0	0	0	0	0	0	0	0	0	0	0	0	0	0	0	0	0	0	10	0	0	0	0	0	0	0	0	0	0	0	0	0	0	0	0	0	0	0	0	0	0	0	0	0	0
Pathway	PW:0000031	purine metabolic	Pathway_PW:0000031_purine metabolic	0	0	0	0	0	0	0	0	0	0	0	0	0	0	0	0	0	0	0	0	0	0	0	10	0	0	0	0	0	0	0	0	0	0	0	0	0	0	0	0	0	0	0	0	0	0
Pathway	1270411	Mismatch Repair	Pathway_1270411_Mismatch Repair	0	0	0	0	0	0	0	0	0	0	0	0	0	0	0	0	0	0	0	0	10	0	0	0	0	0	0	0	0	0	0	0	0	0	0	0	0	0	0	0	0	0	0	0	0	0
Pathway	1269803	Regulation of PLK1 Activity at G2/M Transition	Pathway_1269803_Regulation of PLK1 Activity at G2/M Transition	0	0	0	0	0	0	0	0	0	0	0	0	10	0	0	0	0	0	0	0	0	0	0	0	0	0	0	0	0	0	0	0	0	0	0	0	0	0	0	0	0	0	0	0	0	0
Pathway	1269805	Centrosome maturation	Pathway_1269805_Centrosome maturation	0	0	0	0	0	0	0	0	0	0	0	0	10	0	0	0	0	0	0	0	0	0	0	0	0	0	0	0	0	0	0	0	0	0	0	0	0	0	0	0	0	0	0	0	0	0
Pathway	1269690	mRNA Splicing - Major Pathway	Pathway_1269690_mRNA Splicing - Major Pathway	0	0	0	0	0	0	0	0	0	0	10	0	0	0	0	0	0	0	0	0	0	0	0	0	0	0	0	0	0	0	0	0	0	0	0	0	0	0	0	0	0	0	0	0	0	0
Pathway	1269839	Regulation of APC/C activators between G1/S and early anaphase	Pathway_1269839_Regulation of APC/C activators between G1/S and early anaphase	0	0	0	0	0	0	0	0	0	0	0	0	0	0	0	10	0	0	0	0	0	0	0	0	0	0	0	0	0	0	0	0	0	0	0	0	0	0	0	0	0	0	0	0	0	0
Pathway	82979	Amino sugar and nucleotide sugar metabolism	Pathway_82979_Amino sugar and nucleotide sugar metabolism	0	0	0	0	0	0	0	0	0	0	0	0	0	0	0	0	0	0	0	0	0	0	0	0	0	0	0	0	0	0	0	0	10	0	0	0	0	0	0	0	0	0	0	0	0	0
Pathway	1269846	Cdc20:Phospho-APC/C mediated degradation of Cyclin A	Pathway_1269846_Cdc20:Phospho-APC/C mediated degradation of Cyclin A	0	0	0	0	0	0	0	0	0	0	0	0	0	0	0	10	0	0	0	0	0	0	0	0	0	0	0	0	0	0	0	0	0	0	0	0	0	0	0	0	0	0	0	0	0	0
Pathway	M13380	Neuroactive ligand-receptor interaction	Pathway_M13380_Neuroactive ligand-receptor interaction	0	0	0	0	10	0	0	0	0	0	0	0	0	0	0	0	0	0	0	0	0	0	0	0	0	0	0	0	0	0	0	0	0	0	0	0	0	0	0	0	0	0	0	0	0	0
Pathway	1269852	Autodegradation of Cdh1 by Cdh1:APC/C	Pathway_1269852_Autodegradation of Cdh1 by Cdh1:APC/C	0	0	0	0	0	0	0	0	0	0	0	0	0	0	0	10	0	0	0	0	0	0	0	0	0	0	0	0	0	0	0	0	0	0	0	0	0	0	0	0	0	0	0	0	0	0
Pathway	1269790	Removal of the Flap Intermediate	Pathway_1269790_Removal of the Flap Intermediate	0	0	0	0	0	0	0	0	0	0	0	0	0	0	0	0	0	0	0	0	10	0	0	0	0	0	0	0	0	0	0	0	0	0	0	0	0	0	0	0	0	0	0	0	0	0
Pathway	1270413	Mismatch repair (MMR) directed by MSH2:MSH3 (MutSbeta)	Pathway_1270413_Mismatch repair (MMR) directed by MSH2:MSH3 (MutSbeta)	0	0	0	0	0	0	0	0	0	0	0	0	0	0	0	0	0	0	0	0	10	0	0	0	0	0	0	0	0	0	0	0	0	0	0	0	0	0	0	0	0	0	0	0	0	0
Pathway	M185	ALK1 signaling events	Pathway_M185_ALK1 signaling events	0	0	0	0	0	0	0	0	0	0	0	0	0	0	0	0	0	0	0	0	0	0	0	0	0	0	0	0	0	0	0	0	0	0	0	0	0	0	0	0	0	0	10	0	0	0
Pathway	1269259	RIG-I/MDA5 mediated induction of IFN-alpha/beta pathways	Pathway_1269259_RIG-I/MDA5 mediated induction of IFN-alpha/beta pathways	0	10	0	0	0	0	0	0	0	0	0	0	0	0	0	0	0	0	0	0	0	0	0	0	0	0	0	0	0	0	0	0	0	0	0	0	0	0	0	0	0	0	0	0	0	0
Pathway	1269783	CDK-mediated phosphorylation and removal of Cdc6	Pathway_1269783_CDK-mediated phosphorylation and removal of Cdc6	0	0	0	0	0	0	0	0	0	0	0	0	0	0	0	10	0	0	0	0	0	0	0	0	0	0	0	0	0	0	0	0	0	0	0	0	0	0	0	0	0	0	0	0	0	0
Pathway	1269130	Host Interactions with Influenza Factors	Pathway_1269130_Host Interactions with Influenza Factors	0	0	0	0	0	0	0	0	0	0	0	0	0	0	0	0	0	0	0	0	0	0	0	0	0	0	0	0	0	0	0	10	0	0	0	0	0	0	0	0	0	0	0	0	0	0
Pathway	1270138	Pyrimidine metabolism	Pathway_1270138_Pyrimidine metabolism	0	0	0	0	0	0	0	0	0	0	0	0	0	0	0	0	0	0	0	0	0	0	0	10	0	0	0	0	0	0	0	0	0	0	0	0	0	0	0	0	0	0	0	0	0	0
Pathway	MAP00051_Fructose_and_mannose_metabolism	MAP00051 Fructose and mannose metabolism	Pathway_MAP00051_Fructose_and_mannose_metabolism_MAP00051 Fructose and mannose metabolism	0	0	0	0	0	0	0	0	0	0	0	0	0	0	0	0	0	0	0	0	0	0	0	0	0	0	0	0	0	0	0	0	10	0	0	0	0	0	0	0	0	0	0	0	0	0
Pathway	413388	Acylglycerol degradation	Pathway_413388_Acylglycerol degradation	0	0	0	0	0	0	0	0	0	0	0	0	0	0	0	0	0	0	0	0	0	0	0	0	0	0	0	0	0	0	0	0	0	0	0	0	0	0	0	0	0	0	0	0	0	0
Pathway	1268865	FGFR1 mutant receptor activation	Pathway_1268865_FGFR1 mutant receptor activation	0	0	0	0	0	0	0	0	10	0	0	0	0	0	0	0	0	0	0	0	0	0	0	0	0	0	0	0	0	0	0	0	0	0	0	0	0	0	0	0	0	0	0	0	0	0
Pathway	1269085	Rev-mediated nuclear export of HIV RNA	Pathway_1269085_Rev-mediated nuclear export of HIV RNA	0	0	0	0	0	0	0	0	0	0	0	0	0	0	0	0	0	0	0	0	0	0	0	0	0	0	0	0	0	0	0	10	0	0	0	0	0	0	0	0	0	0	0	0	0	0
Pathway	M94	FAS (CD95) signaling pathway	Pathway_M94_FAS (CD95) signaling pathway	0	0	0	0	0	0	0	0	0	0	0	0	0	0	0	0	0	0	10	0	0	0	0	0	0	0	0	0	0	0	0	0	0	0	0	0	0	0	0	0	0	0	0	0	0	0
Pathway	PW:0000234	innate immune response	Pathway_PW:0000234_innate immune response	0	0	0	0	0	0	0	0	0	0	0	0	0	0	0	0	0	0	0	0	0	0	0	0	0	0	0	0	0	0	0	0	0	0	0	0	0	0	0	0	0	0	0	0	0	0
Pathway	1269787	Polymerase switching	Pathway_1269787_Polymerase switching	0	0	0	0	0	0	0	0	0	0	0	0	0	0	0	0	0	0	0	0	10	0	0	0	0	0	0	0	0	0	0	0	0	0	0	0	0	0	0	0	0	0	0	0	0	0
Pathway	M2602	Bone Remodelling	Pathway_M2602_Bone Remodelling	0	0	0	0	0	0	0	0	0	0	0	0	0	0	0	0	0	0	0	0	0	0	0	0	10	0	0	0	0	0	0	0	0	0	0	0	0	0	0	0	0	0	0	0	0	0
Pathway	1268745	Mitochondrial protein import	Pathway_1268745_Mitochondrial protein import	0	0	0	0	0	0	0	0	0	0	0	0	0	0	0	0	0	0	0	0	0	0	0	0	0	0	0	0	0	0	0	0	0	0	0	0	0	0	0	0	0	0	0	0	0	0
Pathway	1269985	Chondroitin sulfate biosynthesis	Pathway_1269985_Chondroitin sulfate biosynthesis	0	0	0	0	0	0	0	0	0	0	0	0	0	0	0	0	0	0	0	0	0	0	0	0	0	0	0	0	0	10	0	0	0	0	0	0	0	0	0	0	0	0	0	0	0	0
Pathway	M7761	Melanogenesis	Pathway_M7761_Melanogenesis	0	0	0	0	0	0	0	0	0	0	0	0	0	0	0	0	0	0	0	10	0	0	0	0	0	0	0	0	0	0	0	0	0	0	0	0	0	0	0	0	0	0	0	0	0	0
Pathway	137929	IL27-mediated signaling events	Pathway_137929_IL27-mediated signaling events	0	0	0	0	0	0	0	0	10	0	0	0	0	0	0	0	0	0	0	0	0	0	0	0	0	0	0	0	0	0	0	0	0	0	0	0	0	0	0	0	0	0	0	0	0	0
Pathway	SMP00063	Tryptophan Metabolism	Pathway_SMP00063_Tryptophan Metabolism	0	0	0	0	0	0	0	0	0	0	0	0	0	0	0	0	0	0	0	0	0	0	0	0	0	10	0	0	0	0	0	0	0	0	0	0	0	0	0	0	0	0	0	0	0	0
Pathway	M2551	Arginine and proline metabolism	Pathway_M2551_Arginine and proline metabolism	0	0	0	0	0	0	0	0	0	0	0	0	0	0	0	0	0	0	0	0	0	0	0	0	0	10	0	0	0	0	0	0	0	0	0	0	0	0	0	0	0	0	0	0	0	0
Pathway	1269782	Orc1 removal from chromatin	Pathway_1269782_Orc1 removal from chromatin	0	0	0	0	0	0	0	0	0	0	0	0	0	0	0	10	0	0	0	0	0	0	0	0	0	0	0	0	0	0	0	0	0	0	0	0	0	0	0	0	0	0	0	0	0	0
Pathway	1269781	Switching of origins to a post-replicative state	Pathway_1269781_Switching of origins to a post-replicative state	0	0	0	0	0	0	0	0	0	0	0	0	0	0	0	10	0	0	0	0	0	0	0	0	0	0	0	0	0	0	0	0	0	0	0	0	0	0	0	0	0	0	0	0	0	0
Pathway	1268755	Regulation of Insulin-like Growth Factor (IGF) transport and uptake by Insulin-like Growth Factor Binding Proteins (IGFBPs)	Pathway_1268755_Regulation of Insulin-like Growth Factor (IGF) transport and uptake by Insulin-like Growth Factor Binding Proteins (IGFBPs)	0	0	0	0	0	0	0	0	0	0	0	0	0	0	0	0	0	0	0	0	0	10	0	0	0	0	0	0	0	0	0	0	0	0	0	0	0	0	0	0	0	0	0	0	0	0
Pathway	1270108	Glucagon signaling in metabolic regulation	Pathway_1270108_Glucagon signaling in metabolic regulation	0	0	0	0	10	0	0	0	0	0	0	0	0	0	0	0	0	0	0	0	0	0	0	0	0	0	0	0	0	0	0	0	0	0	0	0	0	0	0	0	0	0	0	0	0	0
Pathway	1270015	Mitochondrial Fatty Acid Beta-Oxidation	Pathway_1270015_Mitochondrial Fatty Acid Beta-Oxidation	0	0	0	0	0	0	0	0	0	0	0	0	0	0	0	0	0	0	0	0	0	0	0	0	0	0	0	0	0	0	0	0	0	0	0	0	0	0	0	0	0	0	0	10	0	0
Pathway	83039	DNA replication	Pathway_83039_DNA replication	0	0	0	0	0	0	0	0	0	0	0	0	0	0	0	0	0	0	0	0	10	0	0	0	0	0	0	0	0	0	0	0	0	0	0	0	0	0	0	0	0	0	0	0	0	0
Pathway	P00060	Ubiquitin proteasome pathway	Pathway_P00060_Ubiquitin proteasome pathway	0	0	0	10	0	0	0	0	0	0	0	0	0	0	0	0	0	0	0	0	0	0	0	0	0	0	0	0	0	0	0	0	0	0	0	0	0	0	0	0	0	0	0	0	0	0
Pathway	1269329	TNFR2 non-canonical NF-kB pathway	Pathway_1269329_TNFR2 non-canonical NF-kB pathway	0	0	0	0	0	0	0	0	0	0	0	0	0	0	0	10	0	0	0	0	0	0	0	0	0	0	0	0	0	0	0	0	0	0	0	0	0	0	0	0	0	0	0	0	0	0
Pathway	82958	Histidine metabolism	Pathway_82958_Histidine metabolism	0	0	0	0	0	0	0	0	0	0	0	0	0	0	0	0	0	0	0	0	0	0	0	0	0	10	0	0	0	0	0	0	0	0	0	0	0	0	0	0	0	0	0	0	0	0
Pathway	1269634	Hedgehog ligand biogenesis	Pathway_1269634_Hedgehog ligand biogenesis	0	0	0	0	0	0	0	0	0	0	0	0	0	0	0	10	0	0	0	0	0	0	0	0	0	0	0	0	0	0	0	0	0	0	0	0	0	0	0	0	0	0	0	0	0	0
Pathway	P00005	Angiogenesis	Pathway_P00005_Angiogenesis	0	0	0	0	0	0	0	0	0	0	0	0	0	0	0	0	0	0	0	10	0	0	0	0	0	0	0	0	0	0	0	0	0	0	0	0	0	0	0	0	0	0	0	0	0	0
Pathway	137948	BMP receptor signaling	Pathway_137948_BMP receptor signaling	0	0	0	0	0	0	0	0	0	0	0	0	0	0	0	0	0	0	0	0	0	0	0	0	0	0	0	0	0	0	0	0	0	0	0	0	0	0	0	0	0	0	10	0	0	0
Pathway	1269744	p53-Dependent G1/S DNA damage checkpoint	Pathway_1269744_p53-Dependent G1/S DNA damage checkpoint	0	0	0	0	0	0	0	0	0	0	0	0	0	0	0	10	0	0	0	0	0	0	0	0	0	0	0	0	0	0	0	0	0	0	0	0	0	0	0	0	0	0	0	0	0	0
Pathway	1269262	TRAF6 mediated IRF7 activation	Pathway_1269262_TRAF6 mediated IRF7 activation	0	10	0	0	0	0	0	0	0	0	0	0	0	0	0	0	0	0	0	0	0	0	0	0	0	0	0	0	0	0	0	0	0	0	0	0	0	0	0	0	0	0	0	0	0	0
Pathway	1268743	SUMO E3 ligases SUMOylate target proteins	Pathway_1268743_SUMO E3 ligases SUMOylate target proteins	0	0	0	0	0	0	0	0	0	0	0	0	0	0	0	0	0	0	0	0	0	0	0	0	0	0	0	0	0	0	0	10	0	0	0	0	0	0	0	0	0	0	0	0	0	0
Pathway	P00001	Adrenaline and noradrenaline biosynthesis	Pathway_P00001_Adrenaline and noradrenaline biosynthesis	0	0	0	0	0	0	0	0	0	0	0	0	0	0	0	0	0	0	0	0	0	0	0	0	0	10	0	0	0	0	0	0	0	0	0	0	0	0	0	0	0	0	0	0	0	0
Pathway	1269069	Late Phase of HIV Life Cycle	Pathway_1269069_Late Phase of HIV Life Cycle	0	0	0	0	0	0	0	0	0	0	0	0	0	0	0	0	0	0	0	0	0	0	0	0	0	0	0	0	0	0	0	10	0	0	0	0	0	0	0	0	0	0	0	0	0	0
Pathway	537443	Retrograde endocannabinoid signaling	Pathway_537443_Retrograde endocannabinoid signaling	0	0	0	0	10	0	0	0	0	0	0	0	0	0	0	0	0	0	0	0	0	0	0	0	0	0	0	0	0	0	0	0	0	0	0	0	0	0	0	0	0	0	0	0	0	0
Pathway	1269859	Telomere C-strand (Lagging Strand) Synthesis	Pathway_1269859_Telomere C-strand (Lagging Strand) Synthesis	0	0	0	0	0	0	0	0	0	0	0	0	0	0	0	0	0	0	0	0	10	0	0	0	0	0	0	0	0	0	0	0	0	0	0	0	0	0	0	0	0	0	0	0	0	0
Pathway	1269365	Response to elevated platelet cytosolic Ca2+	Pathway_1269365_Response to elevated platelet cytosolic Ca2+	0	0	0	0	0	0	0	0	0	0	0	0	0	0	0	0	0	0	0	0	0	10	0	0	0	0	0	0	0	0	0	0	0	0	0	0	0	0	0	0	0	0	0	0	0	0
Pathway	1269473	PI3K/AKT activation	Pathway_1269473_PI3K/AKT activation	0	0	0	0	0	0	0	0	0	0	0	0	0	0	0	0	0	0	0	0	0	0	0	0	0	0	0	0	0	0	0	0	0	0	0	0	0	10	0	0	0	0	0	0	0	0
Pathway	1269718	Nonsense Mediated Decay (NMD) independent of the Exon Junction Complex (EJC)	Pathway_1269718_Nonsense Mediated Decay (NMD) independent of the Exon Junction Complex (EJC)	0	0	0	0	0	0	0	0	0	10	0	0	0	0	0	0	0	0	0	0	0	0	0	0	0	0	0	0	0	0	0	0	0	0	0	0	0	0	0	0	0	0	0	0	0	0
Pathway	1269731	Metabolism of non-coding RNA	Pathway_1269731_Metabolism of non-coding RNA	0	0	0	0	0	0	0	0	0	0	0	0	0	0	0	0	0	0	0	0	0	0	0	0	0	0	0	0	0	0	0	10	0	0	0	0	0	0	0	0	0	0	0	0	0	0
Pathway	1269239	Toll Like Receptor TLR1:TLR2 Cascade	Pathway_1269239_Toll Like Receptor TLR1:TLR2 Cascade	0	0	0	0	0	0	0	0	0	0	0	0	0	0	0	0	0	0	0	0	0	0	0	0	0	0	0	0	0	0	0	0	0	0	0	0	0	0	0	0	0	0	0	0	0	0
Pathway	82960	Phenylalanine metabolism	Pathway_82960_Phenylalanine metabolism	0	0	0	0	0	0	0	0	0	0	0	0	0	0	0	0	0	0	0	0	0	0	0	0	0	10	0	0	0	0	0	0	0	0	0	0	0	0	0	0	0	0	0	0	0	0
Pathway	M6856	Hematopoietic cell lineage	Pathway_M6856_Hematopoietic cell lineage	0	0	0	0	0	0	0	0	10	0	0	0	0	0	0	0	0	0	0	0	0	0	0	0	0	0	0	0	0	0	0	0	0	0	0	0	0	0	0	0	0	0	0	0	0	0
Pathway	M19118	Keratinocyte Differentiation	Pathway_M19118_Keratinocyte Differentiation	0	0	0	0	0	0	0	0	0	0	0	0	0	0	0	0	0	0	10	0	0	0	0	0	0	0	0	0	0	0	0	0	0	0	0	0	0	0	0	0	0	0	0	0	0	0
Pathway	M1315	Genes related to PIP3 signaling in B lymphocytes	Pathway_M1315_Genes related to PIP3 signaling in B lymphocytes	0	0	0	0	0	0	0	0	0	0	0	0	0	0	0	0	0	0	0	0	0	0	0	0	0	0	0	0	0	0	0	0	0	0	0	0	0	0	0	0	0	0	0	0	0	0
Pathway	1269606	Degradation of AXIN	Pathway_1269606_Degradation of AXIN	0	0	0	0	0	0	0	0	0	0	0	0	0	0	0	10	0	0	0	0	0	0	0	0	0	0	0	0	0	0	0	0	0	0	0	0	0	0	0	0	0	0	0	0	0	0
Pathway	1269172	TCR signaling	Pathway_1269172_TCR signaling	0	0	0	0	0	0	0	0	0	0	0	0	0	0	0	10	0	0	0	0	0	0	0	0	0	0	0	0	0	0	0	0	0	0	0	0	0	0	0	0	0	0	0	0	0	0
Pathway	1269775	Inhibition of replication initiation of damaged DNA by RB1/E2F1	Pathway_1269775_Inhibition of replication initiation of damaged DNA by RB1/E2F1	0	0	0	0	0	0	0	0	0	0	0	0	0	0	0	0	0	0	0	0	10	0	0	0	0	0	0	0	0	0	0	0	0	0	0	0	0	0	0	0	0	0	0	0	0	0
Pathway	1269946	Vasopressin regulates renal water homeostasis via Aquaporins	Pathway_1269946_Vasopressin regulates renal water homeostasis via Aquaporins	0	0	0	0	10	0	0	0	0	0	0	0	0	0	0	0	0	0	0	0	0	0	0	0	0	0	0	0	0	0	0	0	0	0	0	0	0	0	0	0	0	0	0	0	0	0
Pathway	1339113	SUMOylation of DNA replication proteins	Pathway_1339113_SUMOylation of DNA replication proteins	0	0	0	0	0	0	0	0	0	0	0	0	0	0	0	0	0	0	0	0	0	0	0	0	0	0	0	0	0	0	0	10	0	0	0	0	0	0	0	0	0	0	0	0	0	0
Pathway	1268762	ATF4 activates genes	Pathway_1268762_ATF4 activates genes	0	0	0	0	0	10	0	0	0	0	0	0	0	0	0	0	0	0	0	0	0	0	0	0	0	0	0	0	0	0	0	0	0	0	0	0	0	0	0	0	0	0	0	0	0	0
Pathway	1269920	Hexose transport	Pathway_1269920_Hexose transport	0	0	0	0	0	0	0	0	0	0	0	0	0	0	0	0	0	0	0	0	0	0	0	0	0	0	0	0	0	0	0	10	0	0	0	0	0	0	0	0	0	0	0	0	0	0
Pathway	122191	NOD-like receptor signaling pathway	Pathway_122191_NOD-like receptor signaling pathway	0	4.11825	0	0	0	0	0	0	0	0	0	0	0	0	0	0	0	0	5.77211	0	0	0	0	0	0	0	0	0	0	0	0	0	0	0	0	0	0	0	0	0	0	0	0	0	0	0
Pathway	M22023	Antigen Processing and Presentation	Pathway_M22023_Antigen Processing and Presentation	0	0	0	0	0	0	0	5.54414	0	0	0	0	0	0	0	3.97877	0	0	0	0	0	0	0	0	0	0	0	0	0	0	0	0	0	0	0	0	0	0	0	0	0	0	0	0	0	0
Pathway	1339115	Cardiac conduction	Pathway_1339115_Cardiac conduction	0	0	0	0	0	0	0	0	0	0	0	0	0	0	0	0	0	0	0	0	0	0	0	0	0	0	0	0	0	0	0	0	0	0	0	0	0	0	0	0	0	0	0	0	0	0
Pathway	200309	Rheumatoid arthritis	Pathway_200309_Rheumatoid arthritis	0	0	0	0	0	0	0	0	5.99764	0	0	0	0	0	3.36059	0	0	0	0	0	0	0	0	0	0	0	0	0	0	0	0	0	0	0	0	0	0	0	0	0	0	0	0	0	0	0
Pathway	1496831	Mitophagy - animal	Pathway_1496831_Mitophagy - animal	0	0	0	0	0	0	0	0	0	0	0	0	0	0	0	0	0	0	0	0	0	0	0	0	0	0	0	0	0	0	0	0	0	0	0	0	0	0	0	0	0	0	0	0	0	0
Pathway	M11844	Cytosolic DNA-sensing pathway	Pathway_M11844_Cytosolic DNA-sensing pathway	0	4.9051	0	0	0	0	0	0	0	0	0	0	0	0	0	0	0	0	4.36417	0	0	0	0	0	0	0	0	0	0	0	0	0	0	0	0	0	0	0	0	0	0	0	0	0	0	0
Pathway	194384	African trypanosomiasis	Pathway_194384_African trypanosomiasis	0	0	0	0	0	0	0	0	4.30191	0	0	0	0	0	0	0	0	0	4.96036	0	0	0	0	0	0	0	0	0	0	0	0	0	0	0	0	0	0	0	0	0	0	0	0	0	0	0
Pathway	83036	Ribosome	Pathway_83036_Ribosome	0	0	0	0	0	0	0	0	0	5.03073	0	0	0	0	0	0	0	0	0	0	0	0	0	0	0	0	0	0	0	0	0	0	0	0	0	0	0	0	0	0	0	0	0	0	0	0
Pathway	83058	Autophagy - animal	Pathway_83058_Autophagy - animal	0	0	0	0	0	0	0	0	0	0	0	0	0	0	0	0	0	0	0	0	0	0	0	0	0	0	0	0	0	0	0	0	0	0	4.44938	0	0	0	0	0	0	0	0	0	0	0
Pathway	545323	urate biosynthesis/inosine 5'-phosphate degradation	Pathway_545323_urate biosynthesis/inosine 5'-phosphate degradation	0	0	0	0	0	0	0	0	0	0	0	4.24244	0	0	0	0	0	0	0	0	0	0	0	4.82635	0	0	0	0	0	0	0	0	0	0	0	0	0	0	0	0	0	0	0	0	0	0
Pathway	469199	Dopaminergic synapse	Pathway_469199_Dopaminergic synapse	0	0	0	0	5.32864	0	0	0	0	0	0	0	0	0	0	0	0	0	0	0	0	0	0	0	0	3.64743	0	0	0	0	0	0	0	0	0	0	0	0	0	0	0	0	0	0	0	0
Pathway	547607	Amphetamine addiction	Pathway_547607_Amphetamine addiction	0	0	0	0	0	0	0	0	0	0	0	0	0	0	0	0	0	0	0	0	0	0	0	0	4.48647	4.48647	0	0	0	0	0	0	0	0	0	0	0	0	0	0	0	0	0	0	0	0
Pathway	1270257	Degradation of the extracellular matrix	Pathway_1270257_Degradation of the extracellular matrix	0	0	4.79913	0	0	0	0	0	0	0	0	0	0	0	0	0	0	0	0	0	0	0	0	0	0	0	0	0	0	4.09657	0	0	0	0	0	0	0	0	0	0	0	0	0	0	0	0
Pathway	M6220	Agrin in Postsynaptic Differentiation	Pathway_M6220_Agrin in Postsynaptic Differentiation	0	0	0	0	0	0	0	0	0	0	0	0	0	0	0	0	0	5.3282	0	0	0	0	0	0	0	0	0	0	0	3.52341	0	0	0	0	0	0	0	0	0	0	0	0	0	0	0	0
Pathway	125137	Cytosolic DNA-sensing pathway	Pathway_125137_Cytosolic DNA-sensing pathway	0	4.64215	0	0	0	0	0	0	0	0	0	0	0	0	0	0	0	0	4.16634	0	0	0	0	0	0	0	0	0	0	0	0	0	0	0	0	0	0	0	0	0	0	0	0	0	0	0
Pathway	M18615	Allograft rejection	Pathway_M18615_Allograft rejection	0	0	0	0	0	0	0	0	4.22859	0	0	0	0	0	4.51529	0	0	0	0	0	0	0	0	0	0	0	0	0	0	0	0	0	0	0	0	0	0	0	0	0	0	0	0	0	0	0
Pathway	782391	superpathway of pyrimidine deoxyribonucleoside salvage	Pathway_782391_superpathway of pyrimidine deoxyribonucleoside salvage	0	0	0	0	0	0	0	0	0	0	0	0	0	0	0	0	0	0	0	0	0	0	0	3.92581	0	0	0	0	0	0	0	0	0	0	0	0	0	0	0	0	0	0	0	0	0	0
Pathway	M9387	Vascular smooth muscle contraction	Pathway_M9387_Vascular smooth muscle contraction	0	0	0	0	4.55129	0	4.1318	0	0	0	0	0	0	0	0	0	0	0	0	0	0	0	0	0	0	0	0	0	0	0	0	0	0	0	0	0	0	0	0	0	0	0	0	0	0	0
Pathway	835390	guanosine ribonucleotides de novo biosynthesis	Pathway_835390_guanosine ribonucleotides de novo biosynthesis	0	0	0	0	0	0	0	0	0	0	0	3.60218	0	0	0	0	0	0	0	0	0	0	0	0	0	0	0	0	0	0	0	0	0	0	0	0	0	0	0	0	0	0	0	0	0	0
Pathway	83123	Allograft rejection	Pathway_83123_Allograft rejection	0	0	0	0	0	0	0	0	4.19348	0	0	0	0	0	4.48004	0	0	0	0	0	0	0	0	0	0	0	0	0	0	0	0	0	0	0	0	0	0	0	0	0	0	0	0	0	0	0
Pathway	M12294	Viral myocarditis	Pathway_M12294_Viral myocarditis	0	0	0	0	0	0	4.98288	0	0	0	0	0	0	0	3.68288	0	0	0	0	0	0	0	0	0	0	0	0	0	0	0	0	0	0	0	0	0	0	0	0	0	0	0	0	0	0	0
Pathway	M3126	Leishmania infection	Pathway_M3126_Leishmania infection	0	0	0	0	0	0	0	0	4.86338	0	0	0	0	0	3.64658	0	0	0	0	0	0	0	0	0	0	0	0	0	0	0	0	0	0	0	0	0	0	0	0	0	0	0	0	0	0	0
Pathway	1474301	IL-17 signaling pathway	Pathway_1474301_IL-17 signaling pathway	0	0	0	0	0	0	0	0	4.42321	0	0	0	0	0	0	0	0	0	0	0	0	0	0	0	4.07916	0	0	0	0	0	0	0	0	0	0	0	0	0	0	0	0	0	0	0	0	0
Pathway	96530	Vascular smooth muscle contraction	Pathway_96530_Vascular smooth muscle contraction	0	0	0	0	4.4264	0	4.04581	0	0	0	0	0	0	0	0	0	0	0	0	0	0	0	0	0	0	0	0	0	0	0	0	0	0	0	0	0	0	0	0	0	0	0	0	0	0	0
Pathway	144181	Leishmaniasis	Pathway_144181_Leishmaniasis	0	0	0	0	0	0	0	0	4.83952	0	0	0	0	0	3.62883	0	0	0	0	0	0	0	0	0	0	0	0	0	0	0	0	0	0	0	0	0	0	0	0	0	0	0	0	0	0	0
Pathway	M12617	Type I diabetes mellitus	Pathway_M12617_Type I diabetes mellitus	0	0	0	0	0	0	0	0	4.03126	0	0	0	0	0	4.31718	0	0	0	0	0	0	0	0	0	0	0	0	0	0	0	0	0	0	0	0	0	0	0	0	0	0	0	0	0	0	0
Pathway	83095	Type I diabetes mellitus	Pathway_83095_Type I diabetes mellitus	0	0	0	0	0	0	0	0	4.03126	0	0	0	0	0	4.31718	0	0	0	0	0	0	0	0	0	0	0	0	0	0	0	0	0	0	0	0	0	0	0	0	0	0	0	0	0	0	0
Pathway	618580	Adenine ribonucleotide biosynthesis, IMP => ADP,ATP	Pathway_618580_Adenine ribonucleotide biosynthesis, IMP => ADP,ATP	0	0	0	0	0	0	0	0	0	0	0	0	0	0	0	0	0	0	0	0	0	0	0	3.64291	0	0	0	0	0	0	0	0	0	0	0	0	0	0	0	0	0	0	0	0	0	0
Pathway	695200	HIF-1 signaling pathway	Pathway_695200_HIF-1 signaling pathway	0	0	0	0	0	0	0	0	0	0	0	0	0	0	0	0	0	0	0	0	0	3.75882	0	0	0	0	0	0	0	0	0	0	4.38288	0	0	0	0	0	0	0	0	0	0	0	0	0
Pathway	1269439	Energy dependent regulation of mTOR by LKB1-AMPK	Pathway_1269439_Energy dependent regulation of mTOR by LKB1-AMPK	0	0	0	0	0	0	0	0	0	0	0	0	0	0	0	0	0	0	0	0	0	0	0	0	0	0	0	0	0	0	0	0	0	0	3.99682	0	0	0	0	0	0	0	0	0	0	0
Pathway	1270311	Other semaphorin interactions	Pathway_1270311_Other semaphorin interactions	0	0	0	0	0	0	0	0	0	0	0	0	0	0	0	0	0	3.77276	0	0	0	0	0	0	0	0	0	0	0	0	0	0	0	0	0	0	0	0	0	0	0	4.34027	0	0	0	0
Pathway	1457806	RAB GEFs exchange GTP for GDP on RABs	Pathway_1457806_RAB GEFs exchange GTP for GDP on RABs	0	0	0	0	0	0	0	0	0	0	0	0	0	0	0	0	0	0	0	0	0	0	0	0	0	0	0	0	0	0	4.69239	0	0	0	0	0	0	0	0	0	0	0	0	0	0	0
Pathway	SMP00046	Pyrimidine Metabolism	Pathway_SMP00046_Pyrimidine Metabolism	0	0	0	0	0	0	0	0	0	0	0	0	0	0	0	0	0	0	0	0	0	0	0	3.53016	0	0	0	0	0	0	0	0	0	0	0	0	0	0	0	0	0	0	0	0	0	0
Pathway	172846	Staphylococcus aureus infection	Pathway_172846_Staphylococcus aureus infection	0	0	0	0	0	0	0	0	0	0	0	3.73946	0	0	3.97183	0	0	0	0	0	0	0	0	0	0	0	0	0	0	0	0	0	0	0	0	0	0	0	0	0	0	0	0	0	0	0
Pathway	M8626	Members of the BCR signaling pathway	Pathway_M8626_Members of the BCR signaling pathway	0	0	0	0	0	0	0	0	0	0	0	3.99526	0	0	0	0	0	0	0	0	0	0	0	0	0	0	0	0	0	0	0	0	0	0	0	0	0	0	0	0	0	0	0	0	0	0
Pathway	167324	Amoebiasis	Pathway_167324_Amoebiasis	0	0	0	0	0	0	0	0	4.369	0	0	0	0	0	0	0	0	0	0	0	0	0	0	0	0	0	0	0	0	0	0	0	0	0	0	0	0	0	0	0	0	0	0	0	0	0
Pathway	1269436	mTOR signalling	Pathway_1269436_mTOR signalling	0	0	0	0	0	0	0	0	0	0	0	0	0	0	0	0	0	0	0	0	0	0	0	0	0	0	0	0	0	0	0	0	0	0	3.68361	0	0	0	0	0	0	0	0	0	0	0
Pathway	1269434	PKB-mediated events	Pathway_1269434_PKB-mediated events	0	0	0	0	0	0	0	0	0	0	0	0	0	0	0	0	0	0	0	0	0	0	0	0	0	0	0	0	0	0	0	0	0	0	3.662	0	0	0	0	0	0	0	0	0	0	0
Pathway	147809	Chagas disease (American trypanosomiasis)	Pathway_147809_Chagas disease (American trypanosomiasis)	0	0	0	0	0	0	0	0	4.26572	0	0	0	0	0	0	0	0	0	0	0	0	0	0	0	0	0	0	0	0	0	0	0	0	0	0	0	0	0	0	0	0	0	0	0	0	0
Pathway	1270087	Arachidonic acid metabolism	Pathway_1270087_Arachidonic acid metabolism	0	0	0	0	0	0	0	0	0	0	0	3.62894	0	0	0	0	0	0	0	0	0	0	0	0	0	0	0	0	0	0	0	0	0	0	0	0	0	0	0	0	0	0	0	0	0	0
Pathway	1268889	Constitutive Signaling by NOTCH1 PEST Domain Mutants	Pathway_1268889_Constitutive Signaling by NOTCH1 PEST Domain Mutants	0	0	0	0	0	0	0	0	0	0	0	0	0	0	0	0	0	0	0	0	0	0	0	0	0	0	0	0	0	0	0	0	0	0	0	0	0	0	0	0	0	0	0	0	0	3.35951
Pathway	1268883	Signaling by NOTCH1 in Cancer	Pathway_1268883_Signaling by NOTCH1 in Cancer	0	0	0	0	0	0	0	0	0	0	0	0	0	0	0	0	0	0	0	0	0	0	0	0	0	0	0	0	0	0	0	0	0	0	0	0	0	0	0	0	0	0	0	0	0	3.35951
Pathway	1268888	Signaling by NOTCH1 PEST Domain Mutants in Cancer	Pathway_1268888_Signaling by NOTCH1 PEST Domain Mutants in Cancer	0	0	0	0	0	0	0	0	0	0	0	0	0	0	0	0	0	0	0	0	0	0	0	0	0	0	0	0	0	0	0	0	0	0	0	0	0	0	0	0	0	0	0	0	0	3.35951
Pathway	1268891	Constitutive Signaling by NOTCH1 HD+PEST Domain Mutants	Pathway_1268891_Constitutive Signaling by NOTCH1 HD+PEST Domain Mutants	0	0	0	0	0	0	0	0	0	0	0	0	0	0	0	0	0	0	0	0	0	0	0	0	0	0	0	0	0	0	0	0	0	0	0	0	0	0	0	0	0	0	0	0	0	3.35951
Pathway	1268890	Signaling by NOTCH1 HD+PEST Domain Mutants in Cancer	Pathway_1268890_Signaling by NOTCH1 HD+PEST Domain Mutants in Cancer	0	0	0	0	0	0	0	0	0	0	0	0	0	0	0	0	0	0	0	0	0	0	0	0	0	0	0	0	0	0	0	0	0	0	0	0	0	0	0	0	0	0	0	0	0	3.35951
Pathway	1269650	Generic Transcription Pathway	Pathway_1269650_Generic Transcription Pathway	0	0	0	0	0	0	0	0	0	0	0	0	0	0	0	0	0	0	0	0	0	0	0	0	0	0	0	0	0	0	0	0	0	0	0	0	0	3.48985	0	0	0	0	0	0	0	0
Pathway	1470925	TBC/RABGAPs	Pathway_1470925_TBC/RABGAPs	0	0	0	0	0	0	0	0	0	0	0	0	0	0	0	0	0	0	0	0	0	0	0	0	0	0	0	0	0	0	3.41879	0	0	0	0	3.41879	0	0	0	0	0	0	0	0	0	0
Pathway	1270259	Collagen degradation	Pathway_1270259_Collagen degradation	0	0	3.66481	0	0	0	0	0	0	0	0	0	0	0	0	0	0	0	0	0	0	0	0	0	0	0	3.16919	0	0	0	0	0	0	0	0	0	0	0	0	0	0	0	0	0	0	0
Pathway	P00026	Heterotrimeric G-protein signaling pathway-Gi alpha and Gs alpha mediated pathway	Pathway_P00026_Heterotrimeric G-protein signaling pathway-Gi alpha and Gs alpha mediated pathway	0	0	0	0	5.99877	0	0	0	0	0	0	0	0	0	0	0	0	0	0	0	0	0	0	0	0	0	0	0	0	0	0	0	0	0	0	0	0	0	0	0	0	0	0	0	0	0
Pathway	1268690	Eukaryotic Translation Elongation	Pathway_1268690_Eukaryotic Translation Elongation	0	0	0	0	0	0	0	0	0	5.99781	0	0	0	0	0	0	0	0	0	0	0	0	0	0	0	0	0	0	0	0	0	0	0	0	0	0	0	0	0	0	0	0	0	0	0	0
Pathway	82978	Other types of O-glycan biosynthesis	Pathway_82978_Other types of O-glycan biosynthesis	0	0	0	0	0	0	0	0	0	0	0	0	0	0	0	0	0	0	0	0	0	0	0	0	0	0	5.98813	0	0	0	0	0	0	0	0	0	0	0	0	0	0	0	0	0	0	0
Pathway	1268864	Signaling by FGFR1 in disease	Pathway_1268864_Signaling by FGFR1 in disease	0	0	0	0	0	0	0	0	5.98676	0	0	0	0	0	0	0	0	0	0	0	0	0	0	0	0	0	0	0	0	0	0	0	0	0	0	0	0	0	0	0	0	0	0	0	0	0
Pathway	82928	Pentose phosphate pathway	Pathway_82928_Pentose phosphate pathway	0	0	0	0	0	0	0	0	0	0	0	0	0	0	0	0	0	0	0	0	0	0	0	0	0	0	0	0	0	0	0	0	5.98504	0	0	0	0	0	0	0	0	0	0	0	0	0
Pathway	P05731	GABA-B receptor II signaling	Pathway_P05731_GABA-B receptor II signaling	0	0	0	0	5.96752	0	0	0	0	0	0	0	0	0	0	0	0	0	0	0	0	0	0	0	0	0	0	0	0	0	0	0	0	0	0	0	0	0	0	0	0	0	0	0	0	0
Pathway	M5880	Genes encoding proteins affiliated structurally or functionally to extracellular matrix proteins	Pathway_M5880_Genes encoding proteins affiliated structurally or functionally to extracellular matrix proteins	0	0	0	0	0	0	0	0	0	0	0	0	0	0	0	0	0	0	0	0	0	0	0	0	0	0	0	0	0	0	0	0	0	0	0	0	0	0	0	0	0	5.95243	0	0	0	0
Pathway	1270006	Chylomicron-mediated lipid transport	Pathway_1270006_Chylomicron-mediated lipid transport	0	0	5.94872	0	0	0	0	0	0	0	0	0	0	0	0	0	0	0	0	0	0	0	0	0	0	0	0	0	0	0	0	0	0	0	0	0	0	0	0	0	0	0	0	0	0	0
Pathway	M4891	Regulation of transcriptional activity by PML	Pathway_M4891_Regulation of transcriptional activity by PML	0	0	0	0	0	0	0	0	0	0	0	0	0	0	0	0	0	0	5.93767	0	0	0	0	0	0	0	0	0	0	0	0	0	0	0	0	0	0	0	0	0	0	0	0	0	0	0
Pathway	172847	Protein digestion and absorption	Pathway_172847_Protein digestion and absorption	0	0	0	0	0	0	0	0	0	0	0	0	0	0	0	0	0	0	0	0	0	0	0	0	0	0	5.92587	0	0	0	0	0	0	0	0	0	0	0	0	0	0	0	0	0	0	0
Pathway	1339143	IL-6-type cytokine receptor ligand interactions	Pathway_1339143_IL-6-type cytokine receptor ligand interactions	0	0	0	0	0	0	0	0	0	0	0	0	0	0	0	0	0	0	0	0	0	5.90049	0	0	0	0	0	0	0	0	0	0	0	0	0	0	0	0	0	0	0	0	0	0	0	0
Pathway	1269960	Glycolysis	Pathway_1269960_Glycolysis	0	0	0	0	0	0	0	0	0	0	0	0	0	0	0	0	0	0	0	0	0	0	0	0	0	0	0	0	0	0	0	0	5.89839	0	0	0	0	0	0	0	0	0	0	0	0	0
Pathway	M161	IFN-gamma pathway	Pathway_M161_IFN-gamma pathway	0	0	0	0	0	0	0	0	5.89523	0	0	0	0	0	0	0	0	0	0	0	0	0	0	0	0	0	0	0	0	0	0	0	0	0	0	0	0	0	0	0	0	0	0	0	0	0
Pathway	1269325	Interleukin-6 signaling	Pathway_1269325_Interleukin-6 signaling	0	0	0	0	0	0	0	0	5.88596	0	0	0	0	0	0	0	0	0	0	0	0	0	0	0	0	0	0	0	0	0	0	0	0	0	0	0	0	0	0	0	0	0	0	0	0	0
Pathway	1383075	TP53 Regulates Transcription of DNA Repair Genes	Pathway_1383075_TP53 Regulates Transcription of DNA Repair Genes	0	0	0	0	0	0	0	0	0	0	0	0	0	0	0	0	0	0	0	0	5.8821	0	0	0	0	0	0	0	0	0	0	0	0	0	0	0	0	0	0	0	0	0	0	0	0	0
Pathway	M7561	mTOR signaling pathway	Pathway_M7561_mTOR signaling pathway	0	0	0	0	0	0	0	0	0	0	0	0	0	0	0	0	0	0	0	0	0	0	0	0	0	0	0	0	0	0	0	0	0	0	0	0	0	0	0	0	0	0	0	0	0	0
Pathway	1269445	p75 NTR receptor-mediated signalling	Pathway_1269445_p75 NTR receptor-mediated signalling	0	0	0	0	0	0	5.85997	0	0	0	0	0	0	0	0	0	0	0	0	0	0	0	0	0	0	0	0	0	0	0	0	0	0	0	0	0	0	0	0	0	0	0	0	0	0	0
Pathway	M22056	IFN alpha signaling pathway	Pathway_M22056_IFN alpha signaling pathway	0	5.85716	0	0	0	0	0	0	0	0	0	0	0	0	0	0	0	0	0	0	0	0	0	0	0	0	0	0	0	0	0	0	0	0	0	0	0	0	0	0	0	0	0	0	0	0
Pathway	137912	Hedgehog signaling events mediated by Gli proteins	Pathway_137912_Hedgehog signaling events mediated by Gli proteins	0	0	0	0	0	0	0	0	0	0	0	0	0	0	0	0	0	0	0	0	0	0	0	0	0	0	0	0	0	0	0	0	0	0	0	0	0	0	0	0	0	0	0	0	0	0
Pathway	M105	Regulation of Telomerase	Pathway_M105_Regulation of Telomerase	0	0	0	0	0	0	0	0	0	0	0	0	0	0	0	0	0	0	0	0	0	0	0	0	0	0	0	0	0	0	0	0	0	0	0	0	0	0	0	0	0	0	0	0	0	0
Pathway	1269268	Cytosolic sensors of pathogen-associated DNA	Pathway_1269268_Cytosolic sensors of pathogen-associated DNA	0	0	0	0	0	0	0	0	0	0	0	0	0	0	0	0	0	0	5.83361	0	0	0	0	0	0	0	0	0	0	0	0	0	0	0	0	0	0	0	0	0	0	0	0	0	0	0
Pathway	1269503	RAF-independent MAPK1/3 activation	Pathway_1269503_RAF-independent MAPK1/3 activation	0	0	0	0	0	0	0	0	0	0	0	0	0	0	0	0	0	0	0	0	0	0	5.81425	0	0	0	0	0	0	0	0	0	0	0	0	0	0	0	0	0	0	0	0	0	0	0
Pathway	M91	Signaling events mediated by TCPTP	Pathway_M91_Signaling events mediated by TCPTP	0	0	0	0	0	0	0	0	5.8084	0	0	0	0	0	0	0	0	0	0	0	0	0	0	0	0	0	0	0	0	0	0	0	0	0	0	0	0	0	0	0	0	0	0	0	0	0
Pathway	M14933	Steroid hormone biosynthesis	Pathway_M14933_Steroid hormone biosynthesis	0	0	0	0	0	0	0	0	0	0	0	0	0	0	0	0	0	0	0	0	0	0	0	0	0	0	0	0	0	0	0	0	0	0	0	0	0	0	0	0	0	0	0	0	0	0
Pathway	1383053	Defective LFNG causes SCDO3	Pathway_1383053_Defective LFNG causes SCDO3	0	0	0	0	0	0	0	0	0	0	0	0	0	0	0	0	0	0	0	0	0	0	0	0	0	0	0	0	0	0	0	0	0	0	0	0	0	0	0	0	0	0	0	0	0	5.79338
Pathway	M18155	Insulin signaling pathway	Pathway_M18155_Insulin signaling pathway	0	0	0	0	0	0	0	0	0	0	0	0	0	0	0	0	0	0	0	0	0	0	0	0	0	0	0	0	0	0	0	0	5.77943	0	0	0	0	0	0	0	0	0	0	0	0	0
Pathway	M7946	Notch signaling pathway	Pathway_M7946_Notch signaling pathway	0	0	0	0	0	0	0	0	0	0	0	0	0	0	0	0	0	0	0	0	0	0	0	0	0	0	0	0	0	0	0	0	0	0	0	0	0	0	0	0	0	0	0	0	0	5.76422
Pathway	1269656	RNA Polymerase I, RNA Polymerase III, and Mitochondrial Transcription	Pathway_1269656_RNA Polymerase I, RNA Polymerase III, and Mitochondrial Transcription	0	0	0	0	0	0	0	0	0	0	5.74252	0	0	0	0	0	0	0	0	0	0	0	0	0	0	0	0	0	0	0	0	0	0	0	0	0	0	0	0	0	0	0	0	0	0	0
Pathway	83070	Adherens junction	Pathway_83070_Adherens junction	0	0	0	0	0	0	0	0	0	0	0	0	0	0	0	0	0	0	0	0	0	0	0	0	0	0	0	0	0	0	0	0	0	0	0	0	0	0	0	0	0	0	0	0	0	0
Pathway	82974	Starch and sucrose metabolism	Pathway_82974_Starch and sucrose metabolism	0	0	0	0	0	0	0	0	0	0	0	0	0	0	0	0	0	0	0	0	0	0	0	0	0	0	0	0	0	0	0	0	5.7408	0	0	0	0	0	0	0	0	0	0	0	0	0
Pathway	83062	Notch signaling pathway	Pathway_83062_Notch signaling pathway	0	0	0	0	0	0	0	0	0	0	0	0	0	0	0	0	0	0	0	0	0	0	0	0	0	0	0	0	0	0	0	0	0	0	0	0	0	0	0	0	0	0	0	0	0	5.7363
Pathway	M219	Hedgehog signaling events mediated by Gli proteins	Pathway_M219_Hedgehog signaling events mediated by Gli proteins	0	0	0	0	0	0	0	0	0	0	0	0	0	0	0	0	0	0	0	0	0	0	0	0	0	0	0	0	0	0	0	0	0	0	0	0	0	0	0	0	0	0	0	0	0	0
Pathway	P00010	B cell activation	Pathway_P00010_B cell activation	0	0	0	0	0	0	0	0	0	0	0	0	0	0	0	0	0	0	0	0	0	0	0	0	0	0	0	0	0	0	0	0	0	0	0	0	0	0	0	0	0	0	0	0	0	0
Pathway	82940	Steroid hormone biosynthesis	Pathway_82940_Steroid hormone biosynthesis	0	0	0	0	0	0	0	0	0	0	0	0	0	0	0	0	0	0	0	0	0	0	0	0	0	0	0	0	0	0	0	0	0	0	0	0	0	0	0	0	0	0	0	0	0	0
Pathway	M638	Adherens junction	Pathway_M638_Adherens junction	0	0	0	0	0	0	0	0	0	0	0	0	0	0	0	0	0	0	0	0	0	0	0	0	0	0	0	0	0	0	0	0	0	0	0	0	0	0	0	0	0	0	0	0	0	0
Pathway	M22079	Dicer Pathway	Pathway_M22079_Dicer Pathway	0	0	0	0	0	0	0	0	0	0	0	0	0	0	0	0	0	0	0	0	0	0	0	0	0	0	0	0	0	0	0	0	0	0	0	0	0	5.71771	0	0	0	0	0	0	0	0
Pathway	M4732	Lectin Induced Complement Pathway	Pathway_M4732_Lectin Induced Complement Pathway	0	0	0	0	0	0	0	0	0	0	0	5.70126	0	0	0	0	0	0	0	0	0	0	0	0	0	0	0	0	0	0	0	0	0	0	0	0	0	0	0	0	0	0	0	0	0	0
Pathway	1457796	MET activates RAS signaling	Pathway_1457796_MET activates RAS signaling	5.67624	0	0	0	0	0	0	0	0	0	0	0	0	0	0	0	0	0	0	0	0	0	0	0	0	0	0	0	0	0	0	0	0	0	0	0	0	0	0	0	0	0	0	0	0	0
Pathway	M235	Calcium signaling in the CD4+ TCR pathway	Pathway_M235_Calcium signaling in the CD4+ TCR pathway	0	0	0	0	0	0	0	0	0	0	0	0	0	0	0	0	0	0	0	0	0	0	0	0	5.66172	0	0	0	0	0	0	0	0	0	0	0	0	0	0	0	0	0	0	0	0	0
Pathway	137941	Calcium signaling in the CD4+ TCR pathway	Pathway_137941_Calcium signaling in the CD4+ TCR pathway	0	0	0	0	0	0	0	0	0	0	0	0	0	0	0	0	0	0	0	0	0	0	0	0	5.66172	0	0	0	0	0	0	0	0	0	0	0	0	0	0	0	0	0	0	0	0	0
Pathway	1270258	Activation of Matrix Metalloproteinases	Pathway_1270258_Activation of Matrix Metalloproteinases	0	0	5.65246	0	0	0	0	0	0	0	0	0	0	0	0	0	0	0	0	0	0	0	0	0	0	0	0	0	0	0	0	0	0	0	0	0	0	0	0	0	0	0	0	0	0	0
Pathway	1269320	Interleukin-1 signaling	Pathway_1269320_Interleukin-1 signaling	0	0	0	0	0	0	0	0	5.64712	0	0	0	0	0	0	0	0	0	0	0	0	0	0	0	0	0	0	0	0	0	0	0	0	0	0	0	0	0	0	0	0	0	0	0	0	0
Pathway	P04385	Histamine H1 receptor mediated signaling pathway	Pathway_P04385_Histamine H1 receptor mediated signaling pathway	0	0	0	0	5.62452	0	0	0	0	0	0	0	0	0	0	0	0	0	0	0	0	0	0	0	0	0	0	0	0	0	0	0	0	0	0	0	0	0	0	0	0	0	0	0	0	0
Pathway	1270107	Glucagon-like Peptide-1 (GLP1) regulates insulin secretion	Pathway_1270107_Glucagon-like Peptide-1 (GLP1) regulates insulin secretion	0	0	0	0	5.62452	0	0	0	0	0	0	0	0	0	0	0	0	0	0	0	0	0	0	0	0	0	0	0	0	0	0	0	0	0	0	0	0	0	0	0	0	0	0	0	0	0
Pathway	M13515	Mismatch repair	Pathway_M13515_Mismatch repair	0	0	0	0	0	0	0	0	0	0	0	0	0	0	0	0	0	0	0	0	5.61364	0	0	0	0	0	0	0	0	0	0	0	0	0	0	0	0	0	0	0	0	0	0	0	0	0
Pathway	83045	Mismatch repair	Pathway_83045_Mismatch repair	0	0	0	0	0	0	0	0	0	0	0	0	0	0	0	0	0	0	0	0	5.61364	0	0	0	0	0	0	0	0	0	0	0	0	0	0	0	0	0	0	0	0	0	0	0	0	0
Pathway	1427863	Ovarian tumor domain proteases	Pathway_1427863_Ovarian tumor domain proteases	0	5.60358	0	0	0	0	0	0	0	0	0	0	0	0	0	0	0	0	0	0	0	0	0	0	0	0	0	0	0	0	0	0	0	0	0	0	0	0	0	0	0	0	0	0	0	0
Pathway	SMP00050	Purine Metabolism	Pathway_SMP00050_Purine Metabolism	0	0	0	0	0	0	0	0	0	0	0	0	0	0	0	0	0	0	0	0	0	0	0	5.59738	0	0	0	0	0	0	0	0	0	0	0	0	0	0	0	0	0	0	0	0	0	0
Pathway	1270172	Interconversion of polyamines	Pathway_1270172_Interconversion of polyamines	0	0	0	0	0	0	0	0	0	0	0	0	0	0	0	0	0	0	0	0	0	0	0	0	0	5.59709	0	0	0	0	0	0	0	0	0	0	0	0	0	0	0	0	0	0	0	0
Pathway	142324	dopamine degradation	Pathway_142324_dopamine degradation	0	0	0	0	0	0	0	0	0	0	0	0	0	0	0	0	0	0	0	0	0	0	0	0	0	5.59709	0	0	0	0	0	0	0	0	0	0	0	0	0	0	0	0	0	0	0	0
Pathway	545342	tryptophan degradation via tryptamine	Pathway_545342_tryptophan degradation via tryptamine	0	0	0	0	0	0	0	0	0	0	0	0	0	0	0	0	0	0	0	0	0	0	0	0	0	5.59709	0	0	0	0	0	0	0	0	0	0	0	0	0	0	0	0	0	0	0	0
Pathway	PW:0000498	reverse cholesterol transport	Pathway_PW:0000498_reverse cholesterol transport	0	0	5.58676	0	0	0	0	0	0	0	0	0	0	0	0	0	0	0	0	0	0	0	0	0	0	0	0	0	0	0	0	0	0	0	0	0	0	0	0	0	0	0	0	0	0	0
Pathway	PW:0000330	Bone morphogenetic proteins signaling	Pathway_PW:0000330_Bone morphogenetic proteins signaling	0	0	0	0	0	0	0	0	0	0	0	0	0	0	0	0	0	0	0	0	0	0	0	0	0	0	0	0	0	0	0	0	0	0	0	0	0	0	0	0	0	0	5.57165	0	0	0
Pathway	M1519	Endocytosis	Pathway_M1519_Endocytosis	0	0	0	0	0	0	0	0	0	0	0	0	0	0	0	0	0	0	0	0	0	0	0	0	0	0	0	0	0	0	0	0	0	0	0	5.54741	0	0	0	0	0	0	0	0	0	0
Pathway	PW:0000375	bioactivation via cytochrome P450	Pathway_PW:0000375_bioactivation via cytochrome P450	0	0	0	0	0	0	0	0	0	0	0	0	0	0	0	0	0	0	0	0	0	0	0	0	0	0	0	0	0	0	0	0	0	0	0	0	0	0	0	0	0	0	0	0	0	0
Pathway	1270432	Macroautophagy	Pathway_1270432_Macroautophagy	0	0	0	0	0	0	0	0	0	0	0	0	0	0	0	0	0	0	0	0	0	0	0	0	0	0	0	0	0	0	0	0	0	0	0	0	0	0	0	0	0	0	0	0	0	0
Pathway	1268763	Neuronal System	Pathway_1268763_Neuronal System	0	0	0	0	0	0	0	0	0	0	0	0	0	0	0	0	0	0	0	0	0	0	0	0	0	0	0	0	0	0	0	0	0	0	0	0	0	0	0	0	0	0	0	0	0	0
Pathway	82966	beta-Alanine metabolism	Pathway_82966_beta-Alanine metabolism	0	0	0	0	0	0	0	0	0	0	0	0	0	0	0	0	0	0	0	0	0	0	0	0	0	5.52503	0	0	0	0	0	0	0	0	0	0	0	0	0	0	0	0	0	0	0	0
Pathway	545363	guanosine nucleotides degradation	Pathway_545363_guanosine nucleotides degradation	0	0	0	0	0	0	0	0	0	0	0	0	0	0	0	0	0	0	0	0	0	0	0	5.52456	0	0	0	0	0	0	0	0	0	0	0	0	0	0	0	0	0	0	0	0	0	0
Pathway	142432	purine ribonucleosides degradation to ribose-1-phosphate	Pathway_142432_purine ribonucleosides degradation to ribose-1-phosphate	0	0	0	0	0	0	0	0	0	0	0	0	0	0	0	0	0	0	0	0	0	0	0	5.52456	0	0	0	0	0	0	0	0	0	0	0	0	0	0	0	0	0	0	0	0	0	0
Pathway	547495	adenine and adenosine salvage III	Pathway_547495_adenine and adenosine salvage III	0	0	0	0	0	0	0	0	0	0	0	0	0	0	0	0	0	0	0	0	0	0	0	5.52456	0	0	0	0	0	0	0	0	0	0	0	0	0	0	0	0	0	0	0	0	0	0
Pathway	1339149	Selenoamino acid metabolism	Pathway_1339149_Selenoamino acid metabolism	0	0	0	0	0	0	0	0	0	5.50895	0	0	0	0	0	0	0	0	0	0	0	0	0	0	0	0	0	0	0	0	0	0	0	0	0	0	0	0	0	0	0	0	0	0	0	0
Pathway	169642	Toxoplasmosis	Pathway_169642_Toxoplasmosis	0	0	0	0	0	0	0	0	5.50736	0	0	0	0	0	0	0	0	0	0	0	0	0	0	0	0	0	0	0	0	0	0	0	0	0	0	0	0	0	0	0	0	0	0	0	0	0
Pathway	M7146	Classical Complement Pathway	Pathway_M7146_Classical Complement Pathway	0	0	0	0	0	0	0	0	0	0	0	5.50076	0	0	0	0	0	0	0	0	0	0	0	0	0	0	0	0	0	0	0	0	0	0	0	0	0	0	0	0	0	0	0	0	0	0
Pathway	1270088	Synthesis of Prostaglandins (PG) and Thromboxanes (TX)	Pathway_1270088_Synthesis of Prostaglandins (PG) and Thromboxanes (TX)	0	0	0	0	0	0	0	0	0	0	0	5.50076	0	0	0	0	0	0	0	0	0	0	0	0	0	0	0	0	0	0	0	0	0	0	0	0	0	0	0	0	0	0	0	0	0	0
Pathway	P00049	Parkinson disease	Pathway_P00049_Parkinson disease	0	0	0	0	0	0	0	0	0	0	0	0	0	0	0	0	0	0	0	0	0	0	0	0	0	0	0	0	0	0	0	0	0	0	0	0	0	0	0	0	0	0	0	0	0	0
Pathway	1457808	Protein ubiquitination	Pathway_1457808_Protein ubiquitination	0	0	0	5.4795	0	0	0	0	0	0	0	0	0	0	0	0	0	0	0	0	0	0	0	0	0	0	0	0	0	0	0	0	0	0	0	0	0	0	0	0	0	0	0	0	0	0
Pathway	M8104	Amino sugar and nucleotide sugar metabolism	Pathway_M8104_Amino sugar and nucleotide sugar metabolism	0	0	0	0	0	0	0	0	0	0	0	0	0	0	0	0	0	0	0	0	0	0	0	0	0	0	0	0	0	0	0	0	5.47373	0	0	0	0	0	0	0	0	0	0	0	0	0
Pathway	170720	Carbohydrate digestion and absorption	Pathway_170720_Carbohydrate digestion and absorption	0	0	0	0	0	0	0	0	0	0	0	0	0	0	0	0	0	0	0	0	0	0	0	0	0	0	0	0	0	0	0	0	5.47373	0	0	0	0	0	0	0	0	0	0	0	0	0
Pathway	83081	B cell receptor signaling pathway	Pathway_83081_B cell receptor signaling pathway	0	0	0	0	0	0	0	0	0	0	0	0	0	0	0	0	0	0	0	0	0	0	0	0	0	0	0	0	0	0	0	0	0	0	0	0	0	0	0	0	0	0	0	0	0	0
Pathway	PW:0000662	mismatch repair pathway	Pathway_PW:0000662_mismatch repair pathway	0	0	0	0	0	0	0	0	0	0	0	0	0	0	0	0	0	0	0	0	5.44783	0	0	0	0	0	0	0	0	0	0	0	0	0	0	0	0	0	0	0	0	0	0	0	0	0
Pathway	M9367	Erythrocyte Differentiation Pathway	Pathway_M9367_Erythrocyte Differentiation Pathway	0	0	0	0	0	0	0	0	5.44783	0	0	0	0	0	0	0	0	0	0	0	0	0	0	0	0	0	0	0	0	0	0	0	0	0	0	0	0	0	0	0	0	0	0	0	0	0
Pathway	M5887	Genes encoding structural components of basement membranes	Pathway_M5887_Genes encoding structural components of basement membranes	0	0	0	0	0	0	0	0	0	0	0	0	0	0	0	0	0	0	0	0	0	0	0	0	0	0	0	0	0	5.44643	0	0	0	0	0	0	0	0	0	0	0	0	0	0	0	0
Pathway	1269241	Complement cascade	Pathway_1269241_Complement cascade	0	0	0	0	0	0	0	0	0	0	0	5.43582	0	0	0	0	0	0	0	0	0	0	0	0	0	0	0	0	0	0	0	0	0	0	0	0	0	0	0	0	0	0	0	0	0	0
Pathway	138001	mTOR signaling pathway	Pathway_138001_mTOR signaling pathway	0	0	0	0	0	0	0	0	0	0	0	0	0	0	0	0	0	0	0	0	0	0	0	0	0	0	0	0	0	0	0	0	0	0	5.41942	0	0	0	0	0	0	0	0	0	0	0
Pathway	83094	Type II diabetes mellitus	Pathway_83094_Type II diabetes mellitus	0	0	0	0	0	0	0	0	0	0	0	0	0	0	0	0	0	0	0	0	0	0	0	0	0	0	0	0	0	0	0	0	5.4148	0	0	0	0	0	0	0	0	0	0	0	0	0
Pathway	1208955	protein ubiquitylation	Pathway_1208955_protein ubiquitylation	0	0	0	5.41164	0	0	0	0	0	0	0	0	0	0	0	0	0	0	0	0	0	0	0	0	0	0	0	0	0	0	0	0	0	0	0	0	0	0	0	0	0	0	0	0	0	0
Pathway	1383080	Regulation of TP53 Activity through Phosphorylation	Pathway_1383080_Regulation of TP53 Activity through Phosphorylation	0	0	0	0	0	0	0	0	0	0	0	0	0	0	0	0	0	0	0	0	0	0	0	0	0	0	0	0	0	0	0	0	0	0	0	0	0	0	0	0	0	0	0	0	0	0
Pathway	1269595	WNT ligand biogenesis and trafficking	Pathway_1269595_WNT ligand biogenesis and trafficking	0	0	0	0	0	0	0	0	0	0	0	0	0	0	0	0	0	0	0	5.39699	0	0	0	0	0	0	0	0	0	0	0	0	0	0	0	0	0	0	0	0	0	0	0	0	0	0
Pathway	142413	2-oxobutanoate degradation	Pathway_142413_2-oxobutanoate degradation	0	0	0	0	0	0	0	0	0	0	0	0	0	0	0	0	0	0	0	0	0	0	0	0	0	0	0	0	0	0	0	0	0	0	0	0	0	0	0	0	0	0	0	5.39567	0	0
Pathway	413380	Fatty acid biosynthesis, elongation, mitochondria	Pathway_413380_Fatty acid biosynthesis, elongation, mitochondria	0	0	0	0	0	0	0	0	0	0	0	0	0	0	0	0	0	0	0	0	0	0	0	0	0	0	0	0	0	0	0	0	0	0	0	0	0	0	0	0	0	0	0	5.39567	0	0
Pathway	1268974	Defects in biotin (Btn) metabolism	Pathway_1268974_Defects in biotin (Btn) metabolism	0	0	0	0	0	0	0	0	0	0	0	0	0	0	0	0	0	0	0	0	0	0	0	0	0	0	0	0	0	0	0	0	0	0	0	0	0	0	0	0	0	0	0	5.39567	0	0
Pathway	138004	Alternative NF-kappaB pathway	Pathway_138004_Alternative NF-kappaB pathway	0	0	0	0	0	0	0	0	0	0	0	0	0	0	0	0	0	0	0	0	0	0	0	0	0	0	0	0	0	0	0	0	0	0	0	0	0	0	0	0	0	0	0	0	0	0
Pathway	1268975	Defective HLCS causes multiple carboxylase deficiency	Pathway_1268975_Defective HLCS causes multiple carboxylase deficiency	0	0	0	0	0	0	0	0	0	0	0	0	0	0	0	0	0	0	0	0	0	0	0	0	0	0	0	0	0	0	0	0	0	0	0	0	0	0	0	0	0	0	0	5.39567	0	0
Pathway	M5436	B cell receptor signaling pathway	Pathway_M5436_B cell receptor signaling pathway	0	0	0	0	0	0	0	0	0	0	0	0	0	0	0	0	0	0	0	0	0	0	0	0	0	0	0	0	0	0	0	0	0	0	0	0	0	0	0	0	0	0	0	0	0	0
Pathway	M22003	Eicosanoid Metabolism	Pathway_M22003_Eicosanoid Metabolism	0	0	0	0	5.34446	0	0	0	0	0	0	0	0	0	0	0	0	0	0	0	0	0	0	0	0	0	0	0	0	0	0	0	0	0	0	0	0	0	0	0	0	0	0	0	0	0
Pathway	1269581	G beta:gamma signalling through PI3Kgamma	Pathway_1269581_G beta:gamma signalling through PI3Kgamma	0	0	0	0	5.33111	0	0	0	0	0	0	0	0	0	0	0	0	0	0	0	0	0	0	0	0	0	0	0	0	0	0	0	0	0	0	0	0	0	0	0	0	0	0	0	0	0
Pathway	M3952	Cells and Molecules involved in local acute inflammatory response	Pathway_M3952_Cells and Molecules involved in local acute inflammatory response	0	0	0	0	0	0	0	0	0	0	0	5.32741	0	0	0	0	0	0	0	0	0	0	0	0	0	0	0	0	0	0	0	0	0	0	0	0	0	0	0	0	0	0	0	0	0	0
Pathway	1268694	Chaperonin-mediated protein folding	Pathway_1268694_Chaperonin-mediated protein folding	0	0	0	0	0	0	0	0	0	0	0	0	0	0	0	0	0	0	0	0	0	0	0	0	0	0	0	0	0	0	0	0	0	0	0	0	0	0	0	0	0	0	0	0	0	0
Pathway	545338	spermine and spermidine degradation I	Pathway_545338_spermine and spermidine degradation I	0	0	0	0	0	0	0	0	0	0	0	0	0	0	0	0	0	0	0	0	0	0	0	0	0	5.29629	0	0	0	0	0	0	0	0	0	0	0	0	0	0	0	0	0	0	0	0
Pathway	1268736	O-linked glycosylation of mucins	Pathway_1268736_O-linked glycosylation of mucins	0	0	0	0	0	0	0	0	0	0	0	0	0	0	0	0	0	0	0	0	0	0	0	0	0	0	0	0	0	0	0	0	0	0	0	0	0	0	0	0	0	0	0	0	5.29585	0
Pathway	M65	Validated transcriptional targets of AP1 family members Fra1 and Fra2	Pathway_M65_Validated transcriptional targets of AP1 family members Fra1 and Fra2	0	0	0	0	0	0	0	0	0	0	0	0	0	0	0	0	0	0	0	0	0	0	0	0	5.28875	0	0	0	0	0	0	0	0	0	0	0	0	0	0	0	0	0	0	0	0	0
Pathway	673221	Chemical carcinogenesis	Pathway_673221_Chemical carcinogenesis	0	0	0	0	0	0	0	0	0	0	0	0	0	0	0	0	0	0	0	0	0	0	0	0	0	0	0	0	0	0	0	0	0	0	0	0	0	0	0	0	0	0	0	0	0	0
Pathway	1470921	Aryl hydrocarbon receptor signalling	Pathway_1470921_Aryl hydrocarbon receptor signalling	0	0	0	0	0	0	0	0	0	0	0	0	0	0	0	0	0	0	0	0	0	0	0	0	0	0	0	0	0	0	0	0	0	0	0	0	0	0	0	0	0	0	0	0	0	0
Pathway	1270096	Synthesis of epoxy (EET) and dihydroxyeicosatrienoic acids (DHET)	Pathway_1270096_Synthesis of epoxy (EET) and dihydroxyeicosatrienoic acids (DHET)	0	0	0	0	0	0	0	0	0	0	0	0	0	0	0	0	0	0	0	0	0	0	0	0	0	0	0	0	0	0	0	0	0	0	0	0	0	0	0	0	0	0	0	0	0	0
Pathway	1270254	Non-integrin membrane-ECM interactions	Pathway_1270254_Non-integrin membrane-ECM interactions	0	0	0	0	0	0	0	0	0	0	0	0	0	0	0	0	0	0	0	0	0	0	0	0	0	0	0	0	0	5.26101	0	0	0	0	0	0	0	0	0	0	0	0	0	0	0	0
Pathway	M121	mTOR signaling pathway	Pathway_M121_mTOR signaling pathway	0	0	0	0	0	0	0	0	0	0	0	0	0	0	0	0	0	0	0	0	0	0	0	0	0	0	0	0	0	0	0	0	0	0	5.25716	0	0	0	0	0	0	0	0	0	0	0
Pathway	1457783	Signaling by high-kinase activity BRAF mutants	Pathway_1457783_Signaling by high-kinase activity BRAF mutants	0	0	0	0	0	0	0	0	0	0	0	0	0	0	0	0	0	0	0	0	0	0	5.24968	0	0	0	0	0	0	0	0	0	0	0	0	0	0	0	0	0	0	0	0	0	0	0
Pathway	1269168	IkBA variant leads to EDA-ID	Pathway_1269168_IkBA variant leads to EDA-ID	0	0	0	0	0	0	0	0	0	0	0	0	0	0	0	0	0	0	0	0	0	0	0	0	0	0	0	0	0	0	0	0	0	0	0	0	0	0	0	0	0	0	0	0	0	0
Pathway	1268693	Protein folding	Pathway_1268693_Protein folding	0	0	0	0	0	0	0	0	0	0	0	0	0	0	0	0	0	0	0	0	0	0	0	0	0	0	0	0	0	0	0	0	0	0	0	0	0	0	0	0	0	0	0	0	0	0
Pathway	782393	CMP phosphorylation	Pathway_782393_CMP phosphorylation	0	0	0	0	0	0	0	0	0	0	0	0	0	0	0	0	0	0	0	0	0	0	0	0	0	0	0	0	0	0	0	0	0	0	0	0	0	0	0	0	0	0	0	0	0	0
Pathway	P02769	Purine metabolism	Pathway_P02769_Purine metabolism	0	0	0	0	0	0	0	0	0	0	0	0	0	0	0	0	0	0	0	0	0	0	0	5.22378	0	0	0	0	0	0	0	0	0	0	0	0	0	0	0	0	0	0	0	0	0	0
Pathway	P02788	Xanthine and guanine salvage pathway	Pathway_P02788_Xanthine and guanine salvage pathway	0	0	0	0	0	0	0	0	0	0	0	0	0	0	0	0	0	0	0	0	0	0	0	5.22378	0	0	0	0	0	0	0	0	0	0	0	0	0	0	0	0	0	0	0	0	0	0
Pathway	377263	GABAergic synapse	Pathway_377263_GABAergic synapse	0	0	0	0	5.21919	0	0	0	0	0	0	0	0	0	0	0	0	0	0	0	0	0	0	0	0	0	0	0	0	0	0	0	0	0	0	0	0	0	0	0	0	0	0	0	0	0
Pathway	PW:0000482	lipoprotein metabolic	Pathway_PW:0000482_lipoprotein metabolic	0	0	5.21216	0	0	0	0	0	0	0	0	0	0	0	0	0	0	0	0	0	0	0	0	0	0	0	0	0	0	0	0	0	0	0	0	0	0	0	0	0	0	0	0	0	0	0
Pathway	M14971	Induction of apoptosis through DR3 and DR4/5 Death Receptors	Pathway_M14971_Induction of apoptosis through DR3 and DR4/5 Death Receptors	0	0	0	0	0	0	0	0	0	0	0	0	0	0	0	0	0	0	5.21147	0	0	0	0	0	0	0	0	0	0	0	0	0	0	0	0	0	0	0	0	0	0	0	0	0	0	0
Pathway	1269221	TRIF-mediated TLR3/TLR4 signaling	Pathway_1269221_TRIF-mediated TLR3/TLR4 signaling	0	0	0	0	0	0	0	0	0	0	0	0	0	0	0	0	0	0	5.20472	0	0	0	0	0	0	0	0	0	0	0	0	0	0	0	0	0	0	0	0	0	0	0	0	0	0	0
Pathway	1269219	Toll Like Receptor 3 (TLR3) Cascade	Pathway_1269219_Toll Like Receptor 3 (TLR3) Cascade	0	0	0	0	0	0	0	0	0	0	0	0	0	0	0	0	0	0	5.20472	0	0	0	0	0	0	0	0	0	0	0	0	0	0	0	0	0	0	0	0	0	0	0	0	0	0	0
Pathway	1269220	MyD88-independent TLR3/TLR4 cascade	Pathway_1269220_MyD88-independent TLR3/TLR4 cascade	0	0	0	0	0	0	0	0	0	0	0	0	0	0	0	0	0	0	5.20472	0	0	0	0	0	0	0	0	0	0	0	0	0	0	0	0	0	0	0	0	0	0	0	0	0	0	0
Pathway	1268867	Signaling by cytosolic FGFR1 fusion mutants	Pathway_1268867_Signaling by cytosolic FGFR1 fusion mutants	0	0	0	0	0	0	0	0	5.19595	0	0	0	0	0	0	0	0	0	0	0	0	0	0	0	0	0	0	0	0	0	0	0	0	0	0	0	0	0	0	0	0	0	0	0	0	0
Pathway	1269820	Mitotic Prometaphase	Pathway_1269820_Mitotic Prometaphase	0	0	0	0	0	0	0	0	0	0	0	0	0	0	0	0	0	0	0	0	0	0	0	0	0	0	0	0	0	0	0	0	0	0	0	0	0	0	0	0	0	0	0	0	0	0
Pathway	1269601	Disassembly of the destruction complex and recruitment of AXIN to the membrane	Pathway_1269601_Disassembly of the destruction complex and recruitment of AXIN to the membrane	0	0	0	0	0	0	0	0	0	0	0	0	0	0	0	0	0	0	0	5.1692	0	0	0	0	0	0	0	0	0	0	0	0	0	0	0	0	0	0	0	0	0	0	0	0	0	0
Pathway	M9503	FAS signaling pathway ( CD95 )	Pathway_M9503_FAS signaling pathway ( CD95 )	0	0	0	0	0	0	0	0	0	0	0	0	0	0	0	0	0	0	5.16605	0	0	0	0	0	0	0	0	0	0	0	0	0	0	0	0	0	0	0	0	0	0	0	0	0	0	0
Pathway	1319989	Longevity regulating pathway	Pathway_1319989_Longevity regulating pathway	0	0	0	0	0	0	0	0	0	0	0	0	0	0	0	0	0	0	0	0	0	0	0	0	0	0	0	0	0	0	0	0	0	0	0	0	0	0	0	0	0	0	0	0	0	0
Pathway	1269721	Small interfering RNA (siRNA) biogenesis	Pathway_1269721_Small interfering RNA (siRNA) biogenesis	0	0	0	0	0	0	0	0	0	0	0	0	0	0	0	0	0	0	0	0	0	0	0	0	0	0	0	0	0	0	0	0	0	0	0	0	0	5.16177	0	0	0	0	0	0	0	0
Pathway	1270095	Synthesis of (16-20)-hydroxyeicosatetraenoic acids (HETE)	Pathway_1270095_Synthesis of (16-20)-hydroxyeicosatetraenoic acids (HETE)	0	0	0	0	0	0	0	0	0	0	0	0	0	0	0	0	0	0	0	0	0	0	0	0	0	0	0	0	0	0	0	0	0	0	0	0	0	0	0	0	0	0	0	0	0	0
Pathway	PW:0000186	streptomycin biosynthetic	Pathway_PW:0000186_streptomycin biosynthetic	0	0	0	0	0	0	0	0	0	0	0	0	0	0	0	0	0	0	0	0	0	0	0	0	0	0	0	0	0	0	0	0	5.16177	0	0	0	0	0	0	0	0	0	0	0	0	0
Pathway	PW:0000152	aminosugars metabolic	Pathway_PW:0000152_aminosugars metabolic	0	0	0	0	0	0	0	0	0	0	0	0	0	0	0	0	0	0	0	0	0	0	0	0	0	0	0	0	0	0	0	0	5.16177	0	0	0	0	0	0	0	0	0	0	0	0	0
Pathway	782379	pyrimidine deoxyribonucleotide phosphorylation	Pathway_782379_pyrimidine deoxyribonucleotide phosphorylation	0	0	0	0	0	0	0	0	0	0	0	0	0	0	0	0	0	0	0	0	0	0	0	0	0	0	0	0	0	0	0	0	0	0	0	0	0	0	0	0	0	0	0	0	0	0
Pathway	142418	triacylglycerol degradation	Pathway_142418_triacylglycerol degradation	0	0	0	0	0	0	0	0	0	0	0	0	0	0	0	0	0	0	0	0	0	0	0	0	0	0	0	0	0	0	0	0	0	0	0	0	0	0	0	0	0	0	0	0	0	0
Pathway	1269341	Platelet homeostasis	Pathway_1269341_Platelet homeostasis	0	0	0	0	5.13457	0	0	0	0	0	0	0	0	0	0	0	0	0	0	0	0	0	0	0	0	0	0	0	0	0	0	0	0	0	0	0	0	0	0	0	0	0	0	0	0	0
Pathway	1269166	IKBKG deficiency causes anhidrotic ectodermal dysplasia with immunodeficiency (EDA-ID) (via TLR)	Pathway_1269166_IKBKG deficiency causes anhidrotic ectodermal dysplasia with immunodeficiency (EDA-ID) (via TLR)	0	0	0	0	0	0	0	0	0	0	0	0	0	0	0	0	0	0	0	0	0	0	0	0	0	0	0	0	0	0	0	0	0	0	0	0	0	0	0	0	0	0	0	0	0	0
Pathway	PW:0000324	altered Notch signaling	Pathway_PW:0000324_altered Notch signaling	0	0	0	0	0	0	0	0	0	0	0	0	0	0	0	0	0	0	0	0	0	0	0	0	0	0	0	0	0	0	0	0	0	0	0	0	0	0	0	0	0	0	0	0	0	5.12484
Pathway	P00020	FAS signaling pathway	Pathway_P00020_FAS signaling pathway	0	0	0	0	0	0	0	0	0	0	0	0	0	0	0	0	0	0	5.12219	0	0	0	0	0	0	0	0	0	0	0	0	0	0	0	0	0	0	0	0	0	0	0	0	0	0	0
Pathway	M17406	Cytokine Network	Pathway_M17406_Cytokine Network	0	0	0	0	0	0	0	0	5.12191	0	0	0	0	0	0	0	0	0	0	0	0	0	0	0	0	0	0	0	0	0	0	0	0	0	0	0	0	0	0	0	0	0	0	0	0	0
Pathway	1457784	Signaling by moderate kinase activity BRAF mutants	Pathway_1457784_Signaling by moderate kinase activity BRAF mutants	0	0	0	0	0	0	0	0	0	0	0	0	0	0	0	0	0	0	0	0	0	0	5.10574	0	0	0	0	0	0	0	0	0	0	0	0	0	0	0	0	0	0	0	0	0	0	0
Pathway	1457785	Paradoxical activation of RAF signaling by kinase inactive BRAF	Pathway_1457785_Paradoxical activation of RAF signaling by kinase inactive BRAF	0	0	0	0	0	0	0	0	0	0	0	0	0	0	0	0	0	0	0	0	0	0	5.10574	0	0	0	0	0	0	0	0	0	0	0	0	0	0	0	0	0	0	0	0	0	0	0
Pathway	1268863	Signaling by FGFR in disease	Pathway_1268863_Signaling by FGFR in disease	0	0	0	0	0	0	0	0	5.0952	0	0	0	0	0	0	0	0	0	0	0	0	0	0	0	0	0	0	0	0	0	0	0	0	0	0	0	0	0	0	0	0	0	0	0	0	0
Pathway	1270154	Nicotinate metabolism	Pathway_1270154_Nicotinate metabolism	0	0	0	0	0	0	0	0	0	0	0	0	0	0	0	0	5.08243	0	0	0	0	0	0	0	0	0	0	0	0	0	0	0	0	0	0	0	0	0	0	0	0	0	0	0	0	0
Pathway	1222950	Regulation of lipolysis in adipocytes	Pathway_1222950_Regulation of lipolysis in adipocytes	0	0	0	0	5.07508	0	0	0	0	0	0	0	0	0	0	0	0	0	0	0	0	0	0	0	0	0	0	0	0	0	0	0	0	0	0	0	0	0	0	0	0	0	0	0	0	0
Pathway	782395	purine deoxyribonucleosides salvage	Pathway_782395_purine deoxyribonucleosides salvage	0	0	0	0	0	0	0	0	0	0	0	0	0	0	0	0	0	0	0	0	0	0	0	0	0	0	0	0	0	0	0	0	0	0	0	0	0	0	0	0	0	0	0	0	0	0
Pathway	P02740	De novo pyrimidine ribonucleotides biosythesis	Pathway_P02740_De novo pyrimidine ribonucleotides biosythesis	0	0	0	0	0	0	0	0	0	0	0	0	0	0	0	0	0	0	0	0	0	0	0	0	0	0	0	0	0	0	0	0	0	0	0	0	0	0	0	0	0	0	0	0	0	0
Pathway	782388	UTP and CTP de novo biosynthesis	Pathway_782388_UTP and CTP de novo biosynthesis	0	0	0	0	0	0	0	0	0	0	0	0	0	0	0	0	0	0	0	0	0	0	0	0	0	0	0	0	0	0	0	0	0	0	0	0	0	0	0	0	0	0	0	0	0	0
Pathway	PW:0000111	gamma-hexachlorocyclohexane degradation	Pathway_PW:0000111_gamma-hexachlorocyclohexane degradation	0	0	0	0	0	0	0	0	0	0	0	0	0	0	0	0	0	0	0	0	0	0	0	0	0	0	0	0	0	0	0	0	0	0	0	0	0	0	0	0	0	0	0	0	0	0
Pathway	M13720	Lysine degradation	Pathway_M13720_Lysine degradation	0	0	0	0	0	0	0	0	0	0	0	0	0	0	0	0	0	0	0	0	0	0	0	0	0	0	5.0588	0	0	0	0	0	0	0	0	0	0	0	0	0	0	0	0	0	0	0
Pathway	1268906	Signaling by WNT in cancer	Pathway_1268906_Signaling by WNT in cancer	0	0	0	0	0	0	0	0	0	0	0	0	0	0	0	0	0	0	0	5.04971	0	0	0	0	0	0	0	0	0	0	0	0	0	0	0	0	0	0	0	0	0	0	0	0	0	0
Pathway	P04379	Beta3 adrenergic receptor signaling pathway	Pathway_P04379_Beta3 adrenergic receptor signaling pathway	0	0	0	0	5.04081	0	0	0	0	0	0	0	0	0	0	0	0	0	0	0	0	0	0	0	0	0	0	0	0	0	0	0	0	0	0	0	0	0	0	0	0	0	0	0	0	0
Pathway	P04391	Oxytocin receptor mediated signaling pathway	Pathway_P04391_Oxytocin receptor mediated signaling pathway	0	0	0	0	5.03542	0	0	0	0	0	0	0	0	0	0	0	0	0	0	0	0	0	0	0	0	0	0	0	0	0	0	0	0	0	0	0	0	0	0	0	0	0	0	0	0	0
Pathway	M60	Calcineurin-regulated NFAT-dependent transcription in lymphocytes	Pathway_M60_Calcineurin-regulated NFAT-dependent transcription in lymphocytes	0	0	0	0	0	0	0	0	0	0	0	0	0	0	0	0	0	0	0	0	0	0	0	0	5.02907	0	0	0	0	0	0	0	0	0	0	0	0	0	0	0	0	0	0	0	0	0
Pathway	1309221	Histidine, lysine, phenylalanine, tyrosine, proline and tryptophan catabolism	Pathway_1309221_Histidine, lysine, phenylalanine, tyrosine, proline and tryptophan catabolism	0	0	0	0	0	0	0	0	0	0	0	0	0	0	0	0	0	0	0	0	0	0	0	0	0	5.02907	0	0	0	0	0	0	0	0	0	0	0	0	0	0	0	0	0	0	0	0
Pathway	1269350	Platelet activation, signaling and aggregation	Pathway_1269350_Platelet activation, signaling and aggregation	0	0	0	0	0	0	0	0	0	0	0	0	0	0	0	0	0	0	0	0	0	5.02157	0	0	0	0	0	0	0	0	0	0	0	0	0	0	0	0	0	0	0	0	0	0	0	0
Pathway	782392	pyrimidine deoxyribonucleosides salvage	Pathway_782392_pyrimidine deoxyribonucleosides salvage	0	0	0	0	0	0	0	0	0	0	0	0	0	0	0	0	0	0	0	0	0	0	0	5.00219	0	0	0	0	0	0	0	0	0	0	0	0	0	0	0	0	0	0	0	0	0	0
Pathway	1270144	Metabolism of vitamins and cofactors	Pathway_1270144_Metabolism of vitamins and cofactors	0	0	4.99624	0	0	0	0	0	0	0	0	0	0	0	0	0	0	0	0	0	0	0	0	0	0	0	0	0	0	0	0	0	0	0	0	0	0	0	0	0	0	0	0	0	0	0
Pathway	1270034	Beta-oxidation of very long chain fatty acids	Pathway_1270034_Beta-oxidation of very long chain fatty acids	0	0	0	0	0	0	0	0	0	0	0	0	0	0	0	0	0	0	0	0	0	0	0	0	0	0	0	4.9779	0	0	0	0	0	0	0	0	0	0	0	0	0	0	0	0	0	0
Pathway	M18053	Reversal of Insulin Resistance by Leptin	Pathway_M18053_Reversal of Insulin Resistance by Leptin	0	0	0	0	0	0	0	0	0	0	0	0	0	0	0	0	0	0	0	0	0	0	0	0	0	0	0	0	0	0	0	0	0	0	0	0	0	0	0	0	0	0	0	0	0	0
Pathway	1270054	Glycerophospholipid biosynthesis	Pathway_1270054_Glycerophospholipid biosynthesis	0	0	0	0	0	0	0	0	0	0	0	0	0	0	0	0	0	0	0	0	0	0	0	0	0	0	0	0	0	0	0	0	0	0	0	0	0	0	0	0	0	0	0	0	0	0
Pathway	1269561	Prostanoid ligand receptors	Pathway_1269561_Prostanoid ligand receptors	0	0	0	0	4.95876	0	0	0	0	0	0	0	0	0	0	0	0	0	0	0	0	0	0	0	0	0	0	0	0	0	0	0	0	0	0	0	0	0	0	0	0	0	0	0	0	0
Pathway	MAP00240_Pyrimidine_metabolism	MAP00240 Pyrimidine metabolism	Pathway_MAP00240_Pyrimidine_metabolism_MAP00240 Pyrimidine metabolism	0	0	0	0	0	0	0	0	0	0	0	0	0	0	0	0	0	0	0	0	0	0	0	4.94592	0	0	0	0	0	0	0	0	0	0	0	0	0	0	0	0	0	0	0	0	0	0
Pathway	137993	Calcineurin-regulated NFAT-dependent transcription in lymphocytes	Pathway_137993_Calcineurin-regulated NFAT-dependent transcription in lymphocytes	0	0	0	0	0	0	0	0	0	0	0	0	0	0	0	0	0	0	0	0	0	0	0	0	4.94381	0	0	0	0	0	0	0	0	0	0	0	0	0	0	0	0	0	0	0	0	0
Pathway	P02739	De novo pyrimidine deoxyribonucleotide biosynthesis	Pathway_P02739_De novo pyrimidine deoxyribonucleotide biosynthesis	0	0	0	0	0	0	0	0	0	0	0	0	0	0	0	0	0	0	0	0	0	0	0	0	0	0	0	0	0	0	0	0	0	0	0	0	0	0	0	0	0	0	0	0	0	0
Pathway	142283	superpathway of pyrimidine ribonucleotides de novo biosynthesis	Pathway_142283_superpathway of pyrimidine ribonucleotides de novo biosynthesis	0	0	0	0	0	0	0	0	0	0	0	0	0	0	0	0	0	0	0	0	0	0	0	0	0	0	0	0	0	0	0	0	0	0	0	0	0	0	0	0	0	0	0	0	0	0
Pathway	1269949	Transferrin endocytosis and recycling	Pathway_1269949_Transferrin endocytosis and recycling	0	0	0	0	0	0	0	0	0	0	0	0	0	4.93003	0	0	0	0	0	0	0	0	0	0	0	0	0	0	0	0	0	0	0	0	0	0	0	0	0	0	0	0	0	0	0	0
Pathway	102279	Endocytosis	Pathway_102279_Endocytosis	0	0	0	0	0	0	0	0	0	0	0	0	0	0	0	0	0	0	0	0	0	0	0	0	0	0	0	0	0	0	0	0	0	0	0	4.92269	0	0	0	0	0	0	0	0	0	0
Pathway	1269018	Defective CHST14 causes EDS, musculocontractural type	Pathway_1269018_Defective CHST14 causes EDS, musculocontractural type	0	0	0	0	0	0	0	0	0	0	0	0	0	0	0	0	0	0	0	0	0	0	0	0	0	0	0	0	0	4.91901	0	0	0	0	0	0	0	0	0	0	0	0	0	0	0	0
Pathway	1269016	Defective CHSY1 causes TPBS	Pathway_1269016_Defective CHSY1 causes TPBS	0	0	0	0	0	0	0	0	0	0	0	0	0	0	0	0	0	0	0	0	0	0	0	0	0	0	0	0	0	4.91901	0	0	0	0	0	0	0	0	0	0	0	0	0	0	0	0
Pathway	1269017	Defective CHST3 causes SEDCJD	Pathway_1269017_Defective CHST3 causes SEDCJD	0	0	0	0	0	0	0	0	0	0	0	0	0	0	0	0	0	0	0	0	0	0	0	0	0	0	0	0	0	4.91901	0	0	0	0	0	0	0	0	0	0	0	0	0	0	0	0
Pathway	546258	Cocaine addiction	Pathway_546258_Cocaine addiction	0	0	0	0	0	0	0	0	0	0	0	0	0	0	0	0	0	0	0	0	0	0	0	0	0	4.9166	0	0	0	0	0	0	0	0	0	0	0	0	0	0	0	0	0	0	0	0
Pathway	M46	ATR signaling pathway	Pathway_M46_ATR signaling pathway	0	0	0	0	0	0	0	0	0	0	0	0	0	0	0	0	0	0	0	0	4.90597	0	0	0	0	0	0	0	0	0	0	0	0	0	0	0	0	0	0	0	0	0	0	0	0	0
Pathway	138018	Downstream signaling in naive CD8+ T cells	Pathway_138018_Downstream signaling in naive CD8+ T cells	0	0	0	0	0	0	0	0	0	0	0	0	0	0	0	0	0	0	0	0	0	0	0	0	4.88997	0	0	0	0	0	0	0	0	0	0	0	0	0	0	0	0	0	0	0	0	0
Pathway	83033	Drug metabolism - other enzymes	Pathway_83033_Drug metabolism - other enzymes	0	0	0	0	0	0	0	0	0	0	0	0	0	0	0	0	0	0	0	0	0	0	0	4.88719	0	0	0	0	0	0	0	0	0	0	0	0	0	0	0	0	0	0	0	0	0	0
Pathway	P00046	Oxidative stress response	Pathway_P00046_Oxidative stress response	0	0	0	0	0	0	0	0	0	0	0	0	0	0	0	0	0	0	0	0	0	0	4.88719	0	0	0	0	0	0	0	0	0	0	0	0	0	0	0	0	0	0	0	0	0	0	0
Pathway	1383043	COPI-independent Golgi-to-ER retrograde traffic	Pathway_1383043_COPI-independent Golgi-to-ER retrograde traffic	0	0	0	0	0	0	0	0	0	0	0	0	0	0	4.88615	0	0	0	0	0	0	0	0	0	0	0	0	0	0	0	0	0	0	0	0	0	0	0	0	0	0	0	0	0	0	0
Pathway	907941	guanosine nucleotides de novo biosynthesis	Pathway_907941_guanosine nucleotides de novo biosynthesis	0	0	0	0	0	0	0	0	0	0	0	0	0	0	0	0	0	0	0	0	0	0	0	0	0	0	0	0	0	0	0	0	0	0	0	0	0	0	0	0	0	0	0	0	0	0
Pathway	P02775	Salvage pyrimidine ribonucleotides	Pathway_P02775_Salvage pyrimidine ribonucleotides	0	0	0	0	0	0	0	0	0	0	0	0	0	0	0	0	0	0	0	0	0	0	0	0	0	0	0	0	0	0	0	0	0	0	0	0	0	0	0	0	0	0	0	0	0	0
Pathway	137989	FGF signaling pathway	Pathway_137989_FGF signaling pathway	0	0	0	0	0	0	0	0	0	0	0	0	0	0	0	0	0	0	0	0	0	0	4.85881	0	0	0	0	0	0	0	0	0	0	0	0	0	0	0	0	0	0	0	0	0	0	0
Pathway	1270369	Translesion synthesis by Y family DNA polymerases bypasses lesions on DNA template	Pathway_1270369_Translesion synthesis by Y family DNA polymerases bypasses lesions on DNA template	0	0	0	0	0	0	0	0	0	0	0	0	0	0	0	0	0	0	0	0	4.83973	0	0	0	0	0	0	0	0	0	0	0	0	0	0	0	0	0	0	0	0	0	0	0	0	0
Pathway	P05912	Dopamine receptor mediated signaling pathway	Pathway_P05912_Dopamine receptor mediated signaling pathway	0	0	0	0	0	0	0	0	0	0	0	0	0	0	0	0	0	0	0	0	0	0	0	0	0	4.8383	0	0	0	0	0	0	0	0	0	0	0	0	0	0	0	0	0	0	0	0
Pathway	M16966	Stathmin and breast cancer resistance to antimicrotubule agents	Pathway_M16966_Stathmin and breast cancer resistance to antimicrotubule agents	0	0	0	0	0	0	0	0	0	0	0	0	0	0	0	0	0	0	0	0	0	0	0	0	0	0	0	0	0	0	0	0	0	0	0	0	0	0	0	0	0	0	0	0	0	0
Pathway	1269542	Signaling by NOTCH4	Pathway_1269542_Signaling by NOTCH4	0	0	0	0	0	0	0	0	0	0	0	0	0	0	0	0	0	0	0	0	0	0	0	0	0	0	0	0	0	0	0	0	0	0	0	0	0	0	0	0	0	0	0	0	0	4.83198
Pathway	1270153	Biotin transport and metabolism	Pathway_1270153_Biotin transport and metabolism	0	0	0	0	0	0	0	0	0	0	0	0	0	0	0	0	0	0	0	0	0	0	0	0	0	0	0	0	0	0	0	0	0	0	0	0	0	0	0	0	0	0	0	4.83198	0	0
Pathway	1269541	Signaling by NOTCH3	Pathway_1269541_Signaling by NOTCH3	0	0	0	0	0	0	0	0	0	0	0	0	0	0	0	0	0	0	0	0	0	0	0	0	0	0	0	0	0	0	0	0	0	0	0	0	0	0	0	0	0	0	0	0	0	4.83198
Pathway	1404799	Endocrine resistance	Pathway_1404799_Endocrine resistance	0	0	0	0	0	0	0	0	0	0	0	0	0	0	0	0	0	0	0	0	0	0	0	0	0	0	0	0	0	0	0	0	0	0	0	0	0	0	0	0	0	0	0	0	0	4.82429
Pathway	545276	chondroitin sulfate biosynthesis (late stages)	Pathway_545276_chondroitin sulfate biosynthesis (late stages)	0	0	0	0	0	0	0	0	0	0	0	0	0	0	0	0	0	0	0	0	0	0	0	0	0	0	0	0	0	4.79426	0	0	0	0	0	0	0	0	0	0	0	0	0	0	0	0
Pathway	1268766	Transmission across Chemical Synapses	Pathway_1268766_Transmission across Chemical Synapses	0	0	0	0	4.79411	0	0	0	0	0	0	0	0	0	0	0	0	0	0	0	0	0	0	0	0	0	0	0	0	0	0	0	0	0	0	0	0	0	0	0	0	0	0	0	0	0
Pathway	M13950	Asthma	Pathway_M13950_Asthma	0	0	0	0	0	0	0	0	0	0	0	0	0	0	4.7939	0	0	0	0	0	0	0	0	0	0	0	0	0	0	0	0	0	0	0	0	0	0	0	0	0	0	0	0	0	0	0
Pathway	218111	Pertussis	Pathway_218111_Pertussis	0	0	0	0	0	0	0	0	4.76993	0	0	0	0	0	0	0	0	0	0	0	0	0	0	0	0	0	0	0	0	0	0	0	0	0	0	0	0	0	0	0	0	0	0	0	0	0
Pathway	1270003	Digestion of dietary lipid	Pathway_1270003_Digestion of dietary lipid	0	0	0	0	0	0	0	0	0	0	0	0	0	0	0	0	0	0	0	0	0	0	0	0	0	0	0	0	0	0	0	0	0	0	0	0	0	0	0	0	0	0	0	0	0	0
Pathway	1470927	E3 ubiquitin ligases ubiquitinate target proteins	Pathway_1470927_E3 ubiquitin ligases ubiquitinate target proteins	0	0	0	4.7539	0	0	0	0	0	0	0	0	0	0	0	0	0	0	0	0	0	0	0	0	0	0	0	0	0	0	0	0	0	0	0	0	0	0	0	0	0	0	0	0	0	0
Pathway	413381	beta-Oxidation	Pathway_413381_beta-Oxidation	0	0	0	0	0	0	0	0	0	0	0	0	0	0	0	0	0	0	0	0	0	0	0	0	0	0	0	0	0	0	0	0	0	0	0	0	0	0	0	0	0	0	0	4.75291	0	0
Pathway	142383	tryptophan degradation to 2-amino-3-carboxymuconate semialdehyde	Pathway_142383_tryptophan degradation to 2-amino-3-carboxymuconate semialdehyde	0	0	0	0	0	0	0	0	0	0	0	0	0	0	0	0	0	0	0	0	0	0	0	0	0	4.75291	0	0	0	0	0	0	0	0	0	0	0	0	0	0	0	0	0	0	0	0
Pathway	M17726	Drug metabolism - other enzymes	Pathway_M17726_Drug metabolism - other enzymes	0	0	0	0	0	0	0	0	0	0	0	0	0	0	0	0	0	0	0	0	0	0	0	4.75118	0	0	0	0	0	0	0	0	0	0	0	0	0	0	0	0	0	0	0	0	0	0
Pathway	1457782	Signaling by RAS mutants	Pathway_1457782_Signaling by RAS mutants	0	0	0	0	0	0	0	0	0	0	0	0	0	0	0	0	0	0	0	0	0	0	4.75118	0	0	0	0	0	0	0	0	0	0	0	0	0	0	0	0	0	0	0	0	0	0	0
Pathway	83120	Asthma	Pathway_83120_Asthma	0	0	0	0	0	0	0	0	0	0	0	0	0	0	4.75017	0	0	0	0	0	0	0	0	0	0	0	0	0	0	0	0	0	0	0	0	0	0	0	0	0	0	0	0	0	0	0
Pathway	83071	Tight junction	Pathway_83071_Tight junction	0	0	0	0	0	0	4.7301	0	0	0	0	0	0	0	0	0	0	0	0	0	0	0	0	0	0	0	0	0	0	0	0	0	0	0	0	0	0	0	0	0	0	0	0	0	0	0
Pathway	M13088	PPAR signaling pathway	Pathway_M13088_PPAR signaling pathway	0	0	0	0	0	0	0	0	0	0	0	0	0	0	0	0	0	0	0	0	0	0	0	0	0	0	0	0	4.72721	0	0	0	0	0	0	0	0	0	0	0	0	0	0	0	0	0
Pathway	1269182	PD-1 signaling	Pathway_1269182_PD-1 signaling	0	0	0	0	0	0	0	4.69745	0	0	0	0	0	0	0	0	0	0	0	0	0	0	0	0	0	0	0	0	0	0	0	0	0	0	0	0	0	0	0	0	0	0	0	0	0	0
Pathway	M7272	Parkinson's disease	Pathway_M7272_Parkinson's disease	0	0	0	0	0	0	0	0	0	0	0	0	0	0	0	0	0	0	0	0	0	0	0	0	0	0	0	0	0	0	0	0	0	0	0	0	0	0	0	0	0	0	0	0	0	0
Pathway	137914	Presenilin action in Notch and Wnt signaling	Pathway_137914_Presenilin action in Notch and Wnt signaling	0	0	0	0	0	0	0	0	0	0	0	0	0	0	0	0	0	0	0	4.68778	0	0	0	0	0	0	0	0	0	0	0	0	0	0	0	0	0	0	0	0	0	0	0	0	0	0
Pathway	M70	Presenilin action in Notch and Wnt signaling	Pathway_M70_Presenilin action in Notch and Wnt signaling	0	0	0	0	0	0	0	0	0	0	0	0	0	0	0	0	0	0	0	4.68778	0	0	0	0	0	0	0	0	0	0	0	0	0	0	0	0	0	0	0	0	0	0	0	0	0	0
Pathway	1269651	Notch-HLH transcription pathway	Pathway_1269651_Notch-HLH transcription pathway	0	0	0	0	0	0	0	0	0	0	0	0	0	0	0	0	0	0	0	0	0	0	0	0	0	0	0	0	0	0	0	0	0	0	0	0	0	0	0	0	0	0	0	0	0	4.68048
Pathway	142373	superpathway of methionine degradation	Pathway_142373_superpathway of methionine degradation	0	0	0	0	0	0	0	0	0	0	0	0	0	0	0	0	0	0	0	0	0	0	0	0	0	0	0	0	0	0	0	0	0	0	0	0	0	0	0	0	0	0	0	4.68048	0	0
Pathway	1383076	Regulation of TP53 Activity	Pathway_1383076_Regulation of TP53 Activity	0	0	0	0	0	0	0	0	0	0	0	0	0	0	0	0	0	0	0	0	0	0	0	0	0	0	0	0	0	0	0	0	0	0	0	0	0	0	0	0	0	0	0	0	0	0
Pathway	138053	TNF receptor signaling pathway	Pathway_138053_TNF receptor signaling pathway	0	0	0	0	0	0	0	0	0	0	0	0	0	0	0	0	0	0	4.6573	0	0	0	0	0	0	0	0	0	0	0	0	0	0	0	0	0	0	0	0	0	0	0	0	0	0	0
Pathway	138023	Ceramide signaling pathway	Pathway_138023_Ceramide signaling pathway	0	0	0	0	0	0	0	0	0	0	0	0	0	0	0	0	0	0	4.6573	0	0	0	0	0	0	0	0	0	0	0	0	0	0	0	0	0	0	0	0	0	0	0	0	0	0	0
Pathway	M144	Ceramide signaling pathway	Pathway_M144_Ceramide signaling pathway	0	0	0	0	0	0	0	0	0	0	0	0	0	0	0	0	0	0	4.6573	0	0	0	0	0	0	0	0	0	0	0	0	0	0	0	0	0	0	0	0	0	0	0	0	0	0	0
Pathway	M276	FGF signaling pathway	Pathway_M276_FGF signaling pathway	0	0	0	0	0	0	0	0	0	0	0	0	0	0	0	0	0	0	0	0	0	0	4.65193	0	0	0	0	0	0	0	0	0	0	0	0	0	0	0	0	0	0	0	0	0	0	0
Pathway	1270247	Assembly of collagen fibrils and other multimeric structures	Pathway_1270247_Assembly of collagen fibrils and other multimeric structures	0	0	0	0	0	0	0	0	0	0	0	0	0	0	0	0	0	0	0	0	0	0	0	0	0	0	4.65029	0	0	0	0	0	0	0	0	0	0	0	0	0	0	0	0	0	0	0
Pathway	1309093	TNFR1-mediated ceramide production	Pathway_1309093_TNFR1-mediated ceramide production	0	0	0	0	0	0	0	0	0	0	0	0	0	0	0	0	0	0	4.63954	0	0	0	0	0	0	0	0	0	0	0	0	0	0	0	0	0	0	0	0	0	0	0	0	0	0	0
Pathway	1270180	Glyoxylate metabolism and glycine degradation	Pathway_1270180_Glyoxylate metabolism and glycine degradation	0	0	0	0	0	0	0	0	0	0	0	0	0	0	0	0	0	0	0	0	0	0	0	0	0	0	0	0	0	0	0	0	0	0	0	0	0	0	0	0	0	0	0	0	0	0
Pathway	1269247	Alternative complement activation	Pathway_1269247_Alternative complement activation	0	0	0	0	0	0	0	0	0	0	0	4.63931	0	0	0	0	0	0	0	0	0	0	0	0	0	0	0	0	0	0	0	0	0	0	0	0	0	0	0	0	0	0	0	0	0	0
Pathway	142385	tryptophan degradation	Pathway_142385_tryptophan degradation	0	0	0	0	0	0	0	0	0	0	0	0	0	0	0	0	0	0	0	0	0	0	0	0	0	4.62821	0	0	0	0	0	0	0	0	0	0	0	0	0	0	0	0	0	0	0	0
Pathway	P05913	Enkephalin release	Pathway_P05913_Enkephalin release	0	0	0	0	4.61537	0	0	0	0	0	0	0	0	0	0	0	0	0	0	0	0	0	0	0	0	0	0	0	0	0	0	0	0	0	0	0	0	0	0	0	0	0	0	0	0	0
Pathway	137946	Atypical NF-kappaB pathway	Pathway_137946_Atypical NF-kappaB pathway	0	0	0	0	0	0	0	0	0	0	0	0	0	0	0	0	0	0	0	0	0	0	0	0	0	0	0	0	0	0	0	0	0	0	0	0	0	0	0	0	0	0	0	0	0	0
Pathway	1269812	Golgi Cisternae Pericentriolar Stack Reorganization	Pathway_1269812_Golgi Cisternae Pericentriolar Stack Reorganization	0	0	0	0	0	0	0	0	0	0	0	0	0	0	0	0	0	0	0	0	0	0	0	0	0	0	0	0	0	0	0	0	0	0	0	0	0	0	0	4.61365	0	0	0	0	0	0
Pathway	82983	Glycosaminoglycan biosynthesis - keratan sulfate	Pathway_82983_Glycosaminoglycan biosynthesis - keratan sulfate	0	0	0	0	0	0	0	0	0	0	0	0	0	0	0	0	0	0	0	0	0	0	0	0	0	0	0	0	0	0	0	0	0	0	0	0	0	0	0	0	0	0	0	0	4.61365	0
Pathway	142421	fatty acid beta-oxidation	Pathway_142421_fatty acid beta-oxidation	0	0	0	0	0	0	0	0	0	0	0	0	0	0	0	0	0	0	0	0	0	0	0	0	0	0	0	0	0	0	0	0	0	0	0	0	0	0	0	0	0	0	0	4.61365	0	0
Pathway	M128	TNF receptor signaling pathway	Pathway_M128_TNF receptor signaling pathway	0	0	0	0	0	0	0	0	0	0	0	0	0	0	0	0	0	0	4.59873	0	0	0	0	0	0	0	0	0	0	0	0	0	0	0	0	0	0	0	0	0	0	0	0	0	0	0
Pathway	1270367	DNA Damage Bypass	Pathway_1270367_DNA Damage Bypass	0	0	0	0	0	0	0	0	0	0	0	0	0	0	0	0	0	0	0	0	4.57805	0	0	0	0	0	0	0	0	0	0	0	0	0	0	0	0	0	0	0	0	0	0	0	0	0
Pathway	782390	superpathway of pyrimidine deoxyribonucleotides de novo biosynthesis	Pathway_782390_superpathway of pyrimidine deoxyribonucleotides de novo biosynthesis	0	0	0	0	0	0	0	0	0	0	0	0	0	0	0	0	0	0	0	0	0	0	0	0	0	0	0	0	0	0	0	0	0	0	0	0	0	0	0	0	0	0	0	0	0	0
Pathway	83098	Parkinson's disease	Pathway_83098_Parkinson's disease	0	0	0	0	0	0	0	0	0	0	0	0	0	0	0	0	0	0	0	0	0	0	0	0	0	0	0	0	0	0	0	0	0	0	0	0	0	0	0	0	0	0	0	0	0	0
Pathway	1268886	Signaling by NOTCH1 HD Domain Mutants in Cancer	Pathway_1268886_Signaling by NOTCH1 HD Domain Mutants in Cancer	0	0	0	0	0	0	0	0	0	0	0	0	0	0	0	0	0	0	0	0	0	0	0	0	0	0	0	0	0	0	0	0	0	0	0	0	0	0	0	0	0	0	0	0	0	4.55162
Pathway	1268887	Constitutive Signaling by NOTCH1 HD Domain Mutants	Pathway_1268887_Constitutive Signaling by NOTCH1 HD Domain Mutants	0	0	0	0	0	0	0	0	0	0	0	0	0	0	0	0	0	0	0	0	0	0	0	0	0	0	0	0	0	0	0	0	0	0	0	0	0	0	0	0	0	0	0	0	0	4.55162
Pathway	M3042	Glycosaminoglycan biosynthesis - keratan sulfate	Pathway_M3042_Glycosaminoglycan biosynthesis - keratan sulfate	0	0	0	0	0	0	0	0	0	0	0	0	0	0	0	0	0	0	0	0	0	0	0	0	0	0	0	0	0	0	0	0	0	0	0	0	0	0	0	0	0	0	0	0	4.55162	0
Pathway	PW:0000209	JAK-STAT signaling	Pathway_PW:0000209_JAK-STAT signaling	0	0	0	0	0	0	0	0	4.55146	0	0	0	0	0	0	0	0	0	0	0	0	0	0	0	0	0	0	0	0	0	0	0	0	0	0	0	0	0	0	0	0	0	0	0	0	0
Pathway	M272	Downstream signaling in na&#xef;ve CD8+ T cells	Pathway_M272_Downstream signaling in na&#xef;ve CD8+ T cells	0	0	0	0	0	0	0	0	0	0	0	0	0	0	0	0	0	0	0	0	0	0	0	0	4.54546	0	0	0	0	0	0	0	0	0	0	0	0	0	0	0	0	0	0	0	0	0
Pathway	1269564	P2Y receptors	Pathway_1269564_P2Y receptors	0	0	0	0	4.54546	0	0	0	0	0	0	0	0	0	0	0	0	0	0	0	0	0	0	0	0	0	0	0	0	0	0	0	0	0	0	0	0	0	0	0	0	0	0	0	0	0
Pathway	M11266	Lysosome	Pathway_M11266_Lysosome	0	0	0	0	0	0	0	0	0	0	0	0	0	4.54003	0	0	0	0	0	0	0	0	0	0	0	0	0	0	0	0	0	0	0	0	0	0	0	0	0	0	0	0	0	0	0	0
Pathway	137979	FOXA1 transcription factor network	Pathway_137979_FOXA1 transcription factor network	0	0	0	0	0	0	0	0	0	0	4.52621	0	0	0	0	0	0	0	0	0	0	0	0	0	0	0	0	0	0	0	0	0	0	0	0	0	0	0	0	0	0	0	0	0	0	0
Pathway	523016	Transcriptional misregulation in cancer	Pathway_523016_Transcriptional misregulation in cancer	0	0	0	0	0	0	0	0	4.52267	0	0	0	0	0	0	0	0	0	0	0	0	0	0	0	0	0	0	0	0	0	0	0	0	0	0	0	0	0	0	0	0	0	0	0	0	0
Pathway	PW:0000053	phenylalanine metabolic	Pathway_PW:0000053_phenylalanine metabolic	0	0	0	0	0	0	0	0	0	0	0	0	0	0	0	0	0	0	0	0	0	0	0	0	0	4.51929	0	0	0	0	0	0	0	0	0	0	0	0	0	0	0	0	0	0	0	0
Pathway	545354	noradrenaline and adrenaline degradation	Pathway_545354_noradrenaline and adrenaline degradation	0	0	0	0	0	0	0	0	0	0	0	0	0	0	0	0	0	0	0	0	0	0	0	0	0	4.51929	0	0	0	0	0	0	0	0	0	0	0	0	0	0	0	0	0	0	0	0
Pathway	99052	Lysosome	Pathway_99052_Lysosome	0	0	0	0	0	0	0	0	0	0	0	0	0	4.51203	0	0	0	0	0	0	0	0	0	0	0	0	0	0	0	0	0	0	0	0	0	0	0	0	0	0	0	0	0	0	0	0
Pathway	P00028	Heterotrimeric G-protein signaling pathway-rod outer segment phototransduction	Pathway_P00028_Heterotrimeric G-protein signaling pathway-rod outer segment phototransduction	0	0	0	0	4.51169	0	0	0	0	0	0	0	0	0	0	0	0	0	0	0	0	0	0	0	0	0	0	0	0	0	0	0	0	0	0	0	0	0	0	0	0	0	0	0	0	0
Pathway	83068	ECM-receptor interaction	Pathway_83068_ECM-receptor interaction	0	0	0	0	0	0	0	0	0	0	0	0	0	0	0	0	0	0	0	0	0	0	0	0	0	0	0	0	0	4.50163	0	0	0	0	0	0	0	0	0	0	0	0	0	0	0	0
Pathway	M158	Alpha6 beta4 integrin-ligand interactions	Pathway_M158_Alpha6 beta4 integrin-ligand interactions	0	0	0	0	0	0	0	0	0	0	0	0	0	0	0	0	0	0	0	0	0	0	0	0	0	0	0	0	0	4.50161	0	0	0	0	0	0	0	0	0	0	0	0	0	0	0	0
Pathway	1269986	Dermatan sulfate biosynthesis	Pathway_1269986_Dermatan sulfate biosynthesis	0	0	0	0	0	0	0	0	0	0	0	0	0	0	0	0	0	0	0	0	0	0	0	0	0	0	0	0	0	4.50161	0	0	0	0	0	0	0	0	0	0	0	0	0	0	0	0
Pathway	M285	FOXA1 transcription factor network	Pathway_M285_FOXA1 transcription factor network	0	0	0	0	0	0	0	0	0	0	4.49593	0	0	0	0	0	0	0	0	0	0	0	0	0	0	0	0	0	0	0	0	0	0	0	0	0	0	0	0	0	0	0	0	0	0	0
Pathway	PW:0000180	mTOR signaling	Pathway_PW:0000180_mTOR signaling	0	0	0	0	0	0	0	0	0	0	0	0	0	0	0	0	0	0	0	0	0	0	0	0	0	0	0	0	0	0	0	0	0	0	4.49374	0	0	0	0	0	0	0	0	0	0	0
Pathway	862188	Non-alcoholic fatty liver disease (NAFLD)	Pathway_862188_Non-alcoholic fatty liver disease (NAFLD)	0	0	0	0	0	0	0	0	0	0	0	0	0	0	0	0	0	0	0	0	0	0	0	0	0	0	0	0	0	0	0	0	0	0	0	0	0	0	0	0	0	0	0	0	0	0
Pathway	137974	Caspase cascade in apoptosis	Pathway_137974_Caspase cascade in apoptosis	0	0	0	0	0	0	0	0	0	0	0	0	0	0	0	0	0	0	4.4891	0	0	0	0	0	0	0	0	0	0	0	0	0	0	0	0	0	0	0	0	0	0	0	0	0	0	0
Pathway	M7098	ECM-receptor interaction	Pathway_M7098_ECM-receptor interaction	0	0	0	0	0	0	0	0	0	0	0	0	0	0	0	0	0	0	0	0	0	0	0	0	0	0	0	0	0	4.47021	0	0	0	0	0	0	0	0	0	0	0	0	0	0	0	0
Pathway	M220	Caspase cascade in apoptosis	Pathway_M220_Caspase cascade in apoptosis	0	0	0	0	0	0	0	0	0	0	0	0	0	0	0	0	0	0	4.46311	0	0	0	0	0	0	0	0	0	0	0	0	0	0	0	0	0	0	0	0	0	0	0	0	0	0	0
Pathway	694606	Hepatitis B	Pathway_694606_Hepatitis B	0	4.46226	0	0	0	0	0	0	0	0	0	0	0	0	0	0	0	0	0	0	0	0	0	0	0	0	0	0	0	0	0	0	0	0	0	0	0	0	0	0	0	0	0	0	0	0
Pathway	83032	Drug metabolism - cytochrome P450	Pathway_83032_Drug metabolism - cytochrome P450	0	0	0	0	0	0	0	0	0	0	0	0	0	0	0	0	0	0	0	0	0	0	0	0	0	4.44861	0	0	0	0	0	0	0	0	0	0	0	0	0	0	0	0	0	0	0	0
Pathway	1270327	CHL1 interactions	Pathway_1270327_CHL1 interactions	0	0	0	0	0	0	0	0	0	0	0	0	0	0	0	0	0	4.4469	0	0	0	0	0	0	0	0	0	0	0	0	0	0	0	0	0	0	0	0	0	0	0	0	0	0	0	0
Pathway	MAP00530_Aminosugars_metabolism	MAP00530 Aminosugars metabolism	Pathway_MAP00530_Aminosugars_metabolism_MAP00530 Aminosugars metabolism	0	0	0	0	0	0	0	0	0	0	0	0	0	0	0	0	0	0	0	0	0	0	0	0	0	0	0	0	0	0	0	0	4.4469	0	0	0	0	0	0	0	0	0	0	0	0	0
Pathway	1269340	Hemostasis	Pathway_1269340_Hemostasis	0	0	0	0	0	0	0	0	0	0	0	0	0	0	0	0	0	0	0	0	0	4.43267	0	0	0	0	0	0	0	0	0	0	0	0	0	0	0	0	0	0	0	0	0	0	0	0
Pathway	M22050	BRCA1-dependent Ub-ligase activity	Pathway_M22050_BRCA1-dependent Ub-ligase activity	0	0	0	0	0	0	0	0	0	0	0	0	0	0	0	0	0	0	0	0	4.42698	0	0	0	0	0	0	0	0	0	0	0	0	0	0	0	0	0	0	0	0	0	0	0	0	0
Pathway	1269948	Iron uptake and transport	Pathway_1269948_Iron uptake and transport	0	0	0	0	0	0	0	0	0	0	0	0	0	4.42237	0	0	0	0	0	0	0	0	0	0	0	0	0	0	0	0	0	0	0	0	0	0	0	0	0	0	0	0	0	0	0	0
Pathway	1270142	Synthesis and interconversion of nucleotide di- and triphosphates	Pathway_1270142_Synthesis and interconversion of nucleotide di- and triphosphates	0	0	0	0	0	0	0	0	0	0	0	0	0	0	0	0	0	0	0	0	0	0	0	0	0	0	0	0	0	0	0	0	0	0	0	0	0	0	0	0	0	0	0	0	0	0
Pathway	M9257	Drug metabolism - cytochrome P450	Pathway_M9257_Drug metabolism - cytochrome P450	0	0	0	0	0	0	0	0	0	0	0	0	0	0	0	0	0	0	0	0	0	0	0	0	0	4.41185	0	0	0	0	0	0	0	0	0	0	0	0	0	0	0	0	0	0	0	0
Pathway	1309095	DNA Double-Strand Break Repair	Pathway_1309095_DNA Double-Strand Break Repair	0	0	0	0	0	0	0	0	0	0	0	0	0	0	0	0	0	0	0	0	4.4084	0	0	0	0	0	0	0	0	0	0	0	0	0	0	0	0	0	0	0	0	0	0	0	0	0
Pathway	1268959	Defects in vitamin and cofactor metabolism	Pathway_1268959_Defects in vitamin and cofactor metabolism	0	0	0	0	0	0	0	0	0	0	0	0	0	0	0	0	0	0	0	0	0	0	0	0	0	0	0	0	0	0	0	0	0	0	0	0	0	0	0	0	0	0	0	4.38846	0	0
Pathway	952858	Platelet activation	Pathway_952858_Platelet activation	0	0	0	0	4.38629	0	0	0	0	0	0	0	0	0	0	0	0	0	0	0	0	0	0	0	0	0	0	0	0	0	0	0	0	0	0	0	0	0	0	0	0	0	0	0	0	0
Pathway	1269619	SHC-related events triggered by IGF1R	Pathway_1269619_SHC-related events triggered by IGF1R	0	0	0	0	0	0	0	0	0	0	0	0	0	0	0	0	0	0	0	0	0	4.38012	0	0	0	0	0	0	0	0	0	0	0	0	0	0	0	0	0	0	0	0	0	0	0	0
Pathway	PW:0000045	pentose phosphate	Pathway_PW:0000045_pentose phosphate	0	0	0	0	0	0	0	0	0	0	0	0	0	0	0	0	0	0	0	0	0	0	0	0	0	0	0	0	0	0	0	0	4.38012	0	0	0	0	0	0	0	0	0	0	0	0	0
Pathway	1269313	Regulation of IFNA signaling	Pathway_1269313_Regulation of IFNA signaling	0	4.37975	0	0	0	0	0	0	0	0	0	0	0	0	0	0	0	0	0	0	0	0	0	0	0	0	0	0	0	0	0	0	0	0	0	0	0	0	0	0	0	0	0	0	0	0
Pathway	82984	Glycosaminoglycan biosynthesis - heparan sulfate / heparin	Pathway_82984_Glycosaminoglycan biosynthesis - heparan sulfate / heparin	0	0	4.37176	0	0	0	0	0	0	0	0	0	0	0	0	0	0	0	0	0	0	0	0	0	0	0	0	0	0	0	0	0	0	0	0	0	0	0	0	0	0	0	0	0	0	0
Pathway	M5060	The TNF-type receptor Fas induces apoptosis on ligand binding.	Pathway_M5060_The TNF-type receptor Fas induces apoptosis on ligand binding.	0	0	0	0	0	0	0	0	0	0	0	0	0	0	0	0	0	0	4.36912	0	0	0	0	0	0	0	0	0	0	0	0	0	0	0	0	0	0	0	0	0	0	0	0	0	0	0
Pathway	M16024	Alzheimer's disease	Pathway_M16024_Alzheimer's disease	0	0	0	0	0	0	0	0	0	0	0	0	0	0	0	0	0	0	0	0	0	0	0	0	0	0	0	0	0	0	0	0	0	0	0	0	0	0	0	0	0	0	0	0	0	0
Pathway	1270053	Phospholipid metabolism	Pathway_1270053_Phospholipid metabolism	0	0	0	0	0	0	0	0	0	0	0	0	0	0	0	0	0	0	0	0	0	0	0	0	0	0	0	0	0	0	0	0	0	0	0	0	0	0	0	0	0	0	0	0	0	0
Pathway	P00007	Axon guidance mediated by semaphorins	Pathway_P00007_Axon guidance mediated by semaphorins	0	0	0	0	0	0	0	0	0	0	0	0	0	0	0	0	0	0	0	0	0	0	0	0	0	0	0	0	0	0	0	0	0	0	0	0	0	0	0	0	0	4.34027	0	0	0	0
Pathway	142215	NAD de novo biosynthesis	Pathway_142215_NAD de novo biosynthesis	0	0	0	0	0	0	0	0	0	0	0	0	0	0	0	0	0	0	0	0	0	0	0	0	0	4.3357	0	0	0	0	0	0	0	0	0	0	0	0	0	0	0	0	0	0	0	0
Pathway	907939	L-kynurenine degradation	Pathway_907939_L-kynurenine degradation	0	0	0	0	0	0	0	0	0	0	0	0	0	0	0	0	0	0	0	0	0	0	0	0	0	4.3357	0	0	0	0	0	0	0	0	0	0	0	0	0	0	0	0	0	0	0	0
Pathway	P00029	Huntington disease	Pathway_P00029_Huntington disease	0	0	0	0	0	0	0	0	0	0	0	0	0	0	4.32996	0	0	0	0	0	0	0	0	0	0	0	0	0	0	0	0	0	0	0	0	0	0	0	0	0	0	0	0	0	0	0
Pathway	SMP00064	Fructose and Mannose Degradation	Pathway_SMP00064_Fructose and Mannose Degradation	0	0	0	0	0	0	0	0	0	0	0	0	0	0	0	0	0	0	0	0	0	0	0	0	0	0	0	0	0	0	0	0	4.31813	0	0	0	0	0	0	0	0	0	0	0	0	0
Pathway	782396	glycolysis	Pathway_782396_glycolysis	0	0	0	0	0	0	0	0	0	0	0	0	0	0	0	0	0	0	0	0	0	0	0	0	0	0	0	0	0	0	0	0	4.31813	0	0	0	0	0	0	0	0	0	0	0	0	0
Pathway	782382	gluconeogenesis	Pathway_782382_gluconeogenesis	0	0	0	0	0	0	0	0	0	0	0	0	0	0	0	0	0	0	0	0	0	0	0	0	0	0	0	0	0	0	0	0	4.31813	0	0	0	0	0	0	0	0	0	0	0	0	0
Pathway	1339119	Phase 2 - plateau phase	Pathway_1339119_Phase 2 - plateau phase	0	0	0	0	0	0	0	0	0	0	0	0	0	0	0	0	0	0	0	0	0	0	0	0	0	0	0	0	0	0	0	0	0	0	0	0	0	0	0	0	0	0	0	0	0	0
Pathway	1269378	Kinesins	Pathway_1269378_Kinesins	0	0	0	0	0	0	0	0	0	0	0	0	0	0	4.31718	0	0	0	0	0	0	0	0	0	0	0	0	0	0	0	0	0	0	0	0	0	0	0	0	0	0	0	0	0	0	0
Pathway	PW:0000058	fatty acid metabolic	Pathway_PW:0000058_fatty acid metabolic	0	0	0	0	0	0	0	0	0	0	0	0	0	0	0	0	0	0	0	0	0	0	0	0	0	0	0	0	0	0	0	0	0	0	0	0	0	0	0	0	0	0	0	0	0	0
Pathway	137961	EPHA2 forward signaling	Pathway_137961_EPHA2 forward signaling	0	0	0	0	0	0	0	0	0	0	0	0	0	0	0	0	0	0	0	0	0	0	0	0	0	0	0	0	0	0	0	0	0	4.31491	0	0	0	0	0	0	0	0	0	0	0	0
Pathway	83097	Alzheimer's disease	Pathway_83097_Alzheimer's disease	0	0	0	0	0	0	0	0	0	0	0	0	0	0	0	0	0	0	0	0	0	0	0	0	0	0	0	0	0	0	0	0	0	0	0	0	0	0	0	0	0	0	0	0	0	0
Pathway	101144	Prion diseases	Pathway_101144_Prion diseases	0	0	0	0	0	0	0	0	4.30191	0	0	0	0	0	0	0	0	0	0	0	0	0	0	0	0	0	0	0	0	0	0	0	0	0	0	0	0	0	0	0	0	0	0	0	0	0
Pathway	M13036	Prion diseases	Pathway_M13036_Prion diseases	0	0	0	0	0	0	0	0	4.30191	0	0	0	0	0	0	0	0	0	0	0	0	0	0	0	0	0	0	0	0	0	0	0	0	0	0	0	0	0	0	0	0	0	0	0	0	0
Pathway	117293	Arrhythmogenic right ventricular cardiomyopathy (ARVC)	Pathway_117293_Arrhythmogenic right ventricular cardiomyopathy (ARVC)	0	0	0	0	0	0	0	0	0	0	0	0	0	0	0	0	0	4.29971	0	0	0	0	0	0	0	0	0	0	0	0	0	0	0	0	0	0	0	0	0	0	0	0	0	0	0	0
Pathway	1269987	CS/DS degradation	Pathway_1269987_CS/DS degradation	0	0	0	0	0	0	0	0	0	0	0	0	0	0	0	0	0	0	0	0	0	0	0	0	0	0	0	0	0	4.28349	0	0	0	0	0	0	0	0	0	0	0	0	0	0	0	0
Pathway	83089	Regulation of actin cytoskeleton	Pathway_83089_Regulation of actin cytoskeleton	0	0	0	0	0	0	4.26998	0	0	0	0	0	0	0	0	0	0	0	0	0	0	0	0	0	0	0	0	0	0	0	0	0	0	0	0	0	0	0	0	0	0	0	0	0	0	0
Pathway	M7330	Glycosaminoglycan biosynthesis - heparan sulfate	Pathway_M7330_Glycosaminoglycan biosynthesis - heparan sulfate	0	0	4.26472	0	0	0	0	0	0	0	0	0	0	0	0	0	0	0	0	0	0	0	0	0	0	0	0	0	0	0	0	0	0	0	0	0	0	0	0	0	0	0	0	0	0	0
Pathway	169350	Signaling events mediated by TCPTP	Pathway_169350_Signaling events mediated by TCPTP	0	0	0	0	0	0	0	0	4.26472	0	0	0	0	0	0	0	0	0	0	0	0	0	0	0	0	0	0	0	0	0	0	0	0	0	0	0	0	0	0	0	0	0	0	0	0	0
Pathway	M16376	Arrhythmogenic right ventricular cardiomyopathy (ARVC)	Pathway_M16376_Arrhythmogenic right ventricular cardiomyopathy (ARVC)	0	0	0	0	0	0	0	0	0	0	0	0	0	0	0	0	0	4.26403	0	0	0	0	0	0	0	0	0	0	0	0	0	0	0	0	0	0	0	0	0	0	0	0	0	0	0	0
Pathway	782404	fatty acid beta-oxidation (peroxisome)	Pathway_782404_fatty acid beta-oxidation (peroxisome)	0	0	0	0	0	0	0	0	0	0	0	0	0	0	0	0	0	0	0	0	0	0	0	0	0	0	0	4.26335	0	0	0	0	0	0	0	0	0	0	0	0	0	0	0	0	0	0
Pathway	MAP00710_Carbon_fixation	MAP00710 Carbon fixation	Pathway_MAP00710_Carbon_fixation_MAP00710 Carbon fixation	0	0	0	0	0	0	0	0	0	0	0	0	0	0	0	0	0	0	0	0	0	0	0	0	0	0	0	0	0	0	0	0	4.2603	0	0	0	0	0	0	0	0	0	0	0	0	0
Pathway	SMP00044	Histidine Metabolism	Pathway_SMP00044_Histidine Metabolism	0	0	0	0	0	0	0	0	0	0	0	0	0	0	0	0	0	0	0	0	0	0	0	0	0	4.25675	0	0	0	0	0	0	0	0	0	0	0	0	0	0	0	0	0	0	0	0
Pathway	1269539	NOTCH2 Activation and Transmission of Signal to the Nucleus	Pathway_1269539_NOTCH2 Activation and Transmission of Signal to the Nucleus	0	0	0	0	0	0	0	0	0	0	0	0	0	0	0	0	0	0	0	0	0	0	0	0	0	0	0	0	0	0	0	0	0	0	0	0	0	0	0	0	0	0	0	0	0	4.25128
Pathway	M13486	Huntington's disease	Pathway_M13486_Huntington's disease	0	0	0	0	0	0	0	0	0	0	0	0	0	0	0	0	0	0	0	0	0	0	0	0	0	0	0	0	0	0	0	0	0	0	0	0	0	0	0	0	0	0	0	0	0	0
Pathway	1269720	MicroRNA (miRNA) biogenesis	Pathway_1269720_MicroRNA (miRNA) biogenesis	0	0	0	0	0	0	0	0	0	0	0	0	0	0	0	0	0	0	0	0	0	0	0	0	0	0	0	0	0	0	0	0	0	0	0	0	0	4.24244	0	0	0	0	0	0	0	0
Pathway	1269560	Eicosanoid ligand-binding receptors	Pathway_1269560_Eicosanoid ligand-binding receptors	0	0	0	0	4.23472	0	0	0	0	0	0	0	0	0	0	0	0	0	0	0	0	0	0	0	0	0	0	0	0	0	0	0	0	0	0	0	0	0	0	0	0	0	0	0	0	0
Pathway	1269863	Removal of the Flap Intermediate from the C-strand	Pathway_1269863_Removal of the Flap Intermediate from the C-strand	0	0	0	0	0	0	0	0	0	0	0	0	0	0	0	0	0	0	0	0	4.22153	0	0	0	0	0	0	0	0	0	0	0	0	0	0	0	0	0	0	0	0	0	0	0	0	0
Pathway	M273	EPHA2 forward signaling	Pathway_M273_EPHA2 forward signaling	0	0	0	0	0	0	0	0	0	0	0	0	0	0	0	0	0	0	0	0	0	0	0	0	0	0	0	0	0	0	0	0	0	4.21573	0	0	0	0	0	0	0	0	0	0	0	0
Pathway	1270333	Ephrin signaling	Pathway_1270333_Ephrin signaling	0	0	0	0	0	0	0	0	0	0	0	0	0	0	0	0	0	0	0	0	0	0	0	0	0	0	0	0	0	0	0	0	0	4.21573	0	0	0	0	0	0	0	0	0	0	0	0
Pathway	M16563	mTOR Signaling Pathway	Pathway_M16563_mTOR Signaling Pathway	0	0	0	0	0	0	0	0	0	0	0	0	0	0	0	0	0	0	0	0	0	0	0	0	0	0	0	0	0	0	0	0	0	0	4.21	0	0	0	0	0	0	0	0	0	0	0
Pathway	M22051	Low-density lipoprotein (LDL) pathway during atherogenesis	Pathway_M22051_Low-density lipoprotein (LDL) pathway during atherogenesis	0	0	0	0	0	0	0	0	4.20777	0	0	0	0	0	0	0	0	0	0	0	0	0	0	0	0	0	0	0	0	0	0	0	0	0	0	0	0	0	0	0	0	0	0	0	0	0
Pathway	M22069	Msp/Ron Receptor Signaling Pathway	Pathway_M22069_Msp/Ron Receptor Signaling Pathway	0	0	0	0	0	0	0	0	4.20777	0	0	0	0	0	0	0	0	0	0	0	0	0	0	0	0	0	0	0	0	0	0	0	0	0	0	0	0	0	0	0	0	0	0	0	0	0
Pathway	PW:0000641	gluconeogenesis pathway	Pathway_PW:0000641_gluconeogenesis pathway	0	0	0	0	0	0	0	0	0	0	0	0	0	0	0	0	0	0	0	0	0	0	0	0	0	0	0	0	0	0	0	0	4.20611	0	0	0	0	0	0	0	0	0	0	0	0	0
Pathway	413342	Gluconeogenesis, oxaloacetate => fructose-6P	Pathway_413342_Gluconeogenesis, oxaloacetate => fructose-6P	0	0	0	0	0	0	0	0	0	0	0	0	0	0	0	0	0	0	0	0	0	0	0	0	0	0	0	0	0	0	0	0	4.20611	0	0	0	0	0	0	0	0	0	0	0	0	0
Pathway	1270141	Pyrimidine catabolism	Pathway_1270141_Pyrimidine catabolism	0	0	0	0	0	0	0	0	0	0	0	0	0	0	0	0	0	0	0	0	0	0	0	4.18443	0	0	0	0	0	0	0	0	0	0	0	0	0	0	0	0	0	0	0	0	0	0
Pathway	M18899	Repression of Pain Sensation by the Transcriptional Regulator DREAM	Pathway_M18899_Repression of Pain Sensation by the Transcriptional Regulator DREAM	0	0	0	0	0	0	0	0	0	0	0	0	0	0	0	0	0	0	0	0	0	0	0	0	4.18443	0	0	0	0	0	0	0	0	0	0	0	0	0	0	0	0	0	0	0	0	0
Pathway	1270166	Tryptophan catabolism	Pathway_1270166_Tryptophan catabolism	0	0	0	0	0	0	0	0	0	0	0	0	0	0	0	0	0	0	0	0	0	0	0	0	0	4.18443	0	0	0	0	0	0	0	0	0	0	0	0	0	0	0	0	0	0	0	0
Pathway	M37	Canonical NF-kappaB pathway	Pathway_M37_Canonical NF-kappaB pathway	0	0	0	0	0	0	0	0	0	0	0	0	0	0	0	0	0	0	0	0	0	0	0	0	0	0	0	0	0	0	0	0	0	0	0	0	0	0	0	0	0	0	0	0	0	0
Pathway	138030	Canonical NF-kappaB pathway	Pathway_138030_Canonical NF-kappaB pathway	0	0	0	0	0	0	0	0	0	0	0	0	0	0	0	0	0	0	0	0	0	0	0	0	0	0	0	0	0	0	0	0	0	0	0	0	0	0	0	0	0	0	0	0	0	0
Pathway	545279	chondroitin sulfate biosynthesis	Pathway_545279_chondroitin sulfate biosynthesis	0	0	0	0	0	0	0	0	0	0	0	0	0	0	0	0	0	0	0	0	0	0	0	0	0	0	0	0	0	4.16372	0	0	0	0	0	0	0	0	0	0	0	0	0	0	0	0
Pathway	M2699	SODD/TNFR1 Signaling Pathway	Pathway_M2699_SODD/TNFR1 Signaling Pathway	0	0	0	0	0	0	0	0	0	0	0	0	0	0	0	0	0	0	4.16372	0	0	0	0	0	0	0	0	0	0	0	0	0	0	0	0	0	0	0	0	0	0	0	0	0	0	0
Pathway	83100	Huntington's disease	Pathway_83100_Huntington's disease	0	0	0	0	0	0	0	0	0	0	0	0	0	0	0	0	0	0	0	0	0	0	0	0	0	0	0	0	0	0	0	0	0	0	0	0	0	0	0	0	0	0	0	0	0	0
Pathway	P04377	Beta1 adrenergic receptor signaling pathway	Pathway_P04377_Beta1 adrenergic receptor signaling pathway	0	0	0	0	4.15288	0	0	0	0	0	0	0	0	0	0	0	0	0	0	0	0	0	0	0	0	0	0	0	0	0	0	0	0	0	0	0	0	0	0	0	0	0	0	0	0	0
Pathway	P04373	5HT1 type receptor mediated signaling pathway	Pathway_P04373_5HT1 type receptor mediated signaling pathway	0	0	0	0	4.15288	0	0	0	0	0	0	0	0	0	0	0	0	0	0	0	0	0	0	0	0	0	0	0	0	0	0	0	0	0	0	0	0	0	0	0	0	0	0	0	0	0
Pathway	1309087	Cargo concentration in the ER	Pathway_1309087_Cargo concentration in the ER	0	0	0	0	0	0	0	0	0	0	0	0	0	0	0	0	0	0	0	0	0	0	0	0	0	0	0	0	0	0	0	0	0	0	0	0	0	0	0	0	0	0	0	0	0	0
Pathway	1269563	Nucleotide-like (purinergic) receptors	Pathway_1269563_Nucleotide-like (purinergic) receptors	0	0	0	0	4.14615	0	0	0	0	0	0	0	0	0	0	0	0	0	0	0	0	0	0	0	0	0	0	0	0	0	0	0	0	0	0	0	0	0	0	0	0	0	0	0	0	0
Pathway	1269675	RNA Polymerase II Transcription	Pathway_1269675_RNA Polymerase II Transcription	0	0	0	0	0	0	0	0	0	0	4.14299	0	0	0	0	0	0	0	0	0	0	0	0	0	0	0	0	0	0	0	0	0	0	0	0	0	0	0	0	0	0	0	0	0	0	0
Pathway	1270085	alpha-linolenic acid (ALA) metabolism	Pathway_1270085_alpha-linolenic acid (ALA) metabolism	0	0	0	0	0	0	0	0	0	0	0	0	0	0	0	0	0	0	0	0	0	0	0	0	0	0	0	4.13468	0	0	0	0	0	0	0	0	0	0	0	0	0	0	0	0	0	0
Pathway	1270084	alpha-linolenic (omega3) and linoleic (omega6) acid metabolism	Pathway_1270084_alpha-linolenic (omega3) and linoleic (omega6) acid metabolism	0	0	0	0	0	0	0	0	0	0	0	0	0	0	0	0	0	0	0	0	0	0	0	0	0	0	0	4.13468	0	0	0	0	0	0	0	0	0	0	0	0	0	0	0	0	0	0
Pathway	1269862	Processive synthesis on the C-strand of the telomere	Pathway_1269862_Processive synthesis on the C-strand of the telomere	0	0	0	0	0	0	0	0	0	0	0	0	0	0	0	0	0	0	0	0	4.13468	0	0	0	0	0	0	0	0	0	0	0	0	0	0	0	0	0	0	0	0	0	0	0	0	0
Pathway	M11190	Dorso-ventral axis formation	Pathway_M11190_Dorso-ventral axis formation	0	0	0	0	0	0	0	0	0	0	0	0	0	0	0	0	0	0	0	0	0	0	0	0	0	0	0	0	0	0	0	0	0	0	0	0	0	0	0	0	0	0	0	0	0	4.13294
Pathway	137968	ALK1 signaling events	Pathway_137968_ALK1 signaling events	0	0	0	0	0	0	0	0	0	0	0	0	0	0	0	0	0	0	0	0	0	0	0	0	0	0	0	0	0	0	0	0	0	0	0	0	0	0	0	0	0	0	4.13294	0	0	0
Pathway	138040	IFN-gamma pathway	Pathway_138040_IFN-gamma pathway	0	0	0	0	0	0	0	0	4.12606	0	0	0	0	0	0	0	0	0	0	0	0	0	0	0	0	0	0	0	0	0	0	0	0	0	0	0	0	0	0	0	0	0	0	0	0	0
Pathway	P00040	Metabotropic glutamate receptor group II pathway	Pathway_P00040_Metabotropic glutamate receptor group II pathway	0	0	0	0	4.11317	0	0	0	0	0	0	0	0	0	0	0	0	0	0	0	0	0	0	0	0	0	0	0	0	0	0	0	0	0	0	0	0	0	0	0	0	0	0	0	0	0
Pathway	1269216	ERKs are inactivated	Pathway_1269216_ERKs are inactivated	0	0	0	0	0	0	0	0	0	0	0	0	0	0	0	0	0	0	0	0	0	0	4.11213	0	0	0	0	0	0	0	0	0	0	0	0	0	0	0	0	0	0	0	0	0	0	0
Pathway	PW:0000104	intrinsic apoptotic	Pathway_PW:0000104_intrinsic apoptotic	0	0	0	0	0	0	0	0	0	0	0	0	0	0	0	0	0	0	0	0	0	0	0	0	0	0	0	0	0	0	0	0	0	0	0	0	0	0	0	0	0	0	0	0	0	0
Pathway	PW:0000459	apelin signaling	Pathway_PW:0000459_apelin signaling	0	0	0	0	4.09979	0	0	0	0	0	0	0	0	0	0	0	0	0	0	0	0	0	0	0	0	0	0	0	0	0	0	0	0	0	0	0	0	0	0	0	0	0	0	0	0	0
Pathway	1268881	Constitutive Signaling by AKT1 E17K in Cancer	Pathway_1268881_Constitutive Signaling by AKT1 E17K in Cancer	0	0	0	0	0	0	0	0	0	0	0	0	0	0	0	0	0	0	0	0	0	0	0	0	0	0	0	0	0	0	0	0	0	0	4.09684	0	0	0	0	0	0	0	0	0	0	0
Pathway	82934	Fatty acid elongation	Pathway_82934_Fatty acid elongation	0	0	0	0	0	0	0	0	0	0	0	0	0	0	0	0	0	0	0	0	0	0	0	0	0	0	0	0	0	0	0	0	0	0	0	0	0	0	0	0	0	0	0	4.09684	0	0
Pathway	PW:0000543	protein kinase A (PKA) signaling	Pathway_PW:0000543_protein kinase A (PKA) signaling	0	0	0	0	0	0	0	0	0	0	0	0	0	0	0	0	0	0	0	0	0	0	0	0	0	0	0	0	0	0	0	0	0	0	0	0	0	0	0	0	0	0	0	0	0	0
Pathway	SMP00331	Flecainide Pathway	Pathway_SMP00331_Flecainide Pathway	0	0	0	0	0	0	0	0	0	0	0	0	0	0	0	0	0	0	0	0	0	0	0	0	0	0	0	0	0	0	0	0	0	0	0	0	0	0	0	0	0	0	0	0	0	0
Pathway	SMP00332	Ibutilide Pathway	Pathway_SMP00332_Ibutilide Pathway	0	0	0	0	0	0	0	0	0	0	0	0	0	0	0	0	0	0	0	0	0	0	0	0	0	0	0	0	0	0	0	0	0	0	0	0	0	0	0	0	0	0	0	0	0	0
Pathway	SMP00328	Lidocaine (Antiarrhythmic) Pathway	Pathway_SMP00328_Lidocaine (Antiarrhythmic) Pathway	0	0	0	0	0	0	0	0	0	0	0	0	0	0	0	0	0	0	0	0	0	0	0	0	0	0	0	0	0	0	0	0	0	0	0	0	0	0	0	0	0	0	0	0	0	0
Pathway	SMP00325	Disopyramide Pathway	Pathway_SMP00325_Disopyramide Pathway	0	0	0	0	0	0	0	0	0	0	0	0	0	0	0	0	0	0	0	0	0	0	0	0	0	0	0	0	0	0	0	0	0	0	0	0	0	0	0	0	0	0	0	0	0	0
Pathway	SMP00330	Tocainide Pathway	Pathway_SMP00330_Tocainide Pathway	0	0	0	0	0	0	0	0	0	0	0	0	0	0	0	0	0	0	0	0	0	0	0	0	0	0	0	0	0	0	0	0	0	0	0	0	0	0	0	0	0	0	0	0	0	0
Pathway	SMP00324	Procainamide (Antiarrhythmic) Pathway	Pathway_SMP00324_Procainamide (Antiarrhythmic) Pathway	0	0	0	0	0	0	0	0	0	0	0	0	0	0	0	0	0	0	0	0	0	0	0	0	0	0	0	0	0	0	0	0	0	0	0	0	0	0	0	0	0	0	0	0	0	0
Pathway	SMP00329	Mexiletine Pathway	Pathway_SMP00329_Mexiletine Pathway	0	0	0	0	0	0	0	0	0	0	0	0	0	0	0	0	0	0	0	0	0	0	0	0	0	0	0	0	0	0	0	0	0	0	0	0	0	0	0	0	0	0	0	0	0	0
Pathway	SMP00323	Quinidine Pathway	Pathway_SMP00323_Quinidine Pathway	0	0	0	0	0	0	0	0	0	0	0	0	0	0	0	0	0	0	0	0	0	0	0	0	0	0	0	0	0	0	0	0	0	0	0	0	0	0	0	0	0	0	0	0	0	0
Pathway	SMP00327	Phenytoin (Antiarrhythmic) Pathway	Pathway_SMP00327_Phenytoin (Antiarrhythmic) Pathway	0	0	0	0	0	0	0	0	0	0	0	0	0	0	0	0	0	0	0	0	0	0	0	0	0	0	0	0	0	0	0	0	0	0	0	0	0	0	0	0	0	0	0	0	0	0
Pathway	SMP00326	Fosphenytoin (Antiarrhythmic) Pathway	Pathway_SMP00326_Fosphenytoin (Antiarrhythmic) Pathway	0	0	0	0	0	0	0	0	0	0	0	0	0	0	0	0	0	0	0	0	0	0	0	0	0	0	0	0	0	0	0	0	0	0	0	0	0	0	0	0	0	0	0	0	0	0
Pathway	M13103	Autoimmune thyroid disease	Pathway_M13103_Autoimmune thyroid disease	0	0	0	0	0	0	0	0	0	0	0	0	0	0	4.06835	0	0	0	0	0	0	0	0	0	0	0	0	0	0	0	0	0	0	0	0	0	0	0	0	0	0	0	0	0	0	0
Pathway	1269319	Interleukin-1 processing	Pathway_1269319_Interleukin-1 processing	0	0	0	0	0	0	0	0	4.0622	0	0	0	0	0	0	0	0	0	0	0	0	0	0	0	0	0	0	0	0	0	0	0	0	0	0	0	0	0	0	0	0	0	0	0	0	0
Pathway	M22041	Polyadenylation of mRNA	Pathway_M22041_Polyadenylation of mRNA	0	0	0	0	0	0	0	0	0	0	4.05858	0	0	0	0	0	0	0	0	0	0	0	0	0	0	0	0	0	0	0	0	0	0	0	0	0	0	0	0	0	0	0	0	0	0	0
Pathway	1457794	Signaling by MET	Pathway_1457794_Signaling by MET	4.04762	0	0	0	0	0	0	0	0	0	0	0	0	0	0	0	0	0	0	0	0	0	0	0	0	0	0	0	0	0	0	0	0	0	0	0	0	0	0	0	0	0	0	0	0	0
Pathway	1269372	Dissolution of Fibrin Clot	Pathway_1269372_Dissolution of Fibrin Clot	0	0	0	0	0	0	0	0	0	0	0	0	0	0	0	0	0	0	0	0	0	4.04544	0	0	0	0	0	0	0	0	0	0	0	0	0	0	0	0	0	0	0	0	0	0	0	0
Pathway	83121	Autoimmune thyroid disease	Pathway_83121_Autoimmune thyroid disease	0	0	0	0	0	0	0	0	0	0	0	0	0	0	4.04352	0	0	0	0	0	0	0	0	0	0	0	0	0	0	0	0	0	0	0	0	0	0	0	0	0	0	0	0	0	0	0
Pathway	137932	IL6-mediated signaling events	Pathway_137932_IL6-mediated signaling events	0	0	0	0	0	0	0	0	4.03126	0	0	0	0	0	0	0	0	0	0	0	0	0	0	0	0	0	0	0	0	0	0	0	0	0	0	0	0	0	0	0	0	0	0	0	0	0
Pathway	1269692	mRNA 3'-end processing	Pathway_1269692_mRNA 3'-end processing	0	0	0	0	0	0	0	0	0	0	4.02647	0	0	0	0	0	0	0	0	0	0	0	0	0	0	0	0	0	0	0	0	0	0	0	0	0	0	0	0	0	0	0	0	0	0	0
Pathway	PW:0000151	starch and sucrose metabolic	Pathway_PW:0000151_starch and sucrose metabolic	0	0	0	0	0	0	0	0	0	0	0	0	0	0	0	0	0	0	0	0	0	0	0	0	0	0	0	0	0	0	0	0	4.01808	0	0	0	0	0	0	0	0	0	0	0	0	0
Pathway	137930	Signaling events mediated by Hepatocyte Growth Factor Receptor (c-Met)	Pathway_137930_Signaling events mediated by Hepatocyte Growth Factor Receptor (c-Met)	4.01046	0	0	0	0	0	0	0	0	0	0	0	0	0	0	0	0	0	0	0	0	0	0	0	0	0	0	0	0	0	0	0	0	0	0	0	0	0	0	0	0	0	0	0	0	0
Pathway	1268687	Recycling of eIF2:GDP	Pathway_1268687_Recycling of eIF2:GDP	0	0	0	0	0	0	0	0	0	4.00851	0	0	0	0	0	0	0	0	0	0	0	0	0	0	0	0	0	0	0	0	0	0	0	0	0	0	0	0	0	0	0	0	0	0	0	0
Pathway	142277	purine nucleotides de novo biosynthesis	Pathway_142277_purine nucleotides de novo biosynthesis	0	0	0	0	0	0	0	0	0	0	0	0	0	0	0	0	0	0	0	0	0	0	0	0	0	0	0	0	0	0	0	0	0	0	0	0	0	0	0	0	0	0	0	0	0	0
Pathway	PW:0000233	tumor necrosis factor mediated signaling	Pathway_PW:0000233_tumor necrosis factor mediated signaling	0	0	0	0	0	0	0	0	0	0	0	0	0	0	0	0	0	0	3.99804	0	0	0	0	0	0	0	0	0	0	0	0	0	0	0	0	0	0	0	0	0	0	0	0	0	0	0
Pathway	PW:0000052	tyrosine metabolic	Pathway_PW:0000052_tyrosine metabolic	0	0	0	0	0	0	0	0	0	0	0	0	0	0	0	0	0	0	0	0	0	0	0	0	0	3.99804	0	0	0	0	0	0	0	0	0	0	0	0	0	0	0	0	0	0	0	0
Pathway	M9494	BCR Signaling Pathway	Pathway_M9494_BCR Signaling Pathway	0	0	0	0	0	0	0	0	0	0	0	0	0	0	0	0	0	0	0	0	0	0	0	0	0	0	0	0	0	0	0	0	0	0	0	0	0	0	0	0	0	0	0	0	0	0
Pathway	1384747	Apoptosis - multiple species	Pathway_1384747_Apoptosis - multiple species	0	0	0	0	0	0	0	0	0	0	0	0	0	0	0	0	0	0	0	0	0	0	0	0	0	0	0	0	0	0	0	0	0	0	0	0	0	0	0	0	0	0	0	0	0	0
Pathway	114227	Dorso-ventral axis formation	Pathway_114227_Dorso-ventral axis formation	0	0	0	0	0	0	0	0	0	0	0	0	0	0	0	0	0	0	0	0	0	0	0	0	0	0	0	0	0	0	0	0	0	0	0	0	0	0	0	0	0	0	0	0	0	3.99682
Pathway	M68	Regulation of RhoA activity	Pathway_M68_Regulation of RhoA activity	0	0	0	0	0	0	3.99526	0	0	0	0	0	0	0	0	0	0	0	0	0	0	0	0	0	0	0	0	0	0	0	0	0	0	0	0	0	0	0	0	0	0	0	0	0	0	0
Pathway	138070	Regulation of RhoA activity	Pathway_138070_Regulation of RhoA activity	0	0	0	0	0	0	3.99526	0	0	0	0	0	0	0	0	0	0	0	0	0	0	0	0	0	0	0	0	0	0	0	0	0	0	0	0	0	0	0	0	0	0	0	0	0	0	0
Pathway	153376	Salivary secretion	Pathway_153376_Salivary secretion	0	0	0	0	3.99458	0	0	0	0	0	0	0	0	0	0	0	0	0	0	0	0	0	0	0	0	0	0	0	0	0	0	0	0	0	0	0	0	0	0	0	0	0	0	0	0	0
Pathway	PW:0000227	G protein signaling via Galphas family	Pathway_PW:0000227_G protein signaling via Galphas family	0	0	0	0	3.98588	0	0	0	0	0	0	0	0	0	0	0	0	0	0	0	0	0	0	0	0	0	0	0	0	0	0	0	0	0	0	0	0	0	0	0	0	0	0	0	0	0
Pathway	1269614	WNT5A-dependent internalization of FZD2, FZD5 and ROR2	Pathway_1269614_WNT5A-dependent internalization of FZD2, FZD5 and ROR2	0	0	0	0	0	0	0	0	0	0	0	0	0	0	0	0	0	0	0	3.98355	0	0	0	0	0	0	0	0	0	0	0	0	0	0	0	0	0	0	0	0	0	0	0	0	0	0
Pathway	M6487	Platelet Amyloid Precursor Protein Pathway	Pathway_M6487_Platelet Amyloid Precursor Protein Pathway	0	0	0	0	0	0	0	0	0	0	0	0	0	0	0	0	0	0	0	0	0	3.97877	0	0	0	0	0	0	0	0	0	0	0	0	0	0	0	0	0	0	0	0	0	0	0	0
Pathway	MAP00500_Starch_and_sucrose_metabolism	MAP00500 Starch and sucrose metabolism	Pathway_MAP00500_Starch_and_sucrose_metabolism_MAP00500 Starch and sucrose metabolism	0	0	0	0	0	0	0	0	0	0	0	0	0	0	0	0	0	0	0	0	0	0	0	0	0	0	0	0	0	0	0	0	3.97685	0	0	0	0	0	0	0	0	0	0	0	0	0
Pathway	1270306	Sema4D mediated inhibition of cell attachment and migration	Pathway_1270306_Sema4D mediated inhibition of cell attachment and migration	0	0	0	0	0	0	3.97244	0	0	0	0	0	0	0	0	0	0	0	0	0	0	0	0	0	0	0	0	0	0	0	0	0	0	0	0	0	0	0	0	0	0	0	0	0	0	0
Pathway	1311074	Phospholipase D signaling pathway	Pathway_1311074_Phospholipase D signaling pathway	0	0	0	0	3.97139	0	0	0	0	0	0	0	0	0	0	0	0	0	0	0	0	0	0	0	0	0	0	0	0	0	0	0	0	0	0	0	0	0	0	0	0	0	0	0	0	0
Pathway	1269210	TAK1 activates NFkB by phosphorylation and activation of IKKs complex	Pathway_1269210_TAK1 activates NFkB by phosphorylation and activation of IKKs complex	0	0	0	0	0	0	0	0	0	0	0	0	0	0	0	0	0	0	0	0	0	0	0	0	0	0	0	0	0	0	0	0	0	0	0	0	0	0	0	0	0	0	0	0	0	0
Pathway	1457800	MET activates PTK2 signaling	Pathway_1457800_MET activates PTK2 signaling	0	0	0	0	0	0	0	0	0	0	0	0	0	0	0	0	0	0	0	0	0	0	0	0	0	0	0	0	0	3.96489	0	0	0	0	0	0	0	0	0	0	0	0	0	0	0	0
Pathway	M6382	Regulation of autophagy	Pathway_M6382_Regulation of autophagy	0	0	0	0	0	0	0	0	0	0	0	0	0	0	0	0	0	0	0	0	0	0	0	0	0	0	0	0	0	0	0	0	0	0	0	0	0	0	0	0	0	0	0	0	0	0
Pathway	M6929	O-Glycan biosynthesis	Pathway_M6929_O-Glycan biosynthesis	0	0	0	0	0	0	0	0	0	0	0	0	0	0	0	0	0	0	0	0	0	0	0	0	0	0	0	0	0	0	0	0	0	0	0	0	0	0	0	0	0	0	0	0	3.93605	0
Pathway	M48	Signaling events mediated by Hepatocyte Growth Factor Receptor (c-Met)	Pathway_M48_Signaling events mediated by Hepatocyte Growth Factor Receptor (c-Met)	3.92949	0	0	0	0	0	0	0	0	0	0	0	0	0	0	0	0	0	0	0	0	0	0	0	0	0	0	0	0	0	0	0	0	0	0	0	0	0	0	0	0	0	0	0	0	0
Pathway	1269647	TNFR1-induced proapoptotic signaling	Pathway_1269647_TNFR1-induced proapoptotic signaling	0	0	0	0	0	0	0	0	0	0	0	0	0	0	0	0	0	0	3.92581	0	0	0	0	0	0	0	0	0	0	0	0	0	0	0	0	0	0	0	0	0	0	0	0	0	0	0
Pathway	1269300	FCERI mediated Ca+2 mobilization	Pathway_1269300_FCERI mediated Ca+2 mobilization	0	0	0	0	0	0	0	0	0	0	0	0	0	0	0	0	0	0	0	0	0	0	0	0	0	0	0	0	0	0	0	0	0	0	0	0	0	0	0	0	0	0	0	0	0	0
Pathway	M13158	The IGF-1 Receptor and Longevity	Pathway_M13158_The IGF-1 Receptor and Longevity	0	0	0	0	0	0	0	0	0	0	0	0	0	0	0	0	0	0	0	0	0	3.9169	0	0	0	0	0	0	0	0	0	0	0	0	0	0	0	0	0	0	0	0	0	0	0	0
Pathway	1269536	Activated NOTCH1 Transmits Signal to the Nucleus	Pathway_1269536_Activated NOTCH1 Transmits Signal to the Nucleus	0	0	0	0	0	0	0	0	0	0	0	0	0	0	0	0	0	0	0	0	0	0	0	0	0	0	0	0	0	0	0	0	0	0	0	0	0	0	0	0	0	0	0	0	0	3.9072
Pathway	82977	Mucin type O-glycan biosynthesis	Pathway_82977_Mucin type O-glycan biosynthesis	0	0	0	0	0	0	0	0	0	0	0	0	0	0	0	0	0	0	0	0	0	0	0	0	0	0	0	0	0	0	0	0	0	0	0	0	0	0	0	0	0	0	0	0	3.9072	0
Pathway	125138	Viral myocarditis	Pathway_125138_Viral myocarditis	0	0	0	0	0	0	0	0	0	0	0	0	0	0	3.90402	0	0	0	0	0	0	0	0	0	0	0	0	0	0	0	0	0	0	0	0	0	0	0	0	0	0	0	0	0	0	0
Pathway	1017634	cAMP signaling pathway	Pathway_1017634_cAMP signaling pathway	0	0	0	0	0	0	0	0	0	0	0	0	0	0	0	0	0	0	0	0	0	0	0	0	0	0	0	0	0	0	0	0	0	0	0	0	0	0	0	0	0	0	0	0	0	0
Pathway	1269249	Terminal pathway of complement	Pathway_1269249_Terminal pathway of complement	0	0	0	0	0	0	0	0	0	0	0	3.86382	0	0	0	0	0	0	0	0	0	0	0	0	0	0	0	0	0	0	0	0	0	0	0	0	0	0	0	0	0	0	0	0	0	0
Pathway	MAP00561_Glycerolipid_metabolism	MAP00561 Glycerolipid metabolism	Pathway_MAP00561_Glycerolipid_metabolism_MAP00561 Glycerolipid metabolism	0	0	0	0	0	0	0	0	0	0	0	0	0	0	0	0	0	0	0	0	0	0	0	0	0	0	0	0	0	0	0	0	0	0	0	0	0	0	0	0	0	0	0	0	0	0
Pathway	1269685	RNA Polymerase II Transcription Termination	Pathway_1269685_RNA Polymerase II Transcription Termination	0	0	0	0	0	0	0	0	0	0	3.85336	0	0	0	0	0	0	0	0	0	0	0	0	0	0	0	0	0	0	0	0	0	0	0	0	0	0	0	0	0	0	0	0	0	0	0
Pathway	1269686	Cleavage of Growing Transcript in the Termination Region	Pathway_1269686_Cleavage of Growing Transcript in the Termination Region	0	0	0	0	0	0	0	0	0	0	3.85336	0	0	0	0	0	0	0	0	0	0	0	0	0	0	0	0	0	0	0	0	0	0	0	0	0	0	0	0	0	0	0	0	0	0	0
Pathway	1269538	Signaling by NOTCH2	Pathway_1269538_Signaling by NOTCH2	0	0	0	0	0	0	0	0	0	0	0	0	0	0	0	0	0	0	0	0	0	0	0	0	0	0	0	0	0	0	0	0	0	0	0	0	0	0	0	0	0	0	0	0	0	3.85226
Pathway	1269537	NOTCH1 Intracellular Domain Regulates Transcription	Pathway_1269537_NOTCH1 Intracellular Domain Regulates Transcription	0	0	0	0	0	0	0	0	0	0	0	0	0	0	0	0	0	0	0	0	0	0	0	0	0	0	0	0	0	0	0	0	0	0	0	0	0	0	0	0	0	0	0	0	0	0
Pathway	1383088	RNA polymerase II transcribes snRNA genes	Pathway_1383088_RNA polymerase II transcribes snRNA genes	0	0	0	0	0	0	0	0	0	0	3.83553	0	0	0	0	0	0	0	0	0	0	0	0	0	0	0	0	0	0	0	0	0	0	0	0	0	0	0	0	0	0	0	0	0	0	0
Pathway	1269267	Beta defensins	Pathway_1269267_Beta defensins	0	0	0	0	0	0	0	0	0	0	0	0	0	0	0	0	0	0	0	0	0	0	0	0	0	0	0	0	0	0	0	0	0	0	0	0	0	0	0	0	0	0	0	0	0	0
Pathway	M12705	Genes related to CD40 signaling	Pathway_M12705_Genes related to CD40 signaling	0	0	0	0	0	0	0	0	0	0	0	0	0	0	0	0	0	0	0	0	0	0	0	0	0	0	0	0	0	0	0	0	0	0	0	0	0	0	0	0	0	0	0	0	0	0
Pathway	138022	Class I PI3K signaling events	Pathway_138022_Class I PI3K signaling events	0	0	0	0	0	0	0	0	0	0	0	0	0	0	0	0	0	0	0	0	0	0	0	0	0	0	0	0	0	0	0	0	0	0	0	0	0	0	0	0	0	0	0	0	0	0
Pathway	SMP00276	Argatroban Pathway	Pathway_SMP00276_Argatroban Pathway	0	0	0	0	0	0	0	0	0	0	0	0	0	0	0	0	0	0	0	0	0	3.80511	0	0	0	0	0	0	0	0	0	0	0	0	0	0	0	0	0	0	0	0	0	0	0	0
Pathway	SMP00277	Bivalirudin Pathway	Pathway_SMP00277_Bivalirudin Pathway	0	0	0	0	0	0	0	0	0	0	0	0	0	0	0	0	0	0	0	0	0	3.80511	0	0	0	0	0	0	0	0	0	0	0	0	0	0	0	0	0	0	0	0	0	0	0	0
Pathway	SMP00278	Lepirudin Pathway	Pathway_SMP00278_Lepirudin Pathway	0	0	0	0	0	0	0	0	0	0	0	0	0	0	0	0	0	0	0	0	0	3.80511	0	0	0	0	0	0	0	0	0	0	0	0	0	0	0	0	0	0	0	0	0	0	0	0
Pathway	P00050	Plasminogen activating cascade	Pathway_P00050_Plasminogen activating cascade	0	0	0	0	0	0	0	0	0	0	0	0	0	0	0	0	0	0	0	0	0	3.80511	0	0	0	0	0	0	0	0	0	0	0	0	0	0	0	0	0	0	0	0	0	0	0	0
Pathway	SMP00279	Ximelagatran Pathway	Pathway_SMP00279_Ximelagatran Pathway	0	0	0	0	0	0	0	0	0	0	0	0	0	0	0	0	0	0	0	0	0	3.80511	0	0	0	0	0	0	0	0	0	0	0	0	0	0	0	0	0	0	0	0	0	0	0	0
Pathway	1270370	Translesion synthesis by REV1	Pathway_1270370_Translesion synthesis by REV1	0	0	0	0	0	0	0	0	0	0	0	0	0	0	0	0	0	0	0	0	3.79736	0	0	0	0	0	0	0	0	0	0	0	0	0	0	0	0	0	0	0	0	0	0	0	0	0
Pathway	M10183	Acetylation and Deacetylation of RelA in The Nucleus	Pathway_M10183_Acetylation and Deacetylation of RelA in The Nucleus	0	0	0	0	0	0	0	0	0	0	0	0	0	0	0	0	0	0	3.79736	0	0	0	0	0	0	0	0	0	0	0	0	0	0	0	0	0	0	0	0	0	0	0	0	0	0	0
Pathway	SMP00391	Insulin Signalling	Pathway_SMP00391_Insulin Signalling	0	0	0	0	0	0	0	0	0	0	0	0	0	0	0	0	0	0	0	0	0	0	0	0	0	0	0	0	0	0	0	0	0	0	3.7759	0	0	0	0	0	0	0	0	0	0	0
Pathway	PW:0000484	altered lipoprotein metabolic	Pathway_PW:0000484_altered lipoprotein metabolic	0	0	3.7759	0	0	0	0	0	0	0	0	0	0	0	0	0	0	0	0	0	0	0	0	0	0	0	0	0	0	0	0	0	0	0	0	0	0	0	0	0	0	0	0	0	0	0
Pathway	1270253	Laminin interactions	Pathway_1270253_Laminin interactions	0	0	0	0	0	0	0	0	0	0	0	0	0	0	0	0	0	0	0	0	0	0	0	0	0	0	0	0	0	3.76745	0	0	0	0	0	0	0	0	0	0	0	0	0	0	0	0
Pathway	SMP00269	Acenocoumarol Pathway	Pathway_SMP00269_Acenocoumarol Pathway	0	0	0	0	0	0	0	0	0	0	0	0	0	0	0	0	0	0	0	0	0	3.75423	0	0	0	0	0	0	0	0	0	0	0	0	0	0	0	0	0	0	0	0	0	0	0	0
Pathway	SMP00268	Warfarin Pathway	Pathway_SMP00268_Warfarin Pathway	0	0	0	0	0	0	0	0	0	0	0	0	0	0	0	0	0	0	0	0	0	3.75423	0	0	0	0	0	0	0	0	0	0	0	0	0	0	0	0	0	0	0	0	0	0	0	0
Pathway	SMP00273	Fondaparinux Pathway	Pathway_SMP00273_Fondaparinux Pathway	0	0	0	0	0	0	0	0	0	0	0	0	0	0	0	0	0	0	0	0	0	3.75423	0	0	0	0	0	0	0	0	0	0	0	0	0	0	0	0	0	0	0	0	0	0	0	0
Pathway	SMP00271	Phenprocoumon Pathway	Pathway_SMP00271_Phenprocoumon Pathway	0	0	0	0	0	0	0	0	0	0	0	0	0	0	0	0	0	0	0	0	0	3.75423	0	0	0	0	0	0	0	0	0	0	0	0	0	0	0	0	0	0	0	0	0	0	0	0
Pathway	SMP00270	Dicumarol Pathway	Pathway_SMP00270_Dicumarol Pathway	0	0	0	0	0	0	0	0	0	0	0	0	0	0	0	0	0	0	0	0	0	3.75423	0	0	0	0	0	0	0	0	0	0	0	0	0	0	0	0	0	0	0	0	0	0	0	0
Pathway	SMP00272	Enoxaparin Pathway	Pathway_SMP00272_Enoxaparin Pathway	0	0	0	0	0	0	0	0	0	0	0	0	0	0	0	0	0	0	0	0	0	3.75423	0	0	0	0	0	0	0	0	0	0	0	0	0	0	0	0	0	0	0	0	0	0	0	0
Pathway	SMP00275	Ardeparin Pathway	Pathway_SMP00275_Ardeparin Pathway	0	0	0	0	0	0	0	0	0	0	0	0	0	0	0	0	0	0	0	0	0	3.75423	0	0	0	0	0	0	0	0	0	0	0	0	0	0	0	0	0	0	0	0	0	0	0	0
Pathway	SMP00274	Heparin Pathway	Pathway_SMP00274_Heparin Pathway	0	0	0	0	0	0	0	0	0	0	0	0	0	0	0	0	0	0	0	0	0	3.75423	0	0	0	0	0	0	0	0	0	0	0	0	0	0	0	0	0	0	0	0	0	0	0	0
Pathway	P00045	Notch signaling pathway	Pathway_P00045_Notch signaling pathway	0	0	0	0	0	0	0	0	0	0	0	0	0	0	0	0	0	0	0	0	0	0	0	0	0	0	0	0	0	0	0	0	0	0	0	0	0	0	0	0	0	0	0	0	0	3.75188
Pathway	M17400	ALK in cardiac myocytes	Pathway_M17400_ALK in cardiac myocytes	0	0	0	0	0	0	0	0	0	0	0	0	0	0	0	0	0	0	0	0	0	0	0	0	0	0	0	0	0	0	0	0	0	0	0	0	0	0	0	0	0	0	3.75188	0	0	0
Pathway	1270268	Intrinsic Pathway for Apoptosis	Pathway_1270268_Intrinsic Pathway for Apoptosis	0	0	0	0	0	0	0	0	0	0	0	0	0	0	0	0	0	0	0	0	0	0	0	0	0	0	0	0	0	0	0	0	0	0	0	0	0	0	0	0	0	0	0	0	0	0
Pathway	1270372	Translesion synthesis by POLK	Pathway_1270372_Translesion synthesis by POLK	0	0	0	0	0	0	0	0	0	0	0	0	0	0	0	0	0	0	0	0	3.74331	0	0	0	0	0	0	0	0	0	0	0	0	0	0	0	0	0	0	0	0	0	0	0	0	0
Pathway	1270373	Translesion synthesis by POLI	Pathway_1270373_Translesion synthesis by POLI	0	0	0	0	0	0	0	0	0	0	0	0	0	0	0	0	0	0	0	0	3.74331	0	0	0	0	0	0	0	0	0	0	0	0	0	0	0	0	0	0	0	0	0	0	0	0	0
Pathway	1457809	Synthesis of active ubiquitin: roles of E1 and E2 enzymes	Pathway_1457809_Synthesis of active ubiquitin: roles of E1 and E2 enzymes	0	0	0	3.72611	0	0	0	0	0	0	0	0	0	0	0	0	0	0	0	0	0	0	0	0	0	0	0	0	0	0	0	0	0	0	0	0	0	0	0	0	0	0	0	0	0	0
Pathway	469200	Legionellosis	Pathway_469200_Legionellosis	0	0	0	0	0	0	0	0	0	0	0	0	0	0	0	0	0	0	0	0	0	0	0	0	0	0	0	0	0	0	0	0	0	0	0	0	0	0	0	0	0	0	0	0	0	0
Pathway	M16991	Skeletal muscle hypertrophy is regulated via AKT/mTOR pathway	Pathway_M16991_Skeletal muscle hypertrophy is regulated via AKT/mTOR pathway	0	0	0	0	0	0	0	0	0	0	0	0	0	0	0	0	0	0	0	0	0	3.7062	0	0	0	0	0	0	0	0	0	0	0	0	0	0	0	0	0	0	0	0	0	0	0	0
Pathway	83057	SNARE interactions in vesicular transport	Pathway_83057_SNARE interactions in vesicular transport	0	0	0	0	0	0	0	0	0	0	0	0	0	0	0	0	0	0	0	0	0	0	0	0	0	0	0	0	0	0	0	0	0	0	0	0	3.70184	0	0	0	0	0	0	0	0	0
Pathway	SMP00359	Diltiazem Pathway	Pathway_SMP00359_Diltiazem Pathway	0	0	0	0	0	0	0	0	0	0	0	0	0	0	0	0	0	0	0	0	0	0	0	0	0	0	0	0	0	0	0	0	0	0	0	0	0	0	0	0	0	0	0	0	0	0
Pathway	SMP00375	Verapamil Pathway	Pathway_SMP00375_Verapamil Pathway	0	0	0	0	0	0	0	0	0	0	0	0	0	0	0	0	0	0	0	0	0	0	0	0	0	0	0	0	0	0	0	0	0	0	0	0	0	0	0	0	0	0	0	0	0	0
Pathway	M5410	Arachidonic acid metabolism	Pathway_M5410_Arachidonic acid metabolism	0	0	0	0	0	0	0	0	0	0	0	3.69406	0	0	0	0	0	0	0	0	0	0	0	0	0	0	0	0	0	0	0	0	0	0	0	0	0	0	0	0	0	0	0	0	0	0
Pathway	MAP00260_Glycine_serine_and_threonine_metabolism	MAP00260 Glycine serine and threonine metabolism	Pathway_MAP00260_Glycine_serine_and_threonine_metabolism_MAP00260 Glycine serine and threonine metabolism	0	0	0	0	0	0	0	0	0	0	0	0	0	0	0	0	0	0	0	0	0	0	0	0	0	3.67572	0	0	0	0	0	0	0	0	0	0	0	0	0	0	0	0	0	0	0	0
Pathway	1269265	Defensins	Pathway_1269265_Defensins	0	0	0	0	0	0	0	0	0	0	0	0	0	0	0	0	0	0	0	0	0	0	0	0	0	0	0	0	0	0	0	0	0	0	0	0	0	0	0	0	0	0	0	0	0	0
Pathway	1269961	Gluconeogenesis	Pathway_1269961_Gluconeogenesis	0	0	0	0	0	0	0	0	0	0	0	0	0	0	0	0	0	0	0	0	0	0	0	0	0	0	0	0	0	0	0	0	3.6466	0	0	0	0	0	0	0	0	0	0	0	0	0
Pathway	M699	Fatty acid metabolism	Pathway_M699_Fatty acid metabolism	0	0	0	0	0	0	0	0	0	0	0	0	0	0	0	0	0	0	0	0	0	0	0	0	0	0	0	0	0	0	0	0	0	0	0	0	0	0	0	0	0	0	0	3.64093	0	0
Pathway	137957	LKB1 signaling events	Pathway_137957_LKB1 signaling events	0	0	0	0	0	0	0	0	0	0	0	0	0	0	0	0	0	0	0	0	0	0	0	0	0	0	0	0	0	0	0	0	0	0	3.64093	0	0	0	0	0	0	0	0	0	0	0
Pathway	SMP00006	Tyrosine Metabolism	Pathway_SMP00006_Tyrosine Metabolism	0	0	0	0	0	0	0	0	0	0	0	0	0	0	0	0	0	0	0	0	0	0	0	0	0	3.63816	0	0	0	0	0	0	0	0	0	0	0	0	0	0	0	0	0	0	0	0
Pathway	790011	Ovarian steroidogenesis	Pathway_790011_Ovarian steroidogenesis	0	0	0	0	0	0	0	0	0	0	0	0	0	0	0	0	0	0	0	0	0	0	0	0	0	0	0	0	0	0	0	0	0	0	0	0	0	0	0	0	0	0	0	0	0	0
Pathway	M2623	IGF-1 Signaling Pathway	Pathway_M2623_IGF-1 Signaling Pathway	0	0	0	0	0	0	0	0	0	0	0	0	0	0	0	0	0	0	0	0	0	3.61754	0	0	0	0	0	0	0	0	0	0	0	0	0	0	0	0	0	0	0	0	0	0	0	0
Pathway	82991	Arachidonic acid metabolism	Pathway_82991_Arachidonic acid metabolism	0	0	0	0	0	0	0	0	0	0	0	3.60797	0	0	0	0	0	0	0	0	0	0	0	0	0	0	0	0	0	0	0	0	0	0	0	0	0	0	0	0	0	0	0	0	0	0
Pathway	M17857	SNARE interactions in vesicular transport	Pathway_M17857_SNARE interactions in vesicular transport	0	0	0	0	0	0	0	0	0	0	0	0	0	0	0	0	0	0	0	0	0	0	0	0	0	0	0	0	0	0	0	0	0	0	0	0	3.60441	0	0	0	0	0	0	0	0	0
Pathway	1270135	Purine ribonucleoside monophosphate biosynthesis	Pathway_1270135_Purine ribonucleoside monophosphate biosynthesis	0	0	0	0	0	0	0	0	0	0	0	3.60218	0	0	0	0	0	0	0	0	0	0	0	0	0	0	0	0	0	0	0	0	0	0	0	0	0	0	0	0	0	0	0	0	0	0
Pathway	138007	PLK1 signaling events	Pathway_138007_PLK1 signaling events	0	0	0	0	0	0	0	0	0	0	0	0	0	0	0	0	0	0	0	0	0	0	0	0	0	0	0	0	0	0	0	0	0	0	0	0	0	0	0	3.60027	0	0	0	0	0	0
Pathway	82935	Fatty acid degradation	Pathway_82935_Fatty acid degradation	0	0	0	0	0	0	0	0	0	0	0	0	0	0	0	0	0	0	0	0	0	0	0	0	0	0	0	0	0	0	0	0	0	0	0	0	0	0	0	0	0	0	0	3.60027	0	0
Pathway	1270155	Nicotinamide salvaging	Pathway_1270155_Nicotinamide salvaging	0	0	0	0	0	0	0	0	0	0	0	0	0	0	0	0	3.58084	0	0	0	0	0	0	0	0	0	0	0	0	0	0	0	0	0	0	0	0	0	0	0	0	0	0	0	0	0
Pathway	1268939	Diseases of metabolism	Pathway_1268939_Diseases of metabolism	0	0	0	0	0	0	0	0	0	0	0	0	0	0	0	0	0	0	0	0	0	0	0	0	0	0	0	0	0	0	0	0	0	0	0	0	0	0	0	0	0	0	0	3.58064	0	0
Pathway	1457799	MET promotes cell motility	Pathway_1457799_MET promotes cell motility	0	0	0	0	0	0	0	0	0	0	0	0	0	0	0	0	0	0	0	0	0	0	0	0	0	0	0	0	0	3.57823	0	0	0	0	0	0	0	0	0	0	0	0	0	0	0	0
Pathway	137987	Regulation of Telomerase	Pathway_137987_Regulation of Telomerase	0	0	0	0	0	0	0	0	0	0	0	0	0	0	0	0	0	0	0	0	0	0	0	0	0	0	0	0	0	0	0	0	0	0	0	0	0	0	0	0	0	0	0	0	0	0
Pathway	M129	PLK1 signaling events	Pathway_M129_PLK1 signaling events	0	0	0	0	0	0	0	0	0	0	0	0	0	0	0	0	0	0	0	0	0	0	0	0	0	0	0	0	0	0	0	0	0	0	0	0	0	0	0	3.56146	0	0	0	0	0	0
Pathway	137918	Stabilization and expansion of the E-cadherin adherens junction	Pathway_137918_Stabilization and expansion of the E-cadherin adherens junction	0	0	0	0	0	0	0	0	0	0	0	0	0	0	0	0	0	0	0	0	0	0	0	0	0	0	0	0	0	0	0	0	0	3.55955	0	0	0	0	0	0	0	0	0	0	0	0
Pathway	1270366	PCNA-Dependent Long Patch Base Excision Repair	Pathway_1270366_PCNA-Dependent Long Patch Base Excision Repair	0	0	0	0	0	0	0	0	0	0	0	0	0	0	0	0	0	0	0	0	3.55583	0	0	0	0	0	0	0	0	0	0	0	0	0	0	0	0	0	0	0	0	0	0	0	0	0
Pathway	835393	superpathway of conversion of glucose to acetyl CoA and entry into the TCA cycle	Pathway_835393_superpathway of conversion of glucose to acetyl CoA and entry into the TCA cycle	0	0	0	0	0	0	0	0	0	0	0	0	0	0	0	0	0	0	0	0	0	0	0	0	0	0	0	0	0	0	0	0	3.54339	0	0	0	0	0	0	0	0	0	0	0	0	0
Pathway	M87	LKB1 signaling events	Pathway_M87_LKB1 signaling events	0	0	0	0	0	0	0	0	0	0	0	0	0	0	0	0	0	0	0	0	0	0	0	0	0	0	0	0	0	0	0	0	0	0	3.54269	0	0	0	0	0	0	0	0	0	0	0
Pathway	M6370	p53 signaling pathway	Pathway_M6370_p53 signaling pathway	0	0	0	0	0	0	0	0	0	0	0	0	0	0	0	0	0	0	0	0	0	0	0	0	0	0	0	0	0	0	0	0	0	0	0	0	0	0	0	0	0	0	0	0	0	0
Pathway	M232	Stabilization and expansion of the E-cadherin adherens junction	Pathway_M232_Stabilization and expansion of the E-cadherin adherens junction	0	0	0	0	0	0	0	0	0	0	0	0	0	0	0	0	0	0	0	0	0	0	0	0	0	0	0	0	0	0	0	0	0	3.53797	0	0	0	0	0	0	0	0	0	0	0	0
Pathway	83055	p53 signaling pathway	Pathway_83055_p53 signaling pathway	0	0	0	0	0	0	0	0	0	0	0	0	0	0	0	0	0	0	0	0	0	0	0	0	0	0	0	0	0	0	0	0	0	0	0	0	0	0	0	0	0	0	0	0	0	0
Pathway	868084	Fatty acid metabolism	Pathway_868084_Fatty acid metabolism	0	0	0	0	0	0	0	0	0	0	0	0	0	0	0	0	0	0	0	0	0	0	0	0	0	0	0	0	0	0	0	0	0	0	0	0	0	0	0	0	0	0	0	3.52432	0	0
Pathway	1270332	EPHB-mediated forward signaling	Pathway_1270332_EPHB-mediated forward signaling	0	0	0	0	0	0	0	0	0	0	0	0	0	0	0	0	0	0	0	0	0	0	0	0	0	0	0	0	0	0	0	0	0	3.51692	0	0	0	0	0	0	0	0	0	0	0	0
Pathway	M9703	Role of BRCA1, BRCA2 and ATR in Cancer Susceptibility	Pathway_M9703_Role of BRCA1, BRCA2 and ATR in Cancer Susceptibility	0	0	0	0	0	0	0	0	0	0	0	0	0	0	0	0	0	0	0	0	3.51474	0	0	0	0	0	0	0	0	0	0	0	0	0	0	0	0	0	0	0	0	0	0	0	0	0
Pathway	1383039	Retrograde transport at the Trans-Golgi-Network	Pathway_1383039_Retrograde transport at the Trans-Golgi-Network	0	0	0	0	0	0	0	0	0	0	0	0	0	0	0	0	0	0	0	0	0	0	0	0	0	0	0	0	0	0	0	0	0	0	0	0	0	0	0	3.50634	0	0	0	0	0	0
Pathway	SMP00238	Isovaleric Aciduria	Pathway_SMP00238_Isovaleric Aciduria	0	0	0	0	0	0	0	0	0	0	0	0	0	0	0	0	0	0	0	0	0	0	0	0	0	0	0	0	0	0	0	0	0	0	0	0	0	0	0	0	0	0	0	0	0	0
Pathway	1269670	RNA Polymerase III Chain Elongation	Pathway_1269670_RNA Polymerase III Chain Elongation	0	0	0	0	0	0	0	0	0	0	3.48213	0	0	0	0	0	0	0	0	0	0	0	0	0	0	0	0	0	0	0	0	0	0	0	0	0	0	0	0	0	0	0	0	0	0	0
Pathway	1269535	Signaling by NOTCH1	Pathway_1269535_Signaling by NOTCH1	0	0	0	0	0	0	0	0	0	0	0	0	0	0	0	0	0	0	0	0	0	0	0	0	0	0	0	0	0	0	0	0	0	0	0	0	0	0	0	0	0	0	0	0	0	0
Pathway	M16517	WNT Signaling Pathway	Pathway_M16517_WNT Signaling Pathway	0	0	0	0	0	0	0	0	0	0	0	0	0	0	0	0	0	0	0	3.43804	0	0	0	0	0	0	0	0	0	0	0	0	0	0	0	0	0	0	0	0	0	0	0	0	0	0
Pathway	P00037	Ionotropic glutamate receptor pathway	Pathway_P00037_Ionotropic glutamate receptor pathway	0	0	0	0	0	0	0	0	0	0	0	0	0	0	0	0	0	0	0	0	0	0	0	0	0	0	0	0	0	0	0	0	0	0	0	0	3.43754	0	0	0	0	0	0	0	0	0
Pathway	M9488	Retinol metabolism	Pathway_M9488_Retinol metabolism	0	0	0	0	0	0	0	0	0	0	0	0	0	0	0	0	0	0	0	0	0	0	0	0	0	0	0	0	0	0	0	0	0	0	0	0	0	0	0	0	0	0	0	0	0	0
Pathway	375172	Salmonella infection	Pathway_375172_Salmonella infection	0	0	0	0	0	0	0	0	0	0	0	0	0	0	3.41864	0	0	0	0	0	0	0	0	0	0	0	0	0	0	0	0	0	0	0	0	0	0	0	0	0	0	0	0	0	0	0
Pathway	P00059	p53 pathway	Pathway_P00059_p53 pathway	0	0	0	0	0	0	0	0	0	0	0	0	0	0	0	0	0	0	0	0	0	0	0	0	0	0	0	0	0	0	0	0	0	0	0	0	0	0	0	0	0	0	0	0	0	0
Pathway	83020	Retinol metabolism	Pathway_83020_Retinol metabolism	0	0	0	0	0	0	0	0	0	0	0	0	0	0	0	0	0	0	0	0	0	0	0	0	0	0	0	0	0	0	0	0	0	0	0	0	0	0	0	0	0	0	0	0	0	0
Pathway	M13863	MAPKinase Signaling Pathway	Pathway_M13863_MAPKinase Signaling Pathway	0	0	0	0	0	0	0	0	0	0	0	0	0	0	0	0	0	0	0	0	0	0	0	0	0	0	0	0	0	0	0	0	0	0	0	0	0	0	0	0	0	0	0	0	0	0
Pathway	M7721	Eukaryotic protein translation	Pathway_M7721_Eukaryotic protein translation	0	0	0	0	0	0	0	0	0	3.38056	0	0	0	0	0	0	0	0	0	0	0	0	0	0	0	0	0	0	0	0	0	0	0	0	0	0	0	0	0	0	0	0	0	0	0	0
Pathway	M10462	Adipocytokine signaling pathway	Pathway_M10462_Adipocytokine signaling pathway	0	0	0	0	0	0	0	0	0	0	0	0	0	0	0	0	0	0	0	0	0	0	0	0	0	0	0	0	0	0	0	0	0	0	0	0	0	0	0	0	0	0	0	0	0	0
Pathway	1270011	Triglyceride Biosynthesis	Pathway_1270011_Triglyceride Biosynthesis	0	0	0	0	0	0	0	0	0	0	0	0	0	0	0	0	0	0	0	0	0	0	0	0	0	0	0	0	0	0	0	0	0	0	0	0	0	0	0	0	0	0	0	0	0	0
Pathway	M7253	Focal adhesion	Pathway_M7253_Focal adhesion	0	0	0	0	0	0	0	0	0	0	0	0	0	0	0	0	0	0	0	0	0	0	0	0	0	0	0	0	0	3.35847	0	0	0	0	0	0	0	0	0	0	0	0	0	0	0	0
Pathway	83067	Focal adhesion	Pathway_83067_Focal adhesion	0	0	0	0	0	0	0	0	0	0	0	0	0	0	0	0	0	0	0	0	0	0	0	0	0	0	0	0	0	3.35847	0	0	0	0	0	0	0	0	0	0	0	0	0	0	0	0
Pathway	83093	Adipocytokine signaling pathway	Pathway_83093_Adipocytokine signaling pathway	0	0	0	0	0	0	0	0	0	0	0	0	0	0	0	0	0	0	0	0	0	0	0	0	0	0	0	0	0	0	0	0	0	0	0	0	0	0	0	0	0	0	0	0	0	0
Pathway	M16794	Metabolism of xenobiotics by cytochrome P450	Pathway_M16794_Metabolism of xenobiotics by cytochrome P450	0	0	0	0	0	0	0	0	0	0	0	0	0	0	0	0	0	0	0	0	0	0	0	0	0	0	0	0	0	0	0	0	0	0	0	0	0	0	0	0	0	0	0	0	0	0
Pathway	1458885	Th1 and Th2 cell differentiation	Pathway_1458885_Th1 and Th2 cell differentiation	0	0	0	0	0	0	0	0	0	0	0	0	0	0	3.33257	0	0	0	0	0	0	0	0	0	0	0	0	0	0	0	0	0	0	0	0	0	0	0	0	0	0	0	0	0	0	0
Pathway	P00043	Muscarinic acetylcholine receptor 2 and 4 signaling pathway	Pathway_P00043_Muscarinic acetylcholine receptor 2 and 4 signaling pathway	0	0	0	0	0	0	0	0	0	0	0	0	0	0	0	0	0	0	0	0	0	0	0	0	0	0	0	0	0	0	0	0	0	0	0	0	3.3142	0	0	0	0	0	0	0	0	0
Pathway	M19708	Type II diabetes mellitus	Pathway_M19708_Type II diabetes mellitus	0	0	0	0	0	0	0	0	0	0	0	0	0	0	0	0	0	0	0	0	0	0	0	0	0	0	0	0	0	0	0	0	3.31069	0	0	0	0	0	0	0	0	0	0	0	0	0
Pathway	1404797	Platinum drug resistance	Pathway_1404797_Platinum drug resistance	0	0	0	0	0	0	0	0	0	0	0	0	0	0	0	0	0	0	0	0	0	0	0	0	0	0	0	0	0	0	0	0	0	0	0	0	0	0	0	0	0	0	0	0	0	0
Pathway	83031	Metabolism of xenobiotics by cytochrome P450	Pathway_83031_Metabolism of xenobiotics by cytochrome P450	0	0	0	0	0	0	0	0	0	0	0	0	0	0	0	0	0	0	0	0	0	0	0	0	0	0	0	0	0	0	0	0	0	0	0	0	0	0	0	0	0	0	0	0	0	0
Pathway	137911	FOXA2 and FOXA3 transcription factor networks	Pathway_137911_FOXA2 and FOXA3 transcription factor networks	0	0	0	0	0	0	0	0	0	0	0	0	0	0	0	0	0	0	0	0	0	0	0	0	0	0	0	0	3.2722	0	0	0	0	0	0	0	0	0	0	0	0	0	0	0	0	0
Pathway	1270436	HDACs deacetylate histones	Pathway_1270436_HDACs deacetylate histones	0	0	0	0	0	0	0	0	0	0	0	0	0	0	0	0	0	0	0	0	0	0	0	0	0	0	0	0	0	0	0	0	0	0	0	0	0	0	0	0	0	0	0	0	0	0
Pathway	M106	FOXA2 and FOXA3 transcription factor networks	Pathway_M106_FOXA2 and FOXA3 transcription factor networks	0	0	0	0	0	0	0	0	0	0	0	0	0	0	0	0	0	0	0	0	0	0	0	0	0	0	0	0	3.25264	0	0	0	0	0	0	0	0	0	0	0	0	0	0	0	0	0
Pathway	1268841	Transcriptional activation of mitochondrial biogenesis	Pathway_1268841_Transcriptional activation of mitochondrial biogenesis	0	0	0	0	0	0	0	0	0	0	0	0	0	0	0	0	0	0	0	0	0	0	0	0	0	0	0	0	3.25264	0	0	0	0	0	0	0	0	0	0	0	0	0	0	0	0	0
Pathway	SMP00384	Methylmalonate Semialdehyde Dehydrogenase Deficiency	Pathway_SMP00384_Methylmalonate Semialdehyde Dehydrogenase Deficiency	0	0	0	0	0	0	0	0	0	0	0	0	0	0	0	0	0	0	0	0	0	0	0	0	0	0	0	0	0	0	0	0	0	0	0	0	0	0	0	0	0	0	0	3.25199	0	0
Pathway	PW:0000346	CADASIL	Pathway_PW:0000346_CADASIL	0	0	0	0	0	0	0	0	0	0	0	0	0	0	0	0	0	0	0	0	0	0	0	0	0	0	0	0	0	0	0	0	0	0	0	0	0	0	0	0	0	0	0	0	0	3.25199
Pathway	SMP00173	Beta-Ketothiolase Deficiency	Pathway_SMP00173_Beta-Ketothiolase Deficiency	0	0	0	0	0	0	0	0	0	0	0	0	0	0	0	0	0	0	0	0	0	0	0	0	0	0	0	0	0	0	0	0	0	0	0	0	0	0	0	0	0	0	0	3.25199	0	0
Pathway	1269432	PI3K Cascade	Pathway_1269432_PI3K Cascade	0	0	0	0	0	0	0	0	0	0	0	0	0	0	0	0	0	0	0	0	0	0	0	0	0	0	0	0	0	0	0	0	0	0	0	0	0	0	0	0	0	0	0	0	0	0
Pathway	SMP00199	Maple Syrup Urine Disease	Pathway_SMP00199_Maple Syrup Urine Disease	0	0	0	0	0	0	0	0	0	0	0	0	0	0	0	0	0	0	0	0	0	0	0	0	0	0	0	0	0	0	0	0	0	0	0	0	0	0	0	0	0	0	0	0	0	0
Pathway	PW:0000122	Hedgehog signaling	Pathway_PW:0000122_Hedgehog signaling	0	0	0	0	0	0	0	0	0	0	0	0	0	0	0	0	0	0	0	0	0	0	0	0	0	0	0	0	0	0	0	0	0	0	0	0	0	0	0	0	0	0	0	0	0	0
Pathway	PW:0000321	altered Hedgehog signaling	Pathway_PW:0000321_altered Hedgehog signaling	0	0	0	0	0	0	0	0	0	0	0	0	0	0	0	0	0	0	0	0	0	0	0	0	0	0	0	0	0	0	0	0	0	0	0	0	0	0	0	0	0	0	0	0	0	0
Pathway	1269093	Vpr-mediated induction of apoptosis by mitochondrial outer membrane permeabilization	Pathway_1269093_Vpr-mediated induction of apoptosis by mitochondrial outer membrane permeabilization	0	0	0	0	0	0	0	0	0	0	0	0	0	0	0	0	0	0	0	0	0	0	0	0	0	0	0	0	0	0	0	0	0	0	0	0	0	0	0	0	0	0	0	0	0	0
Pathway	142335	2-oxoisovalerate decarboxylation to isobutanoyl-CoA	Pathway_142335_2-oxoisovalerate decarboxylation to isobutanoyl-CoA	0	0	0	0	0	0	0	0	0	0	0	0	0	0	0	0	0	0	0	0	0	0	0	0	0	0	0	0	0	0	0	0	0	0	0	0	0	0	0	0	0	0	0	0	0	0
Pathway	1269955	Miscellaneous transport and binding events	Pathway_1269955_Miscellaneous transport and binding events	0	0	0	0	0	0	0	0	0	0	0	0	0	0	0	0	0	0	0	0	0	0	0	0	0	0	0	0	0	0	0	0	0	0	0	0	0	0	0	0	0	0	0	0	0	0
Pathway	PW:0000170	epidermal growth factor/neuregulin signaling	Pathway_PW:0000170_epidermal growth factor/neuregulin signaling	0	0	0	0	0	0	0	0	0	0	0	0	0	0	0	0	0	0	0	0	0	0	0	0	0	0	0	0	0	0	0	0	0	0	0	0	0	0	0	0	0	0	0	0	0	0
Coexpression	M7320	Genes up-regulated in HMC-1 (mast leukemia) cells: incubated with the peptide ALL1 and then treated with Cl-IB-MECA [PubChem=3035850] versus stimulation by T cell membranes.	Coexpression_M7320_Genes up-regulated in HMC-1 (mast leukemia) cells: incubated with the peptide ALL1 and then treated with Cl-IB-MECA [PubChem=3035850] versus stimulation by T cell membranes.	0	10	0	10	0	0	0	5.39427	10	0	0	0	0	0	0	10	0	0	10	0	0	0	0	0	0	0	0	0	0	0	0	0	0	0	0	0	0	0	0	0	0	0	0	0	0	0
Coexpression	18044827-Table2	Human Breast_Bergamaschi08_278genes	Coexpression_18044827-Table2_Human Breast_Bergamaschi08_278genes	0	0	10	0	0	0	0	0	0	0	0	0	0	0	0	0	0	0	0	0	0	0	0	0	0	0	10	0	0	10	0	0	0	0	0	0	0	0	0	0	10	0	0	0	0	0
Coexpression	M7237	Genes down-regulated in thymus cortical regions: subcapsular versus central cortical.	Coexpression_M7237_Genes down-regulated in thymus cortical regions: subcapsular versus central cortical.	0	10	0	5.27202	10	0	0	10	5.56248	0	0	0	0	0	0	4.80421	0	0	0	0	0	0	0	0	0	0	0	0	0	0	0	0	0	0	0	0	0	0	0	0	0	0	0	0	0	0
Coexpression	M5913	Genes up-regulated in response to IFNG [GeneID=3458].	Coexpression_M5913_Genes up-regulated in response to IFNG [GeneID=3458].	0	10	0	0	0	0	0	10	10	0	0	0	0	0	0	10	0	0	5.02391	0	0	0	0	0	0	0	0	0	0	0	0	0	0	0	0	0	0	0	0	0	0	0	0	0	0	0
Coexpression	19795415-Table1	Mouse Lung_Beisiegel09_262genes	Coexpression_19795415-Table1_Mouse Lung_Beisiegel09_262genes	0	0	5.95842	0	10	0	0	0	10	0	0	0	0	0	0	0	0	0	0	0	0	0	0	0	0	0	0	0	0	0	0	0	0	0	0	0	0	0	0	0	0	0	0	0	0	0
Coexpression	20460173-ImmPortAntimicrobials	Human Immune_Kong10_544genes_ImmPort_Antimicrobials	Coexpression_20460173-ImmPortAntimicrobials_Human Immune_Kong10_544genes_ImmPort_Antimicrobials	0	10	0	0	10	0	0	5.92848	10	0	0	0	0	0	0	0	0	0	0	0	0	0	0	0	0	0	0	0	0	0	0	0	0	0	0	0	0	0	0	0	0	0	0	0	0	0
Coexpression	M7324	Genes up-regulated in HMC-1 (mast leukemia) cells: incubated with the peptide ALL1 versus stimulated with T cell membranes.	Coexpression_M7324_Genes up-regulated in HMC-1 (mast leukemia) cells: incubated with the peptide ALL1 versus stimulated with T cell membranes.	0	10	0	10	0	0	0	0	0	0	0	0	0	0	0	10	0	0	5.02391	0	0	0	0	0	0	0	0	0	0	0	0	0	0	0	0	0	0	0	0	0	0	0	0	0	0	0
Coexpression	M5932	Genes defining inflammatory response.	Coexpression_M5932_Genes defining inflammatory response.	0	0	10	0	10	0	0	0	10	0	0	0	0	0	0	0	0	0	0	0	0	0	0	0	0	0	0	0	0	0	0	0	0	0	0	0	0	0	0	0	0	0	0	0	0	0
Coexpression	M2568	Genes up-regulated in lung tissue upon LPS aspiration with mechanical ventilation (MV) compared to control (PBS aspiration without MV).	Coexpression_M2568_Genes up-regulated in lung tissue upon LPS aspiration with mechanical ventilation (MV) compared to control (PBS aspiration without MV).	0	10	0	0	5.93123	0	0	0	10	0	0	0	0	0	0	0	0	0	0	0	0	0	0	0	0	0	0	0	0	0	0	0	0	0	0	0	0	0	0	0	0	0	0	0	0	0
Coexpression	M3408	Genes down-regulated in comparison of control microglia cells versus those 24 h after stimulation with IFNG [GeneID=3458].	Coexpression_M3408_Genes down-regulated in comparison of control microglia cells versus those 24 h after stimulation with IFNG [GeneID=3458].	0	10	0	5.27202	0	0	0	0	5.56248	0	0	0	0	0	0	10	0	0	0	0	0	0	0	0	0	0	0	0	0	0	0	0	0	0	0	0	0	0	0	0	0	0	0	0	0	0
Coexpression	M9570	Genes down-regulated in T reg from: peripheral lymph nodes versus thymic precursors.	Coexpression_M9570_Genes down-regulated in T reg from: peripheral lymph nodes versus thymic precursors.	0	10	0	5.27202	0	0	0	0	5.56248	0	0	0	0	0	0	10	0	0	0	0	0	0	0	0	0	0	0	0	0	0	0	0	0	0	0	0	0	0	0	0	0	0	0	0	0	0
Coexpression	M8690	Genes up-regulated in monocytes (6h): muramyl dipeptide [PubChem=11620162] versus M. tuberculosis 19 kDa lipopeptide.	Coexpression_M8690_Genes up-regulated in monocytes (6h): muramyl dipeptide [PubChem=11620162] versus M. tuberculosis 19 kDa lipopeptide.	0	10	0	5.27202	0	0	0	0	5.56248	0	0	0	0	0	0	10	0	0	0	0	0	0	0	0	0	0	0	0	0	0	0	0	0	0	0	0	0	0	0	0	0	0	0	0	0	0
Coexpression	M9586	Genes down-regulated in thymic T reg: CD24 high [GeneID=100133941] versus CD24 int [GeneID=100133941].	Coexpression_M9586_Genes down-regulated in thymic T reg: CD24 high [GeneID=100133941] versus CD24 int [GeneID=100133941].	0	10	0	5.27202	0	0	0	5.39427	0	0	0	0	0	0	0	10	0	0	0	0	0	0	0	0	0	0	0	0	0	0	0	0	0	0	0	0	0	0	0	0	0	0	0	0	0	0
Coexpression	M9576	Genes down-regulated in T reg: peripheral lymph nodes versus thymic CD24 int [GeneID=100133941].	Coexpression_M9576_Genes down-regulated in T reg: peripheral lymph nodes versus thymic CD24 int [GeneID=100133941].	0	10	0	5.27202	0	0	0	5.39427	0	0	0	0	0	0	0	10	0	0	0	0	0	0	0	0	0	0	0	0	0	0	0	0	0	0	0	0	0	0	0	0	0	0	0	0	0	0
Coexpression	M5890	Genes regulated by NF-kB in response to TNF [GeneID=7124].	Coexpression_M5890_Genes regulated by NF-kB in response to TNF [GeneID=7124].	0	4.96077	0	0	0	0	0	0	5.56248	0	0	0	0	0	0	0	0	0	0	0	0	0	0	0	10	0	0	0	0	0	0	0	0	0	0	0	0	0	0	0	0	0	0	0	0	0
Coexpression	M7322	Genes up-regulated in HMC-1 (mast leukemia) cells incubated the peptide ALL1 versus those followed by treatment with Cl-IB-MECA [PubChem=3035850].	Coexpression_M7322_Genes up-regulated in HMC-1 (mast leukemia) cells incubated the peptide ALL1 versus those followed by treatment with Cl-IB-MECA [PubChem=3035850].	0	10	0	10	0	0	0	0	5.56248	0	0	0	0	0	0	4.80421	0	0	0	0	0	0	0	0	0	0	0	0	0	0	0	0	0	0	0	0	0	0	0	0	0	0	0	0	0	0
Coexpression	M3279	Genes down-regulated in comparison of unstimulated peripheral blood mononuclear cells (PBMC) versus PBMC stimulated with YF17D vaccine.	Coexpression_M3279_Genes down-regulated in comparison of unstimulated peripheral blood mononuclear cells (PBMC) versus PBMC stimulated with YF17D vaccine.	0	10	0	5.27202	0	0	0	0	10	0	0	0	0	0	0	0	0	0	5.02391	0	0	0	0	0	0	0	0	0	0	0	0	0	0	0	0	0	0	0	0	0	0	0	0	0	0	0
Coexpression	M8982	Genes down-regulated in CD4 [GeneID=920] T cells over-expressing FOXP3 [GeneID=50943] and PPARg1 form of PPARG [GeneID=5468]: untreated versus pioglitazone [PubChem=4829].	Coexpression_M8982_Genes down-regulated in CD4 [GeneID=920] T cells over-expressing FOXP3 [GeneID=50943] and PPARg1 form of PPARG [GeneID=5468]: untreated versus pioglitazone [PubChem=4829].	0	10	0	5.28451	0	0	0	0	10	0	0	0	0	0	0	4.81277	0	0	0	0	0	0	0	0	0	0	0	0	0	0	0	0	0	0	0	0	0	0	0	0	0	0	0	0	0	0
Coexpression	M8971	Genes down-regulated in CD4 [GeneID=920] T cells treated with pioglitazone [PubChem=4829] and over-expressing: FOXP3 [GeneID=50943] and PPARg1 isoform of PPARG [GeneID=5468] versus FOXP3 [GeneID=50943] and PPARg2 form of PPARG [GeneID=5468].	Coexpression_M8971_Genes down-regulated in CD4 [GeneID=920] T cells treated with pioglitazone [PubChem=4829] and over-expressing: FOXP3 [GeneID=50943] and PPARg1 isoform of PPARG [GeneID=5468] versus FOXP3 [GeneID=50943] and PPARg2 form of PPARG [GeneID=5468].	0	10	0	10	0	0	0	0	0	0	0	0	0	0	0	10	0	0	0	0	0	0	0	0	0	0	0	0	0	0	0	0	0	0	0	0	0	0	0	0	0	0	0	0	0	0
Coexpression	M8967	Genes down-regulated in CD4 [GeneID=920] over-expressing: FOXP3 [GeneID=50943] and PPARg1 form of PPARG [GeneID=5468] versus FOXP3 [GeneID=50943].	Coexpression_M8967_Genes down-regulated in CD4 [GeneID=920] over-expressing: FOXP3 [GeneID=50943] and PPARg1 form of PPARG [GeneID=5468] versus FOXP3 [GeneID=50943].	0	10	0	10	0	0	0	0	0	0	0	0	0	0	0	10	0	0	0	0	0	0	0	0	0	0	0	0	0	0	0	0	0	0	0	0	0	0	0	0	0	0	0	0	0	0
Coexpression	M11428	Inflammatory cytokines, chemokines and their cognate receptors up-regulated in THP-1 cells (monocyte) after treatment with PSMD4 [GeneID=5710].	Coexpression_M11428_Inflammatory cytokines, chemokines and their cognate receptors up-regulated in THP-1 cells (monocyte) after treatment with PSMD4 [GeneID=5710].	0	0	0	0	10	0	0	0	10	0	0	0	0	0	0	0	0	0	0	0	0	0	0	0	0	0	0	0	0	0	0	0	0	0	0	0	0	0	0	0	0	0	0	0	0	0
Coexpression	M15615	Genes up-regulated in HT1080 (fibrosarcoma) cells by treatment with interferon gamma for 6 h.	Coexpression_M15615_Genes up-regulated in HT1080 (fibrosarcoma) cells by treatment with interferon gamma for 6 h.	0	10	0	0	0	0	0	0	5.91925	0	0	0	0	0	0	10	0	0	0	0	0	0	0	0	0	0	0	0	0	0	0	0	0	0	0	0	0	0	0	0	0	0	0	0	0	0
Coexpression	M6892	Genes down-regulated in CD4 [GeneID=920] T cells with in vivo expansion: IL6 [GeneID=3569] versus IFNG [GeneID=3458].	Coexpression_M6892_Genes down-regulated in CD4 [GeneID=920] T cells with in vivo expansion: IL6 [GeneID=3569] versus IFNG [GeneID=3458].	0	10	0	0	5.80068	0	0	0	10	0	0	0	0	0	0	0	0	0	0	0	0	0	0	0	0	0	0	0	0	0	0	0	0	0	0	0	0	0	0	0	0	0	0	0	0	0
Coexpression	M5898	Genes involved in DNA repair.	Coexpression_M5898_Genes involved in DNA repair.	0	0	0	0	0	0	0	0	0	0	0	0	0	0	0	0	0	0	0	0	5.64165	0	0	10	0	0	0	0	0	0	0	0	0	0	0	0	0	0	0	0	0	0	0	0	0	0
Coexpression	M9572	Genes up-regulated in cells from peripheral lymph nodes: T reg versus T conv.	Coexpression_M9572_Genes up-regulated in cells from peripheral lymph nodes: T reg versus T conv.	0	10	0	5.27202	0	0	0	0	5.56248	0	0	0	0	0	0	4.80421	0	0	0	0	0	0	0	0	0	0	0	0	0	0	0	0	0	0	0	0	0	0	0	0	0	0	0	0	0	0
Coexpression	16270046-SuppTable1	Human Lymphoma_Martinez-Delgado05_135genes	Coexpression_16270046-SuppTable1_Human Lymphoma_Martinez-Delgado05_135genes	0	0	0	0	0	0	0	0	10	0	0	0	0	0	0	0	0	0	10	0	0	0	0	0	0	0	0	0	0	0	0	0	0	0	0	0	0	0	0	0	0	0	0	0	0	0
Coexpression	M6625	Genes up-regulated in bone marrow-derived macrophages with IL6 [GeneID=3469] knockout and 45 min of stimulation by AIL10 [GeneID=3486] and LPS versus IL6 [GeneID=3469] and LPS.	Coexpression_M6625_Genes up-regulated in bone marrow-derived macrophages with IL6 [GeneID=3469] knockout and 45 min of stimulation by AIL10 [GeneID=3486] and LPS versus IL6 [GeneID=3469] and LPS.	0	10	0	0	0	0	0	0	0	0	0	0	0	0	0	0	0	0	10	0	0	0	0	5.42074	0	0	0	0	0	0	0	0	0	0	0	0	0	0	0	0	0	0	0	0	0	0
Coexpression	M5950	Genes up-regulated during transplant rejection.	Coexpression_M5950_Genes up-regulated during transplant rejection.	0	0	0	0	0	0	0	5.39427	10	0	0	0	0	0	0	0	0	0	0	0	0	0	0	0	0	0	0	0	0	0	0	0	0	0	0	0	0	0	0	0	0	0	0	0	0	0
Coexpression	M9042	Genes down-regulated in T reg: wildtype versus ADORA2A [GeneID=135].	Coexpression_M9042_Genes down-regulated in T reg: wildtype versus ADORA2A [GeneID=135].	0	10	0	0	0	0	0	5.39427	0	0	0	0	0	0	0	10	0	0	0	0	0	0	0	0	0	0	0	0	0	0	0	0	0	0	0	0	0	0	0	0	0	0	0	0	0	0
Coexpression	M8969	Genes down-regulated in CD4 [GeneID=920] over-expressing: FOXP3 [GeneID=50943] and PPARg2 form of PPARG [GeneID=5468] versus FOXP3 [GeneID=50943].	Coexpression_M8969_Genes down-regulated in CD4 [GeneID=920] over-expressing: FOXP3 [GeneID=50943] and PPARg2 form of PPARG [GeneID=5468] versus FOXP3 [GeneID=50943].	0	10	0	5.29708	0	0	0	0	0	0	0	0	0	0	0	10	0	0	0	0	0	0	0	0	0	0	0	0	0	0	0	0	0	0	0	0	0	0	0	0	0	0	0	0	0	0
Coexpression	M9020	Genes down-regulated in lymphoid primed multipotent progenitors: wildtype versus LYL1 [GeneID=4066] knockout.	Coexpression_M9020_Genes down-regulated in lymphoid primed multipotent progenitors: wildtype versus LYL1 [GeneID=4066] knockout.	0	10	0	5.27202	0	0	0	0	0	0	0	0	0	0	0	0	0	0	10	0	0	0	0	0	0	0	0	0	0	0	0	0	0	0	0	0	0	0	0	0	0	0	0	0	0	0
Coexpression	M6769	Genes down-regulated in cells from Flt3L Melanom injected mice: splenic DEC205+ dendritic cells versus CD8 T cells.	Coexpression_M6769_Genes down-regulated in cells from Flt3L Melanom injected mice: splenic DEC205+ dendritic cells versus CD8 T cells.	0	10	4.98493	0	0	0	0	0	0	0	0	0	0	0	0	5.02296	0	0	5.24339	0	0	0	0	0	0	0	0	0	0	0	0	0	0	0	0	0	0	0	0	0	0	0	0	0	0	0
Coexpression	M7094	Genes down-regulated in adult fibroblasts with inactivated RB1 [GeneID=5925] by Cre-lox: acute loss of function (LOF) of RB1.	Coexpression_M7094_Genes down-regulated in adult fibroblasts with inactivated RB1 [GeneID=5925] by Cre-lox: acute loss of function (LOF) of RB1.	0	10	0	0	0	0	0	5.10803	0	0	0	0	0	0	0	10	0	0	0	0	0	0	0	0	0	0	0	0	0	0	0	0	0	0	0	0	0	0	0	0	0	0	0	0	0	0
Coexpression	M6256	Genes up-regulated in T cells from CLL (chronic lymphocytic leukemia) patients: CD4 [GeneID=920] versus CD8.	Coexpression_M6256_Genes up-regulated in T cells from CLL (chronic lymphocytic leukemia) patients: CD4 [GeneID=920] versus CD8.	0	10	0	0	10	0	0	0	0	0	0	0	0	0	0	0	0	0	5.02391	0	0	0	0	0	0	0	0	0	0	0	0	0	0	0	0	0	0	0	0	0	0	0	0	0	0	0
Coexpression	12446012-Table2	Mouse Immune_Carmody02_151genes	Coexpression_12446012-Table2_Mouse Immune_Carmody02_151genes	0	10	0	0	0	0	0	4.994	10	0	0	0	0	0	0	0	0	0	0	0	0	0	0	0	0	0	0	0	0	0	0	0	0	0	0	0	0	0	0	0	0	0	0	0	0	0
Coexpression	M6816	Genes down-regulated in immature dendritic cells: untreated versus interferon alpha.	Coexpression_M6816_Genes down-regulated in immature dendritic cells: untreated versus interferon alpha.	0	10	0	10	0	0	0	0	0	0	0	0	0	0	0	4.98444	0	0	0	0	0	0	0	0	0	0	0	0	0	0	0	0	0	0	0	0	0	0	0	0	0	0	0	0	0	0
Coexpression	15870177-TableS1a	Human Viral_Feuerhake05_64genes	Coexpression_15870177-TableS1a_Human Viral_Feuerhake05_64genes	0	0	0	0	0	0	0	0	10	0	0	0	0	0	0	0	0	0	4.9653	0	0	0	0	0	0	0	0	0	0	0	0	0	0	0	0	0	0	0	0	0	0	0	0	0	0	0
Coexpression	M5930	Genes defining epithelial-mesenchymal transition, as in wound healing, fibrosis and metastasis.	Coexpression_M5930_Genes defining epithelial-mesenchymal transition, as in wound healing, fibrosis and metastasis.	0	0	0	0	0	0	0	0	0	0	0	0	0	0	0	0	0	4.80421	0	0	0	0	0	0	0	0	10	0	0	0	0	0	0	0	0	0	0	0	0	0	10	0	0	0	0	0
Coexpression	M1834	Genes up-regulated in freshly isolated CD31- [GeneID=5175] (stromal stem cells from adipose tissue) versus the CD31+ (non-stem) counterparts.	Coexpression_M1834_Genes up-regulated in freshly isolated CD31- [GeneID=5175] (stromal stem cells from adipose tissue) versus the CD31+ (non-stem) counterparts.	0	0	5.36644	0	0	0	0	0	0	0	0	0	0	0	0	0	0	0	0	0	0	0	0	0	0	0	5.11283	0	0	0	0	0	0	0	0	0	0	0	0	0	10	0	0	0	4.30025	0
Coexpression	M8643	Genes down-regulated in bone marrow-derived macrophages with NFAT5 [GeneID=10725] knockout: control versus stimulated with LPS.	Coexpression_M8643_Genes down-regulated in bone marrow-derived macrophages with NFAT5 [GeneID=10725] knockout: control versus stimulated with LPS.	0	0	0	0	10	0	0	0	10	0	0	0	0	0	0	0	0	0	0	0	0	0	0	0	0	0	0	0	0	0	0	0	0	0	0	0	0	0	0	0	0	0	0	0	0	0
Coexpression	M6808	Genes down-regulated in B lymphocytes treated by anti-HEL and expressing BCR [GeneID=613] fusions with: IgM versus IgMG.	Coexpression_M6808_Genes down-regulated in B lymphocytes treated by anti-HEL and expressing BCR [GeneID=613] fusions with: IgM versus IgMG.	0	10	0	5.62082	0	0	0	5.69049	0	0	0	0	0	0	0	0	0	0	0	0	0	0	0	0	0	0	0	0	0	0	0	0	0	0	0	0	0	0	0	0	0	0	0	0	0	0
Coexpression	M13453	Genes up-regulated in HT1080 (fibrosarcoma) cells by treatment with interferon beta for 6 h.	Coexpression_M13453_Genes up-regulated in HT1080 (fibrosarcoma) cells by treatment with interferon beta for 6 h.	0	10	0	0	0	0	0	0	5.2719	0	0	0	0	0	0	5.9488	0	0	0	0	0	0	0	0	0	0	0	0	0	0	0	0	0	0	0	0	0	0	0	0	0	0	0	0	0	0
Coexpression	M9433	Mitochondrial genes; based on literature and sequence annotation resources and converted to Affymetrix HG-U133A probe sets.	Coexpression_M9433_Mitochondrial genes; based on literature and sequence annotation resources and converted to Affymetrix HG-U133A probe sets.	0	0	0	0	0	0	0	0	0	0	0	0	0	0	0	0	0	0	0	0	0	0	0	0	0	0	0	0	0	0	0	0	0	0	0	0	0	0	0	0	0	0	0	5.38689	0	0
Coexpression	15642130-TableS1	Rat Immune_Rioja04_438genes	Coexpression_15642130-TableS1_Rat Immune_Rioja04_438genes	0	0	0	0	5.42326	0	0	5.64608	10	0	0	0	0	0	0	0	0	0	0	0	0	0	0	0	0	0	0	0	0	0	0	0	0	0	0	0	0	0	0	0	0	0	0	0	0	0
Coexpression	M7336	Genes down-regulated in HMC-1 (mast leukemia) cells: untreated versus incubated with the peptide ALL1 followed by stimulation with T cell membranes.	Coexpression_M7336_Genes down-regulated in HMC-1 (mast leukemia) cells: untreated versus incubated with the peptide ALL1 followed by stimulation with T cell membranes.	0	10	0	0	0	0	0	5.39427	5.56248	0	0	0	0	0	0	0	0	0	0	0	0	0	0	0	0	0	0	0	0	0	0	0	0	0	0	0	0	0	0	0	0	0	0	0	0	0
Coexpression	M3669	Genes down-regulated in comparison of control macrophages versus macrophages treated with interferon alpha.	Coexpression_M3669_Genes down-regulated in comparison of control macrophages versus macrophages treated with interferon alpha.	0	10	0	5.28451	0	0	0	0	5.57314	0	0	0	0	0	0	0	0	0	0	0	0	0	0	0	0	0	0	0	0	0	0	0	0	0	0	0	0	0	0	0	0	0	0	0	0	0
Coexpression	M3405	Genes down-regulated in comparison of control microglia cells versus those 6 h after stimulation with IFNG [GeneID=3458].	Coexpression_M3405_Genes down-regulated in comparison of control microglia cells versus those 6 h after stimulation with IFNG [GeneID=3458].	0	10	0	5.27202	0	0	0	0	5.56248	0	0	0	0	0	0	0	0	0	0	0	0	0	0	0	0	0	0	0	0	0	0	0	0	0	0	0	0	0	0	0	0	0	0	0	0	0
Coexpression	M6818	Genes down-regulated in dendritic cells: untreated versus anti-FcgRIIB.	Coexpression_M6818_Genes down-regulated in dendritic cells: untreated versus anti-FcgRIIB.	0	10	0	5.50787	0	0	0	0	0	0	0	0	0	0	0	4.96551	0	0	0	0	0	0	0	0	0	0	0	0	0	0	0	0	0	0	0	0	0	0	0	0	0	0	0	0	0	0
Coexpression	M9568	Genes up-regulated in KLRG1 low [GeneID=10219] CD8 T effector cells during infection: ID2 [GeneID=10219] knockout versus BCL2L11 [GeneID=10018] knockout.	Coexpression_M9568_Genes up-regulated in KLRG1 low [GeneID=10219] CD8 T effector cells during infection: ID2 [GeneID=10219] knockout versus BCL2L11 [GeneID=10018] knockout.	0	10	0	0	0	0	0	0	5.57314	0	0	0	0	0	0	4.81277	0	0	0	0	0	0	0	0	0	0	0	0	0	0	0	0	0	0	0	0	0	0	0	0	0	0	0	0	0	0
Coexpression	M3411	Genes down-regulated in comparison of microglia cells 1 h after stimulation with IFNG [GeneID=3458] versus microglia cells 6 h after the stimulation.	Coexpression_M3411_Genes down-regulated in comparison of microglia cells 1 h after stimulation with IFNG [GeneID=3458] versus microglia cells 6 h after the stimulation.	0	10	0	0	0	0	0	0	5.56248	0	0	0	0	0	0	4.80421	0	0	0	0	0	0	0	0	0	0	0	0	0	0	0	0	0	0	0	0	0	0	0	0	0	0	0	0	0	0
Coexpression	M3288	Genes down-regulated in comparison of unstimulated peripheral blood mononuclear cells (PBMC) versus PBMC 7 days after stimulation with YF17D vaccine.	Coexpression_M3288_Genes down-regulated in comparison of unstimulated peripheral blood mononuclear cells (PBMC) versus PBMC 7 days after stimulation with YF17D vaccine.	0	10	0	0	0	0	0	0	5.56248	0	0	0	0	0	0	4.80421	0	0	0	0	0	0	0	0	0	0	0	0	0	0	0	0	0	0	0	0	0	0	0	0	0	0	0	0	0	0
Coexpression	M7543	Genes up-regulated in untreated double positive thymocytes: wildtype versus ELK4 [GeneID=2005] knockout.	Coexpression_M7543_Genes up-regulated in untreated double positive thymocytes: wildtype versus ELK4 [GeneID=2005] knockout.	0	10	0	0	0	0	0	5.44799	0	0	0	0	0	0	0	4.84746	0	0	0	0	0	0	0	0	0	0	0	0	0	0	0	0	0	0	0	0	0	0	0	0	0	0	0	0	0	0
Coexpression	19797726-Table2b	Human Lymphoma_VanLoo09_40genes	Coexpression_19797726-Table2b_Human Lymphoma_VanLoo09_40genes	0	0	0	0	5.34566	0	0	0	4.93721	0	0	0	0	0	0	0	0	0	0	0	0	0	0	0	0	0	0	0	0	0	0	0	0	0	0	0	0	0	0	0	0	0	0	0	0	0
Coexpression	M8654	Genes down-regulated in P14 CD8+ T cells: ST2 [GeneID=6761] knockout versus wildtype.	Coexpression_M8654_Genes down-regulated in P14 CD8+ T cells: ST2 [GeneID=6761] knockout versus wildtype.	0	10	0	0	0	0	0	0	5.56248	0	0	0	0	0	0	0	0	0	0	0	0	0	0	0	0	0	0	0	0	0	0	0	0	0	0	0	0	0	0	0	0	0	0	0	0	0
Coexpression	M9595	Genes down-regulated in thymic T conv: CD24 high [GeneID=100133941] versus CD24 low [GeneID=100133941].	Coexpression_M9595_Genes down-regulated in thymic T conv: CD24 high [GeneID=100133941] versus CD24 low [GeneID=100133941].	0	10	0	5.28451	0	0	0	0	0	0	0	0	0	0	0	4.81277	0	0	0	0	0	0	0	0	0	0	0	0	0	0	0	0	0	0	0	0	0	0	0	0	0	0	0	0	0	0
Coexpression	M7595	Genes down-regulated in CD11b+ cells from spleen of healthy C57BL6 mice versus CD11b+ cells from tumor infiltrating monocytes of BALB/c mice bearing 4T1 mammary carcinoma.	Coexpression_M7595_Genes down-regulated in CD11b+ cells from spleen of healthy C57BL6 mice versus CD11b+ cells from tumor infiltrating monocytes of BALB/c mice bearing 4T1 mammary carcinoma.	0	10	0	5.27202	0	0	0	0	0	0	0	0	0	0	0	4.80421	0	0	0	0	0	0	0	0	0	0	0	0	0	0	0	0	0	0	0	0	0	0	0	0	0	0	0	0	0	0
Coexpression	17823660-TableS1a	Human Viral_Urosevic07_347genes	Coexpression_17823660-TableS1a_Human Viral_Urosevic07_347genes	0	10	0	0	0	0	0	0	10	0	0	0	0	0	0	0	0	0	0	0	0	0	0	0	0	0	0	0	0	0	0	0	0	0	0	0	0	0	0	0	0	0	0	0	0	0
Coexpression	M3097	Genes down-regulated in comparison of healthy myeloid cells versus systemic lupus erythematosus myeloid cells.	Coexpression_M3097_Genes down-regulated in comparison of healthy myeloid cells versus systemic lupus erythematosus myeloid cells.	0	10	0	0	0	0	0	0	10	0	0	0	0	0	0	0	0	0	0	0	0	0	0	0	0	0	0	0	0	0	0	0	0	0	0	0	0	0	0	0	0	0	0	0	0	0
Coexpression	16479007-Table3	Human StemCell_Jaitin06_49genes	Coexpression_16479007-Table3_Human StemCell_Jaitin06_49genes	0	10	0	0	0	0	0	0	0	0	0	0	0	0	0	10	0	0	0	0	0	0	0	0	0	0	0	0	0	0	0	0	0	0	0	0	0	0	0	0	0	0	0	0	0	0
Coexpression	16585964-SuppTable3	Mouse Lung_not_cancer_Thimmulappa06_31genes	Coexpression_16585964-SuppTable3_Mouse Lung_not_cancer_Thimmulappa06_31genes	0	10	0	0	0	0	0	0	0	0	0	0	0	0	0	0	0	0	0	0	0	0	0	0	0	0	0	0	0	0	0	0	0	0	0	0	0	0	0	0	0	0	0	0	0	0
Coexpression	M149	Target genes of the DREAM complex.	Coexpression_M149_Target genes of the DREAM complex.	0	0	0	0	0	10	0	0	0	0	0	0	0	0	0	0	0	0	0	0	10	0	0	0	0	0	0	0	0	0	0	0	0	0	0	0	0	0	0	0	0	0	0	0	0	0
Coexpression	M19826	Genes up-regulated in BxPC3 cells (pancreatic cancer) after treatment with TNF [GeneID=7124] or IKI-1, an inhibitor of IkappaB kinase (IKK).	Coexpression_M19826_Genes up-regulated in BxPC3 cells (pancreatic cancer) after treatment with TNF [GeneID=7124] or IKI-1, an inhibitor of IkappaB kinase (IKK).	0	10	0	0	0	0	0	0	0	0	0	0	0	0	0	0	0	0	0	0	0	0	0	0	0	0	0	0	0	0	0	0	0	0	0	0	0	0	0	0	0	0	0	0	0	0
Coexpression	M6162	Genes up-regulated by growing HMEC-E6 cells (mammary epithelial cells damaged by expression of HPV-16 E6 [GeneID=1489078]) in extracellular matrix (ECM).	Coexpression_M6162_Genes up-regulated by growing HMEC-E6 cells (mammary epithelial cells damaged by expression of HPV-16 E6 [GeneID=1489078]) in extracellular matrix (ECM).	0	10	0	0	0	0	0	0	0	0	0	0	0	0	0	10	0	0	0	0	0	0	0	0	0	0	0	0	0	0	0	0	0	0	0	0	0	0	0	0	0	0	0	0	0	0
Coexpression	19802007-SuppTable1	Human StemCell_Novakova10_89genes_Interferons/Receptors	Coexpression_19802007-SuppTable1_Human StemCell_Novakova10_89genes_Interferons/Receptors	0	10	0	0	0	0	0	0	10	0	0	0	0	0	0	0	0	0	0	0	0	0	0	0	0	0	0	0	0	0	0	0	0	0	0	0	0	0	0	0	0	0	0	0	0	0
Coexpression	M5911	Genes up-regulated in response to alpha interferon proteins.	Coexpression_M5911_Genes up-regulated in response to alpha interferon proteins.	0	10	0	0	0	0	0	0	0	0	0	0	0	0	0	10	0	0	0	0	0	0	0	0	0	0	0	0	0	0	0	0	0	0	0	0	0	0	0	0	0	0	0	0	0	0
Coexpression	M4772	Genes up-regulated in robust Cluster 2 (rC2) of hepatoblastoma samples compared to those in the robust Cluster 1 (rC1).	Coexpression_M4772_Genes up-regulated in robust Cluster 2 (rC2) of hepatoblastoma samples compared to those in the robust Cluster 1 (rC1).	0	0	0	0	0	10	0	0	0	10	0	0	0	0	0	0	0	0	0	0	0	0	0	0	0	0	0	0	0	0	0	0	0	0	0	0	0	0	0	0	0	0	0	0	0	0
Coexpression	M4534	Genes up-regulated in comparison of Jurkat T cells stimulated in the presence of PD-1 versus controls.	Coexpression_M4534_Genes up-regulated in comparison of Jurkat T cells stimulated in the presence of PD-1 versus controls.	0	10	0	0	0	0	0	0	0	0	0	0	0	0	0	10	0	0	0	0	0	0	0	0	0	0	0	0	0	0	0	0	0	0	0	0	0	0	0	0	0	0	0	0	0	0
Coexpression	M3652	Genes up-regulated in HT1080 cells (fibrosarcoma) by treatment with interferon alpha for 6 h.	Coexpression_M3652_Genes up-regulated in HT1080 cells (fibrosarcoma) by treatment with interferon alpha for 6 h.	0	10	0	0	0	0	0	0	0	0	0	0	0	0	0	10	0	0	0	0	0	0	0	0	0	0	0	0	0	0	0	0	0	0	0	0	0	0	0	0	0	0	0	0	0	0
Coexpression	17174972-TableS1	Human Zola07_426genes_CellDifferentiationMarkers	Coexpression_17174972-TableS1_Human Zola07_426genes_CellDifferentiationMarkers	0	0	0	0	0	0	0	0	10	0	0	0	0	0	0	0	0	0	0	0	0	0	0	0	0	0	0	0	0	0	0	0	0	0	0	0	0	0	0	0	0	0	0	0	0	0
Coexpression	M8631	Genes down-regulated in bone marrow-derived dendritic cells: high dose of 1,3-beta-D-oligoglucan [PubChem=11375554] versus CSF2 [GeneID=1437] and high dose of 1,3-beta-D-oligoglucan [PubChem=11375554].	Coexpression_M8631_Genes down-regulated in bone marrow-derived dendritic cells: high dose of 1,3-beta-D-oligoglucan [PubChem=11375554] versus CSF2 [GeneID=1437] and high dose of 1,3-beta-D-oligoglucan [PubChem=11375554].	0	0	0	0	0	0	0	0	10	0	0	0	0	0	0	0	0	0	0	0	0	0	0	0	0	0	0	0	0	0	0	0	0	0	0	0	0	0	0	0	0	0	0	0	0	0
Coexpression	20460173-ImmPortCytokines	Human Immune_Kong10_456genes_ImmPort_Cytokines	Coexpression_20460173-ImmPortCytokines_Human Immune_Kong10_456genes_ImmPort_Cytokines	0	0	0	0	10	0	0	0	10	0	0	0	0	0	0	0	0	0	0	0	0	0	0	0	0	0	0	0	0	0	0	0	0	0	0	0	0	0	0	0	0	0	0	0	0	0
Coexpression	M7232	Genes down-regulated in T cells treated with IL21 [GeneID=59067]: 1h versus 6h.	Coexpression_M7232_Genes down-regulated in T cells treated with IL21 [GeneID=59067]: 1h versus 6h.	0	0	0	10	0	0	0	0	10	0	0	0	0	0	0	0	0	0	0	0	0	0	0	0	0	0	0	0	0	0	0	0	0	0	0	0	0	0	0	0	0	0	0	0	0	0
Coexpression	20338664-Table2	Human Lung_Oh10_38genes	Coexpression_20338664-Table2_Human Lung_Oh10_38genes	0	0	0	0	0	0	0	0	0	0	0	0	0	0	0	0	0	10	0	0	0	0	0	0	0	0	0	0	0	0	0	0	0	0	0	0	0	0	0	0	10	0	0	0	0	0
Coexpression	M7128	Genes up-regulated in peripheral blood monocytes (PMBC): Gram negative sepsis versus Gram positive sepsis.	Coexpression_M7128_Genes up-regulated in peripheral blood monocytes (PMBC): Gram negative sepsis versus Gram positive sepsis.	0	10	0	0	0	0	0	0	10	0	0	0	0	0	0	0	0	0	0	0	0	0	0	0	0	0	0	0	0	0	0	0	0	0	0	0	0	0	0	0	0	0	0	0	0	0
Coexpression	M7252	Genes up-regulated in thymocytes: cortical versus medullary sources.	Coexpression_M7252_Genes up-regulated in thymocytes: cortical versus medullary sources.	0	10	0	0	0	0	0	10	0	0	0	0	0	0	0	0	0	0	0	0	0	0	0	0	0	0	0	0	0	0	0	0	0	0	0	0	0	0	0	0	0	0	0	0	0	0
Coexpression	19061838-TableS7	Human Viral_Cairo08_982genes	Coexpression_19061838-TableS7_Human Viral_Cairo08_982genes	0	0	0	0	0	10	0	0	0	10	0	0	0	0	0	0	0	0	0	0	0	0	0	0	0	0	0	0	0	0	0	0	0	0	0	0	0	0	0	0	0	0	0	0	0	0
Coexpression	20937356-TableS2	Rat Hypothalamic_Mansuy10_1931genes	Coexpression_20937356-TableS2_Rat Hypothalamic_Mansuy10_1931genes	0	0	0	0	0	10	0	0	0	0	0	0	0	0	0	0	0	0	0	0	10	0	0	0	0	0	0	0	0	0	0	0	0	0	0	0	0	0	0	0	0	0	0	0	0	0
Coexpression	M7642	Genes down-regulated in memory CD8 T cells: 1' versus 3'.	Coexpression_M7642_Genes down-regulated in memory CD8 T cells: 1' versus 3'.	0	10	0	0	0	0	0	0	10	0	0	0	0	0	0	0	0	0	0	0	0	0	0	0	0	0	0	0	0	0	0	0	0	0	0	0	0	0	0	0	0	0	0	0	0	0
Coexpression	M4632	Genes down-regulated in comparison of CD25- T cells treated with IL4 [GeneID=3565] at day 3 versus untreated CD25- T cells at day 3.	Coexpression_M4632_Genes down-regulated in comparison of CD25- T cells treated with IL4 [GeneID=3565] at day 3 versus untreated CD25- T cells at day 3.	0	10	0	0	0	0	0	0	10	0	0	0	0	0	0	0	0	0	0	0	0	0	0	0	0	0	0	0	0	0	0	0	0	0	0	0	0	0	0	0	0	0	0	0	0	0
Coexpression	M3635	Genes down-regulated in comparison of unstimulated CD8 T cells at 48 h versus CD8 T cells at 48 h after stimulation with antigen-B7-1.	Coexpression_M3635_Genes down-regulated in comparison of unstimulated CD8 T cells at 48 h versus CD8 T cells at 48 h after stimulation with antigen-B7-1.	0	10	0	0	0	0	0	0	10	0	0	0	0	0	0	0	0	0	0	0	0	0	0	0	0	0	0	0	0	0	0	0	0	0	0	0	0	0	0	0	0	0	0	0	0	0
Coexpression	M7454	Genes down-regulated in CD4 [GeneID=920] T cells: STAT3 [GeneID=6774] knockout versus wildtype.	Coexpression_M7454_Genes down-regulated in CD4 [GeneID=920] T cells: STAT3 [GeneID=6774] knockout versus wildtype.	0	0	0	0	0	10	0	0	10	0	0	0	0	0	0	0	0	0	0	0	0	0	0	0	0	0	0	0	0	0	0	0	0	0	0	0	0	0	0	0	0	0	0	0	0	0
Coexpression	20460173-ImmPortCytokineReceptors	Human Immune_Kong10_308genes_ImmPort_CytokineReceptors	Coexpression_20460173-ImmPortCytokineReceptors_Human Immune_Kong10_308genes_ImmPort_CytokineReceptors	0	0	0	0	10	0	0	0	10	0	0	0	0	0	0	0	0	0	0	0	0	0	0	0	0	0	0	0	0	0	0	0	0	0	0	0	0	0	0	0	0	0	0	0	0	0
Coexpression	M1985	Inflammatory cytokines and their receptors modulated in brain tumors after treatment with an oncocytic virus, a potential anticancer therapy.	Coexpression_M1985_Inflammatory cytokines and their receptors modulated in brain tumors after treatment with an oncocytic virus, a potential anticancer therapy.	0	0	0	0	10	0	0	0	10	0	0	0	0	0	0	0	0	0	0	0	0	0	0	0	0	0	0	0	0	0	0	0	0	0	0	0	0	0	0	0	0	0	0	0	0	0
Coexpression	M9221	Genes up-regulated in primary fibroblast culture after treatment with interferon alpha for 6 h.	Coexpression_M9221_Genes up-regulated in primary fibroblast culture after treatment with interferon alpha for 6 h.	0	10	0	0	0	0	0	0	10	0	0	0	0	0	0	0	0	0	0	0	0	0	0	0	0	0	0	0	0	0	0	0	0	0	0	0	0	0	0	0	0	0	0	0	0	0
Coexpression	M8664	Genes down-regulated in monocytes (6h): untreated versus muramyl dipeptide [PubChem=11620162] andM. tuberculosis 19 kDa lipopeptide.	Coexpression_M8664_Genes down-regulated in monocytes (6h): untreated versus muramyl dipeptide [PubChem=11620162] andM. tuberculosis 19 kDa lipopeptide.	0	10	0	0	0	0	0	0	0	0	0	0	0	0	0	0	0	0	10	0	0	0	0	0	0	0	0	0	0	0	0	0	0	0	0	0	0	0	0	0	0	0	0	0	0	0
Coexpression	16585964-SuppTable1	Mouse Lung_not_cancer_Thimmulappa06_38genes	Coexpression_16585964-SuppTable1_Mouse Lung_not_cancer_Thimmulappa06_38genes	0	0	0	0	10	0	0	0	10	0	0	0	0	0	0	0	0	0	0	0	0	0	0	0	0	0	0	0	0	0	0	0	0	0	0	0	0	0	0	0	0	0	0	0	0	0
Coexpression	M2979	Genes down-regulated in peripheral blood mononclear cells (PBMC) from multiple sclerosis (MS) patient: untreated versus IFNB1 [GeneID=3456].	Coexpression_M2979_Genes down-regulated in peripheral blood mononclear cells (PBMC) from multiple sclerosis (MS) patient: untreated versus IFNB1 [GeneID=3456].	0	10	0	0	0	0	0	0	10	0	0	0	0	0	0	0	0	0	0	0	0	0	0	0	0	0	0	0	0	0	0	0	0	0	0	0	0	0	0	0	0	0	0	0	0	0
Coexpression	M9051	Genes up-regulated in T reg: untreated ADORA2A [GeneID=135] knockout versus wildtype treated by ZM 241385 [PubChem=176407].	Coexpression_M9051_Genes up-regulated in T reg: untreated ADORA2A [GeneID=135] knockout versus wildtype treated by ZM 241385 [PubChem=176407].	0	10	0	0	0	0	0	0	0	0	0	0	0	0	0	10	0	0	0	0	0	0	0	0	0	0	0	0	0	0	0	0	0	0	0	0	0	0	0	0	0	0	0	0	0	0
Coexpression	M5487	Hepatic graft versus host disease (GVHD), day 7: up-regulated in allogeneic vs syngeneic bone marrow transplant.	Coexpression_M5487_Hepatic graft versus host disease (GVHD), day 7: up-regulated in allogeneic vs syngeneic bone marrow transplant.	0	10	0	0	0	0	0	0	0	0	0	0	0	0	0	10	0	0	0	0	0	0	0	0	0	0	0	0	0	0	0	0	0	0	0	0	0	0	0	0	0	0	0	0	0	0
Coexpression	M8341	Antigen processing and presentation genes down-regulated in JY cells (B lymphocytes) treated with trichostatin A (TSA) [PubChem=5562].	Coexpression_M8341_Antigen processing and presentation genes down-regulated in JY cells (B lymphocytes) treated with trichostatin A (TSA) [PubChem=5562].	0	0	0	0	0	0	0	10	0	0	0	0	0	0	0	10	0	0	0	0	0	0	0	0	0	0	0	0	0	0	0	0	0	0	0	0	0	0	0	0	0	0	0	0	0	0
Coexpression	M9306	Genes up-regulated in CD4: FOXP3+ [GeneID=50943] T reg versus FOXP3 [GeneID=50943] knockout T reg precursor.	Coexpression_M9306_Genes up-regulated in CD4: FOXP3+ [GeneID=50943] T reg versus FOXP3 [GeneID=50943] knockout T reg precursor.	0	10	0	0	0	0	0	0	0	0	0	0	0	0	0	10	0	0	0	0	0	0	0	0	0	0	0	0	0	0	0	0	0	0	0	0	0	0	0	0	0	0	0	0	0	0
Coexpression	M4694	Genes down-regulated in comparison of unstimulated dendritic cells (DC) at 0 h versus DCs stimulated with R848 for 8 h.	Coexpression_M4694_Genes down-regulated in comparison of unstimulated dendritic cells (DC) at 0 h versus DCs stimulated with R848 for 8 h.	0	10	0	0	0	0	0	0	10	0	0	0	0	0	0	0	0	0	0	0	0	0	0	0	0	0	0	0	0	0	0	0	0	0	0	0	0	0	0	0	0	0	0	0	0	0
Coexpression	16479545-SuppTable1	Mouse Lung_not_cancer_Kahnert06_163genes	Coexpression_16479545-SuppTable1_Mouse Lung_not_cancer_Kahnert06_163genes	0	0	0	0	10	0	0	0	10	0	0	0	0	0	0	0	0	0	0	0	0	0	0	0	0	0	0	0	0	0	0	0	0	0	0	0	0	0	0	0	0	0	0	0	0	0
Coexpression	M10027	Genes down-regulated in NK cells versus ITGAM+ [GeneID=3684] dendritic cells.	Coexpression_M10027_Genes down-regulated in NK cells versus ITGAM+ [GeneID=3684] dendritic cells.	0	0	0	0	0	0	0	0	10	0	0	0	0	0	0	0	0	0	0	0	0	0	0	0	5.42938	0	0	0	0	0	0	0	0	0	0	0	4.45525	0	0	0	0	0	0	0	0	0
Coexpression	M12112	Angiogenic markers up-regulated in lymph endothelial cells upon infection with KSHV (Kaposi's sarcoma herpes virus).	Coexpression_M12112_Angiogenic markers up-regulated in lymph endothelial cells upon infection with KSHV (Kaposi's sarcoma herpes virus).	0	0	0	0	5.15972	0	0	0	0	0	0	0	0	0	0	0	0	0	0	10	0	0	0	0	0	0	0	0	0	0	0	0	0	4.71414	0	0	0	0	0	0	0	0	0	0	0	0
Coexpression	M9577	Mitochondrial genes	Coexpression_M9577_Mitochondrial genes	0	0	0	0	0	0	0	0	0	0	0	0	0	0	0	0	0	0	0	0	0	0	0	0	0	0	0	0	0	0	0	0	0	0	0	0	0	0	0	0	0	0	0	5.3124	0	0
Coexpression	M7624	Genes up-regulated in memory CD8 T cells: 2' versus 4'.	Coexpression_M7624_Genes up-regulated in memory CD8 T cells: 2' versus 4'.	0	0	0	0	0	0	0	0	10	0	0	0	0	0	0	0	0	0	0	0	0	0	0	0	0	0	0	0	0	0	0	0	0	0	0	0	4.56389	0	0	0	0	0	0	0	0	0
Coexpression	16440291-SuppTable1	Human HeadandNeck_Martens06_209genes	Coexpression_16440291-SuppTable1_Human HeadandNeck_Martens06_209genes	0	0	5.97067	0	10	0	0	0	0	0	0	0	0	0	0	0	0	0	0	0	0	0	0	0	0	0	0	0	0	0	0	0	0	0	0	0	0	0	0	0	0	0	0	0	0	0
Coexpression	M2343	Genes down-regulated in intestinal crypt cells upon deletion of CTNNB1 [GeneID=1499].	Coexpression_M2343_Genes down-regulated in intestinal crypt cells upon deletion of CTNNB1 [GeneID=1499].	0	0	0	0	0	0	0	0	0	5.81849	0	0	0	0	0	0	0	0	0	0	10	0	0	0	0	0	0	0	0	0	0	0	0	0	0	0	0	0	0	0	0	0	0	0	0	0
Coexpression	M2532	Genes representing interferon-induced antiviral module in sputum during asthma exacerbations.	Coexpression_M2532_Genes representing interferon-induced antiviral module in sputum during asthma exacerbations.	0	10	0	0	0	0	0	0	5.77737	0	0	0	0	0	0	0	0	0	0	0	0	0	0	0	0	0	0	0	0	0	0	0	0	0	0	0	0	0	0	0	0	0	0	0	0	0
Coexpression	M4703	Genes down-regulated in comparison of unstimulated dendritic cells (DC) at 0 h versus DCs stimulated with LPS (TLR4 agonist) and R848 for 2 h.	Coexpression_M4703_Genes down-regulated in comparison of unstimulated dendritic cells (DC) at 0 h versus DCs stimulated with LPS (TLR4 agonist) and R848 for 2 h.	0	10	0	0	0	0	0	0	5.68294	0	0	0	0	0	0	0	0	0	0	0	0	0	0	0	0	0	0	0	0	0	0	0	0	0	0	0	0	0	0	0	0	0	0	0	0	0
Coexpression	M4696	Genes down-regulated in comparison of unstimulated dendritic cells (DC) at 0 h versus DCs stimulated with LPS (TLR4 agonist) for 2 h.	Coexpression_M4696_Genes down-regulated in comparison of unstimulated dendritic cells (DC) at 0 h versus DCs stimulated with LPS (TLR4 agonist) for 2 h.	0	10	0	0	0	0	0	0	5.67169	0	0	0	0	0	0	0	0	0	0	0	0	0	0	0	0	0	0	0	0	0	0	0	0	0	0	0	0	0	0	0	0	0	0	0	0	0
Coexpression	20460173-ImmPortChemokines	Human Immune_Kong10_102genes_ImmPort_Chemokines	Coexpression_20460173-ImmPortChemokines_Human Immune_Kong10_102genes_ImmPort_Chemokines	0	0	0	0	10	0	0	0	0	0	0	0	0	0	0	0	0	0	0	0	0	0	0	0	0	0	0	0	0	0	0	0	0	0	0	0	0	0	0	0	0	5.59397	0	0	0	0
Coexpression	M3302	Genes down-regulated in comparison of unstimulated peripheral blood mononuclear cells (PBMC) 3 days after stimulation with YF17D vaccine versus PBMC 7 days after the stimulation.	Coexpression_M3302_Genes down-regulated in comparison of unstimulated peripheral blood mononuclear cells (PBMC) 3 days after stimulation with YF17D vaccine versus PBMC 7 days after the stimulation.	0	10	0	0	0	0	0	0	5.58386	0	0	0	0	0	0	0	0	0	0	0	0	0	0	0	0	0	0	0	0	0	0	0	0	0	0	0	0	0	0	0	0	0	0	0	0	0
Coexpression	M3267	Genes down-regulated in comparison of unstimulated peripheral blood mononuclear cells (PBMC) cultured for 3 h versus PBMC cultured for 3 h with YF17D vaccine.	Coexpression_M3267_Genes down-regulated in comparison of unstimulated peripheral blood mononuclear cells (PBMC) cultured for 3 h versus PBMC cultured for 3 h with YF17D vaccine.	0	10	0	0	0	0	0	0	5.58386	0	0	0	0	0	0	0	0	0	0	0	0	0	0	0	0	0	0	0	0	0	0	0	0	0	0	0	0	0	0	0	0	0	0	0	0	0
Coexpression	M7652	Genes up-regulated in healthy CD4 [GeneID=920] T cells: germ free versus specific pathogen free.	Coexpression_M7652_Genes up-regulated in healthy CD4 [GeneID=920] T cells: germ free versus specific pathogen free.	0	10	0	0	0	0	0	0	5.57314	0	0	0	0	0	0	0	0	0	0	0	0	0	0	0	0	0	0	0	0	0	0	0	0	0	0	0	0	0	0	0	0	0	0	0	0	0
Coexpression	M9079	Genes down-regulated in the bone marrow CD34+ [GeneID=947] cells: CD38- [GeneID=952] versus MME+ [GeneID=4311].	Coexpression_M9079_Genes down-regulated in the bone marrow CD34+ [GeneID=947] cells: CD38- [GeneID=952] versus MME+ [GeneID=4311].	0	10	0	0	0	0	0	0	5.56248	0	0	0	0	0	0	0	0	0	0	0	0	0	0	0	0	0	0	0	0	0	0	0	0	0	0	0	0	0	0	0	0	0	0	0	0	0
Coexpression	M8778	Genes up-regulated in dendritic cells: control versus LPS.	Coexpression_M8778_Genes up-regulated in dendritic cells: control versus LPS.	0	10	0	0	0	0	0	0	5.56248	0	0	0	0	0	0	0	0	0	0	0	0	0	0	0	0	0	0	0	0	0	0	0	0	0	0	0	0	0	0	0	0	0	0	0	0	0
Coexpression	M6887	Genes down-regulated in monocytes after HCMV infection: BAY 11-7082 [PubChem=5353431] versus Ly294002 [PubChem=3973].	Coexpression_M6887_Genes down-regulated in monocytes after HCMV infection: BAY 11-7082 [PubChem=5353431] versus Ly294002 [PubChem=3973].	0	10	0	0	0	0	0	0	5.56248	0	0	0	0	0	0	0	0	0	0	0	0	0	0	0	0	0	0	0	0	0	0	0	0	0	0	0	0	0	0	0	0	0	0	0	0	0
Coexpression	M8554	Genes up-regulated in CD8 T cells: KLRB1 int [GeneID=3820] versus KLRB1- [GeneID=3820].	Coexpression_M8554_Genes up-regulated in CD8 T cells: KLRB1 int [GeneID=3820] versus KLRB1- [GeneID=3820].	0	10	0	0	0	5.56248	0	0	0	0	0	0	0	0	0	0	0	0	0	0	0	0	0	0	0	0	0	0	0	0	0	0	0	0	0	0	0	0	0	0	0	0	0	0	0	0
Coexpression	M9064	Genes up-regulated in T reg cells: wildtype versus GATA3 [GeneID=2625] knockout.	Coexpression_M9064_Genes up-regulated in T reg cells: wildtype versus GATA3 [GeneID=2625] knockout.	0	10	0	0	0	0	0	0	5.56248	0	0	0	0	0	0	0	0	0	0	0	0	0	0	0	0	0	0	0	0	0	0	0	0	0	0	0	0	0	0	0	0	0	0	0	0	0
Coexpression	M9598	Genes up-regulated in T conv: peripheral lymph nodes versus thymic CD24 high [GeneID=100133941].	Coexpression_M9598_Genes up-regulated in T conv: peripheral lymph nodes versus thymic CD24 high [GeneID=100133941].	0	0	0	0	0	0	0	0	5.56248	0	0	0	0	0	0	10	0	0	0	0	0	0	0	0	0	0	0	0	0	0	0	0	0	0	0	0	0	0	0	0	0	0	0	0	0	0
Coexpression	M5758	Genes down-regulated in comparison of control RAW264.7 cells (macrophages) versus those infected with B. abortus.	Coexpression_M5758_Genes down-regulated in comparison of control RAW264.7 cells (macrophages) versus those infected with B. abortus.	0	0	0	0	0	0	0	0	5.56248	0	0	0	0	0	0	0	0	0	0	0	0	0	0	0	0	0	0	0	0	0	0	0	0	0	0	0	0	0	0	0	0	0	0	0	0	0
Coexpression	17823238-TableS4b	Human EmbryonicStemCell_Soh07_224genes_B	Coexpression_17823238-TableS4b_Human EmbryonicStemCell_Soh07_224genes_B	0	0	0	0	5.52598	0	0	0	0	0	0	0	0	0	0	0	0	0	0	0	0	10	0	0	0	0	0	0	0	0	0	0	0	0	0	0	0	0	0	0	0	0	0	0	0	0
Coexpression	20460173-ImmPortAntigenProcessingandPresentation	Human Immune_Kong10_148genes_ImmPort_AntigenProcessingandPresentation	Coexpression_20460173-ImmPortAntigenProcessingandPresentation_Human Immune_Kong10_148genes_ImmPort_AntigenProcessingandPresentation	0	0	0	0	0	0	0	10	0	0	0	0	0	0	0	5.44154	0	0	0	0	0	0	0	0	0	0	0	0	0	0	0	0	0	0	0	0	0	0	0	0	0	0	0	0	0	0
Coexpression	14990357-Table3	Rat Lung_not_cancer_Wagenaar04_78genes	Coexpression_14990357-Table3_Rat Lung_not_cancer_Wagenaar04_78genes	0	0	0	0	0	0	0	0	10	0	0	0	0	0	0	0	0	0	0	0	0	0	0	0	5.36342	0	0	0	0	0	0	0	0	0	0	0	0	0	0	0	0	0	0	0	0	0
Coexpression	M4292	Genes down-regulated in comparison of control conventional dendritic cells (cDC) at 6 h versus cDCs infected with Newcastle disease virus (NDV) at 6 h.	Coexpression_M4292_Genes down-regulated in comparison of control conventional dendritic cells (cDC) at 6 h versus cDCs infected with Newcastle disease virus (NDV) at 6 h.	0	10	0	5.36093	0	0	0	0	0	0	0	0	0	0	0	0	0	0	0	0	0	0	0	0	0	0	0	0	0	0	0	0	0	0	0	0	0	0	0	0	0	0	0	0	0	0
Coexpression	15785748-Table3	Human Uterine_Santin05_178genes	Coexpression_15785748-Table3_Human Uterine_Santin05_178genes	0	0	0	0	5.35073	0	0	0	0	0	0	0	0	0	0	0	0	0	0	0	0	0	0	0	0	0	0	0	0	0	0	0	0	0	0	0	0	0	0	0	10	0	0	0	0	0
Coexpression	16081686-SuppTable2	Human Lymphoma_Tome05_357genes	Coexpression_16081686-SuppTable2_Human Lymphoma_Tome05_357genes	0	0	0	0	5.2853	0	0	0	10	0	0	0	0	0	0	0	0	0	0	0	0	0	0	0	0	0	0	0	0	0	0	0	0	0	0	0	0	0	0	0	0	0	0	0	0	0
Coexpression	M9030	Genes up-regulated in KLRG1- SELL low [GeneID=10219;6402] T reg: CD69- [GeneID=969] versus CD69+ [GeneID=969].	Coexpression_M9030_Genes up-regulated in KLRG1- SELL low [GeneID=10219;6402] T reg: CD69- [GeneID=969] versus CD69+ [GeneID=969].	0	10	0	5.27202	0	0	0	0	0	0	0	0	0	0	0	0	0	0	0	0	0	0	0	0	0	0	0	0	0	0	0	0	0	0	0	0	0	0	0	0	0	0	0	0	0	0
Coexpression	15489886-TableS1b	Human Sarcoma_Mason04_549genes	Coexpression_15489886-TableS1b_Human Sarcoma_Mason04_549genes	0	0	0	0	0	0	0	0	0	0	0	0	0	0	0	0	0	0	0	0	10	0	0	0	0	0	0	0	0	0	0	0	0	0	0	0	0	0	0	0	5.25582	0	0	0	0	0
Coexpression	M12383	Genes up-regulated in hematopoietic stem cells (HSC, CD34+ [GeneID=947]) cultured in a three-dimentional collagen gel compared to the cells grown in suspension.	Coexpression_M12383_Genes up-regulated in hematopoietic stem cells (HSC, CD34+ [GeneID=947]) cultured in a three-dimentional collagen gel compared to the cells grown in suspension.	0	0	0	0	0	0	0	0	10	0	0	0	0	0	0	0	0	0	0	0	0	0	0	0	5.24892	0	0	0	0	0	0	0	0	0	0	0	0	0	0	0	0	0	0	0	0	0
Coexpression	M2613	Class III of genes transiently induced by EGF [GeneID =1950] in 184A1 cells (mammary epithelium).	Coexpression_M2613_Class III of genes transiently induced by EGF [GeneID =1950] in 184A1 cells (mammary epithelium).	0	0	0	0	0	0	0	0	5.24781	0	0	0	0	0	0	0	0	0	0	0	0	0	0	0	10	0	0	0	0	0	0	0	0	0	0	0	0	0	0	0	0	0	0	0	0	0
Coexpression	M7233	Genes up-regulated in T cells: control (0h) versus IL21 [GeneID=59067] for 24h.	Coexpression_M7233_Genes up-regulated in T cells: control (0h) versus IL21 [GeneID=59067] for 24h.	0	0	0	0	0	0	0	0	10	0	0	0	0	0	0	0	0	0	0	0	0	0	0	0	0	0	0	0	0	0	0	0	0	0	0	0	0	0	0	0	0	0	0	0	0	0
[truncated: 3,548 more rows]
[truncated: 90 more columns]

## Sheet: Marker Enc - Modules
Enrichments of lung single cell marker genes in 68 SARS-CoV-1 DEG interaction map modules 3 human lung scRNA-seq studies -> Krasnow et al. ; Banovich et al. ; Kaminski et al. aging lung mice study -> Schiller et al.
[truncated: 160 more rows]
