# Supplementary material for: Secondary analysis of transcriptomes of SARS-CoV-2 infection models to characterize COVID-19
Source: Patterns (N Y). 2021 Apr 5;2(5):100247. doi: 10.1016/j.patter.2021.100247 (PMC8020120; doi:10.1016/j.patter.2021.100247)
Supplement: Table S15. Meta-analysis network based on enriched cell types and functional enrichments from candidate SARS-CoV-2 human interaction map clusters — A meta-analysis substructure where nodes are enriched terms while links are the clusters shared. The final network comprised 1,198 nodes and 31,065 edges. [file mmc16.xlsx]

## Sheet: mete-analysis nodes & edges
Meta-analysis of 35 candidate SARS-CoV-2 DEG interaction map modules 1198 nodes (enriched terms) modularity class => network substructure identified using the Louvain algorithm										Meta-analysis of 35 candidate SARS-CoV-2 DEG interaction map modules 31,065 edges (enriched terms with shared shared interaction map modules as links) modularity class => network substructure identified using the Louvain algorithm
id	name	term_id	term_source	degree	modularity_class	MCL cluster	logp	Cluster_genes		Source	Target	id	Term-1	Term-2	clusters	modularity_class
442	Genes defining epithelial-mesenchymal transition, as in wound healing, fibrosis and metastasis.	M5930	Coexpression	207	0	C-9,C-2	10.0;10.0	ITGB1,CXCL2,GPR176,PTAFR,CXCL10,ITGB8,NTN4,CXCL1,SHISA5,COLGALT1,COL11A2,AP2A2,ERRFI1,VCAN,LAMB3,HS2ST1,ITGA5,CST3,PCOLCE2,REEP6,CHST11,ADM,COL4A4,TLR9,ADORA2A,L1CAM,FBN1,CHRDL1,SFTPB,SPP1,COL4A2,CAV2,BDKRB2,EDN2,LRP2,FUCA2,RDX,C2,CXCL8,CSPG5,GNG5,AP2M1,CHRM3,CCN1,GNG10,PTPRE,TNC,ITGA2,MET,RTP4,ADRB2,ASRGL1,PRKCE,RAMP1,LAMA5,COL6A1,CX3CL1,COL16A1,KCNJ15,CSF1,WFS1,CHPF2,FBN2,CHST3,F2RL1,EDN1,CXCL1…		3210	3215	8814	Macrophages	Platelet Function Tests	C-1	17
12373	Genes down-regulated in comparison of control dendritic cells (DC) at 1 h versus those stimulated with LPS (TLR4 agonist) at 1 h.	M3685	Coexpression	30	0	C-33	5.195	INHBA,RBM27,TAGLN,FKBP1A,ENO3		3210	709	8861	Macrophages	cDCs	C-1	17
12338	activin receptor signaling pathway	GO:0032924	GO: Biological Process	30	0	C-33	4.257	INHBA,RBM27,TAGLN,FKBP1A,ENO3		3210	707	8862	Macrophages	pDCs	C-1	17
12339	enlarged external male genitalia	MP:0009200	Mouse Phenotype	30	0	C-33	3.563	INHBA,RBM27,TAGLN,FKBP1A,ENO3		3204	3215	8866	SCGB3A2+	Platelet Function Tests	C-1	17
12341	large penis	MP:0003599	Mouse Phenotype	30	0	C-33	3.262	INHBA,RBM27,TAGLN,FKBP1A,ENO3		3204	709	8913	SCGB3A2+	cDCs	C-1	17
12375	Genes down-regulated in monocyte-derived dendritic cells: LPS like antigen from O. planktothrix (3h) versus LPS and LPS like antigen from O. planktothrix (3h).	M6492	Coexpression	30	0	C-33	3.163	INHBA,RBM27,TAGLN,FKBP1A,ENO3		3204	707	8914	SCGB3A2+	pDCs	C-1	17
12377	Genes up-regulated in comparison of CD4 [GeneID=920] T cells from mice challenged with LCMV versus those challenged with Listeria-gp61.	M3046	Coexpression	30	0	C-33	3.132	INHBA,RBM27,TAGLN,FKBP1A,ENO3		3204	1738	8918	SCGB3A2+	Plasma	C-1	17,22
12379	Genes up-regulated in comparison of SP2 thymocytes versus SP3 thymocytes.	M5031	Coexpression	30	0	C-33	3.132	INHBA,RBM27,TAGLN,FKBP1A,ENO3		3202	3215	8923	Capillary Intermediate 1	Platelet Function Tests	C-1	17
12381	Genes down-regulated in CD4 [GeneID=920] T helper cells Th17 treated with TGFB1 and IL6 [GeneID=7040;3569]: 10h versus 60h.	M9687	Coexpression	30	0	C-33	3.132	INHBA,RBM27,TAGLN,FKBP1A,ENO3		3202	709	8970	Capillary Intermediate 1	cDCs	C-1	17
12383	Genes down-regulated in macrophages: untreated versus corticosterone [PubChem=5839].	M7741	Coexpression	30	0	C-33	3.127	INHBA,RBM27,TAGLN,FKBP1A,ENO3		3202	707	8971	Capillary Intermediate 1	pDCs	C-1	17
12385	Genes down-regulated in comparison of dendritic cells (DC) stimulated with poly(I:C) (TLR3 agonist) at 8 h versus DC cells stimulated with Gardiquimod (TLR7 agonist) at 8 h.	M4027	Coexpression	30	0	C-33	3.127	INHBA,RBM27,TAGLN,FKBP1A,ENO3		3202	1738	8975	Capillary Intermediate 1	Plasma	C-1	17,22
12387	Genes involved in development of skeletal muscle (myogenesis).	M5909	Coexpression	30	0	C-33	3.127	INHBA,RBM27,TAGLN,FKBP1A,ENO3		3200	3215	8981	Adventitial Fibroblast	Platelet Function Tests	C-1	19,17
12389	Genes down-regulated in comparison of CD4- [GeneID=920] CD8- thymocytes versus CD4+ [GeneID=920] CD8- thymocytes.	M5059	Coexpression	30	0	C-33	3.127	INHBA,RBM27,TAGLN,FKBP1A,ENO3		3197	3215	9048	Proliferating_Epithelial_Cells	Platelet Function Tests	C-1	9,17
12343	abnormal pectoral muscle morphology	MP:0003346	Mouse Phenotype	30	0	C-33	3.086	INHBA,RBM27,TAGLN,FKBP1A,ENO3		3197	709	9095	Proliferating_Epithelial_Cells	cDCs	C-1	9,17
12345	enlarged clitoris	MP:0003529	Mouse Phenotype	30	0	C-33	2.961	INHBA,RBM27,TAGLN,FKBP1A,ENO3		3197	707	9096	Proliferating_Epithelial_Cells	pDCs	C-1	9,17
12347	absent hard palate	MP:0009894	Mouse Phenotype	30	0	C-33	2.961	INHBA,RBM27,TAGLN,FKBP1A,ENO3		3197	1738	9100	Proliferating_Epithelial_Cells	Plasma	C-1	9,22
12349	intracranial aneurysm	MP:0010478	Mouse Phenotype	30	0	C-33	2.961	INHBA,RBM27,TAGLN,FKBP1A,ENO3		3195	3215	9109	Proliferating NK/T	Platelet Function Tests	C-1	17
12351	abnormal muscle morphology	MP:0002108	Mouse Phenotype	30	0	C-33	2.879	INHBA,RBM27,TAGLN,FKBP1A,ENO3		3195	709	9110	Proliferating NK/T	cDCs	C-1	17
12353	increased gastrocnemius weight	MP:0009421	Mouse Phenotype	30	0	C-33	2.864	INHBA,RBM27,TAGLN,FKBP1A,ENO3		3195	707	9111	Proliferating NK/T	pDCs	C-1	17
12355	distended jejunum	MP:0011503	Mouse Phenotype	30	0	C-33	2.864	INHBA,RBM27,TAGLN,FKBP1A,ENO3		3195	2264	9112	Proliferating NK/T	Monocytes	C-1	17,15
12357	abnormal clitoris size	MP:0009100	Mouse Phenotype	30	0	C-33	2.785	INHBA,RBM27,TAGLN,FKBP1A,ENO3		3195	3210	9113	Proliferating NK/T	Macrophages	C-1	17
12364	ALK2 signaling events	M203	Pathway	30	0	C-33	2.454	INHBA,RBM27,TAGLN,FKBP1A,ENO3		3195	2262	9114	Proliferating NK/T	TREM2+ Dendritic	C-1	17,15
12366	Alpha-synuclein signaling	M275	Pathway	30	0	C-33	1.992	INHBA,RBM27,TAGLN,FKBP1A,ENO3		3195	1738	9115	Proliferating NK/T	Plasma	C-1	17,22
12368	Glycolysis / Gluconeogenesis	M11521	Pathway	30	0	C-33	1.706	INHBA,RBM27,TAGLN,FKBP1A,ENO3		3195	480	9116	Proliferating NK/T	Alveolar Epithelial Type 1	C-1	17,27
12370	TGF-beta signaling pathway	M2642	Pathway	30	0	C-33	1.57	INHBA,RBM27,TAGLN,FKBP1A,ENO3		3195	2260	9117	Proliferating NK/T	Macrophage	C-1	17,15
12391	childhood cancer	GWAS Catalog	GWAS Catalog	30	0	C-33	1.569	INHBA,RBM27,TAGLN,FKBP1A,ENO3		3195	3204	9118	Proliferating NK/T	SCGB3A2+	C-1	17
162	FoxO family signaling	M136	Pathway	64	1	C-30	5.951	FOXO1,YWHAQ,LNPEP,CDCA7,CSNK1G2,DDIT4		3195	3202	9119	Proliferating NK/T	Capillary Intermediate 1	C-1	17
12284	Genes related to the insulin receptor pathway	M7955	Pathway	31	1	C-30	5.898	FOXO1,YWHAQ,LNPEP,CDCA7,CSNK1G2,DDIT4		3195	3200	9120	Proliferating NK/T	Adventitial Fibroblast	C-1	17,19
12264	cellular response to dexamethasone stimulus	GO:0071549	GO: Biological Process	31	1	C-30	4.286	FOXO1,YWHAQ,LNPEP,CDCA7,CSNK1G2,DDIT4		3193	3215	9127	Proliferating Macrophage	Platelet Function Tests	C-1	9,17
12286	Insulin-mediated glucose transport	M247	Pathway	31	1	C-30	4.208	FOXO1,YWHAQ,LNPEP,CDCA7,CSNK1G2,DDIT4		3193	709	9174	Proliferating Macrophage	cDCs	C-1	9,17
12265	response to dexamethasone	GO:0071548	GO: Biological Process	31	1	C-30	4.064	FOXO1,YWHAQ,LNPEP,CDCA7,CSNK1G2,DDIT4		3193	707	9175	Proliferating Macrophage	pDCs	C-1	9,17
12289	Class I PI3K signaling events mediated by Akt	M249	Pathway	31	1	C-30	3.946	FOXO1,YWHAQ,LNPEP,CDCA7,CSNK1G2,DDIT4		3193	1738	9179	Proliferating Macrophage	Plasma	C-1	9,22
12267	cellular response to glucocorticoid stimulus	GO:0071385	GO: Biological Process	31	1	C-30	3.79	FOXO1,YWHAQ,LNPEP,CDCA7,CSNK1G2,DDIT4		3191	3215	9188	Proliferating_Macrophages	Platelet Function Tests	C-1	17
12269	cellular response to corticosteroid stimulus	GO:0071384	GO: Biological Process	31	1	C-30	3.752	FOXO1,YWHAQ,LNPEP,CDCA7,CSNK1G2,DDIT4		3191	709	9189	Proliferating_Macrophages	cDCs	C-1	17
12271	cellular response to ketone	GO:1901655	GO: Biological Process	31	1	C-30	3.376	FOXO1,YWHAQ,LNPEP,CDCA7,CSNK1G2,DDIT4		3191	707	9190	Proliferating_Macrophages	pDCs	C-1	17
12291	mTOR signaling pathway	M121	Pathway	31	1	C-30	3.353	FOXO1,YWHAQ,LNPEP,CDCA7,CSNK1G2,DDIT4		3191	2264	9191	Proliferating_Macrophages	Monocytes	C-1	17,15
12273	response to antineoplastic agent	GO:0097327	GO: Biological Process	31	1	C-30	3.352	FOXO1,YWHAQ,LNPEP,CDCA7,CSNK1G2,DDIT4		3191	3210	9192	Proliferating_Macrophages	Macrophages	C-1	17
12275	peptidyl-threonine phosphorylation	GO:0018107	GO: Biological Process	31	1	C-30	3.183	FOXO1,YWHAQ,LNPEP,CDCA7,CSNK1G2,DDIT4		3191	2262	9193	Proliferating_Macrophages	TREM2+ Dendritic	C-1	17,15
12277	peptidyl-threonine modification	GO:0018210	GO: Biological Process	31	1	C-30	3.133	FOXO1,YWHAQ,LNPEP,CDCA7,CSNK1G2,DDIT4		3191	1738	9194	Proliferating_Macrophages	Plasma	C-1	17,22
12302	Genes down-regulated in B lymphocytes immunized with: imiquimod [PubChem=13982876] versus monophosphoryl lipid A and imiquimod [PubChem=13982876].	M8182	Coexpression	31	1	C-30	3.074	FOXO1,YWHAQ,LNPEP,CDCA7,CSNK1G2,DDIT4		3191	480	9195	Proliferating_Macrophages	Alveolar Epithelial Type 1	C-1	17,27
12279	regulation of cellular carbohydrate metabolic process	GO:0010675	GO: Biological Process	31	1	C-30	3.031	FOXO1,YWHAQ,LNPEP,CDCA7,CSNK1G2,DDIT4		3191	2260	9196	Proliferating_Macrophages	Macrophage	C-1	17,15
12281	response to glucocorticoid	GO:0051384	GO: Biological Process	31	1	C-30	3.02	FOXO1,YWHAQ,LNPEP,CDCA7,CSNK1G2,DDIT4		3191	3204	9197	Proliferating_Macrophages	SCGB3A2+	C-1	17
12304	Genes up-regulated in comparison of untreated CD4 [GeneID=920] T cells at 0 h versus the cells treated with IL4 [GeneID=3565] and anti-IL12 at 1 h.	M4181	Coexpression	31	1	C-30	2.989	FOXO1,YWHAQ,LNPEP,CDCA7,CSNK1G2,DDIT4		3191	3202	9198	Proliferating_Macrophages	Capillary Intermediate 1	C-1	17
12306	Genes up-regulated in comparison of untreated CD4 [GeneID=920] T cells at 0 h versus the cells treated with IL4 [GeneID=3565] and anti-IL12 at 2 h.	M4185	Coexpression	31	1	C-30	2.989	FOXO1,YWHAQ,LNPEP,CDCA7,CSNK1G2,DDIT4		3191	3200	9199	Proliferating_Macrophages	Adventitial Fibroblast	C-1	17,19
12308	Genes up-regulated in double positive thymocytes: wildtype versus HDAC7 [GeneID=51563] knockout.	M8194	Coexpression	31	1	C-30	2.989	FOXO1,YWHAQ,LNPEP,CDCA7,CSNK1G2,DDIT4		3191	2258	9200	Proliferating_Macrophages	Proliferating Basal	C-1	17,9
12310	Genes down-regulated in the in vitro follicular dendritic cells from peripheral lymph nodes (96h): Pam2CSK4 versus tretinoin [PubChem=444795].	M7672	Coexpression	31	1	C-30	2.967	FOXO1,YWHAQ,LNPEP,CDCA7,CSNK1G2,DDIT4		3191	3197	9201	Proliferating_Macrophages	Proliferating_Epithelial_Cells	C-1	17,9
12314	Genes down-regulated in atherosclerosis macrophages: control anti miR ctrl versus untreated.	M8356	Coexpression	31	1	C-30	2.958	FOXO1,YWHAQ,LNPEP,CDCA7,CSNK1G2,DDIT4		3191	3195	9202	Proliferating_Macrophages	Proliferating NK/T	C-1	17
12316	Genes up-regulated in comparison of lineage negative versus neutrophils.	M4794	Coexpression	31	1	C-30	2.958	FOXO1,YWHAQ,LNPEP,CDCA7,CSNK1G2,DDIT4		3191	3193	9203	Proliferating_Macrophages	Proliferating Macrophage	C-1	17,9
12318	Genes up-regulated in transitional CR2 [GeneID=1380] low B lymphocytes versus those from cord blood.	M7195	Coexpression	31	1	C-30	2.954	FOXO1,YWHAQ,LNPEP,CDCA7,CSNK1G2,DDIT4		3188	3215	9204	Genes down-regulated in comparison of control conventional dendritic cells (cDC) at 0 h versus cDCs infected with Newcastle disease virus (NDV) at 6 h.	Platelet Function Tests	C-1	17
2256	Proliferating_T_Cells	Banovich	Immune_Lymphoid	161	1	C-30	2.261	FOXO1,YWHAQ,LNPEP,CDCA7,CSNK1G2,DDIT4		3188	709	9205	Genes down-regulated in comparison of control conventional dendritic cells (cDC) at 0 h versus cDCs infected with Newcastle disease virus (NDV) at 6 h.	cDCs	C-1	17
12293	Renin-angiotensin system	M17636	Pathway	31	1	C-30	2.09	FOXO1,YWHAQ,LNPEP,CDCA7,CSNK1G2,DDIT4		3188	707	9206	Genes down-regulated in comparison of control conventional dendritic cells (cDC) at 0 h versus cDCs infected with Newcastle disease virus (NDV) at 6 h.	pDCs	C-1	17
12295	AKT Signaling Pathway	M15258	Pathway	31	1	C-30	1.979	FOXO1,YWHAQ,LNPEP,CDCA7,CSNK1G2,DDIT4		3188	2264	9207	Genes down-regulated in comparison of control conventional dendritic cells (cDC) at 0 h versus cDCs infected with Newcastle disease virus (NDV) at 6 h.	Monocytes	C-1	17,15
12297	Cell Cycle: G2/M Checkpoint	M8560	Pathway	31	1	C-30	1.941	FOXO1,YWHAQ,LNPEP,CDCA7,CSNK1G2,DDIT4		3188	3210	9208	Genes down-regulated in comparison of control conventional dendritic cells (cDC) at 0 h versus cDCs infected with Newcastle disease virus (NDV) at 6 h.	Macrophages	C-1	17
12299	Signaling events mediated by HDAC Class III	M32	Pathway	31	1	C-30	1.906	FOXO1,YWHAQ,LNPEP,CDCA7,CSNK1G2,DDIT4		3188	2262	9209	Genes down-regulated in comparison of control conventional dendritic cells (cDC) at 0 h versus cDCs infected with Newcastle disease virus (NDV) at 6 h.	TREM2+ Dendritic	C-1	17,15
12321	Birdshot chorioretinopathy	GWAS Catalog	GWAS Catalog	31	1	C-30	1.588	FOXO1,YWHAQ,LNPEP,CDCA7,CSNK1G2,DDIT4		3188	1738	9210	Genes down-regulated in comparison of control conventional dendritic cells (cDC) at 0 h versus cDCs infected with Newcastle disease virus (NDV) at 6 h.	Plasma	C-1	17,22
2160	Genes up-regulated in B lymphocytes immunized with: imiquimod [PubChem=13982876] versus monophosphoryl lipid A and imiquimod [PubChem=13982876].	M8185	Coexpression	55	1	C-34	1.493	FOXRED2,FAM8A1,RNF5,OS9,ERLEC1		3188	480	9211	Genes down-regulated in comparison of control conventional dendritic cells (cDC) at 0 h versus cDCs infected with Newcastle disease virus (NDV) at 6 h.	Alveolar Epithelial Type 1	C-1	17,27
12312	Genes up-regulated in B lymphocytes from cord blood: naÃƒÂ¯ve versus transitional CR2 [GeneID=1380].	M7175	Coexpression	31	1	C-30		FOXO1,YWHAQ,LNPEP,CDCA7,CSNK1G2,DDIT4		3188	2260	9212	Genes down-regulated in comparison of control conventional dendritic cells (cDC) at 0 h versus cDCs infected with Newcastle disease virus (NDV) at 6 h.	Macrophage	C-1	17,15
671	Genes up-regulated in comparison of monocytes treated with 1 ng/ml LPS (TLR4 agonist) versus monocytes treated with control IgG.	M5867	Coexpression	211	2	C-7,C-29	10;2.971	BCL3,RYBP,NR4A3,IL12RB2,NFKB2,IL18R1,IRAK2,PPIA,RELB,IL18,IL1A,BRD2,MAP3K8,CSNK2B,ERC1,NFATC2,NFKBIA,NFKBID,CSNK2A2,ZBP1,NFKBIE,RUNX1,NFKB1,NFKBIZ,TNF,REL		3188	3204	9213	Genes down-regulated in comparison of control conventional dendritic cells (cDC) at 0 h versus cDCs infected with Newcastle disease virus (NDV) at 6 h.	SCGB3A2+	C-1	17
641	Atypical NF-kappaB pathway	M26	Pathway	119	2	C-7,C-29	10;4.585	BCL3,RYBP,NR4A3,IL12RB2,NFKB2,IL18R1,IRAK2,PPIA,RELB,IL18,IL1A,BRD2,MAP3K8,CSNK2B,ERC1,NFATC2,NFKBIA,NFKBID,CSNK2A2,ZBP1,NFKBIE,RUNX1,NFKB1,NFKBIZ,TNF,REL		3188	3202	9214	Genes down-regulated in comparison of control conventional dendritic cells (cDC) at 0 h versus cDCs infected with Newcastle disease virus (NDV) at 6 h.	Capillary Intermediate 1	C-1	17
737	autoimmune disease	GWAS Catalog	GWAS Catalog	119	2	C-7,C-29	1.864;1.407	BCL3,RYBP,NR4A3,IL12RB2,NFKB2,IL18R1,IRAK2,PPIA,RELB,IL18,IL1A,BRD2,MAP3K8,CSNK2B,ERC1,NFATC2,NFKBIA,NFKBID,CSNK2A2,ZBP1,NFKBIE,RUNX1,NFKB1,NFKBIZ,TNF,REL		3188	3200	9215	Genes down-regulated in comparison of control conventional dendritic cells (cDC) at 0 h versus cDCs infected with Newcastle disease virus (NDV) at 6 h.	Adventitial Fibroblast	C-1	17,19
11080	ALK1 signaling events	M185	Pathway	67	2	C-33	4.605	INHBA,RBM27,TAGLN,FKBP1A,ENO3		3188	2258	9216	Genes down-regulated in comparison of control conventional dendritic cells (cDC) at 0 h versus cDCs infected with Newcastle disease virus (NDV) at 6 h.	Proliferating Basal	C-1	17,9
11014	Genes down-regulated in comparison of untreated CD4 [GeneID=920] T cells at 0 h versus the cells treated with IL4 [GeneID=3565] and anti-IL12 at 2 h.	M4186	Coexpression	60	2	C-29	2.962	CSNK2B,RUNX1,RYBP,NR4A3,CSNK2A2,BRD2		3188	3197	9217	Genes down-regulated in comparison of control conventional dendritic cells (cDC) at 0 h versus cDCs infected with Newcastle disease virus (NDV) at 6 h.	Proliferating_Epithelial_Cells	C-1	17,9
1700	Genes down-regulated in comparison of eosinophils versus mast cells.	M5398	Coexpression	56	2	C-29	2.962	CSNK2B,RUNX1,RYBP,NR4A3,CSNK2A2,BRD2		3188	3195	9218	Genes down-regulated in comparison of control conventional dendritic cells (cDC) at 0 h versus cDCs infected with Newcastle disease virus (NDV) at 6 h.	Proliferating NK/T	C-1	17
11060	animal organ regeneration	GO:0031100	GO: Biological Process	37	2	C-29	5.922	CSNK2B,RUNX1,RYBP,NR4A3,CSNK2A2,BRD2		3188	3193	9219	Genes down-regulated in comparison of control conventional dendritic cells (cDC) at 0 h versus cDCs infected with Newcastle disease virus (NDV) at 6 h.	Proliferating Macrophage	C-1	17,9
11061	liver development	GO:0001889	GO: Biological Process	37	2	C-29	4.928	CSNK2B,RUNX1,RYBP,NR4A3,CSNK2A2,BRD2		3188	3191	9220	Genes down-regulated in comparison of control conventional dendritic cells (cDC) at 0 h versus cDCs infected with Newcastle disease virus (NDV) at 6 h.	Proliferating_Macrophages	C-1	17
11063	hepaticobiliary system development	GO:0061008	GO: Biological Process	37	2	C-29	4.906	CSNK2B,RUNX1,RYBP,NR4A3,CSNK2A2,BRD2		3188	2256	9221	Genes down-regulated in comparison of control conventional dendritic cells (cDC) at 0 h versus cDCs infected with Newcastle disease virus (NDV) at 6 h.	Proliferating_T_Cells	C-1	17,1
11082	DNA-PK pathway in nonhomologous end joining	M42	Pathway	37	2	C-29	4.64	CSNK2B,RUNX1,RYBP,NR4A3,CSNK2A2,BRD2		3186	3215	9222	Genes down-regulated in CD4 [GeneID=920] over-expressing: FOXP3 [GeneID=50943] and PPARg1 form of PPARG [GeneID=5468] versus FOXP3 [GeneID=50943].	Platelet Function Tests	C-1	17
11065	regeneration	GO:0031099	GO: Biological Process	37	2	C-29	4.543	CSNK2B,RUNX1,RYBP,NR4A3,CSNK2A2,BRD2		3186	709	9223	Genes down-regulated in CD4 [GeneID=920] over-expressing: FOXP3 [GeneID=50943] and PPARg1 form of PPARG [GeneID=5468] versus FOXP3 [GeneID=50943].	cDCs	C-1	17
11067	hormone-mediated signaling pathway	GO:0009755	GO: Biological Process	37	2	C-29	4.461	CSNK2B,RUNX1,RYBP,NR4A3,CSNK2A2,BRD2		3186	707	9224	Genes down-regulated in CD4 [GeneID=920] over-expressing: FOXP3 [GeneID=50943] and PPARg1 form of PPARG [GeneID=5468] versus FOXP3 [GeneID=50943].	pDCs	C-1	17
11069	liver regeneration	GO:0097421	GO: Biological Process	37	2	C-29	4.41	CSNK2B,RUNX1,RYBP,NR4A3,CSNK2A2,BRD2		3186	2264	9225	Genes down-regulated in CD4 [GeneID=920] over-expressing: FOXP3 [GeneID=50943] and PPARg1 form of PPARG [GeneID=5468] versus FOXP3 [GeneID=50943].	Monocytes	C-1	17,15
11071	phosphatidylcholine biosynthetic process	GO:0006656	GO: Biological Process	37	2	C-29	4.241	CSNK2B,RUNX1,RYBP,NR4A3,CSNK2A2,BRD2		3186	3210	9226	Genes down-regulated in CD4 [GeneID=920] over-expressing: FOXP3 [GeneID=50943] and PPARg1 form of PPARG [GeneID=5468] versus FOXP3 [GeneID=50943].	Macrophages	C-1	17
11073	negative regulation of ubiquitin-dependent protein catabolic process	GO:2000059	GO: Biological Process	37	2	C-29	4.046	CSNK2B,RUNX1,RYBP,NR4A3,CSNK2A2,BRD2		3186	2262	9227	Genes down-regulated in CD4 [GeneID=920] over-expressing: FOXP3 [GeneID=50943] and PPARg1 form of PPARG [GeneID=5468] versus FOXP3 [GeneID=50943].	TREM2+ Dendritic	C-1	17,15
11085	Signaling mediated by p38-alpha and p38-beta	M229	Pathway	37	2	C-29	3.874	CSNK2B,RUNX1,RYBP,NR4A3,CSNK2A2,BRD2		3186	1738	9228	Genes down-regulated in CD4 [GeneID=920] over-expressing: FOXP3 [GeneID=50943] and PPARg1 form of PPARG [GeneID=5468] versus FOXP3 [GeneID=50943].	Plasma	C-1	17,22
11087	E-cadherin signaling in the nascent adherens junction	M156	Pathway	37	2	C-29	3.851	CSNK2B,RUNX1,RYBP,NR4A3,CSNK2A2,BRD2		3186	480	9229	Genes down-regulated in CD4 [GeneID=920] over-expressing: FOXP3 [GeneID=50943] and PPARg1 form of PPARG [GeneID=5468] versus FOXP3 [GeneID=50943].	Alveolar Epithelial Type 1	C-1	17,27
11075	negative regulation of proteolysis involved in cellular protein catabolic process	GO:1903051	GO: Biological Process	37	2	C-29	3.704	CSNK2B,RUNX1,RYBP,NR4A3,CSNK2A2,BRD2		3186	2260	9230	Genes down-regulated in CD4 [GeneID=920] over-expressing: FOXP3 [GeneID=50943] and PPARg1 form of PPARG [GeneID=5468] versus FOXP3 [GeneID=50943].	Macrophage	C-1	17,15
11077	regulation of megakaryocyte differentiation	GO:0045652	GO: Biological Process	37	2	C-29	3.625	CSNK2B,RUNX1,RYBP,NR4A3,CSNK2A2,BRD2		3186	3204	9231	Genes down-regulated in CD4 [GeneID=920] over-expressing: FOXP3 [GeneID=50943] and PPARg1 form of PPARG [GeneID=5468] versus FOXP3 [GeneID=50943].	SCGB3A2+	C-1	17
11089	Adherens junction	M638	Pathway	37	2	C-29	3.304	CSNK2B,RUNX1,RYBP,NR4A3,CSNK2A2,BRD2		3186	3202	9232	Genes down-regulated in CD4 [GeneID=920] over-expressing: FOXP3 [GeneID=50943] and PPARg1 form of PPARG [GeneID=5468] versus FOXP3 [GeneID=50943].	Capillary Intermediate 1	C-1	17
11100	Genes up-regulated in HMC-1 (mast leukemia) cells incubated with the peptide ALL1 followed by treatment with: Cl-IB-MECA [PubChem=3035850] versus T cell membranes.	M7313	Coexpression	37	2	C-29	2.984	CSNK2B,RUNX1,RYBP,NR4A3,CSNK2A2,BRD2		3186	3200	9233	Genes down-regulated in CD4 [GeneID=920] over-expressing: FOXP3 [GeneID=50943] and PPARg1 form of PPARG [GeneID=5468] versus FOXP3 [GeneID=50943].	Adventitial Fibroblast	C-1	17,19
11102	Genes up-regulated in T cells: control versus IL2 [GeneID=3558] stimulation for 6h.	M8739	Coexpression	37	2	C-29	2.98	CSNK2B,RUNX1,RYBP,NR4A3,CSNK2A2,BRD2		3186	2258	9234	Genes down-regulated in CD4 [GeneID=920] over-expressing: FOXP3 [GeneID=50943] and PPARg1 form of PPARG [GeneID=5468] versus FOXP3 [GeneID=50943].	Proliferating Basal	C-1	17,9
11104	Genes down-regulated in bone marrow-derived macrophages with STAT6 [GeneID=6778] knockout treated with IL4 [GeneID=3565]: control versus rosiglitazone [PubChem=77999].	M7947	Coexpression	37	2	C-29	2.967	CSNK2B,RUNX1,RYBP,NR4A3,CSNK2A2,BRD2		3186	3197	9235	Genes down-regulated in CD4 [GeneID=920] over-expressing: FOXP3 [GeneID=50943] and PPARg1 form of PPARG [GeneID=5468] versus FOXP3 [GeneID=50943].	Proliferating_Epithelial_Cells	C-1	17,9
11106	Genes down-regulated in comparison of B cells versus central memory CD4 [GeneID=920] T cells.	M5545	Coexpression	37	2	C-29	2.967	CSNK2B,RUNX1,RYBP,NR4A3,CSNK2A2,BRD2		3186	3195	9236	Genes down-regulated in CD4 [GeneID=920] over-expressing: FOXP3 [GeneID=50943] and PPARg1 form of PPARG [GeneID=5468] versus FOXP3 [GeneID=50943].	Proliferating NK/T	C-1	17
11108	Genes down-regulated in comparison of naive B cells versus plasma cells.	M3244	Coexpression	37	2	C-29	2.967	CSNK2B,RUNX1,RYBP,NR4A3,CSNK2A2,BRD2		3186	3193	9237	Genes down-regulated in CD4 [GeneID=920] over-expressing: FOXP3 [GeneID=50943] and PPARg1 form of PPARG [GeneID=5468] versus FOXP3 [GeneID=50943].	Proliferating Macrophage	C-1	17,9
11110	Genes up-regulated in comparison of monocytes cultured for 1 day versus those cultured for 7 days.	M4462	Coexpression	37	2	C-29	2.962	CSNK2B,RUNX1,RYBP,NR4A3,CSNK2A2,BRD2		3186	3191	9238	Genes down-regulated in CD4 [GeneID=920] over-expressing: FOXP3 [GeneID=50943] and PPARg1 form of PPARG [GeneID=5468] versus FOXP3 [GeneID=50943].	Proliferating_Macrophages	C-1	17
11112	Genes down-regulated in dendritic cells: wildtype versus I ab-/- mice.	M6010	Coexpression	37	2	C-29	2.958	CSNK2B,RUNX1,RYBP,NR4A3,CSNK2A2,BRD2		3186	2256	9239	Genes down-regulated in CD4 [GeneID=920] over-expressing: FOXP3 [GeneID=50943] and PPARg1 form of PPARG [GeneID=5468] versus FOXP3 [GeneID=50943].	Proliferating_T_Cells	C-1	17,1
11091	Tight junction	M11355	Pathway	37	2	C-29	2.793	CSNK2B,RUNX1,RYBP,NR4A3,CSNK2A2,BRD2		3186	3188	9240	Genes down-regulated in CD4 [GeneID=920] over-expressing: FOXP3 [GeneID=50943] and PPARg1 form of PPARG [GeneID=5468] versus FOXP3 [GeneID=50943].	Genes down-regulated in comparison of control conventional dendritic cells (cDC) at 0 h versus cDCs infected with Newcastle disease virus (NDV) at 6 h.	C-1	17
11093	Wnt signaling pathway	M19428	Pathway	37	2	C-29	2.683	CSNK2B,RUNX1,RYBP,NR4A3,CSNK2A2,BRD2		3184	3215	9241	Genes up-regulated in response to IFNG [GeneID=3458].	Platelet Function Tests	C-1	17
11095	Validated transcriptional targets of deltaNp63 isoforms	M236	Pathway	37	2	C-29	1.651	CSNK2B,RUNX1,RYBP,NR4A3,CSNK2A2,BRD2		3184	709	9242	Genes up-regulated in response to IFNG [GeneID=3458].	cDCs	C-1	17
11115	3-hydroxyphenylacetic acid measurement	GWAS Catalog	GWAS Catalog	37	2	C-29	1.407	CSNK2B,RUNX1,RYBP,NR4A3,CSNK2A2,BRD2		3184	707	9243	Genes up-regulated in response to IFNG [GeneID=3458].	pDCs	C-1	17
11117	anti-anoctamin 2 antibody measurement	GWAS Catalog	GWAS Catalog	37	2	C-29	1.407	CSNK2B,RUNX1,RYBP,NR4A3,CSNK2A2,BRD2		3184	2264	9244	Genes up-regulated in response to IFNG [GeneID=3458].	Monocytes	C-1	17,15
11119	cholesteryl ester 18:2 measurement	GWAS Catalog	GWAS Catalog	37	2	C-29	1.407	CSNK2B,RUNX1,RYBP,NR4A3,CSNK2A2,BRD2		3184	3210	9245	Genes up-regulated in response to IFNG [GeneID=3458].	Macrophages	C-1	17
11121	cutaneous lupus erythematosus	GWAS Catalog	GWAS Catalog	37	2	C-29	1.407	CSNK2B,RUNX1,RYBP,NR4A3,CSNK2A2,BRD2		3184	2262	9246	Genes up-regulated in response to IFNG [GeneID=3458].	TREM2+ Dendritic	C-1	17,15
11123	femoral neck bone geometry	GWAS Catalog	GWAS Catalog	37	2	C-29	1.407	CSNK2B,RUNX1,RYBP,NR4A3,CSNK2A2,BRD2		3184	1738	9247	Genes up-regulated in response to IFNG [GeneID=3458].	Plasma	C-1	17,22
11125	deoxycholate measurement	GWAS Catalog	GWAS Catalog	37	2	C-29	1.336	CSNK2B,RUNX1,RYBP,NR4A3,CSNK2A2,BRD2		3184	480	9248	Genes up-regulated in response to IFNG [GeneID=3458].	Alveolar Epithelial Type 1	C-1	17,27
11127	esophageal squamous cell carcinoma	GWAS Catalog	GWAS Catalog	37	2	C-29	1.336	CSNK2B,RUNX1,RYBP,NR4A3,CSNK2A2,BRD2		3184	2260	9249	Genes up-regulated in response to IFNG [GeneID=3458].	Macrophage	C-1	17,15
10987	regulation of cellular amino acid metabolic process	GO:0006521	GO: Biological Process	23	3	C-24	5.954	MYSM1,PSMB5,UBD,OAZ1,PSMD8,ATAD2B,ELP6		3184	3204	9250	Genes up-regulated in response to IFNG [GeneID=3458].	SCGB3A2+	C-1	17
10988	regulation of cellular amine metabolic process	GO:0033238	GO: Biological Process	23	3	C-24	5.526	MYSM1,PSMB5,UBD,OAZ1,PSMD8,ATAD2B,ELP6		3184	3202	9251	Genes up-regulated in response to IFNG [GeneID=3458].	Capillary Intermediate 1	C-1	17
10990	cellular amine metabolic process	GO:0044106	GO: Biological Process	23	3	C-24	4.948	MYSM1,PSMB5,UBD,OAZ1,PSMD8,ATAD2B,ELP6		3184	3200	9252	Genes up-regulated in response to IFNG [GeneID=3458].	Adventitial Fibroblast	C-1	17,19
10992	amine metabolic process	GO:0009308	GO: Biological Process	23	3	C-24	4.867	MYSM1,PSMB5,UBD,OAZ1,PSMD8,ATAD2B,ELP6		3184	2258	9253	Genes up-regulated in response to IFNG [GeneID=3458].	Proliferating Basal	C-1	17,9
10994	regulation of cellular ketone metabolic process	GO:0010565	GO: Biological Process	23	3	C-24	4.491	MYSM1,PSMB5,UBD,OAZ1,PSMD8,ATAD2B,ELP6		3184	3197	9254	Genes up-regulated in response to IFNG [GeneID=3458].	Proliferating_Epithelial_Cells	C-1	17,9
10996	cellular ketone metabolic process	GO:0042180	GO: Biological Process	23	3	C-24	4.078	MYSM1,PSMB5,UBD,OAZ1,PSMD8,ATAD2B,ELP6		3184	3195	9255	Genes up-regulated in response to IFNG [GeneID=3458].	Proliferating NK/T	C-1	17
10998	protein deubiquitination	GO:0016579	GO: Biological Process	23	3	C-24	4.027	MYSM1,PSMB5,UBD,OAZ1,PSMD8,ATAD2B,ELP6		3184	3193	9256	Genes up-regulated in response to IFNG [GeneID=3458].	Proliferating Macrophage	C-1	17,9
11006	increased mean corpuscular hemoglobin concentration	MP:0005641	Mouse Phenotype	23	3	C-24	4.027	MYSM1,PSMB5,UBD,OAZ1,PSMD8,ATAD2B,ELP6		3184	3191	9257	Genes up-regulated in response to IFNG [GeneID=3458].	Proliferating_Macrophages	C-1	17
11000	protein modification by small protein removal	GO:0070646	GO: Biological Process	23	3	C-24	3.957	MYSM1,PSMB5,UBD,OAZ1,PSMD8,ATAD2B,ELP6		3184	2256	9258	Genes up-regulated in response to IFNG [GeneID=3458].	Proliferating_T_Cells	C-1	17,1
11008	Proteasome	M10680	Pathway	23	3	C-24	3.882	MYSM1,PSMB5,UBD,OAZ1,PSMD8,ATAD2B,ELP6		3184	3188	9259	Genes up-regulated in response to IFNG [GeneID=3458].	Genes down-regulated in comparison of control conventional dendritic cells (cDC) at 0 h versus cDCs infected with Newcastle disease virus (NDV) at 6 h.	C-1	17
11002	response to tumor necrosis factor	GO:0034612	GO: Biological Process	23	3	C-24	3.87	MYSM1,PSMB5,UBD,OAZ1,PSMD8,ATAD2B,ELP6		3184	3186	9260	Genes up-regulated in response to IFNG [GeneID=3458].	Genes down-regulated in CD4 [GeneID=920] over-expressing: FOXP3 [GeneID=50943] and PPARg1 form of PPARG [GeneID=5468] versus FOXP3 [GeneID=50943].	C-1	17
11004	protein catabolic process	GO:0030163	GO: Biological Process	23	3	C-24	3.79	MYSM1,PSMB5,UBD,OAZ1,PSMD8,ATAD2B,ELP6		3182	3215	9261	Genes down-regulated in comparison of unstimulated peripheral blood mononuclear cells (PBMC) versus PBMC stimulated with YF17D vaccine.	Platelet Function Tests	C-1	17
11016	Genes up-regulated in fibroblasts: untreated versus IFNG [GeneID=3458].	M6688	Coexpression	23	3	C-24	2.915	MYSM1,PSMB5,UBD,OAZ1,PSMD8,ATAD2B,ELP6		3182	709	9262	Genes down-regulated in comparison of unstimulated peripheral blood mononuclear cells (PBMC) versus PBMC stimulated with YF17D vaccine.	cDCs	C-1	17
11018	Genes up-regulated in macrophages differentiated for 5 days in the presence of: IL4 [GeneID=3565] versus IL4 [GeneID=3565] and dexamethasone [PubChem=5743].	M368	Coexpression	23	3	C-24	2.901	MYSM1,PSMB5,UBD,OAZ1,PSMD8,ATAD2B,ELP6		3182	707	9263	Genes down-regulated in comparison of unstimulated peripheral blood mononuclear cells (PBMC) versus PBMC stimulated with YF17D vaccine.	pDCs	C-1	17
11020	Genes up-regulated in comparison of IgD- peripheral blood B cells versus dark zone germinal center B cells.	M3192	Coexpression	23	3	C-24	2.819	MYSM1,PSMB5,UBD,OAZ1,PSMD8,ATAD2B,ELP6		3182	2264	9264	Genes down-regulated in comparison of unstimulated peripheral blood mononuclear cells (PBMC) versus PBMC stimulated with YF17D vaccine.	Monocytes	C-1	17,15
11022	Genes up-regulated in macrophages with MYD88 [GeneID=4615] knockout after M. bovis BCG infection: 24h versus 48h.	M7756	Coexpression	23	3	C-24	2.819	MYSM1,PSMB5,UBD,OAZ1,PSMD8,ATAD2B,ELP6		3182	3210	9265	Genes down-regulated in comparison of unstimulated peripheral blood mononuclear cells (PBMC) versus PBMC stimulated with YF17D vaccine.	Macrophages	C-1	17
11024	Genes down-regulated in comparison of memory CD4 [GeneID=920] T cells versus Th2 cells.	M5382	Coexpression	23	3	C-24	2.814	MYSM1,PSMB5,UBD,OAZ1,PSMD8,ATAD2B,ELP6		3182	2262	9266	Genes down-regulated in comparison of unstimulated peripheral blood mononuclear cells (PBMC) versus PBMC stimulated with YF17D vaccine.	TREM2+ Dendritic	C-1	17,15
11026	Genes down-regulated in ex vivo follicular dendritic cells: peripheral lymph node versus Peyers patch.	M7667	Coexpression	23	3	C-24	2.814	MYSM1,PSMB5,UBD,OAZ1,PSMD8,ATAD2B,ELP6		3182	1738	9267	Genes down-regulated in comparison of unstimulated peripheral blood mononuclear cells (PBMC) versus PBMC stimulated with YF17D vaccine.	Plasma	C-1	17,22
11028	Genes down-regulated in monocyte-derived dendritic cells: untreated versus LPS (3h).	M6481	Coexpression	23	3	C-24	2.814	MYSM1,PSMB5,UBD,OAZ1,PSMD8,ATAD2B,ELP6		3182	480	9268	Genes down-regulated in comparison of unstimulated peripheral blood mononuclear cells (PBMC) versus PBMC stimulated with YF17D vaccine.	Alveolar Epithelial Type 1	C-1	17,27
11030	Genes down-regulated in comparison of untreated CD4 [GeneID=920] T cells at 0 h versus the untreated cells at 4 h.	M4161	Coexpression	23	3	C-24	2.814	MYSM1,PSMB5,UBD,OAZ1,PSMD8,ATAD2B,ELP6		3182	2260	9269	Genes down-regulated in comparison of unstimulated peripheral blood mononuclear cells (PBMC) versus PBMC stimulated with YF17D vaccine.	Macrophage	C-1	17,15
11011	Antigen Processing and Presentation	M22023	Pathway	23	3	C-24	2.253	MYSM1,PSMB5,UBD,OAZ1,PSMD8,ATAD2B,ELP6		3182	3204	9270	Genes down-regulated in comparison of unstimulated peripheral blood mononuclear cells (PBMC) versus PBMC stimulated with YF17D vaccine.	SCGB3A2+	C-1	17
713	DC Mature	Kaminski	Immune_Myeloid	216	4	C-7,C-2	3.809;1.625	CXCL2,NFKB2,PPIA,IL18R1,GPR176,PTAFR,CXCL10,CXCL1,SHISA5,IL1A,AP2A2,ERRFI1,VCAN,HS2ST1,NFKBID,CST3,NFKBIE,REEP6,CHST11,NFKBIZ,ADM,IL18,REL,TLR9,ADORA2A,L1CAM,FBN1,CHRDL1,SFTPB,SPP1,IRAK2,CAV2,BDKRB2,EDN2,LRP2,FUCA2,RDX,C2,MAP3K8,CXCL8,CSPG5,NFATC2,NFKBIA,GNG5,AP2M1,CHRM3,CCN1,GNG10,PTPRE,TNC,TNF,RTP4,ADRB2,ASRGL1,RAMP1,BCL3,PRKCE,CX3CL1,KCNJ15,CSF1,WFS1,CHPF2,CHST3,F2RL1,EDN1,CXCL11,PTGER4,EGFR,S…		3182	3202	9271	Genes down-regulated in comparison of unstimulated peripheral blood mononuclear cells (PBMC) versus PBMC stimulated with YF17D vaccine.	Capillary Intermediate 1	C-1	17
711	Mast Cell/Basophil Type 2	Krasnow	Immune_Myeloid	125	4	C-7	3.906	BCL3,IL12RB2,NFKB2,IL18R1,IRAK2,PPIA,RELB,IL18,IL1A,MAP3K8,ERC1,NFATC2,NFKBIA,NFKBID,ZBP1,NFKBIE,NFKB1,NFKBIZ,TNF,REL		3182	3200	9272	Genes down-regulated in comparison of unstimulated peripheral blood mononuclear cells (PBMC) versus PBMC stimulated with YF17D vaccine.	Adventitial Fibroblast	C-1	17,19
8611	Acute myeloid leukemia	M19888	Pathway	79	4	C-29	1.568	CSNK2B,RUNX1,RYBP,NR4A3,CSNK2A2,BRD2		3182	2258	9273	Genes down-regulated in comparison of unstimulated peripheral blood mononuclear cells (PBMC) versus PBMC stimulated with YF17D vaccine.	Proliferating Basal	C-1	17,9
2245	Genes mediating programmed cell death (apoptosis) by activation of caspases.	M5902	Coexpression	91	4	C-22	4.73	MDH1,SOD2,GPX1,PRDX2,IDH2,SOD1,PARK7,HIBCH		3182	3197	9274	Genes down-regulated in comparison of unstimulated peripheral blood mononuclear cells (PBMC) versus PBMC stimulated with YF17D vaccine.	Proliferating_Epithelial_Cells	C-1	17,9
4087	Chemokine signaling pathway	M4844	Pathway	138	4	C-2	10	CXCL2,GPR176,PTAFR,CXCL10,CXCL1,SHISA5,AP2A2,ERRFI1,VCAN,HS2ST1,CST3,REEP6,CHST11,ADM,TLR9,ADORA2A,L1CAM,FBN1,CHRDL1,SFTPB,SPP1,EDN2,CAV2,BDKRB2,LRP2,FUCA2,RDX,C2,CXCL8,CSPG5,GNG5,AP2M1,CHRM3,CCN1,GNG10,PTPRE,TNC,RTP4,ADRB2,ASRGL1,PRKCE,RAMP1,CX3CL1,KCNJ15,CSF1,WFS1,CHPF2,CHST3,F2RL1,EDN1,CXCL11,PTGER4,EGFR,SDC4,GPSM2,PIK3R2,ITSN2,AP2S1,LDLR,CCL2,CFB,TLR6,GNB1,GPC3,CHPF,TRIO,IGFBP3,USP6NL,STC2,FZ…		3182	3195	9275	Genes down-regulated in comparison of unstimulated peripheral blood mononuclear cells (PBMC) versus PBMC stimulated with YF17D vaccine.	Proliferating NK/T	C-1	17
2926	Genes down-regulated in comparison of plasmacytoid dendritic cells (DC) versus myeloid DCs.	M4952	Coexpression	83	4	C-13	5.286	PLAUR,ADAM8,ITGAM,ITGAX,PVR,ITGAV,ANO6,PLAU,SLC44A2,PGRMC1,SVIP,ASIC1,TNFRSF1B,STOM		3182	3193	9276	Genes down-regulated in comparison of unstimulated peripheral blood mononuclear cells (PBMC) versus PBMC stimulated with YF17D vaccine.	Proliferating Macrophage	C-1	17,9
8595	abnormal hair follicle morphology	MP:0000377	Mouse Phenotype	42	4	C-11	3.836	GRK3,MARK3,BCL2L11,ZC3HAV1,MCL1,KSR1,ARRB1,CNKSR1,LMNA,PAPSS1,PEBP1,BAD,KDM7A,BRAF,AP3B1		3182	3191	9277	Genes down-regulated in comparison of unstimulated peripheral blood mononuclear cells (PBMC) versus PBMC stimulated with YF17D vaccine.	Proliferating_Macrophages	C-1	17
8605	abnormal holocrine gland morphology	MP:0013543	Mouse Phenotype	42	4	C-11	3.655	GRK3,MARK3,BCL2L11,ZC3HAV1,MCL1,KSR1,ARRB1,CNKSR1,LMNA,PAPSS1,PEBP1,BAD,KDM7A,BRAF,AP3B1		3182	2256	9278	Genes down-regulated in comparison of unstimulated peripheral blood mononuclear cells (PBMC) versus PBMC stimulated with YF17D vaccine.	Proliferating_T_Cells	C-1	17,1
8587	abnormal melanocyte morphology	MP:0002877	Mouse Phenotype	42	4	C-11	5.226	GRK3,MARK3,BCL2L11,ZC3HAV1,MCL1,KSR1,ARRB1,CNKSR1,LMNA,PAPSS1,PEBP1,BAD,KDM7A,BRAF,AP3B1		3182	3188	9279	Genes down-regulated in comparison of unstimulated peripheral blood mononuclear cells (PBMC) versus PBMC stimulated with YF17D vaccine.	Genes down-regulated in comparison of control conventional dendritic cells (cDC) at 0 h versus cDCs infected with Newcastle disease virus (NDV) at 6 h.	C-1	17
8597	abnormal occipital lobe morphology	MP:0000804	Mouse Phenotype	42	4	C-11	3.812	GRK3,MARK3,BCL2L11,ZC3HAV1,MCL1,KSR1,ARRB1,CNKSR1,LMNA,PAPSS1,PEBP1,BAD,KDM7A,BRAF,AP3B1		3182	3186	9280	Genes down-regulated in comparison of unstimulated peripheral blood mononuclear cells (PBMC) versus PBMC stimulated with YF17D vaccine.	Genes down-regulated in CD4 [GeneID=920] over-expressing: FOXP3 [GeneID=50943] and PPARg1 form of PPARG [GeneID=5468] versus FOXP3 [GeneID=50943].	C-1	17
8589	abnormal pilosebaceous unit morphology	MP:0030572	Mouse Phenotype	42	4	C-11	4.77	GRK3,MARK3,BCL2L11,ZC3HAV1,MCL1,KSR1,ARRB1,CNKSR1,LMNA,PAPSS1,PEBP1,BAD,KDM7A,BRAF,AP3B1		3182	3184	9281	Genes down-regulated in comparison of unstimulated peripheral blood mononuclear cells (PBMC) versus PBMC stimulated with YF17D vaccine.	Genes up-regulated in response to IFNG [GeneID=3458].	C-1	17
8603	abnormal sebaceous gland morphology	MP:0000647	Mouse Phenotype	42	4	C-11	3.655	GRK3,MARK3,BCL2L11,ZC3HAV1,MCL1,KSR1,ARRB1,CNKSR1,LMNA,PAPSS1,PEBP1,BAD,KDM7A,BRAF,AP3B1		3180	3215	9282	Genes up-regulated in untreated double positive thymocytes: wildtype versus ELK4 [GeneID=2005] knockout.	Platelet Function Tests	C-1	17
8601	abnormal splenocyte apoptosis	MP:0009340	Mouse Phenotype	42	4	C-11	3.659	GRK3,MARK3,BCL2L11,ZC3HAV1,MCL1,KSR1,ARRB1,CNKSR1,LMNA,PAPSS1,PEBP1,BAD,KDM7A,BRAF,AP3B1		3180	709	9283	Genes up-regulated in untreated double positive thymocytes: wildtype versus ELK4 [GeneID=2005] knockout.	cDCs	C-1	17
8593	abnormal visual cortex morphology	MP:0000805	Mouse Phenotype	42	4	C-11	3.998	GRK3,MARK3,BCL2L11,ZC3HAV1,MCL1,KSR1,ARRB1,CNKSR1,LMNA,PAPSS1,PEBP1,BAD,KDM7A,BRAF,AP3B1		3180	707	9284	Genes up-regulated in untreated double positive thymocytes: wildtype versus ELK4 [GeneID=2005] knockout.	pDCs	C-1	17
8577	apoptotic mitochondrial changes	GO:0008637	GO: Biological Process	42	4	C-11	5.517	GRK3,MARK3,BCL2L11,ZC3HAV1,MCL1,KSR1,ARRB1,CNKSR1,LMNA,PAPSS1,PEBP1,BAD,KDM7A,BRAF,AP3B1		3180	2264	9285	Genes up-regulated in untreated double positive thymocytes: wildtype versus ELK4 [GeneID=2005] knockout.	Monocytes	C-1	17,15
8617	Ceramide signaling pathway	M144	Pathway	42	4	C-11	2.909	GRK3,MARK3,BCL2L11,ZC3HAV1,MCL1,KSR1,ARRB1,CNKSR1,LMNA,PAPSS1,PEBP1,BAD,KDM7A,BRAF,AP3B1		3180	3210	9286	Genes up-regulated in untreated double positive thymocytes: wildtype versus ELK4 [GeneID=2005] knockout.	Macrophages	C-1	17
8623	Colorectal cancer	M14631	Pathway	42	4	C-11	2.614	GRK3,MARK3,BCL2L11,ZC3HAV1,MCL1,KSR1,ARRB1,CNKSR1,LMNA,PAPSS1,PEBP1,BAD,KDM7A,BRAF,AP3B1		3180	2262	9287	Genes up-regulated in untreated double positive thymocytes: wildtype versus ELK4 [GeneID=2005] knockout.	TREM2+ Dendritic	C-1	17,15
8591	decreased pro-B cell number	MP:0008208	Mouse Phenotype	42	4	C-11	4.224	GRK3,MARK3,BCL2L11,ZC3HAV1,MCL1,KSR1,ARRB1,CNKSR1,LMNA,PAPSS1,PEBP1,BAD,KDM7A,BRAF,AP3B1		3180	1738	9288	Genes up-regulated in untreated double positive thymocytes: wildtype versus ELK4 [GeneID=2005] knockout.	Plasma	C-1	17,22
8599	decreased white adipose tissue amount	MP:0001783	Mouse Phenotype	42	4	C-11	3.799	GRK3,MARK3,BCL2L11,ZC3HAV1,MCL1,KSR1,ARRB1,CNKSR1,LMNA,PAPSS1,PEBP1,BAD,KDM7A,BRAF,AP3B1		3180	480	9289	Genes up-regulated in untreated double positive thymocytes: wildtype versus ELK4 [GeneID=2005] knockout.	Alveolar Epithelial Type 1	C-1	17,27
8619	Endometrial cancer	M19877	Pathway	42	4	C-11	2.765	GRK3,MARK3,BCL2L11,ZC3HAV1,MCL1,KSR1,ARRB1,CNKSR1,LMNA,PAPSS1,PEBP1,BAD,KDM7A,BRAF,AP3B1		3180	2260	9290	Genes up-regulated in untreated double positive thymocytes: wildtype versus ELK4 [GeneID=2005] knockout.	Macrophage	C-1	17,15
8609	ErbB1 downstream signaling	M164	Pathway	42	4	C-11	5.225	GRK3,MARK3,BCL2L11,ZC3HAV1,MCL1,KSR1,ARRB1,CNKSR1,LMNA,PAPSS1,PEBP1,BAD,KDM7A,BRAF,AP3B1		3180	3204	9291	Genes up-regulated in untreated double positive thymocytes: wildtype versus ELK4 [GeneID=2005] knockout.	SCGB3A2+	C-1	17
8639	Genes down-regulated in B lymphocytes: memory versus transitional CR2 [GeneID=1380] high.	M7205	Coexpression	42	4	C-11	3.559	GRK3,MARK3,BCL2L11,ZC3HAV1,MCL1,KSR1,ARRB1,CNKSR1,LMNA,PAPSS1,PEBP1,BAD,KDM7A,BRAF,AP3B1		3180	3202	9292	Genes up-regulated in untreated double positive thymocytes: wildtype versus ELK4 [GeneID=2005] knockout.	Capillary Intermediate 1	C-1	17
8631	Genes down-regulated in CD8 T cells: effector memory versus naÃƒÂ¯ve.	M8442	Coexpression	42	4	C-11		GRK3,MARK3,BCL2L11,ZC3HAV1,MCL1,KSR1,ARRB1,CNKSR1,LMNA,PAPSS1,PEBP1,BAD,KDM7A,BRAF,AP3B1		3180	3200	9293	Genes up-regulated in untreated double positive thymocytes: wildtype versus ELK4 [GeneID=2005] knockout.	Adventitial Fibroblast	C-1	17,19
8637	Genes down-regulated in comparison of B cells from influenza vaccinee at day 7 post-vaccination versus myeloid dendritic cells (mDC) at day 7 post-vaccination.	M4962	Coexpression	42	4	C-11	3.559	GRK3,MARK3,BCL2L11,ZC3HAV1,MCL1,KSR1,ARRB1,CNKSR1,LMNA,PAPSS1,PEBP1,BAD,KDM7A,BRAF,AP3B1		3180	2258	9294	Genes up-regulated in untreated double positive thymocytes: wildtype versus ELK4 [GeneID=2005] knockout.	Proliferating Basal	C-1	17,9
8641	Genes down-regulated in comparison of B cells from influenza vaccinee at day 7 versus monocytes from influenza vaccinee at day 7.	M4955	Coexpression	42	4	C-11	3.559	GRK3,MARK3,BCL2L11,ZC3HAV1,MCL1,KSR1,ARRB1,CNKSR1,LMNA,PAPSS1,PEBP1,BAD,KDM7A,BRAF,AP3B1		3180	3197	9295	Genes up-regulated in untreated double positive thymocytes: wildtype versus ELK4 [GeneID=2005] knockout.	Proliferating_Epithelial_Cells	C-1	17,9
8635	Genes down-regulated in T reg from: peripheral blood versus cord blood.	M8367	Coexpression	42	4	C-11	3.565	GRK3,MARK3,BCL2L11,ZC3HAV1,MCL1,KSR1,ARRB1,CNKSR1,LMNA,PAPSS1,PEBP1,BAD,KDM7A,BRAF,AP3B1		3180	3195	9296	Genes up-regulated in untreated double positive thymocytes: wildtype versus ELK4 [GeneID=2005] knockout.	Proliferating NK/T	C-1	17
8633	Genes up-regulated in CD4 [GeneID=920] T cells activated by anti-CD3 and anti-CD28: TGFB1 and IL4 [GeneID=7040;3565] (48h) versus IL-12 (48h).	M6120	Coexpression	42	4	C-11	3.571	GRK3,MARK3,BCL2L11,ZC3HAV1,MCL1,KSR1,ARRB1,CNKSR1,LMNA,PAPSS1,PEBP1,BAD,KDM7A,BRAF,AP3B1		3180	3193	9297	Genes up-regulated in untreated double positive thymocytes: wildtype versus ELK4 [GeneID=2005] knockout.	Proliferating Macrophage	C-1	17,9
8629	Genes up-regulated in macrophages with IL10 [GeneID=3586] knockout in response to 20 min treatment by: LPS versus LPS and IL10 [GeneID=3586].	M6899	Coexpression	42	4	C-11	3.597	GRK3,MARK3,BCL2L11,ZC3HAV1,MCL1,KSR1,ARRB1,CNKSR1,LMNA,PAPSS1,PEBP1,BAD,KDM7A,BRAF,AP3B1		3180	3191	9298	Genes up-regulated in untreated double positive thymocytes: wildtype versus ELK4 [GeneID=2005] knockout.	Proliferating_Macrophages	C-1	17
8627	Genes up-regulated in the in vitro follicular dendritic cells from peripheral lymph nodes (96h): tretinoin [PubChem=444795] versus tretinoin [PubChem=444795] and Pam2CSK4.	M7680	Coexpression	42	4	C-11	3.597	GRK3,MARK3,BCL2L11,ZC3HAV1,MCL1,KSR1,ARRB1,CNKSR1,LMNA,PAPSS1,PEBP1,BAD,KDM7A,BRAF,AP3B1		3180	2256	9299	Genes up-regulated in untreated double positive thymocytes: wildtype versus ELK4 [GeneID=2005] knockout.	Proliferating_T_Cells	C-1	17,1
8579	killing by symbiont of host cells	GO:0001907	GO: Biological Process	42	4	C-11	5.508	GRK3,MARK3,BCL2L11,ZC3HAV1,MCL1,KSR1,ARRB1,CNKSR1,LMNA,PAPSS1,PEBP1,BAD,KDM7A,BRAF,AP3B1		3180	3188	9300	Genes up-regulated in untreated double positive thymocytes: wildtype versus ELK4 [GeneID=2005] knockout.	Genes down-regulated in comparison of control conventional dendritic cells (cDC) at 0 h versus cDCs infected with Newcastle disease virus (NDV) at 6 h.	C-1	17
8645	leukocyte count	GWAS Catalog	GWAS Catalog	42	4	C-11	1.375	GRK3,MARK3,BCL2L11,ZC3HAV1,MCL1,KSR1,ARRB1,CNKSR1,LMNA,PAPSS1,PEBP1,BAD,KDM7A,BRAF,AP3B1		3180	3186	9301	Genes up-regulated in untreated double positive thymocytes: wildtype versus ELK4 [GeneID=2005] knockout.	Genes down-regulated in CD4 [GeneID=920] over-expressing: FOXP3 [GeneID=50943] and PPARg1 form of PPARG [GeneID=5468] versus FOXP3 [GeneID=50943].	C-1	17
8581	modulation by virus of host apoptotic process	GO:0039526	GO: Biological Process	42	4	C-11	5.508	GRK3,MARK3,BCL2L11,ZC3HAV1,MCL1,KSR1,ARRB1,CNKSR1,LMNA,PAPSS1,PEBP1,BAD,KDM7A,BRAF,AP3B1		3180	3184	9302	Genes up-regulated in untreated double positive thymocytes: wildtype versus ELK4 [GeneID=2005] knockout.	Genes up-regulated in response to IFNG [GeneID=3458].	C-1	17
8621	Non-small cell lung cancer	M19818	Pathway	42	4	C-11	2.732	GRK3,MARK3,BCL2L11,ZC3HAV1,MCL1,KSR1,ARRB1,CNKSR1,LMNA,PAPSS1,PEBP1,BAD,KDM7A,BRAF,AP3B1		3180	3182	9303	Genes up-regulated in untreated double positive thymocytes: wildtype versus ELK4 [GeneID=2005] knockout.	Genes down-regulated in comparison of unstimulated peripheral blood mononuclear cells (PBMC) versus PBMC stimulated with YF17D vaccine.	C-1	17
8615	PAR1-mediated thrombin signaling events	M238	Pathway	42	4	C-11	2.929	GRK3,MARK3,BCL2L11,ZC3HAV1,MCL1,KSR1,ARRB1,CNKSR1,LMNA,PAPSS1,PEBP1,BAD,KDM7A,BRAF,AP3B1		3178	3215	9304	Genes up-regulated in cells from peripheral lymph nodes: T reg versus T conv.	Platelet Function Tests	C-1	17
8575	positive regulation by organism of programmed cell death in other organism involved in symbiotic interaction	GO:0052330	GO: Biological Process	42	4	C-11	5.809	GRK3,MARK3,BCL2L11,ZC3HAV1,MCL1,KSR1,ARRB1,CNKSR1,LMNA,PAPSS1,PEBP1,BAD,KDM7A,BRAF,AP3B1		3178	709	9305	Genes up-regulated in cells from peripheral lymph nodes: T reg versus T conv.	cDCs	C-1	17
8571	positive regulation by symbiont of host apoptotic process	GO:0052151	GO: Biological Process	42	4	C-11	5.809	GRK3,MARK3,BCL2L11,ZC3HAV1,MCL1,KSR1,ARRB1,CNKSR1,LMNA,PAPSS1,PEBP1,BAD,KDM7A,BRAF,AP3B1		3178	707	9306	Genes up-regulated in cells from peripheral lymph nodes: T reg versus T conv.	pDCs	C-1	17
8573	positive regulation by symbiont of host programmed cell death	GO:0052042	GO: Biological Process	42	4	C-11	5.809	GRK3,MARK3,BCL2L11,ZC3HAV1,MCL1,KSR1,ARRB1,CNKSR1,LMNA,PAPSS1,PEBP1,BAD,KDM7A,BRAF,AP3B1		3178	2264	9307	Genes up-regulated in cells from peripheral lymph nodes: T reg versus T conv.	Monocytes	C-1	17,15
8568	positive regulation of apoptotic process by virus	GO:0060139	GO: Biological Process	42	4	C-11	10	GRK3,MARK3,BCL2L11,ZC3HAV1,MCL1,KSR1,ARRB1,CNKSR1,LMNA,PAPSS1,PEBP1,BAD,KDM7A,BRAF,AP3B1		3178	3210	9308	Genes up-regulated in cells from peripheral lymph nodes: T reg versus T conv.	Macrophages	C-1	17
8569	positive regulation of intracellular signal transduction	GO:1902533	GO: Biological Process	42	4	C-11	10	GRK3,MARK3,BCL2L11,ZC3HAV1,MCL1,KSR1,ARRB1,CNKSR1,LMNA,PAPSS1,PEBP1,BAD,KDM7A,BRAF,AP3B1		3178	2262	9309	Genes up-regulated in cells from peripheral lymph nodes: T reg versus T conv.	TREM2+ Dendritic	C-1	17,15
8583	positive regulation of organelle organization	GO:0010638	GO: Biological Process	42	4	C-11	5.272	GRK3,MARK3,BCL2L11,ZC3HAV1,MCL1,KSR1,ARRB1,CNKSR1,LMNA,PAPSS1,PEBP1,BAD,KDM7A,BRAF,AP3B1		3178	1738	9310	Genes up-regulated in cells from peripheral lymph nodes: T reg versus T conv.	Plasma	C-1	17,22
8613	Programmed cell death, or apoptosis, eliminates damaged or unneeded cells.	M13096	Pathway	42	4	C-11	4.056	GRK3,MARK3,BCL2L11,ZC3HAV1,MCL1,KSR1,ARRB1,CNKSR1,LMNA,PAPSS1,PEBP1,BAD,KDM7A,BRAF,AP3B1		3178	480	9311	Genes up-regulated in cells from peripheral lymph nodes: T reg versus T conv.	Alveolar Epithelial Type 1	C-1	17,27
8585	regulation of release of cytochrome c from mitochondria	GO:0090199	GO: Biological Process	42	4	C-11	5.193	GRK3,MARK3,BCL2L11,ZC3HAV1,MCL1,KSR1,ARRB1,CNKSR1,LMNA,PAPSS1,PEBP1,BAD,KDM7A,BRAF,AP3B1		3178	2260	9312	Genes up-regulated in cells from peripheral lymph nodes: T reg versus T conv.	Macrophage	C-1	17,15
5267	regulation of cytoplasmic translation	GO:2000765	GO: Biological Process	29	5	C-19	10	CPEB2,RANGRF,TRMT1,CPEB3,RAN,CPEB4,AGO2,KPNA2,NUTF2		3178	3204	9313	Genes up-regulated in cells from peripheral lymph nodes: T reg versus T conv.	SCGB3A2+	C-1	17
5268	negative regulation of cytoplasmic translation	GO:2000766	GO: Biological Process	29	5	C-19	10	CPEB2,RANGRF,TRMT1,CPEB3,RAN,CPEB4,AGO2,KPNA2,NUTF2		3178	3202	9314	Genes up-regulated in cells from peripheral lymph nodes: T reg versus T conv.	Capillary Intermediate 1	C-1	17
5270	negative regulation of cytoplasmic translational elongation	GO:1900248	GO: Biological Process	29	5	C-19	10	CPEB2,RANGRF,TRMT1,CPEB3,RAN,CPEB4,AGO2,KPNA2,NUTF2		3178	3200	9315	Genes up-regulated in cells from peripheral lymph nodes: T reg versus T conv.	Adventitial Fibroblast	C-1	17,19
5272	negative regulation of translational elongation	GO:0045900	GO: Biological Process	29	5	C-19	5.973	CPEB2,RANGRF,TRMT1,CPEB3,RAN,CPEB4,AGO2,KPNA2,NUTF2		3178	2258	9316	Genes up-regulated in cells from peripheral lymph nodes: T reg versus T conv.	Proliferating Basal	C-1	17,9
5274	negative regulation of translation	GO:0017148	GO: Biological Process	29	5	C-19	5.785	CPEB2,RANGRF,TRMT1,CPEB3,RAN,CPEB4,AGO2,KPNA2,NUTF2		3178	3197	9317	Genes up-regulated in cells from peripheral lymph nodes: T reg versus T conv.	Proliferating_Epithelial_Cells	C-1	17,9
5276	negative regulation of cellular amide metabolic process	GO:0034249	GO: Biological Process	29	5	C-19	5.649	CPEB2,RANGRF,TRMT1,CPEB3,RAN,CPEB4,AGO2,KPNA2,NUTF2		3178	3195	9318	Genes up-regulated in cells from peripheral lymph nodes: T reg versus T conv.	Proliferating NK/T	C-1	17
5278	cytoplasmic translational elongation	GO:0002182	GO: Biological Process	29	5	C-19	5.012	CPEB2,RANGRF,TRMT1,CPEB3,RAN,CPEB4,AGO2,KPNA2,NUTF2		3178	3193	9319	Genes up-regulated in cells from peripheral lymph nodes: T reg versus T conv.	Proliferating Macrophage	C-1	17,9
5280	regulation of cytoplasmic translational elongation	GO:1900247	GO: Biological Process	29	5	C-19	5.012	CPEB2,RANGRF,TRMT1,CPEB3,RAN,CPEB4,AGO2,KPNA2,NUTF2		3178	3191	9320	Genes up-regulated in cells from peripheral lymph nodes: T reg versus T conv.	Proliferating_Macrophages	C-1	17
5282	cytoplasmic translation	GO:0002181	GO: Biological Process	29	5	C-19	4.985	CPEB2,RANGRF,TRMT1,CPEB3,RAN,CPEB4,AGO2,KPNA2,NUTF2		3178	2256	9321	Genes up-regulated in cells from peripheral lymph nodes: T reg versus T conv.	Proliferating_T_Cells	C-1	17,1
5284	positive regulation of nuclear-transcribed mRNA poly(A) tail shortening	GO:0060213	GO: Biological Process	29	5	C-19	4.933	CPEB2,RANGRF,TRMT1,CPEB3,RAN,CPEB4,AGO2,KPNA2,NUTF2		3178	3188	9322	Genes up-regulated in cells from peripheral lymph nodes: T reg versus T conv.	Genes down-regulated in comparison of control conventional dendritic cells (cDC) at 0 h versus cDCs infected with Newcastle disease virus (NDV) at 6 h.	C-1	17
5290	Role of Ran in mitotic spindle regulation	M17370	Pathway	29	5	C-19	4.685	CPEB2,RANGRF,TRMT1,CPEB3,RAN,CPEB4,AGO2,KPNA2,NUTF2		3178	3186	9323	Genes up-regulated in cells from peripheral lymph nodes: T reg versus T conv.	Genes down-regulated in CD4 [GeneID=920] over-expressing: FOXP3 [GeneID=50943] and PPARg1 form of PPARG [GeneID=5468] versus FOXP3 [GeneID=50943].	C-1	17
5306	Genes down-regulated in comparison of unstimulated NK cells versus those stimulated with IL2 [GeneID=3600] at 16 h.	M4533	Coexpression	29	5	C-19	4.275	CPEB2,RANGRF,TRMT1,CPEB3,RAN,CPEB4,AGO2,KPNA2,NUTF2		3178	3184	9324	Genes up-regulated in cells from peripheral lymph nodes: T reg versus T conv.	Genes up-regulated in response to IFNG [GeneID=3458].	C-1	17
5308	Genes down-regulated in polymorphonuclear leukocytes (9h): control versus infection by A. phagocytophilum.	M6202	Coexpression	29	5	C-19	4.275	CPEB2,RANGRF,TRMT1,CPEB3,RAN,CPEB4,AGO2,KPNA2,NUTF2		3178	3182	9325	Genes up-regulated in cells from peripheral lymph nodes: T reg versus T conv.	Genes down-regulated in comparison of unstimulated peripheral blood mononuclear cells (PBMC) versus PBMC stimulated with YF17D vaccine.	C-1	17
5310	Genes down-regulated in act CD8 T cells: over-expressing MIR17HG [GeneID=407975] versus activated control.	M8915	Coexpression	29	5	C-19	2.85	CPEB2,RANGRF,TRMT1,CPEB3,RAN,CPEB4,AGO2,KPNA2,NUTF2		3178	3180	9326	Genes up-regulated in cells from peripheral lymph nodes: T reg versus T conv.	Genes up-regulated in untreated double positive thymocytes: wildtype versus ELK4 [GeneID=2005] knockout.	C-1	17
5312	Genes up-regulated in B lymphocytes with ZFX [GeneID=7543] knockout: control versus stimulated by anti-IgM for 2h.	M3000	Coexpression	29	5	C-19	2.72	CPEB2,RANGRF,TRMT1,CPEB3,RAN,CPEB4,AGO2,KPNA2,NUTF2		3176	3215	9327	Genes down-regulated in CD4 [GeneID=920] over-expressing: FOXP3 [GeneID=50943] and PPARg2 form of PPARG [GeneID=5468] versus FOXP3 [GeneID=50943].	Platelet Function Tests	C-1	17
5314	Genes up-regulated in macrophages versus dendritic cells.	M8590	Coexpression	29	5	C-19	2.71	CPEB2,RANGRF,TRMT1,CPEB3,RAN,CPEB4,AGO2,KPNA2,NUTF2		3176	709	9328	Genes down-regulated in CD4 [GeneID=920] over-expressing: FOXP3 [GeneID=50943] and PPARg2 form of PPARG [GeneID=5468] versus FOXP3 [GeneID=50943].	cDCs	C-1	17
5316	Genes down-regulated in NK cells: control versus acute primary viral infection.	M10022	Coexpression	29	5	C-19	2.62	CPEB2,RANGRF,TRMT1,CPEB3,RAN,CPEB4,AGO2,KPNA2,NUTF2		3176	707	9329	Genes down-regulated in CD4 [GeneID=920] over-expressing: FOXP3 [GeneID=50943] and PPARg2 form of PPARG [GeneID=5468] versus FOXP3 [GeneID=50943].	pDCs	C-1	17
5318	Genes up-regulated in gamma delta T cells activated by phosphoantigen BrHPP and IL2 [GeneID=3558]: 6h versus 7 days.	M8459	Coexpression	29	5	C-19	2.611	CPEB2,RANGRF,TRMT1,CPEB3,RAN,CPEB4,AGO2,KPNA2,NUTF2		3176	2264	9330	Genes down-regulated in CD4 [GeneID=920] over-expressing: FOXP3 [GeneID=50943] and PPARg2 form of PPARG [GeneID=5468] versus FOXP3 [GeneID=50943].	Monocytes	C-1	17,15
5320	Genes up-regulated in bone marrow-derived macrophages treated with rosiglitazone [PubChem=77999]: wildtype versus STAT6 [GeneID=6778] knockout.	M8019	Coexpression	29	5	C-19	2.611	CPEB2,RANGRF,TRMT1,CPEB3,RAN,CPEB4,AGO2,KPNA2,NUTF2		3176	3210	9331	Genes down-regulated in CD4 [GeneID=920] over-expressing: FOXP3 [GeneID=50943] and PPARg2 form of PPARG [GeneID=5468] versus FOXP3 [GeneID=50943].	Macrophages	C-1	17
5322	Genes down-regulated in bone marrow-derived macrophages with STAT6 [GeneID=6778] knockout: control versus treated with IL4[GeneID=3565] and rosiglitazone [PubChem=77999].	M8024	Coexpression	29	5	C-19	2.603	CPEB2,RANGRF,TRMT1,CPEB3,RAN,CPEB4,AGO2,KPNA2,NUTF2		3176	2262	9332	Genes down-regulated in CD4 [GeneID=920] over-expressing: FOXP3 [GeneID=50943] and PPARg2 form of PPARG [GeneID=5468] versus FOXP3 [GeneID=50943].	TREM2+ Dendritic	C-1	17,15
5294	Dicer Pathway	M22079	Pathway	29	5	C-19	2.445	CPEB2,RANGRF,TRMT1,CPEB3,RAN,CPEB4,AGO2,KPNA2,NUTF2		3176	1738	9333	Genes down-regulated in CD4 [GeneID=920] over-expressing: FOXP3 [GeneID=50943] and PPARg2 form of PPARG [GeneID=5468] versus FOXP3 [GeneID=50943].	Plasma	C-1	17,22
5296	Cycling of Ran in nucleocytoplasmic transport	M22082	Pathway	29	5	C-19	2.445	CPEB2,RANGRF,TRMT1,CPEB3,RAN,CPEB4,AGO2,KPNA2,NUTF2		3176	480	9334	Genes down-regulated in CD4 [GeneID=920] over-expressing: FOXP3 [GeneID=50943] and PPARg2 form of PPARG [GeneID=5468] versus FOXP3 [GeneID=50943].	Alveolar Epithelial Type 1	C-1	17,27
5298	Sumoylation by RanBP2 regulates transcriptional repression	M140	Pathway	29	5	C-19	2.103	CPEB2,RANGRF,TRMT1,CPEB3,RAN,CPEB4,AGO2,KPNA2,NUTF2		3176	2260	9335	Genes down-regulated in CD4 [GeneID=920] over-expressing: FOXP3 [GeneID=50943] and PPARg2 form of PPARG [GeneID=5468] versus FOXP3 [GeneID=50943].	Macrophage	C-1	17,15
5300	Sumoylation by RanBP2 Regulates Transcriptional Repression	M22027	Pathway	29	5	C-19	2.103	CPEB2,RANGRF,TRMT1,CPEB3,RAN,CPEB4,AGO2,KPNA2,NUTF2		3176	3204	9336	Genes down-regulated in CD4 [GeneID=920] over-expressing: FOXP3 [GeneID=50943] and PPARg2 form of PPARG [GeneID=5468] versus FOXP3 [GeneID=50943].	SCGB3A2+	C-1	17
5302	Regulation of cytoplasmic and nuclear SMAD2/3 signaling	M228	Pathway	29	5	C-19	1.941	CPEB2,RANGRF,TRMT1,CPEB3,RAN,CPEB4,AGO2,KPNA2,NUTF2		3176	3202	9337	Genes down-regulated in CD4 [GeneID=920] over-expressing: FOXP3 [GeneID=50943] and PPARg2 form of PPARG [GeneID=5468] versus FOXP3 [GeneID=50943].	Capillary Intermediate 1	C-1	17
5304	Genes up-regulated in Va24- NKT cells: naÃƒÂ¯ve versus activated.	M8322	Coexpression	29	5	C-19		CPEB2,RANGRF,TRMT1,CPEB3,RAN,CPEB4,AGO2,KPNA2,NUTF2		3176	3200	9338	Genes down-regulated in CD4 [GeneID=920] over-expressing: FOXP3 [GeneID=50943] and PPARg2 form of PPARG [GeneID=5468] versus FOXP3 [GeneID=50943].	Adventitial Fibroblast	C-1	17,19
5292	Aurora A signaling	M242	Pathway	52	5	C-24	1.909	MYSM1,PSMB5,UBD,OAZ1,PSMD8,ATAD2B,ELP6		3176	2258	9339	Genes down-regulated in CD4 [GeneID=920] over-expressing: FOXP3 [GeneID=50943] and PPARg2 form of PPARG [GeneID=5468] versus FOXP3 [GeneID=50943].	Proliferating Basal	C-1	17,9
5288	Role of Calcineurin-dependent NFAT signaling in lymphocytes	M113	Pathway	59	5	C-33	1.774	INHBA,RBM27,TAGLN,FKBP1A,ENO3		3176	3197	9340	Genes down-regulated in CD4 [GeneID=920] over-expressing: FOXP3 [GeneID=50943] and PPARg2 form of PPARG [GeneID=5468] versus FOXP3 [GeneID=50943].	Proliferating_Epithelial_Cells	C-1	17,9
633	Canonical NF-kappaB pathway	M37	Pathway	153	5	C-8	10	TANK,ZRANB1,TBK1,TNFSF10,RIPK1,NOD2,IKBKE,MLKL,TNFRSF10A,RIPK2,BIRC3,TNFAIP3,CYLD,TLR3,NOD1,CLIP3,TNFRSF10B,TNIP1,TBKBP1,TICAM1		3176	3195	9341	Genes down-regulated in CD4 [GeneID=920] over-expressing: FOXP3 [GeneID=50943] and PPARg2 form of PPARG [GeneID=5468] versus FOXP3 [GeneID=50943].	Proliferating NK/T	C-1	17
669	Genes regulated by NF-kB in response to TNF [GeneID=7124].	M5890	Coexpression	254	6	C-7,C-2	10;10.0	CXCL2,NFKB2,PPIA,IL18R1,GPR176,PTAFR,CXCL10,CXCL1,SHISA5,IL1A,AP2A2,ERRFI1,VCAN,HS2ST1,NFKBID,CST3,NFKBIE,REEP6,CHST11,NFKBIZ,ADM,IL18,REL,TLR9,ADORA2A,L1CAM,FBN1,CHRDL1,SFTPB,SPP1,IRAK2,CAV2,BDKRB2,EDN2,LRP2,FUCA2,RDX,C2,MAP3K8,CXCL8,CSPG5,NFATC2,NFKBIA,GNG5,AP2M1,CHRM3,CCN1,GNG10,PTPRE,TNC,TNF,RTP4,ADRB2,ASRGL1,RAMP1,BCL3,PRKCE,CX3CL1,KCNJ15,CSF1,WFS1,CHPF2,CHST3,F2RL1,EDN1,CXCL11,PTGER4,EGFR,S…		3176	3193	9342	Genes down-regulated in CD4 [GeneID=920] over-expressing: FOXP3 [GeneID=50943] and PPARg2 form of PPARG [GeneID=5468] versus FOXP3 [GeneID=50943].	Proliferating Macrophage	C-1	17,9
2264	Monocytes	Banovich	Immune_Myeloid	231	15	C-3,C-22,C-2	1.744;1.66;1.308	SF3B5,FOSB,GPR176,CXCL1,CDKN2C,HS2ST1,ATF4,SOD2,PIH1D1,CST3,CCNT2,ADM,TLE5,HIBCH,BTG2,SUN2,ELL2,ADORA2A,L1CAM,FBN1,CHRDL1,SFTPB,SPP1,FOSL1,CAV2,BDKRB2,POLR2F,KDM6A,FABP4,HELZ2,KMT2C,KMT2E,GNG5,CCN1,CAVIN1,CENPX,PTPRE,TNC,RTP4,ADRB2,ASRGL1,GTF3C6,RAMP1,INTS6L,POR,AKR7A2,CX3CL1,DDX21,INTS6,SOD1,TAF1D,F2RL1,CWC27,AFF4,MOV10,PTGER4,EGFR,SDC4,GPSM2,MEIS1,POLR3A,ITSN2,CFB,INTS4,GRHL1,ERN1,IGFBP3,STC2,S…		3176	3191	9343	Genes down-regulated in CD4 [GeneID=920] over-expressing: FOXP3 [GeneID=50943] and PPARg2 form of PPARG [GeneID=5468] versus FOXP3 [GeneID=50943].	Proliferating_Macrophages	C-1	17
4955	entrainment of circadian clock by photoperiod	GO:0043153	GO: Biological Process	35	6	C-25	10	PER3,PER2,STK40,NFIL3,ETV1,SIK1,PER1		3176	2256	9344	Genes down-regulated in CD4 [GeneID=920] over-expressing: FOXP3 [GeneID=50943] and PPARg2 form of PPARG [GeneID=5468] versus FOXP3 [GeneID=50943].	Proliferating_T_Cells	C-1	17,1
4956	circadian regulation of translation	GO:0097167	GO: Biological Process	35	6	C-25	10	PER3,PER2,STK40,NFIL3,ETV1,SIK1,PER1		3176	3188	9345	Genes down-regulated in CD4 [GeneID=920] over-expressing: FOXP3 [GeneID=50943] and PPARg2 form of PPARG [GeneID=5468] versus FOXP3 [GeneID=50943].	Genes down-regulated in comparison of control conventional dendritic cells (cDC) at 0 h versus cDCs infected with Newcastle disease virus (NDV) at 6 h.	C-1	17
4958	rhythmic process	GO:0048511	GO: Biological Process	35	6	C-25	10	PER3,PER2,STK40,NFIL3,ETV1,SIK1,PER1		3176	3186	9346	Genes down-regulated in CD4 [GeneID=920] over-expressing: FOXP3 [GeneID=50943] and PPARg2 form of PPARG [GeneID=5468] versus FOXP3 [GeneID=50943].	Genes down-regulated in CD4 [GeneID=920] over-expressing: FOXP3 [GeneID=50943] and PPARg1 form of PPARG [GeneID=5468] versus FOXP3 [GeneID=50943].	C-1	17
4960	regulation of circadian rhythm	GO:0042752	GO: Biological Process	35	6	C-25	10	PER3,PER2,STK40,NFIL3,ETV1,SIK1,PER1		3176	3184	9347	Genes down-regulated in CD4 [GeneID=920] over-expressing: FOXP3 [GeneID=50943] and PPARg2 form of PPARG [GeneID=5468] versus FOXP3 [GeneID=50943].	Genes up-regulated in response to IFNG [GeneID=3458].	C-1	17
4962	entrainment of circadian clock	GO:0009649	GO: Biological Process	35	6	C-25	10	PER3,PER2,STK40,NFIL3,ETV1,SIK1,PER1		3176	3182	9348	Genes down-regulated in CD4 [GeneID=920] over-expressing: FOXP3 [GeneID=50943] and PPARg2 form of PPARG [GeneID=5468] versus FOXP3 [GeneID=50943].	Genes down-regulated in comparison of unstimulated peripheral blood mononuclear cells (PBMC) versus PBMC stimulated with YF17D vaccine.	C-1	17
4964	photoperiodism	GO:0009648	GO: Biological Process	35	6	C-25	10	PER3,PER2,STK40,NFIL3,ETV1,SIK1,PER1		3176	3180	9349	Genes down-regulated in CD4 [GeneID=920] over-expressing: FOXP3 [GeneID=50943] and PPARg2 form of PPARG [GeneID=5468] versus FOXP3 [GeneID=50943].	Genes up-regulated in untreated double positive thymocytes: wildtype versus ELK4 [GeneID=2005] knockout.	C-1	17
4966	circadian rhythm	GO:0007623	GO: Biological Process	35	6	C-25	10	PER3,PER2,STK40,NFIL3,ETV1,SIK1,PER1		3176	3178	9350	Genes down-regulated in CD4 [GeneID=920] over-expressing: FOXP3 [GeneID=50943] and PPARg2 form of PPARG [GeneID=5468] versus FOXP3 [GeneID=50943].	Genes up-regulated in cells from peripheral lymph nodes: T reg versus T conv.	C-1	17
4974	arrhythmic circadian behavior persistence	MP:0020472	Mouse Phenotype	35	6	C-25	10	PER3,PER2,STK40,NFIL3,ETV1,SIK1,PER1		3174	3215	9351	Genes down-regulated in comparison of control conventional dendritic cells (cDC) at 0 h versus cDCs infected with Newcastle disease virus (NDV) at 8 h.	Platelet Function Tests	C-1	17
4976	abnormal circadian behavior persistence	MP:0020471	Mouse Phenotype	35	6	C-25	10	PER3,PER2,STK40,NFIL3,ETV1,SIK1,PER1		3174	709	9352	Genes down-regulated in comparison of control conventional dendritic cells (cDC) at 0 h versus cDCs infected with Newcastle disease virus (NDV) at 8 h.	cDCs	C-1	17
4978	shortened circadian behavior period	MP:0020470	Mouse Phenotype	35	6	C-25	10	PER3,PER2,STK40,NFIL3,ETV1,SIK1,PER1		3174	707	9353	Genes down-regulated in comparison of control conventional dendritic cells (cDC) at 0 h versus cDCs infected with Newcastle disease virus (NDV) at 8 h.	pDCs	C-1	17
4994	Circadian rhythm - mammal	M18009	Pathway	35	6	C-25	10	PER3,PER2,STK40,NFIL3,ETV1,SIK1,PER1		3174	2264	9354	Genes down-regulated in comparison of control conventional dendritic cells (cDC) at 0 h versus cDCs infected with Newcastle disease virus (NDV) at 8 h.	Monocytes	C-1	17,15
4980	abnormal circadian behavior period	MP:0020468	Mouse Phenotype	35	6	C-25	5.986	PER3,PER2,STK40,NFIL3,ETV1,SIK1,PER1		3174	3210	9355	Genes down-regulated in comparison of control conventional dendritic cells (cDC) at 0 h versus cDCs infected with Newcastle disease virus (NDV) at 8 h.	Macrophages	C-1	17
4968	circadian regulation of gene expression	GO:0032922	GO: Biological Process	35	6	C-25	5.934	PER3,PER2,STK40,NFIL3,ETV1,SIK1,PER1		3174	2262	9356	Genes down-regulated in comparison of control conventional dendritic cells (cDC) at 0 h versus cDCs infected with Newcastle disease virus (NDV) at 8 h.	TREM2+ Dendritic	C-1	17,15
4970	response to light stimulus	GO:0009416	GO: Biological Process	35	6	C-25	5.464	PER3,PER2,STK40,NFIL3,ETV1,SIK1,PER1		3174	1738	9357	Genes down-regulated in comparison of control conventional dendritic cells (cDC) at 0 h versus cDCs infected with Newcastle disease virus (NDV) at 8 h.	Plasma	C-1	17,22
4972	negative regulation of transcription by RNA polymerase II	GO:0000122	GO: Biological Process	35	6	C-25	5.392	PER3,PER2,STK40,NFIL3,ETV1,SIK1,PER1		3174	480	9358	Genes down-regulated in comparison of control conventional dendritic cells (cDC) at 0 h versus cDCs infected with Newcastle disease virus (NDV) at 8 h.	Alveolar Epithelial Type 1	C-1	17,27
4982	abnormal sleep pattern	MP:0001501	Mouse Phenotype	35	6	C-25	5.185	PER3,PER2,STK40,NFIL3,ETV1,SIK1,PER1		3174	2260	9359	Genes down-regulated in comparison of control conventional dendritic cells (cDC) at 0 h versus cDCs infected with Newcastle disease virus (NDV) at 8 h.	Macrophage	C-1	17,15
4984	abnormal circadian sleep/wake cycle	MP:0020478	Mouse Phenotype	35	6	C-25	5.011	PER3,PER2,STK40,NFIL3,ETV1,SIK1,PER1		3174	3204	9360	Genes down-regulated in comparison of control conventional dendritic cells (cDC) at 0 h versus cDCs infected with Newcastle disease virus (NDV) at 8 h.	SCGB3A2+	C-1	17
4986	abnormal brain wave pattern	MP:0004994	Mouse Phenotype	35	6	C-25	4.926	PER3,PER2,STK40,NFIL3,ETV1,SIK1,PER1		3174	3202	9361	Genes down-regulated in comparison of control conventional dendritic cells (cDC) at 0 h versus cDCs infected with Newcastle disease virus (NDV) at 8 h.	Capillary Intermediate 1	C-1	17
4988	abnormal circadian behavior	MP:0020467	Mouse Phenotype	35	6	C-25	4.892	PER3,PER2,STK40,NFIL3,ETV1,SIK1,PER1		3174	3200	9362	Genes down-regulated in comparison of control conventional dendritic cells (cDC) at 0 h versus cDCs infected with Newcastle disease virus (NDV) at 8 h.	Adventitial Fibroblast	C-1	17,19
4990	abnormal urine catecholamine level	MP:0011478	Mouse Phenotype	35	6	C-25	4.718	PER3,PER2,STK40,NFIL3,ETV1,SIK1,PER1		3174	2258	9363	Genes down-regulated in comparison of control conventional dendritic cells (cDC) at 0 h versus cDCs infected with Newcastle disease virus (NDV) at 8 h.	Proliferating Basal	C-1	17,9
4992	increased osteoblast proliferation	MP:0030438	Mouse Phenotype	35	6	C-25	4.718	PER3,PER2,STK40,NFIL3,ETV1,SIK1,PER1		3174	3197	9364	Genes down-regulated in comparison of control conventional dendritic cells (cDC) at 0 h versus cDCs infected with Newcastle disease virus (NDV) at 8 h.	Proliferating_Epithelial_Cells	C-1	17,9
5008	Genes up-regulated in CD40L and IL-2 IL-4 IL-5 stimulated at day 1 B cell IRF4-KO versus CD40L and IL-2 IL-4 IL-5 stimulated at day 1 B cell wildtype.	M9817	Coexpression	35	6	C-25	4.676	PER3,PER2,STK40,NFIL3,ETV1,SIK1,PER1		3174	3195	9365	Genes down-regulated in comparison of control conventional dendritic cells (cDC) at 0 h versus cDCs infected with Newcastle disease virus (NDV) at 8 h.	Proliferating NK/T	C-1	17
5012	Genes down-regulated in comparison of control RAW264.7 cells (macrophages) versus those infected with B. abortus.	M5758	Coexpression	35	6	C-25	4.65	PER3,PER2,STK40,NFIL3,ETV1,SIK1,PER1		3174	3193	9366	Genes down-regulated in comparison of control conventional dendritic cells (cDC) at 0 h versus cDCs infected with Newcastle disease virus (NDV) at 8 h.	Proliferating Macrophage	C-1	17,9
4996	Circadian rhythm pathway	M95	Pathway	35	6	C-25	4.64	PER3,PER2,STK40,NFIL3,ETV1,SIK1,PER1		3174	3191	9367	Genes down-regulated in comparison of control conventional dendritic cells (cDC) at 0 h versus cDCs infected with Newcastle disease virus (NDV) at 8 h.	Proliferating_Macrophages	C-1	17
5014	Genes up-regulated in endothelial cells: untreated versus IFNG [GeneID=3458].	M6695	Coexpression	35	6	C-25	3.013	PER3,PER2,STK40,NFIL3,ETV1,SIK1,PER1		3174	2256	9368	Genes down-regulated in comparison of control conventional dendritic cells (cDC) at 0 h versus cDCs infected with Newcastle disease virus (NDV) at 8 h.	Proliferating_T_Cells	C-1	17,1
5016	Genes down-regulated in B lymphocytes stimulated by anti-IgM for 2h: wildtype versus ZFX [GeneID=7543] knockout.	M2988	Coexpression	35	6	C-25	2.95	PER3,PER2,STK40,NFIL3,ETV1,SIK1,PER1		3174	3188	9369	Genes down-regulated in comparison of control conventional dendritic cells (cDC) at 0 h versus cDCs infected with Newcastle disease virus (NDV) at 8 h.	Genes down-regulated in comparison of control conventional dendritic cells (cDC) at 0 h versus cDCs infected with Newcastle disease virus (NDV) at 6 h.	C-1	17
5018	Genes up-regulated in ITGAM+ [GeneID=3684] dendritic cells: control versus primary acute viral infection.	M9978	Coexpression	35	6	C-25	2.863	PER3,PER2,STK40,NFIL3,ETV1,SIK1,PER1		3174	3186	9370	Genes down-regulated in comparison of control conventional dendritic cells (cDC) at 0 h versus cDCs infected with Newcastle disease virus (NDV) at 8 h.	Genes down-regulated in CD4 [GeneID=920] over-expressing: FOXP3 [GeneID=50943] and PPARg1 form of PPARG [GeneID=5468] versus FOXP3 [GeneID=50943].	C-1	17
5000	Circadian Rhythms	M22067	Pathway	35	6	C-25	2.541	PER3,PER2,STK40,NFIL3,ETV1,SIK1,PER1		3174	3184	9371	Genes down-regulated in comparison of control conventional dendritic cells (cDC) at 0 h versus cDCs infected with Newcastle disease virus (NDV) at 8 h.	Genes up-regulated in response to IFNG [GeneID=3458].	C-1	17
5020	chronotype measurement	GWAS Catalog	GWAS Catalog	35	6	C-25	2.056	PER3,PER2,STK40,NFIL3,ETV1,SIK1,PER1		3174	3182	9372	Genes down-regulated in comparison of control conventional dendritic cells (cDC) at 0 h versus cDCs infected with Newcastle disease virus (NDV) at 8 h.	Genes down-regulated in comparison of unstimulated peripheral blood mononuclear cells (PBMC) versus PBMC stimulated with YF17D vaccine.	C-1	17
4998	p38 signaling mediated by MAPKAP kinases	M199	Pathway	66	6	C-30	1.999	FOXO1,YWHAQ,LNPEP,CDCA7,CSNK1G2,DDIT4		3174	3180	9373	Genes down-regulated in comparison of control conventional dendritic cells (cDC) at 0 h versus cDCs infected with Newcastle disease virus (NDV) at 8 h.	Genes up-regulated in untreated double positive thymocytes: wildtype versus ELK4 [GeneID=2005] knockout.	C-1	17
5002	LKB1 signaling events	M87	Pathway	35	6	C-25	1.651	PER3,PER2,STK40,NFIL3,ETV1,SIK1,PER1		3174	3178	9374	Genes down-regulated in comparison of control conventional dendritic cells (cDC) at 0 h versus cDCs infected with Newcastle disease virus (NDV) at 8 h.	Genes up-regulated in cells from peripheral lymph nodes: T reg versus T conv.	C-1	17
5010	Genes up-regulated in B cells: light zone versus naÃƒÂ¯ve.	M7885	Coexpression	35	6	C-25		PER3,PER2,STK40,NFIL3,ETV1,SIK1,PER1		3174	3176	9375	Genes down-regulated in comparison of control conventional dendritic cells (cDC) at 0 h versus cDCs infected with Newcastle disease virus (NDV) at 8 h.	Genes down-regulated in CD4 [GeneID=920] over-expressing: FOXP3 [GeneID=50943] and PPARg2 form of PPARG [GeneID=5468] versus FOXP3 [GeneID=50943].	C-1	17
4044	G protein-coupled receptor signaling pathway	GO:0007186	GO: Biological Process	97	7	C-2	10	CXCL2,GPR176,PTAFR,CXCL10,CXCL1,SHISA5,AP2A2,ERRFI1,VCAN,HS2ST1,CST3,REEP6,CHST11,ADM,TLR9,ADORA2A,L1CAM,FBN1,CHRDL1,SFTPB,SPP1,EDN2,CAV2,BDKRB2,LRP2,FUCA2,RDX,C2,CXCL8,CSPG5,GNG5,AP2M1,CHRM3,CCN1,GNG10,PTPRE,TNC,RTP4,ADRB2,ASRGL1,PRKCE,RAMP1,CX3CL1,KCNJ15,CSF1,WFS1,CHPF2,CHST3,F2RL1,EDN1,CXCL11,PTGER4,EGFR,SDC4,GPSM2,PIK3R2,ITSN2,AP2S1,LDLR,CCL2,CFB,TLR6,GNB1,GPC3,CHPF,TRIO,IGFBP3,USP6NL,STC2,FZ…		3170	3215	9376	Aurora B signaling	Platelet Function Tests	C-1	17
4045	cyclic-nucleotide-mediated signaling	GO:0019935	GO: Biological Process	97	7	C-2	10	CXCL2,GPR176,PTAFR,CXCL10,CXCL1,SHISA5,AP2A2,ERRFI1,VCAN,HS2ST1,CST3,REEP6,CHST11,ADM,TLR9,ADORA2A,L1CAM,FBN1,CHRDL1,SFTPB,SPP1,EDN2,CAV2,BDKRB2,LRP2,FUCA2,RDX,C2,CXCL8,CSPG5,GNG5,AP2M1,CHRM3,CCN1,GNG10,PTPRE,TNC,RTP4,ADRB2,ASRGL1,PRKCE,RAMP1,CX3CL1,KCNJ15,CSF1,WFS1,CHPF2,CHST3,F2RL1,EDN1,CXCL11,PTGER4,EGFR,SDC4,GPSM2,PIK3R2,ITSN2,AP2S1,LDLR,CCL2,CFB,TLR6,GNB1,GPC3,CHPF,TRIO,IGFBP3,USP6NL,STC2,FZ…		3170	709	9377	Aurora B signaling	cDCs	C-1	17
4047	tube development	GO:0035295	GO: Biological Process	97	7	C-2	10	CXCL2,GPR176,PTAFR,CXCL10,CXCL1,SHISA5,AP2A2,ERRFI1,VCAN,HS2ST1,CST3,REEP6,CHST11,ADM,TLR9,ADORA2A,L1CAM,FBN1,CHRDL1,SFTPB,SPP1,EDN2,CAV2,BDKRB2,LRP2,FUCA2,RDX,C2,CXCL8,CSPG5,GNG5,AP2M1,CHRM3,CCN1,GNG10,PTPRE,TNC,RTP4,ADRB2,ASRGL1,PRKCE,RAMP1,CX3CL1,KCNJ15,CSF1,WFS1,CHPF2,CHST3,F2RL1,EDN1,CXCL11,PTGER4,EGFR,SDC4,GPSM2,PIK3R2,ITSN2,AP2S1,LDLR,CCL2,CFB,TLR6,GNB1,GPC3,CHPF,TRIO,IGFBP3,USP6NL,STC2,FZ…		3170	707	9378	Aurora B signaling	pDCs	C-1	17
4049	G protein-coupled receptor signaling pathway, coupled to cyclic nucleotide second messenger	GO:0007187	GO: Biological Process	97	7	C-2	10	CXCL2,GPR176,PTAFR,CXCL10,CXCL1,SHISA5,AP2A2,ERRFI1,VCAN,HS2ST1,CST3,REEP6,CHST11,ADM,TLR9,ADORA2A,L1CAM,FBN1,CHRDL1,SFTPB,SPP1,EDN2,CAV2,BDKRB2,LRP2,FUCA2,RDX,C2,CXCL8,CSPG5,GNG5,AP2M1,CHRM3,CCN1,GNG10,PTPRE,TNC,RTP4,ADRB2,ASRGL1,PRKCE,RAMP1,CX3CL1,KCNJ15,CSF1,WFS1,CHPF2,CHST3,F2RL1,EDN1,CXCL11,PTGER4,EGFR,SDC4,GPSM2,PIK3R2,ITSN2,AP2S1,LDLR,CCL2,CFB,TLR6,GNB1,GPC3,CHPF,TRIO,IGFBP3,USP6NL,STC2,FZ…		3170	2264	9379	Aurora B signaling	Monocytes	C-1	17,15
4051	regulation of lyase activity	GO:0051339	GO: Biological Process	97	7	C-2	10	CXCL2,GPR176,PTAFR,CXCL10,CXCL1,SHISA5,AP2A2,ERRFI1,VCAN,HS2ST1,CST3,REEP6,CHST11,ADM,TLR9,ADORA2A,L1CAM,FBN1,CHRDL1,SFTPB,SPP1,EDN2,CAV2,BDKRB2,LRP2,FUCA2,RDX,C2,CXCL8,CSPG5,GNG5,AP2M1,CHRM3,CCN1,GNG10,PTPRE,TNC,RTP4,ADRB2,ASRGL1,PRKCE,RAMP1,CX3CL1,KCNJ15,CSF1,WFS1,CHPF2,CHST3,F2RL1,EDN1,CXCL11,PTGER4,EGFR,SDC4,GPSM2,PIK3R2,ITSN2,AP2S1,LDLR,CCL2,CFB,TLR6,GNB1,GPC3,CHPF,TRIO,IGFBP3,USP6NL,STC2,FZ…		3170	3210	9380	Aurora B signaling	Macrophages	C-1	17
4053	cAMP-mediated signaling	GO:0019933	GO: Biological Process	97	7	C-2	10	CXCL2,GPR176,PTAFR,CXCL10,CXCL1,SHISA5,AP2A2,ERRFI1,VCAN,HS2ST1,CST3,REEP6,CHST11,ADM,TLR9,ADORA2A,L1CAM,FBN1,CHRDL1,SFTPB,SPP1,EDN2,CAV2,BDKRB2,LRP2,FUCA2,RDX,C2,CXCL8,CSPG5,GNG5,AP2M1,CHRM3,CCN1,GNG10,PTPRE,TNC,RTP4,ADRB2,ASRGL1,PRKCE,RAMP1,CX3CL1,KCNJ15,CSF1,WFS1,CHPF2,CHST3,F2RL1,EDN1,CXCL11,PTGER4,EGFR,SDC4,GPSM2,PIK3R2,ITSN2,AP2S1,LDLR,CCL2,CFB,TLR6,GNB1,GPC3,CHPF,TRIO,IGFBP3,USP6NL,STC2,FZ…		3170	2262	9381	Aurora B signaling	TREM2+ Dendritic	C-1	17,15
4055	regulation of cAMP-mediated signaling	GO:0043949	GO: Biological Process	97	7	C-2	10	CXCL2,GPR176,PTAFR,CXCL10,CXCL1,SHISA5,AP2A2,ERRFI1,VCAN,HS2ST1,CST3,REEP6,CHST11,ADM,TLR9,ADORA2A,L1CAM,FBN1,CHRDL1,SFTPB,SPP1,EDN2,CAV2,BDKRB2,LRP2,FUCA2,RDX,C2,CXCL8,CSPG5,GNG5,AP2M1,CHRM3,CCN1,GNG10,PTPRE,TNC,RTP4,ADRB2,ASRGL1,PRKCE,RAMP1,CX3CL1,KCNJ15,CSF1,WFS1,CHPF2,CHST3,F2RL1,EDN1,CXCL11,PTGER4,EGFR,SDC4,GPSM2,PIK3R2,ITSN2,AP2S1,LDLR,CCL2,CFB,TLR6,GNB1,GPC3,CHPF,TRIO,IGFBP3,USP6NL,STC2,FZ…		3170	1738	9382	Aurora B signaling	Plasma	C-1	17,22
4057	second-messenger-mediated signaling	GO:0019932	GO: Biological Process	97	7	C-2	10	CXCL2,GPR176,PTAFR,CXCL10,CXCL1,SHISA5,AP2A2,ERRFI1,VCAN,HS2ST1,CST3,REEP6,CHST11,ADM,TLR9,ADORA2A,L1CAM,FBN1,CHRDL1,SFTPB,SPP1,EDN2,CAV2,BDKRB2,LRP2,FUCA2,RDX,C2,CXCL8,CSPG5,GNG5,AP2M1,CHRM3,CCN1,GNG10,PTPRE,TNC,RTP4,ADRB2,ASRGL1,PRKCE,RAMP1,CX3CL1,KCNJ15,CSF1,WFS1,CHPF2,CHST3,F2RL1,EDN1,CXCL11,PTGER4,EGFR,SDC4,GPSM2,PIK3R2,ITSN2,AP2S1,LDLR,CCL2,CFB,TLR6,GNB1,GPC3,CHPF,TRIO,IGFBP3,USP6NL,STC2,FZ…		3170	480	9383	Aurora B signaling	Alveolar Epithelial Type 1	C-1	17,27
4059	positive regulation of transport	GO:0051050	GO: Biological Process	97	7	C-2	10	CXCL2,GPR176,PTAFR,CXCL10,CXCL1,SHISA5,AP2A2,ERRFI1,VCAN,HS2ST1,CST3,REEP6,CHST11,ADM,TLR9,ADORA2A,L1CAM,FBN1,CHRDL1,SFTPB,SPP1,EDN2,CAV2,BDKRB2,LRP2,FUCA2,RDX,C2,CXCL8,CSPG5,GNG5,AP2M1,CHRM3,CCN1,GNG10,PTPRE,TNC,RTP4,ADRB2,ASRGL1,PRKCE,RAMP1,CX3CL1,KCNJ15,CSF1,WFS1,CHPF2,CHST3,F2RL1,EDN1,CXCL11,PTGER4,EGFR,SDC4,GPSM2,PIK3R2,ITSN2,AP2S1,LDLR,CCL2,CFB,TLR6,GNB1,GPC3,CHPF,TRIO,IGFBP3,USP6NL,STC2,FZ…		3170	2260	9384	Aurora B signaling	Macrophage	C-1	17,15
4061	regulation of cyclase activity	GO:0031279	GO: Biological Process	97	7	C-2	10	CXCL2,GPR176,PTAFR,CXCL10,CXCL1,SHISA5,AP2A2,ERRFI1,VCAN,HS2ST1,CST3,REEP6,CHST11,ADM,TLR9,ADORA2A,L1CAM,FBN1,CHRDL1,SFTPB,SPP1,EDN2,CAV2,BDKRB2,LRP2,FUCA2,RDX,C2,CXCL8,CSPG5,GNG5,AP2M1,CHRM3,CCN1,GNG10,PTPRE,TNC,RTP4,ADRB2,ASRGL1,PRKCE,RAMP1,CX3CL1,KCNJ15,CSF1,WFS1,CHPF2,CHST3,F2RL1,EDN1,CXCL11,PTGER4,EGFR,SDC4,GPSM2,PIK3R2,ITSN2,AP2S1,LDLR,CCL2,CFB,TLR6,GNB1,GPC3,CHPF,TRIO,IGFBP3,USP6NL,STC2,FZ…		3170	3204	9385	Aurora B signaling	SCGB3A2+	C-1	17
4065	atherosclerotic lesions	MP:0005338	Mouse Phenotype	97	7	C-2	10	CXCL2,GPR176,PTAFR,CXCL10,CXCL1,SHISA5,AP2A2,ERRFI1,VCAN,HS2ST1,CST3,REEP6,CHST11,ADM,TLR9,ADORA2A,L1CAM,FBN1,CHRDL1,SFTPB,SPP1,EDN2,CAV2,BDKRB2,LRP2,FUCA2,RDX,C2,CXCL8,CSPG5,GNG5,AP2M1,CHRM3,CCN1,GNG10,PTPRE,TNC,RTP4,ADRB2,ASRGL1,PRKCE,RAMP1,CX3CL1,KCNJ15,CSF1,WFS1,CHPF2,CHST3,F2RL1,EDN1,CXCL11,PTGER4,EGFR,SDC4,GPSM2,PIK3R2,ITSN2,AP2S1,LDLR,CCL2,CFB,TLR6,GNB1,GPC3,CHPF,TRIO,IGFBP3,USP6NL,STC2,FZ…		3170	3202	9386	Aurora B signaling	Capillary Intermediate 1	C-1	17
4067	arteriosclerosis	MP:0003991	Mouse Phenotype	97	7	C-2	10	CXCL2,GPR176,PTAFR,CXCL10,CXCL1,SHISA5,AP2A2,ERRFI1,VCAN,HS2ST1,CST3,REEP6,CHST11,ADM,TLR9,ADORA2A,L1CAM,FBN1,CHRDL1,SFTPB,SPP1,EDN2,CAV2,BDKRB2,LRP2,FUCA2,RDX,C2,CXCL8,CSPG5,GNG5,AP2M1,CHRM3,CCN1,GNG10,PTPRE,TNC,RTP4,ADRB2,ASRGL1,PRKCE,RAMP1,CX3CL1,KCNJ15,CSF1,WFS1,CHPF2,CHST3,F2RL1,EDN1,CXCL11,PTGER4,EGFR,SDC4,GPSM2,PIK3R2,ITSN2,AP2S1,LDLR,CCL2,CFB,TLR6,GNB1,GPC3,CHPF,TRIO,IGFBP3,USP6NL,STC2,FZ…		3170	3200	9387	Aurora B signaling	Adventitial Fibroblast	C-1	17,19
4069	abnormal artery morphology	MP:0002191	Mouse Phenotype	97	7	C-2	10	CXCL2,GPR176,PTAFR,CXCL10,CXCL1,SHISA5,AP2A2,ERRFI1,VCAN,HS2ST1,CST3,REEP6,CHST11,ADM,TLR9,ADORA2A,L1CAM,FBN1,CHRDL1,SFTPB,SPP1,EDN2,CAV2,BDKRB2,LRP2,FUCA2,RDX,C2,CXCL8,CSPG5,GNG5,AP2M1,CHRM3,CCN1,GNG10,PTPRE,TNC,RTP4,ADRB2,ASRGL1,PRKCE,RAMP1,CX3CL1,KCNJ15,CSF1,WFS1,CHPF2,CHST3,F2RL1,EDN1,CXCL11,PTGER4,EGFR,SDC4,GPSM2,PIK3R2,ITSN2,AP2S1,LDLR,CCL2,CFB,TLR6,GNB1,GPC3,CHPF,TRIO,IGFBP3,USP6NL,STC2,FZ…		3170	2258	9388	Aurora B signaling	Proliferating Basal	C-1	17,9
4071	calcified aortic valve	MP:0006116	Mouse Phenotype	97	7	C-2	10	CXCL2,GPR176,PTAFR,CXCL10,CXCL1,SHISA5,AP2A2,ERRFI1,VCAN,HS2ST1,CST3,REEP6,CHST11,ADM,TLR9,ADORA2A,L1CAM,FBN1,CHRDL1,SFTPB,SPP1,EDN2,CAV2,BDKRB2,LRP2,FUCA2,RDX,C2,CXCL8,CSPG5,GNG5,AP2M1,CHRM3,CCN1,GNG10,PTPRE,TNC,RTP4,ADRB2,ASRGL1,PRKCE,RAMP1,CX3CL1,KCNJ15,CSF1,WFS1,CHPF2,CHST3,F2RL1,EDN1,CXCL11,PTGER4,EGFR,SDC4,GPSM2,PIK3R2,ITSN2,AP2S1,LDLR,CCL2,CFB,TLR6,GNB1,GPC3,CHPF,TRIO,IGFBP3,USP6NL,STC2,FZ…		3170	3197	9389	Aurora B signaling	Proliferating_Epithelial_Cells	C-1	17,9
4073	abnormal angiogenesis	MP:0000260	Mouse Phenotype	97	7	C-2	10	CXCL2,GPR176,PTAFR,CXCL10,CXCL1,SHISA5,AP2A2,ERRFI1,VCAN,HS2ST1,CST3,REEP6,CHST11,ADM,TLR9,ADORA2A,L1CAM,FBN1,CHRDL1,SFTPB,SPP1,EDN2,CAV2,BDKRB2,LRP2,FUCA2,RDX,C2,CXCL8,CSPG5,GNG5,AP2M1,CHRM3,CCN1,GNG10,PTPRE,TNC,RTP4,ADRB2,ASRGL1,PRKCE,RAMP1,CX3CL1,KCNJ15,CSF1,WFS1,CHPF2,CHST3,F2RL1,EDN1,CXCL11,PTGER4,EGFR,SDC4,GPSM2,PIK3R2,ITSN2,AP2S1,LDLR,CCL2,CFB,TLR6,GNB1,GPC3,CHPF,TRIO,IGFBP3,USP6NL,STC2,FZ…		3170	3195	9390	Aurora B signaling	Proliferating NK/T	C-1	17
4075	abnormal cardiovascular development	MP:0002925	Mouse Phenotype	97	7	C-2	10	CXCL2,GPR176,PTAFR,CXCL10,CXCL1,SHISA5,AP2A2,ERRFI1,VCAN,HS2ST1,CST3,REEP6,CHST11,ADM,TLR9,ADORA2A,L1CAM,FBN1,CHRDL1,SFTPB,SPP1,EDN2,CAV2,BDKRB2,LRP2,FUCA2,RDX,C2,CXCL8,CSPG5,GNG5,AP2M1,CHRM3,CCN1,GNG10,PTPRE,TNC,RTP4,ADRB2,ASRGL1,PRKCE,RAMP1,CX3CL1,KCNJ15,CSF1,WFS1,CHPF2,CHST3,F2RL1,EDN1,CXCL11,PTGER4,EGFR,SDC4,GPSM2,PIK3R2,ITSN2,AP2S1,LDLR,CCL2,CFB,TLR6,GNB1,GPC3,CHPF,TRIO,IGFBP3,USP6NL,STC2,FZ…		3170	3193	9391	Aurora B signaling	Proliferating Macrophage	C-1	17,9
4077	abnormal macrophage physiology	MP:0002451	Mouse Phenotype	97	7	C-2	10	CXCL2,GPR176,PTAFR,CXCL10,CXCL1,SHISA5,AP2A2,ERRFI1,VCAN,HS2ST1,CST3,REEP6,CHST11,ADM,TLR9,ADORA2A,L1CAM,FBN1,CHRDL1,SFTPB,SPP1,EDN2,CAV2,BDKRB2,LRP2,FUCA2,RDX,C2,CXCL8,CSPG5,GNG5,AP2M1,CHRM3,CCN1,GNG10,PTPRE,TNC,RTP4,ADRB2,ASRGL1,PRKCE,RAMP1,CX3CL1,KCNJ15,CSF1,WFS1,CHPF2,CHST3,F2RL1,EDN1,CXCL11,PTGER4,EGFR,SDC4,GPSM2,PIK3R2,ITSN2,AP2S1,LDLR,CCL2,CFB,TLR6,GNB1,GPC3,CHPF,TRIO,IGFBP3,USP6NL,STC2,FZ…		3170	3191	9392	Aurora B signaling	Proliferating_Macrophages	C-1	17
4079	abnormal blood vessel morphology	MP:0001614	Mouse Phenotype	97	7	C-2	10	CXCL2,GPR176,PTAFR,CXCL10,CXCL1,SHISA5,AP2A2,ERRFI1,VCAN,HS2ST1,CST3,REEP6,CHST11,ADM,TLR9,ADORA2A,L1CAM,FBN1,CHRDL1,SFTPB,SPP1,EDN2,CAV2,BDKRB2,LRP2,FUCA2,RDX,C2,CXCL8,CSPG5,GNG5,AP2M1,CHRM3,CCN1,GNG10,PTPRE,TNC,RTP4,ADRB2,ASRGL1,PRKCE,RAMP1,CX3CL1,KCNJ15,CSF1,WFS1,CHPF2,CHST3,F2RL1,EDN1,CXCL11,PTGER4,EGFR,SDC4,GPSM2,PIK3R2,ITSN2,AP2S1,LDLR,CCL2,CFB,TLR6,GNB1,GPC3,CHPF,TRIO,IGFBP3,USP6NL,STC2,FZ…		3170	2256	9393	Aurora B signaling	Proliferating_T_Cells	C-1	17,1
4089	Low-density lipoprotein (LDL) pathway during atherogenesis	M22051	Pathway	97	7	C-2	10	CXCL2,GPR176,PTAFR,CXCL10,CXCL1,SHISA5,AP2A2,ERRFI1,VCAN,HS2ST1,CST3,REEP6,CHST11,ADM,TLR9,ADORA2A,L1CAM,FBN1,CHRDL1,SFTPB,SPP1,EDN2,CAV2,BDKRB2,LRP2,FUCA2,RDX,C2,CXCL8,CSPG5,GNG5,AP2M1,CHRM3,CCN1,GNG10,PTPRE,TNC,RTP4,ADRB2,ASRGL1,PRKCE,RAMP1,CX3CL1,KCNJ15,CSF1,WFS1,CHPF2,CHST3,F2RL1,EDN1,CXCL11,PTGER4,EGFR,SDC4,GPSM2,PIK3R2,ITSN2,AP2S1,LDLR,CCL2,CFB,TLR6,GNB1,GPC3,CHPF,TRIO,IGFBP3,USP6NL,STC2,FZ…		3170	3188	9394	Aurora B signaling	Genes down-regulated in comparison of control conventional dendritic cells (cDC) at 0 h versus cDCs infected with Newcastle disease virus (NDV) at 6 h.	C-1	17
4107	Genes down-regulated in comparison of unstimulated dendritic cells (DC) at 0 h versus DCs stimulated with LPS (TLR4 agonist) and R848 for 2 h.	M4703	Coexpression	97	7	C-2	10	CXCL2,GPR176,PTAFR,CXCL10,CXCL1,SHISA5,AP2A2,ERRFI1,VCAN,HS2ST1,CST3,REEP6,CHST11,ADM,TLR9,ADORA2A,L1CAM,FBN1,CHRDL1,SFTPB,SPP1,EDN2,CAV2,BDKRB2,LRP2,FUCA2,RDX,C2,CXCL8,CSPG5,GNG5,AP2M1,CHRM3,CCN1,GNG10,PTPRE,TNC,RTP4,ADRB2,ASRGL1,PRKCE,RAMP1,CX3CL1,KCNJ15,CSF1,WFS1,CHPF2,CHST3,F2RL1,EDN1,CXCL11,PTGER4,EGFR,SDC4,GPSM2,PIK3R2,ITSN2,AP2S1,LDLR,CCL2,CFB,TLR6,GNB1,GPC3,CHPF,TRIO,IGFBP3,USP6NL,STC2,FZ…		3170	3186	9395	Aurora B signaling	Genes down-regulated in CD4 [GeneID=920] over-expressing: FOXP3 [GeneID=50943] and PPARg1 form of PPARG [GeneID=5468] versus FOXP3 [GeneID=50943].	C-1	17
4109	Genes down-regulated in CD4 [GeneID=920] T cells with in vivo expansion: IL6 [GeneID=3569] versus IFNG [GeneID=3458].	M6892	Coexpression	97	7	C-2	10	CXCL2,GPR176,PTAFR,CXCL10,CXCL1,SHISA5,AP2A2,ERRFI1,VCAN,HS2ST1,CST3,REEP6,CHST11,ADM,TLR9,ADORA2A,L1CAM,FBN1,CHRDL1,SFTPB,SPP1,EDN2,CAV2,BDKRB2,LRP2,FUCA2,RDX,C2,CXCL8,CSPG5,GNG5,AP2M1,CHRM3,CCN1,GNG10,PTPRE,TNC,RTP4,ADRB2,ASRGL1,PRKCE,RAMP1,CX3CL1,KCNJ15,CSF1,WFS1,CHPF2,CHST3,F2RL1,EDN1,CXCL11,PTGER4,EGFR,SDC4,GPSM2,PIK3R2,ITSN2,AP2S1,LDLR,CCL2,CFB,TLR6,GNB1,GPC3,CHPF,TRIO,IGFBP3,USP6NL,STC2,FZ…		3170	3184	9396	Aurora B signaling	Genes up-regulated in response to IFNG [GeneID=3458].	C-1	17
4111	Genes defining inflammatory response.	M5932	Coexpression	97	7	C-2	10	CXCL2,GPR176,PTAFR,CXCL10,CXCL1,SHISA5,AP2A2,ERRFI1,VCAN,HS2ST1,CST3,REEP6,CHST11,ADM,TLR9,ADORA2A,L1CAM,FBN1,CHRDL1,SFTPB,SPP1,EDN2,CAV2,BDKRB2,LRP2,FUCA2,RDX,C2,CXCL8,CSPG5,GNG5,AP2M1,CHRM3,CCN1,GNG10,PTPRE,TNC,RTP4,ADRB2,ASRGL1,PRKCE,RAMP1,CX3CL1,KCNJ15,CSF1,WFS1,CHPF2,CHST3,F2RL1,EDN1,CXCL11,PTGER4,EGFR,SDC4,GPSM2,PIK3R2,ITSN2,AP2S1,LDLR,CCL2,CFB,TLR6,GNB1,GPC3,CHPF,TRIO,IGFBP3,USP6NL,STC2,FZ…		3170	3182	9397	Aurora B signaling	Genes down-regulated in comparison of unstimulated peripheral blood mononuclear cells (PBMC) versus PBMC stimulated with YF17D vaccine.	C-1	17
4081	decreased susceptibility to atherosclerosis	MP:0005341	Mouse Phenotype	97	7	C-2	5.922	CXCL2,GPR176,PTAFR,CXCL10,CXCL1,SHISA5,AP2A2,ERRFI1,VCAN,HS2ST1,CST3,REEP6,CHST11,ADM,TLR9,ADORA2A,L1CAM,FBN1,CHRDL1,SFTPB,SPP1,EDN2,CAV2,BDKRB2,LRP2,FUCA2,RDX,C2,CXCL8,CSPG5,GNG5,AP2M1,CHRM3,CCN1,GNG10,PTPRE,TNC,RTP4,ADRB2,ASRGL1,PRKCE,RAMP1,CX3CL1,KCNJ15,CSF1,WFS1,CHPF2,CHST3,F2RL1,EDN1,CXCL11,PTGER4,EGFR,SDC4,GPSM2,PIK3R2,ITSN2,AP2S1,LDLR,CCL2,CFB,TLR6,GNB1,GPC3,CHPF,TRIO,IGFBP3,USP6NL,STC2,FZ…		3170	3180	9398	Aurora B signaling	Genes up-regulated in untreated double positive thymocytes: wildtype versus ELK4 [GeneID=2005] knockout.	C-1	17
4091	Cytokine-cytokine receptor interaction	M9809	Pathway	97	7	C-2	5.626	CXCL2,GPR176,PTAFR,CXCL10,CXCL1,SHISA5,AP2A2,ERRFI1,VCAN,HS2ST1,CST3,REEP6,CHST11,ADM,TLR9,ADORA2A,L1CAM,FBN1,CHRDL1,SFTPB,SPP1,EDN2,CAV2,BDKRB2,LRP2,FUCA2,RDX,C2,CXCL8,CSPG5,GNG5,AP2M1,CHRM3,CCN1,GNG10,PTPRE,TNC,RTP4,ADRB2,ASRGL1,PRKCE,RAMP1,CX3CL1,KCNJ15,CSF1,WFS1,CHPF2,CHST3,F2RL1,EDN1,CXCL11,PTGER4,EGFR,SDC4,GPSM2,PIK3R2,ITSN2,AP2S1,LDLR,CCL2,CFB,TLR6,GNB1,GPC3,CHPF,TRIO,IGFBP3,USP6NL,STC2,FZ…		3170	3178	9399	Aurora B signaling	Genes up-regulated in cells from peripheral lymph nodes: T reg versus T conv.	C-1	17
4093	LPA receptor mediated events	M15	Pathway	97	7	C-2	5.219	CXCL2,GPR176,PTAFR,CXCL10,CXCL1,SHISA5,AP2A2,ERRFI1,VCAN,HS2ST1,CST3,REEP6,CHST11,ADM,TLR9,ADORA2A,L1CAM,FBN1,CHRDL1,SFTPB,SPP1,EDN2,CAV2,BDKRB2,LRP2,FUCA2,RDX,C2,CXCL8,CSPG5,GNG5,AP2M1,CHRM3,CCN1,GNG10,PTPRE,TNC,RTP4,ADRB2,ASRGL1,PRKCE,RAMP1,CX3CL1,KCNJ15,CSF1,WFS1,CHPF2,CHST3,F2RL1,EDN1,CXCL11,PTGER4,EGFR,SDC4,GPSM2,PIK3R2,ITSN2,AP2S1,LDLR,CCL2,CFB,TLR6,GNB1,GPC3,CHPF,TRIO,IGFBP3,USP6NL,STC2,FZ…		3170	3176	9400	Aurora B signaling	Genes down-regulated in CD4 [GeneID=920] over-expressing: FOXP3 [GeneID=50943] and PPARg2 form of PPARG [GeneID=5468] versus FOXP3 [GeneID=50943].	C-1	17
4135	Mucous	Krasnow	Epithelial	97	7	C-2	5.1	CXCL2,GPR176,PTAFR,CXCL10,CXCL1,SHISA5,AP2A2,ERRFI1,VCAN,HS2ST1,CST3,REEP6,CHST11,ADM,TLR9,ADORA2A,L1CAM,FBN1,CHRDL1,SFTPB,SPP1,EDN2,CAV2,BDKRB2,LRP2,FUCA2,RDX,C2,CXCL8,CSPG5,GNG5,AP2M1,CHRM3,CCN1,GNG10,PTPRE,TNC,RTP4,ADRB2,ASRGL1,PRKCE,RAMP1,CX3CL1,KCNJ15,CSF1,WFS1,CHPF2,CHST3,F2RL1,EDN1,CXCL11,PTGER4,EGFR,SDC4,GPSM2,PIK3R2,ITSN2,AP2S1,LDLR,CCL2,CFB,TLR6,GNB1,GPC3,CHPF,TRIO,IGFBP3,USP6NL,STC2,FZ…		3170	3174	9401	Aurora B signaling	Genes down-regulated in comparison of control conventional dendritic cells (cDC) at 0 h versus cDCs infected with Newcastle disease virus (NDV) at 8 h.	C-1	17
4095	Glycosaminoglycan biosynthesis - chondroitin sulfate	M19166	Pathway	97	7	C-2	4.819	CXCL2,GPR176,PTAFR,CXCL10,CXCL1,SHISA5,AP2A2,ERRFI1,VCAN,HS2ST1,CST3,REEP6,CHST11,ADM,TLR9,ADORA2A,L1CAM,FBN1,CHRDL1,SFTPB,SPP1,EDN2,CAV2,BDKRB2,LRP2,FUCA2,RDX,C2,CXCL8,CSPG5,GNG5,AP2M1,CHRM3,CCN1,GNG10,PTPRE,TNC,RTP4,ADRB2,ASRGL1,PRKCE,RAMP1,CX3CL1,KCNJ15,CSF1,WFS1,CHPF2,CHST3,F2RL1,EDN1,CXCL11,PTGER4,EGFR,SDC4,GPSM2,PIK3R2,ITSN2,AP2S1,LDLR,CCL2,CFB,TLR6,GNB1,GPC3,CHPF,TRIO,IGFBP3,USP6NL,STC2,FZ…		3170	1890	9402	Aurora B signaling	Genes down-regulated in comparison of control conventional dendritic cells (cDC) at 6 h versus cDCs infected with Newcastle disease virus (NDV) at 6 h.	C-1	17,20
4097	Genes encoding secreted soluble factors	M5883	Pathway	97	7	C-2	4.566	CXCL2,GPR176,PTAFR,CXCL10,CXCL1,SHISA5,AP2A2,ERRFI1,VCAN,HS2ST1,CST3,REEP6,CHST11,ADM,TLR9,ADORA2A,L1CAM,FBN1,CHRDL1,SFTPB,SPP1,EDN2,CAV2,BDKRB2,LRP2,FUCA2,RDX,C2,CXCL8,CSPG5,GNG5,AP2M1,CHRM3,CCN1,GNG10,PTPRE,TNC,RTP4,ADRB2,ASRGL1,PRKCE,RAMP1,CX3CL1,KCNJ15,CSF1,WFS1,CHPF2,CHST3,F2RL1,EDN1,CXCL11,PTGER4,EGFR,SDC4,GPSM2,PIK3R2,ITSN2,AP2S1,LDLR,CCL2,CFB,TLR6,GNB1,GPC3,CHPF,TRIO,IGFBP3,USP6NL,STC2,FZ…		3170	1888	9403	Aurora B signaling	Genes up-regulated in B lymphocytes: naÃƒÂ¯ve versus plasmablasts.	C-1	17,20
4141	Goblet	Kaminski	Epithelial	97	7	C-2	4.239	CXCL2,GPR176,PTAFR,CXCL10,CXCL1,SHISA5,AP2A2,ERRFI1,VCAN,HS2ST1,CST3,REEP6,CHST11,ADM,TLR9,ADORA2A,L1CAM,FBN1,CHRDL1,SFTPB,SPP1,EDN2,CAV2,BDKRB2,LRP2,FUCA2,RDX,C2,CXCL8,CSPG5,GNG5,AP2M1,CHRM3,CCN1,GNG10,PTPRE,TNC,RTP4,ADRB2,ASRGL1,PRKCE,RAMP1,CX3CL1,KCNJ15,CSF1,WFS1,CHPF2,CHST3,F2RL1,EDN1,CXCL11,PTGER4,EGFR,SDC4,GPSM2,PIK3R2,ITSN2,AP2S1,LDLR,CCL2,CFB,TLR6,GNB1,GPC3,CHPF,TRIO,IGFBP3,USP6NL,STC2,FZ…		3168	3215	9404	The information-processing pathway at the IFN-beta enhancer	Platelet Function Tests	C-1	17
4149	VE Capillary B	Kaminski	Vascular-Endothelial	97	7	C-2	3.341	CXCL2,GPR176,PTAFR,CXCL10,CXCL1,SHISA5,AP2A2,ERRFI1,VCAN,HS2ST1,CST3,REEP6,CHST11,ADM,TLR9,ADORA2A,L1CAM,FBN1,CHRDL1,SFTPB,SPP1,EDN2,CAV2,BDKRB2,LRP2,FUCA2,RDX,C2,CXCL8,CSPG5,GNG5,AP2M1,CHRM3,CCN1,GNG10,PTPRE,TNC,RTP4,ADRB2,ASRGL1,PRKCE,RAMP1,CX3CL1,KCNJ15,CSF1,WFS1,CHPF2,CHST3,F2RL1,EDN1,CXCL11,PTGER4,EGFR,SDC4,GPSM2,PIK3R2,ITSN2,AP2S1,LDLR,CCL2,CFB,TLR6,GNB1,GPC3,CHPF,TRIO,IGFBP3,USP6NL,STC2,FZ…		3168	709	9405	The information-processing pathway at the IFN-beta enhancer	cDCs	C-1	17
4143	AT2	Kaminski	Epithelial	97	7	C-2	3.224	CXCL2,GPR176,PTAFR,CXCL10,CXCL1,SHISA5,AP2A2,ERRFI1,VCAN,HS2ST1,CST3,REEP6,CHST11,ADM,TLR9,ADORA2A,L1CAM,FBN1,CHRDL1,SFTPB,SPP1,EDN2,CAV2,BDKRB2,LRP2,FUCA2,RDX,C2,CXCL8,CSPG5,GNG5,AP2M1,CHRM3,CCN1,GNG10,PTPRE,TNC,RTP4,ADRB2,ASRGL1,PRKCE,RAMP1,CX3CL1,KCNJ15,CSF1,WFS1,CHPF2,CHST3,F2RL1,EDN1,CXCL11,PTGER4,EGFR,SDC4,GPSM2,PIK3R2,ITSN2,AP2S1,LDLR,CCL2,CFB,TLR6,GNB1,GPC3,CHPF,TRIO,IGFBP3,USP6NL,STC2,FZ…		3168	707	9406	The information-processing pathway at the IFN-beta enhancer	pDCs	C-1	17
4153	ncMonocyte	Kaminski	Immune_Myeloid	97	7	C-2	2.501	CXCL2,GPR176,PTAFR,CXCL10,CXCL1,SHISA5,AP2A2,ERRFI1,VCAN,HS2ST1,CST3,REEP6,CHST11,ADM,TLR9,ADORA2A,L1CAM,FBN1,CHRDL1,SFTPB,SPP1,EDN2,CAV2,BDKRB2,LRP2,FUCA2,RDX,C2,CXCL8,CSPG5,GNG5,AP2M1,CHRM3,CCN1,GNG10,PTPRE,TNC,RTP4,ADRB2,ASRGL1,PRKCE,RAMP1,CX3CL1,KCNJ15,CSF1,WFS1,CHPF2,CHST3,F2RL1,EDN1,CXCL11,PTGER4,EGFR,SDC4,GPSM2,PIK3R2,ITSN2,AP2S1,LDLR,CCL2,CFB,TLR6,GNB1,GPC3,CHPF,TRIO,IGFBP3,USP6NL,STC2,FZ…		3168	2264	9407	The information-processing pathway at the IFN-beta enhancer	Monocytes	C-1	17,15
4155	MUC5AC+_High	Banovich	Epithelial	97	7	C-2	2.456	CXCL2,GPR176,PTAFR,CXCL10,CXCL1,SHISA5,AP2A2,ERRFI1,VCAN,HS2ST1,CST3,REEP6,CHST11,ADM,TLR9,ADORA2A,L1CAM,FBN1,CHRDL1,SFTPB,SPP1,EDN2,CAV2,BDKRB2,LRP2,FUCA2,RDX,C2,CXCL8,CSPG5,GNG5,AP2M1,CHRM3,CCN1,GNG10,PTPRE,TNC,RTP4,ADRB2,ASRGL1,PRKCE,RAMP1,CX3CL1,KCNJ15,CSF1,WFS1,CHPF2,CHST3,F2RL1,EDN1,CXCL11,PTGER4,EGFR,SDC4,GPSM2,PIK3R2,ITSN2,AP2S1,LDLR,CCL2,CFB,TLR6,GNB1,GPC3,CHPF,TRIO,IGFBP3,USP6NL,STC2,FZ…		3168	3210	9408	The information-processing pathway at the IFN-beta enhancer	Macrophages	C-1	17
4157	Classical Monocyte	Krasnow	Immune_Myeloid	97	7	C-2	2.184	CXCL2,GPR176,PTAFR,CXCL10,CXCL1,SHISA5,AP2A2,ERRFI1,VCAN,HS2ST1,CST3,REEP6,CHST11,ADM,TLR9,ADORA2A,L1CAM,FBN1,CHRDL1,SFTPB,SPP1,EDN2,CAV2,BDKRB2,LRP2,FUCA2,RDX,C2,CXCL8,CSPG5,GNG5,AP2M1,CHRM3,CCN1,GNG10,PTPRE,TNC,RTP4,ADRB2,ASRGL1,PRKCE,RAMP1,CX3CL1,KCNJ15,CSF1,WFS1,CHPF2,CHST3,F2RL1,EDN1,CXCL11,PTGER4,EGFR,SDC4,GPSM2,PIK3R2,ITSN2,AP2S1,LDLR,CCL2,CFB,TLR6,GNB1,GPC3,CHPF,TRIO,IGFBP3,USP6NL,STC2,FZ…		3168	2262	9409	The information-processing pathway at the IFN-beta enhancer	TREM2+ Dendritic	C-1	17,15
4159	Capillary	Krasnow	Vascular-Endothelial	97	7	C-2	2.184	CXCL2,GPR176,PTAFR,CXCL10,CXCL1,SHISA5,AP2A2,ERRFI1,VCAN,HS2ST1,CST3,REEP6,CHST11,ADM,TLR9,ADORA2A,L1CAM,FBN1,CHRDL1,SFTPB,SPP1,EDN2,CAV2,BDKRB2,LRP2,FUCA2,RDX,C2,CXCL8,CSPG5,GNG5,AP2M1,CHRM3,CCN1,GNG10,PTPRE,TNC,RTP4,ADRB2,ASRGL1,PRKCE,RAMP1,CX3CL1,KCNJ15,CSF1,WFS1,CHPF2,CHST3,F2RL1,EDN1,CXCL11,PTGER4,EGFR,SDC4,GPSM2,PIK3R2,ITSN2,AP2S1,LDLR,CCL2,CFB,TLR6,GNB1,GPC3,CHPF,TRIO,IGFBP3,USP6NL,STC2,FZ…		3168	1738	9410	The information-processing pathway at the IFN-beta enhancer	Plasma	C-1	17,22
4161	Club	Kaminski	Epithelial	97	7	C-2	2.151	CXCL2,GPR176,PTAFR,CXCL10,CXCL1,SHISA5,AP2A2,ERRFI1,VCAN,HS2ST1,CST3,REEP6,CHST11,ADM,TLR9,ADORA2A,L1CAM,FBN1,CHRDL1,SFTPB,SPP1,EDN2,CAV2,BDKRB2,LRP2,FUCA2,RDX,C2,CXCL8,CSPG5,GNG5,AP2M1,CHRM3,CCN1,GNG10,PTPRE,TNC,RTP4,ADRB2,ASRGL1,PRKCE,RAMP1,CX3CL1,KCNJ15,CSF1,WFS1,CHPF2,CHST3,F2RL1,EDN1,CXCL11,PTGER4,EGFR,SDC4,GPSM2,PIK3R2,ITSN2,AP2S1,LDLR,CCL2,CFB,TLR6,GNB1,GPC3,CHPF,TRIO,IGFBP3,USP6NL,STC2,FZ…		3168	480	9411	The information-processing pathway at the IFN-beta enhancer	Alveolar Epithelial Type 1	C-1	17,27
4163	Differentiating Basal	Krasnow	Epithelial	97	7	C-2	2.016	CXCL2,GPR176,PTAFR,CXCL10,CXCL1,SHISA5,AP2A2,ERRFI1,VCAN,HS2ST1,CST3,REEP6,CHST11,ADM,TLR9,ADORA2A,L1CAM,FBN1,CHRDL1,SFTPB,SPP1,EDN2,CAV2,BDKRB2,LRP2,FUCA2,RDX,C2,CXCL8,CSPG5,GNG5,AP2M1,CHRM3,CCN1,GNG10,PTPRE,TNC,RTP4,ADRB2,ASRGL1,PRKCE,RAMP1,CX3CL1,KCNJ15,CSF1,WFS1,CHPF2,CHST3,F2RL1,EDN1,CXCL11,PTGER4,EGFR,SDC4,GPSM2,PIK3R2,ITSN2,AP2S1,LDLR,CCL2,CFB,TLR6,GNB1,GPC3,CHPF,TRIO,IGFBP3,USP6NL,STC2,FZ…		3168	2260	9412	The information-processing pathway at the IFN-beta enhancer	Macrophage	C-1	17,15
4165	Capillary Aerocyte	Krasnow	Vascular-Endothelial	97	7	C-2	1.994	CXCL2,GPR176,PTAFR,CXCL10,CXCL1,SHISA5,AP2A2,ERRFI1,VCAN,HS2ST1,CST3,REEP6,CHST11,ADM,TLR9,ADORA2A,L1CAM,FBN1,CHRDL1,SFTPB,SPP1,EDN2,CAV2,BDKRB2,LRP2,FUCA2,RDX,C2,CXCL8,CSPG5,GNG5,AP2M1,CHRM3,CCN1,GNG10,PTPRE,TNC,RTP4,ADRB2,ASRGL1,PRKCE,RAMP1,CX3CL1,KCNJ15,CSF1,WFS1,CHPF2,CHST3,F2RL1,EDN1,CXCL11,PTGER4,EGFR,SDC4,GPSM2,PIK3R2,ITSN2,AP2S1,LDLR,CCL2,CFB,TLR6,GNB1,GPC3,CHPF,TRIO,IGFBP3,USP6NL,STC2,FZ…		3168	3204	9413	The information-processing pathway at the IFN-beta enhancer	SCGB3A2+	C-1	17
4147	Myofibroblast	Krasnow	Mesenchyme	97	7	C-2	1.988	CXCL2,GPR176,PTAFR,CXCL10,CXCL1,SHISA5,AP2A2,ERRFI1,VCAN,HS2ST1,CST3,REEP6,CHST11,ADM,TLR9,ADORA2A,L1CAM,FBN1,CHRDL1,SFTPB,SPP1,EDN2,CAV2,BDKRB2,LRP2,FUCA2,RDX,C2,CXCL8,CSPG5,GNG5,AP2M1,CHRM3,CCN1,GNG10,PTPRE,TNC,RTP4,ADRB2,ASRGL1,PRKCE,RAMP1,CX3CL1,KCNJ15,CSF1,WFS1,CHPF2,CHST3,F2RL1,EDN1,CXCL11,PTGER4,EGFR,SDC4,GPSM2,PIK3R2,ITSN2,AP2S1,LDLR,CCL2,CFB,TLR6,GNB1,GPC3,CHPF,TRIO,IGFBP3,USP6NL,STC2,FZ…		3168	3202	9414	The information-processing pathway at the IFN-beta enhancer	Capillary Intermediate 1	C-1	17
4167	SCGB3A2+_SCGB1A1+	Banovich	Epithelial	97	7	C-2	1.976	CXCL2,GPR176,PTAFR,CXCL10,CXCL1,SHISA5,AP2A2,ERRFI1,VCAN,HS2ST1,CST3,REEP6,CHST11,ADM,TLR9,ADORA2A,L1CAM,FBN1,CHRDL1,SFTPB,SPP1,EDN2,CAV2,BDKRB2,LRP2,FUCA2,RDX,C2,CXCL8,CSPG5,GNG5,AP2M1,CHRM3,CCN1,GNG10,PTPRE,TNC,RTP4,ADRB2,ASRGL1,PRKCE,RAMP1,CX3CL1,KCNJ15,CSF1,WFS1,CHPF2,CHST3,F2RL1,EDN1,CXCL11,PTGER4,EGFR,SDC4,GPSM2,PIK3R2,ITSN2,AP2S1,LDLR,CCL2,CFB,TLR6,GNB1,GPC3,CHPF,TRIO,IGFBP3,USP6NL,STC2,FZ…		3168	3200	9415	The information-processing pathway at the IFN-beta enhancer	Adventitial Fibroblast	C-1	17,19
4169	Lymphatic_Endothelial_Cells	Banovich	Vascular-Endothelial	97	7	C-2	1.976	CXCL2,GPR176,PTAFR,CXCL10,CXCL1,SHISA5,AP2A2,ERRFI1,VCAN,HS2ST1,CST3,REEP6,CHST11,ADM,TLR9,ADORA2A,L1CAM,FBN1,CHRDL1,SFTPB,SPP1,EDN2,CAV2,BDKRB2,LRP2,FUCA2,RDX,C2,CXCL8,CSPG5,GNG5,AP2M1,CHRM3,CCN1,GNG10,PTPRE,TNC,RTP4,ADRB2,ASRGL1,PRKCE,RAMP1,CX3CL1,KCNJ15,CSF1,WFS1,CHPF2,CHST3,F2RL1,EDN1,CXCL11,PTGER4,EGFR,SDC4,GPSM2,PIK3R2,ITSN2,AP2S1,LDLR,CCL2,CFB,TLR6,GNB1,GPC3,CHPF,TRIO,IGFBP3,USP6NL,STC2,FZ…		3168	2258	9416	The information-processing pathway at the IFN-beta enhancer	Proliferating Basal	C-1	17,9
4171	Platelet/Megakaryocyte	Krasnow	Immune_Myeloid	97	7	C-2	1.95	CXCL2,GPR176,PTAFR,CXCL10,CXCL1,SHISA5,AP2A2,ERRFI1,VCAN,HS2ST1,CST3,REEP6,CHST11,ADM,TLR9,ADORA2A,L1CAM,FBN1,CHRDL1,SFTPB,SPP1,EDN2,CAV2,BDKRB2,LRP2,FUCA2,RDX,C2,CXCL8,CSPG5,GNG5,AP2M1,CHRM3,CCN1,GNG10,PTPRE,TNC,RTP4,ADRB2,ASRGL1,PRKCE,RAMP1,CX3CL1,KCNJ15,CSF1,WFS1,CHPF2,CHST3,F2RL1,EDN1,CXCL11,PTGER4,EGFR,SDC4,GPSM2,PIK3R2,ITSN2,AP2S1,LDLR,CCL2,CFB,TLR6,GNB1,GPC3,CHPF,TRIO,IGFBP3,USP6NL,STC2,FZ…		3168	3197	9417	The information-processing pathway at the IFN-beta enhancer	Proliferating_Epithelial_Cells	C-1	17,9
4173	Alveolar Epithelial Type 2	Krasnow	Epithelial	97	7	C-2	1.736	CXCL2,GPR176,PTAFR,CXCL10,CXCL1,SHISA5,AP2A2,ERRFI1,VCAN,HS2ST1,CST3,REEP6,CHST11,ADM,TLR9,ADORA2A,L1CAM,FBN1,CHRDL1,SFTPB,SPP1,EDN2,CAV2,BDKRB2,LRP2,FUCA2,RDX,C2,CXCL8,CSPG5,GNG5,AP2M1,CHRM3,CCN1,GNG10,PTPRE,TNC,RTP4,ADRB2,ASRGL1,PRKCE,RAMP1,CX3CL1,KCNJ15,CSF1,WFS1,CHPF2,CHST3,F2RL1,EDN1,CXCL11,PTGER4,EGFR,SDC4,GPSM2,PIK3R2,ITSN2,AP2S1,LDLR,CCL2,CFB,TLR6,GNB1,GPC3,CHPF,TRIO,IGFBP3,USP6NL,STC2,FZ…		3168	3195	9418	The information-processing pathway at the IFN-beta enhancer	Proliferating NK/T	C-1	17
4176	Myeloid Dendritic Type 1	Krasnow	Immune_Myeloid	97	7	C-2	1.719	CXCL2,GPR176,PTAFR,CXCL10,CXCL1,SHISA5,AP2A2,ERRFI1,VCAN,HS2ST1,CST3,REEP6,CHST11,ADM,TLR9,ADORA2A,L1CAM,FBN1,CHRDL1,SFTPB,SPP1,EDN2,CAV2,BDKRB2,LRP2,FUCA2,RDX,C2,CXCL8,CSPG5,GNG5,AP2M1,CHRM3,CCN1,GNG10,PTPRE,TNC,RTP4,ADRB2,ASRGL1,PRKCE,RAMP1,CX3CL1,KCNJ15,CSF1,WFS1,CHPF2,CHST3,F2RL1,EDN1,CXCL11,PTGER4,EGFR,SDC4,GPSM2,PIK3R2,ITSN2,AP2S1,LDLR,CCL2,CFB,TLR6,GNB1,GPC3,CHPF,TRIO,IGFBP3,USP6NL,STC2,FZ…		3168	3193	9419	The information-processing pathway at the IFN-beta enhancer	Proliferating Macrophage	C-1	17,9
4181	Vein	Krasnow	Vascular-Endothelial	97	7	C-2	1.685	CXCL2,GPR176,PTAFR,CXCL10,CXCL1,SHISA5,AP2A2,ERRFI1,VCAN,HS2ST1,CST3,REEP6,CHST11,ADM,TLR9,ADORA2A,L1CAM,FBN1,CHRDL1,SFTPB,SPP1,EDN2,CAV2,BDKRB2,LRP2,FUCA2,RDX,C2,CXCL8,CSPG5,GNG5,AP2M1,CHRM3,CCN1,GNG10,PTPRE,TNC,RTP4,ADRB2,ASRGL1,PRKCE,RAMP1,CX3CL1,KCNJ15,CSF1,WFS1,CHPF2,CHST3,F2RL1,EDN1,CXCL11,PTGER4,EGFR,SDC4,GPSM2,PIK3R2,ITSN2,AP2S1,LDLR,CCL2,CFB,TLR6,GNB1,GPC3,CHPF,TRIO,IGFBP3,USP6NL,STC2,FZ…		3168	3191	9420	The information-processing pathway at the IFN-beta enhancer	Proliferating_Macrophages	C-1	17
4196	C-X-C motif chemokine 11 measurement	GWAS Catalog	GWAS Catalog	97	7	C-2	1.657	CXCL2,GPR176,PTAFR,CXCL10,CXCL1,SHISA5,AP2A2,ERRFI1,VCAN,HS2ST1,CST3,REEP6,CHST11,ADM,TLR9,ADORA2A,L1CAM,FBN1,CHRDL1,SFTPB,SPP1,EDN2,CAV2,BDKRB2,LRP2,FUCA2,RDX,C2,CXCL8,CSPG5,GNG5,AP2M1,CHRM3,CCN1,GNG10,PTPRE,TNC,RTP4,ADRB2,ASRGL1,PRKCE,RAMP1,CX3CL1,KCNJ15,CSF1,WFS1,CHPF2,CHST3,F2RL1,EDN1,CXCL11,PTGER4,EGFR,SDC4,GPSM2,PIK3R2,ITSN2,AP2S1,LDLR,CCL2,CFB,TLR6,GNB1,GPC3,CHPF,TRIO,IGFBP3,USP6NL,STC2,FZ…		3168	2256	9421	The information-processing pathway at the IFN-beta enhancer	Proliferating_T_Cells	C-1	17,1
4185	Transitional_AT2	Banovich	Epithelial	97	7	C-2	1.628	CXCL2,GPR176,PTAFR,CXCL10,CXCL1,SHISA5,AP2A2,ERRFI1,VCAN,HS2ST1,CST3,REEP6,CHST11,ADM,TLR9,ADORA2A,L1CAM,FBN1,CHRDL1,SFTPB,SPP1,EDN2,CAV2,BDKRB2,LRP2,FUCA2,RDX,C2,CXCL8,CSPG5,GNG5,AP2M1,CHRM3,CCN1,GNG10,PTPRE,TNC,RTP4,ADRB2,ASRGL1,PRKCE,RAMP1,CX3CL1,KCNJ15,CSF1,WFS1,CHPF2,CHST3,F2RL1,EDN1,CXCL11,PTGER4,EGFR,SDC4,GPSM2,PIK3R2,ITSN2,AP2S1,LDLR,CCL2,CFB,TLR6,GNB1,GPC3,CHPF,TRIO,IGFBP3,USP6NL,STC2,FZ…		3168	3188	9422	The information-processing pathway at the IFN-beta enhancer	Genes down-regulated in comparison of control conventional dendritic cells (cDC) at 0 h versus cDCs infected with Newcastle disease virus (NDV) at 6 h.	C-1	17
4187	PLIN2+_Fibroblasts	Banovich	Mesenchyme	97	7	C-2	1.593	CXCL2,GPR176,PTAFR,CXCL10,CXCL1,SHISA5,AP2A2,ERRFI1,VCAN,HS2ST1,CST3,REEP6,CHST11,ADM,TLR9,ADORA2A,L1CAM,FBN1,CHRDL1,SFTPB,SPP1,EDN2,CAV2,BDKRB2,LRP2,FUCA2,RDX,C2,CXCL8,CSPG5,GNG5,AP2M1,CHRM3,CCN1,GNG10,PTPRE,TNC,RTP4,ADRB2,ASRGL1,PRKCE,RAMP1,CX3CL1,KCNJ15,CSF1,WFS1,CHPF2,CHST3,F2RL1,EDN1,CXCL11,PTGER4,EGFR,SDC4,GPSM2,PIK3R2,ITSN2,AP2S1,LDLR,CCL2,CFB,TLR6,GNB1,GPC3,CHPF,TRIO,IGFBP3,USP6NL,STC2,FZ…		3168	3186	9423	The information-processing pathway at the IFN-beta enhancer	Genes down-regulated in CD4 [GeneID=920] over-expressing: FOXP3 [GeneID=50943] and PPARg1 form of PPARG [GeneID=5468] versus FOXP3 [GeneID=50943].	C-1	17
4189	MUC5B+	Banovich	Epithelial	97	7	C-2	1.544	CXCL2,GPR176,PTAFR,CXCL10,CXCL1,SHISA5,AP2A2,ERRFI1,VCAN,HS2ST1,CST3,REEP6,CHST11,ADM,TLR9,ADORA2A,L1CAM,FBN1,CHRDL1,SFTPB,SPP1,EDN2,CAV2,BDKRB2,LRP2,FUCA2,RDX,C2,CXCL8,CSPG5,GNG5,AP2M1,CHRM3,CCN1,GNG10,PTPRE,TNC,RTP4,ADRB2,ASRGL1,PRKCE,RAMP1,CX3CL1,KCNJ15,CSF1,WFS1,CHPF2,CHST3,F2RL1,EDN1,CXCL11,PTGER4,EGFR,SDC4,GPSM2,PIK3R2,ITSN2,AP2S1,LDLR,CCL2,CFB,TLR6,GNB1,GPC3,CHPF,TRIO,IGFBP3,USP6NL,STC2,FZ…		3168	3184	9424	The information-processing pathway at the IFN-beta enhancer	Genes up-regulated in response to IFNG [GeneID=3458].	C-1	17
4191	Airway Smooth Muscle	Krasnow	Mesenchyme	97	7	C-2	1.523	CXCL2,GPR176,PTAFR,CXCL10,CXCL1,SHISA5,AP2A2,ERRFI1,VCAN,HS2ST1,CST3,REEP6,CHST11,ADM,TLR9,ADORA2A,L1CAM,FBN1,CHRDL1,SFTPB,SPP1,EDN2,CAV2,BDKRB2,LRP2,FUCA2,RDX,C2,CXCL8,CSPG5,GNG5,AP2M1,CHRM3,CCN1,GNG10,PTPRE,TNC,RTP4,ADRB2,ASRGL1,PRKCE,RAMP1,CX3CL1,KCNJ15,CSF1,WFS1,CHPF2,CHST3,F2RL1,EDN1,CXCL11,PTGER4,EGFR,SDC4,GPSM2,PIK3R2,ITSN2,AP2S1,LDLR,CCL2,CFB,TLR6,GNB1,GPC3,CHPF,TRIO,IGFBP3,USP6NL,STC2,FZ…		3168	3182	9425	The information-processing pathway at the IFN-beta enhancer	Genes down-regulated in comparison of unstimulated peripheral blood mononuclear cells (PBMC) versus PBMC stimulated with YF17D vaccine.	C-1	17
4193	Fibromyocyte	Krasnow	Mesenchyme	97	7	C-2	1.523	CXCL2,GPR176,PTAFR,CXCL10,CXCL1,SHISA5,AP2A2,ERRFI1,VCAN,HS2ST1,CST3,REEP6,CHST11,ADM,TLR9,ADORA2A,L1CAM,FBN1,CHRDL1,SFTPB,SPP1,EDN2,CAV2,BDKRB2,LRP2,FUCA2,RDX,C2,CXCL8,CSPG5,GNG5,AP2M1,CHRM3,CCN1,GNG10,PTPRE,TNC,RTP4,ADRB2,ASRGL1,PRKCE,RAMP1,CX3CL1,KCNJ15,CSF1,WFS1,CHPF2,CHST3,F2RL1,EDN1,CXCL11,PTGER4,EGFR,SDC4,GPSM2,PIK3R2,ITSN2,AP2S1,LDLR,CCL2,CFB,TLR6,GNB1,GPC3,CHPF,TRIO,IGFBP3,USP6NL,STC2,FZ…		3168	3180	9426	The information-processing pathway at the IFN-beta enhancer	Genes up-regulated in untreated double positive thymocytes: wildtype versus ELK4 [GeneID=2005] knockout.	C-1	17
4198	theta wave measurement	GWAS Catalog	GWAS Catalog	97	7	C-2	1.437	CXCL2,GPR176,PTAFR,CXCL10,CXCL1,SHISA5,AP2A2,ERRFI1,VCAN,HS2ST1,CST3,REEP6,CHST11,ADM,TLR9,ADORA2A,L1CAM,FBN1,CHRDL1,SFTPB,SPP1,EDN2,CAV2,BDKRB2,LRP2,FUCA2,RDX,C2,CXCL8,CSPG5,GNG5,AP2M1,CHRM3,CCN1,GNG10,PTPRE,TNC,RTP4,ADRB2,ASRGL1,PRKCE,RAMP1,CX3CL1,KCNJ15,CSF1,WFS1,CHPF2,CHST3,F2RL1,EDN1,CXCL11,PTGER4,EGFR,SDC4,GPSM2,PIK3R2,ITSN2,AP2S1,LDLR,CCL2,CFB,TLR6,GNB1,GPC3,CHPF,TRIO,IGFBP3,USP6NL,STC2,FZ…		3168	3178	9427	The information-processing pathway at the IFN-beta enhancer	Genes up-regulated in cells from peripheral lymph nodes: T reg versus T conv.	C-1	17
3890	adherens junction organization	GO:0034332	GO: Biological Process	25	8	C-26	10	CDH6,E2F3,TFDP2,JUP,CDH17,DSP,PKP2		3168	3176	9428	The information-processing pathway at the IFN-beta enhancer	Genes down-regulated in CD4 [GeneID=920] over-expressing: FOXP3 [GeneID=50943] and PPARg2 form of PPARG [GeneID=5468] versus FOXP3 [GeneID=50943].	C-1	17
3891	bundle of His cell to Purkinje myocyte communication	GO:0086069	GO: Biological Process	25	8	C-26	10	CDH6,E2F3,TFDP2,JUP,CDH17,DSP,PKP2		3168	3174	9429	The information-processing pathway at the IFN-beta enhancer	Genes down-regulated in comparison of control conventional dendritic cells (cDC) at 0 h versus cDCs infected with Newcastle disease virus (NDV) at 8 h.	C-1	17
3893	cell-cell junction organization	GO:0045216	GO: Biological Process	25	8	C-26	10	CDH6,E2F3,TFDP2,JUP,CDH17,DSP,PKP2		3168	1890	9430	The information-processing pathway at the IFN-beta enhancer	Genes down-regulated in comparison of control conventional dendritic cells (cDC) at 6 h versus cDCs infected with Newcastle disease virus (NDV) at 6 h.	C-1	17,20
3895	cardiac muscle cell-cardiac muscle cell adhesion	GO:0086042	GO: Biological Process	25	8	C-26	10	CDH6,E2F3,TFDP2,JUP,CDH17,DSP,PKP2		3168	1888	9431	The information-processing pathway at the IFN-beta enhancer	Genes up-regulated in B lymphocytes: naÃƒÂ¯ve versus plasmablasts.	C-1	17,20
3897	bundle of His cell-Purkinje myocyte adhesion involved in cell communication	GO:0086073	GO: Biological Process	25	8	C-26	10	CDH6,E2F3,TFDP2,JUP,CDH17,DSP,PKP2		3168	3170	9432	The information-processing pathway at the IFN-beta enhancer	Aurora B signaling	C-1	17
3899	cell-cell junction assembly	GO:0007043	GO: Biological Process	25	8	C-26	10	CDH6,E2F3,TFDP2,JUP,CDH17,DSP,PKP2		3166	3215	9433	PLK1 signaling events	Platelet Function Tests	C-1	17
3901	desmosome organization	GO:0002934	GO: Biological Process	25	8	C-26	10	CDH6,E2F3,TFDP2,JUP,CDH17,DSP,PKP2		3166	709	9434	PLK1 signaling events	cDCs	C-1	17
3903	regulation of cardiac muscle cell action potential	GO:0098901	GO: Biological Process	25	8	C-26	10	CDH6,E2F3,TFDP2,JUP,CDH17,DSP,PKP2		3166	707	9435	PLK1 signaling events	pDCs	C-1	17
3905	regulation of ventricular cardiac muscle cell action potential	GO:0098911	GO: Biological Process	25	8	C-26	10	CDH6,E2F3,TFDP2,JUP,CDH17,DSP,PKP2		3166	2264	9436	PLK1 signaling events	Monocytes	C-1	17,15
3907	cell junction organization	GO:0034330	GO: Biological Process	25	8	C-26	10	CDH6,E2F3,TFDP2,JUP,CDH17,DSP,PKP2		3166	3210	9437	PLK1 signaling events	Macrophages	C-1	17
3931	Arrhythmogenic right ventricular cardiomyopathy (ARVC)	M16376	Pathway	25	8	C-26	5.165	CDH6,E2F3,TFDP2,JUP,CDH17,DSP,PKP2		3166	2262	9438	PLK1 signaling events	TREM2+ Dendritic	C-1	17,15
3909	abnormal intercalated disk morphology	MP:0006267	Mouse Phenotype	25	8	C-26	3.997	CDH6,E2F3,TFDP2,JUP,CDH17,DSP,PKP2		3166	1738	9439	PLK1 signaling events	Plasma	C-1	17,22
3911	abnormal atrial thrombosis	MP:0001855	Mouse Phenotype	25	8	C-26	3.939	CDH6,E2F3,TFDP2,JUP,CDH17,DSP,PKP2		3166	480	9440	PLK1 signaling events	Alveolar Epithelial Type 1	C-1	17,27
3913	ruffled hair	MP:0000420	Mouse Phenotype	25	8	C-26	3.783	CDH6,E2F3,TFDP2,JUP,CDH17,DSP,PKP2		3166	2260	9441	PLK1 signaling events	Macrophage	C-1	17,15
3915	pulmonary edema	MP:0003828	Mouse Phenotype	25	8	C-26	3.538	CDH6,E2F3,TFDP2,JUP,CDH17,DSP,PKP2		3166	3204	9442	PLK1 signaling events	SCGB3A2+	C-1	17
3917	abnormal heart atrium morphology	MP:0003105	Mouse Phenotype	25	8	C-26	3.526	CDH6,E2F3,TFDP2,JUP,CDH17,DSP,PKP2		3166	3202	9443	PLK1 signaling events	Capillary Intermediate 1	C-1	17
3933	Posttranslational regulation of adherens junction stability and dissassembly	M142	Pathway	25	8	C-26	3.524	CDH6,E2F3,TFDP2,JUP,CDH17,DSP,PKP2		3166	3200	9444	PLK1 signaling events	Adventitial Fibroblast	C-1	17,19
3919	enlarged heart atrium	MP:0008725	Mouse Phenotype	25	8	C-26	3.503	CDH6,E2F3,TFDP2,JUP,CDH17,DSP,PKP2		3166	2258	9445	PLK1 signaling events	Proliferating Basal	C-1	17,9
3921	abnormal heart echocardiography feature	MP:0011925	Mouse Phenotype	25	8	C-26	3.469	CDH6,E2F3,TFDP2,JUP,CDH17,DSP,PKP2		3166	3197	9446	PLK1 signaling events	Proliferating_Epithelial_Cells	C-1	17,9
3923	abnormal Z line morphology	MP:0004091	Mouse Phenotype	25	8	C-26	3.437	CDH6,E2F3,TFDP2,JUP,CDH17,DSP,PKP2		3166	3195	9447	PLK1 signaling events	Proliferating NK/T	C-1	17
3925	hemopericardium	MP:0005244	Mouse Phenotype	25	8	C-26	3.421	CDH6,E2F3,TFDP2,JUP,CDH17,DSP,PKP2		3166	3193	9448	PLK1 signaling events	Proliferating Macrophage	C-1	17,9
3927	abnormal I band morphology	MP:0030567	Mouse Phenotype	25	8	C-26	3.406	CDH6,E2F3,TFDP2,JUP,CDH17,DSP,PKP2		3166	3191	9449	PLK1 signaling events	Proliferating_Macrophages	C-1	17
3935	E-cadherin signaling in keratinocytes	M184	Pathway	25	8	C-26	1.932	CDH6,E2F3,TFDP2,JUP,CDH17,DSP,PKP2		3166	2256	9450	PLK1 signaling events	Proliferating_T_Cells	C-1	17,1
3937	Pathways in cancer	M12868	Pathway	25	8	C-26	1.887	CDH6,E2F3,TFDP2,JUP,CDH17,DSP,PKP2		3166	3188	9451	PLK1 signaling events	Genes down-regulated in comparison of control conventional dendritic cells (cDC) at 0 h versus cDCs infected with Newcastle disease virus (NDV) at 6 h.	C-1	17
3310	E2F transcription factor network	M40	Pathway	58	9	C-26,C-18	3.16;4.807	PRIM2,MCM6,PRIM1,CCNL1,PKP2,GMNN,E2F3,CDH17,POLA2,RRM1,CDC6,MCM7,JUP,DSP,CDH6,TFDP2,POLA1		3166	3186	9452	PLK1 signaling events	Genes down-regulated in CD4 [GeneID=920] over-expressing: FOXP3 [GeneID=50943] and PPARg1 form of PPARG [GeneID=5468] versus FOXP3 [GeneID=50943].	C-1	17
2258	Proliferating Basal	Krasnow	Epithelial	130	9	C-22,C-18	1.422;1.893	MDH1,MCM7,PRIM2,SOD2,GPX1,MCM6,PRDX2,PRIM1,CCNL1,IDH2,GMNN,SOD1,POLA2,PARK7,RRM1,HIBCH,CDC6,POLA1		3166	3184	9453	PLK1 signaling events	Genes up-regulated in response to IFNG [GeneID=3458].	C-1	17
3284	DNA replication initiation	GO:0006270	GO: Biological Process	34	9	C-18	10	MCM7,PRIM2,MCM6,PRIM1,CCNL1,GMNN,POLA2,RRM1,CDC6,POLA1		3166	3182	9454	PLK1 signaling events	Genes down-regulated in comparison of unstimulated peripheral blood mononuclear cells (PBMC) versus PBMC stimulated with YF17D vaccine.	C-1	17
3285	DNA-dependent DNA replication	GO:0006261	GO: Biological Process	34	9	C-18	10	MCM7,PRIM2,MCM6,PRIM1,CCNL1,GMNN,POLA2,RRM1,CDC6,POLA1		3166	3180	9455	PLK1 signaling events	Genes up-regulated in untreated double positive thymocytes: wildtype versus ELK4 [GeneID=2005] knockout.	C-1	17
3287	mitotic cell cycle phase transition	GO:0044772	GO: Biological Process	34	9	C-18	10	MCM7,PRIM2,MCM6,PRIM1,CCNL1,GMNN,POLA2,RRM1,CDC6,POLA1		3166	3178	9456	PLK1 signaling events	Genes up-regulated in cells from peripheral lymph nodes: T reg versus T conv.	C-1	17
3289	DNA replication	M16853	Pathway	34	9	C-18	10	MCM7,PRIM2,MCM6,PRIM1,CCNL1,GMNN,POLA2,RRM1,CDC6,POLA1		3166	3176	9457	PLK1 signaling events	Genes down-regulated in CD4 [GeneID=920] over-expressing: FOXP3 [GeneID=50943] and PPARg2 form of PPARG [GeneID=5468] versus FOXP3 [GeneID=50943].	C-1	17
3291	G1/S transition of mitotic cell cycle	GO:0000082	GO: Biological Process	34	9	C-18	10	MCM7,PRIM2,MCM6,PRIM1,CCNL1,GMNN,POLA2,RRM1,CDC6,POLA1		3166	3174	9458	PLK1 signaling events	Genes down-regulated in comparison of control conventional dendritic cells (cDC) at 0 h versus cDCs infected with Newcastle disease virus (NDV) at 8 h.	C-1	17
3293	DNA metabolic process	GO:0006259	GO: Biological Process	34	9	C-18	10	MCM7,PRIM2,MCM6,PRIM1,CCNL1,GMNN,POLA2,RRM1,CDC6,POLA1		3166	1890	9459	PLK1 signaling events	Genes down-regulated in comparison of control conventional dendritic cells (cDC) at 6 h versus cDCs infected with Newcastle disease virus (NDV) at 6 h.	C-1	17,20
3295	cell cycle DNA replication	GO:0044786	GO: Biological Process	34	9	C-18	10	MCM7,PRIM2,MCM6,PRIM1,CCNL1,GMNN,POLA2,RRM1,CDC6,POLA1		3166	1888	9460	PLK1 signaling events	Genes up-regulated in B lymphocytes: naÃƒÂ¯ve versus plasmablasts.	C-1	17,20
3297	cell cycle G1/S phase transition	GO:0044843	GO: Biological Process	34	9	C-18	10	MCM7,PRIM2,MCM6,PRIM1,CCNL1,GMNN,POLA2,RRM1,CDC6,POLA1		3166	3170	9461	PLK1 signaling events	Aurora B signaling	C-1	17
3299	DNA biosynthetic process	GO:0071897	GO: Biological Process	34	9	C-18	10	MCM7,PRIM2,MCM6,PRIM1,CCNL1,GMNN,POLA2,RRM1,CDC6,POLA1		3166	3168	9462	PLK1 signaling events	The information-processing pathway at the IFN-beta enhancer	C-1	17
3301	nuclear DNA replication	GO:0033260	GO: Biological Process	34	9	C-18	10	MCM7,PRIM2,MCM6,PRIM1,CCNL1,GMNN,POLA2,RRM1,CDC6,POLA1		3164	3215	9463	BMP receptor signaling	Platelet Function Tests	C-1	17
3308	CDK Regulation of DNA Replication	M6682	Pathway	34	9	C-18	10	MCM7,PRIM2,MCM6,PRIM1,CCNL1,GMNN,POLA2,RRM1,CDC6,POLA1		3164	709	9464	BMP receptor signaling	cDCs	C-1	17
3316	Genes up-regulated in comparison of untreated CD25+ T effector cells at day 7 versus untreated CD25- T cells at day 7.	M4622	Coexpression	34	9	C-18	10	MCM7,PRIM2,MCM6,PRIM1,CCNL1,GMNN,POLA2,RRM1,CDC6,POLA1		3164	707	9465	BMP receptor signaling	pDCs	C-1	17
3318	Genes up-regulated in comparison of wild type CD8 effector T cells at day 6 versus those at day 10.	M3577	Coexpression	34	9	C-18	10	MCM7,PRIM2,MCM6,PRIM1,CCNL1,GMNN,POLA2,RRM1,CDC6,POLA1		3164	2264	9466	BMP receptor signaling	Monocytes	C-1	17,15
3320	Genes down-regulated in comparison of untreated CD4 [GeneID=920] memory T cells from young donors versus those treated with TSST at 72 h.	M5294	Coexpression	34	9	C-18	10	MCM7,PRIM2,MCM6,PRIM1,CCNL1,GMNN,POLA2,RRM1,CDC6,POLA1		3164	3210	9467	BMP receptor signaling	Macrophages	C-1	17
3324	Genes up-regulated in comparison of wild type CD8 effector T cells at day 6 versus those from mice defficient for TRAF6 [GeneID=7189] at day 10.	M3580	Coexpression	34	9	C-18	10	MCM7,PRIM2,MCM6,PRIM1,CCNL1,GMNN,POLA2,RRM1,CDC6,POLA1		3164	2262	9468	BMP receptor signaling	TREM2+ Dendritic	C-1	17,15
3326	Genes up-regulated in comparison of effector CD8 T cells versus memory CD8 T cells.	M3041	Coexpression	34	9	C-18	10	MCM7,PRIM2,MCM6,PRIM1,CCNL1,GMNN,POLA2,RRM1,CDC6,POLA1		3164	1738	9469	BMP receptor signaling	Plasma	C-1	17,22
3328	Genes up-regulated in CD4 T conv: control versus over-expression of FOXP3 [GeneID=50943].	M9135	Coexpression	34	9	C-18	10	MCM7,PRIM2,MCM6,PRIM1,CCNL1,GMNN,POLA2,RRM1,CDC6,POLA1		3164	480	9470	BMP receptor signaling	Alveolar Epithelial Type 1	C-1	17,27
3330	Genes up-regulated in induced T reg versus T conv.	M2959	Coexpression	34	9	C-18	10	MCM7,PRIM2,MCM6,PRIM1,CCNL1,GMNN,POLA2,RRM1,CDC6,POLA1		3164	2260	9471	BMP receptor signaling	Macrophage	C-1	17,15
3332	Genes up-regulated after poly(IC) injection: CD8A [GeneID=925] dendritic cells versus NK cells.	M9419	Coexpression	34	9	C-18	10	MCM7,PRIM2,MCM6,PRIM1,CCNL1,GMNN,POLA2,RRM1,CDC6,POLA1		3164	3204	9472	BMP receptor signaling	SCGB3A2+	C-1	17
1966	Genes up-regulated in lymphocytes treated with TNF [GeneID=7124] for 24h: T conv versus T reg cells.	M7308	Coexpression	62	9	C-5	5.989	NDUFA6,NDUFB9,NDUFA5,NDUFAF2,NDUFAB1,NDUFB8,COX6A1,COX8A,ATP5F1C,UQCR10,ATP6V1D,COX5A,ECSIT,NDUFB5,ATP5MC3,ATP6V1A,ATP5F1D,UQCR11,ATP5PF,ATP6AP1,NDUFA8,NDUFA2,ATP5MG,NDUFC2-KCTD14,NDUFA4,ACAD9,INSR,ATP5MF,NDUFB2,ATP6V0A4,COX5B,NDUFS6,TMEM126B,NDUFAF1,ATP5PD,ATP5F1E,MTCH1,NUBPL,NDUFA9,MGME1		3164	3202	9473	BMP receptor signaling	Capillary Intermediate 1	C-1	17
3303	absent trophectoderm	MP:0012102	Mouse Phenotype	34	9	C-18	4.639	MCM7,PRIM2,MCM6,PRIM1,CCNL1,GMNN,POLA2,RRM1,CDC6,POLA1		3164	3200	9474	BMP receptor signaling	Adventitial Fibroblast	C-1	17,19
3193	Proliferating Macrophage	Krasnow	Immune_Myeloid	174	9	C-2	3.493	CXCL2,GPR176,PTAFR,CXCL10,CXCL1,SHISA5,AP2A2,ERRFI1,VCAN,HS2ST1,CST3,REEP6,CHST11,ADM,TLR9,ADORA2A,L1CAM,FBN1,CHRDL1,SFTPB,SPP1,EDN2,CAV2,BDKRB2,LRP2,FUCA2,RDX,C2,CXCL8,CSPG5,GNG5,AP2M1,CHRM3,CCN1,GNG10,PTPRE,TNC,RTP4,ADRB2,ASRGL1,PRKCE,RAMP1,CX3CL1,KCNJ15,CSF1,WFS1,CHPF2,CHST3,F2RL1,EDN1,CXCL11,PTGER4,EGFR,SDC4,GPSM2,PIK3R2,ITSN2,AP2S1,LDLR,CCL2,CFB,TLR6,GNB1,GPC3,CHPF,TRIO,IGFBP3,USP6NL,STC2,FZ…		3164	2258	9475	BMP receptor signaling	Proliferating Basal	C-1	17,9
3313	ATR signaling pathway	M46	Pathway	34	9	C-18	3.473	MCM7,PRIM2,MCM6,PRIM1,CCNL1,GMNN,POLA2,RRM1,CDC6,POLA1		3164	3197	9476	BMP receptor signaling	Proliferating_Epithelial_Cells	C-1	17,9
3197	Proliferating_Epithelial_Cells	Banovich	Epithelial	174	9	C-2	2.038	CXCL2,GPR176,PTAFR,CXCL10,CXCL1,SHISA5,AP2A2,ERRFI1,VCAN,HS2ST1,CST3,REEP6,CHST11,ADM,TLR9,ADORA2A,L1CAM,FBN1,CHRDL1,SFTPB,SPP1,EDN2,CAV2,BDKRB2,LRP2,FUCA2,RDX,C2,CXCL8,CSPG5,GNG5,AP2M1,CHRM3,CCN1,GNG10,PTPRE,TNC,RTP4,ADRB2,ASRGL1,PRKCE,RAMP1,CX3CL1,KCNJ15,CSF1,WFS1,CHPF2,CHST3,F2RL1,EDN1,CXCL11,PTGER4,EGFR,SDC4,GPSM2,PIK3R2,ITSN2,AP2S1,LDLR,CCL2,CFB,TLR6,GNB1,GPC3,CHPF,TRIO,IGFBP3,USP6NL,STC2,FZ…		3164	3195	9477	BMP receptor signaling	Proliferating NK/T	C-1	17
3339	1,5 anhydroglucitol measurement	GWAS Catalog	GWAS Catalog	34	9	C-18	1.372	MCM7,PRIM2,MCM6,PRIM1,CCNL1,GMNN,POLA2,RRM1,CDC6,POLA1		3164	3193	9478	BMP receptor signaling	Proliferating Macrophage	C-1	17,9
3341	adenosine monophosphate measurement	GWAS Catalog	GWAS Catalog	34	9	C-18	1.372	MCM7,PRIM2,MCM6,PRIM1,CCNL1,GMNN,POLA2,RRM1,CDC6,POLA1		3164	3191	9479	BMP receptor signaling	Proliferating_Macrophages	C-1	17
3322	Genes down-regulated in comparison of naÃƒÂ¯ve CD8 T cells versus effector CD8 T cells.	M3036	Coexpression	34	9	C-18		MCM7,PRIM2,MCM6,PRIM1,CCNL1,GMNN,POLA2,RRM1,CDC6,POLA1		3164	2256	9480	BMP receptor signaling	Proliferating_T_Cells	C-1	17,1
715	OLR1+ Classical Monocyte	Krasnow	Immune_Myeloid	303	10	C-7,C-2	3.401;4.495	CXCL2,NFKB2,PPIA,IL18R1,GPR176,PTAFR,CXCL10,CXCL1,SHISA5,IL1A,AP2A2,ERRFI1,VCAN,HS2ST1,NFKBID,CST3,NFKBIE,REEP6,CHST11,NFKBIZ,ADM,IL18,REL,TLR9,ADORA2A,L1CAM,FBN1,CHRDL1,SFTPB,SPP1,IRAK2,CAV2,BDKRB2,EDN2,LRP2,FUCA2,RDX,C2,MAP3K8,CXCL8,CSPG5,NFATC2,NFKBIA,GNG5,AP2M1,CHRM3,CCN1,GNG10,PTPRE,TNC,TNF,RTP4,ADRB2,ASRGL1,RAMP1,BCL3,PRKCE,CX3CL1,KCNJ15,CSF1,WFS1,CHPF2,CHST3,F2RL1,EDN1,CXCL11,PTGER4,EGFR,S…		3164	3188	9481	BMP receptor signaling	Genes down-regulated in comparison of control conventional dendritic cells (cDC) at 0 h versus cDCs infected with Newcastle disease virus (NDV) at 6 h.	C-1	17
679	Genes up-regulated in memory CD8 T cells: 2' versus 4'.	M7624	Coexpression	124	10	C-7,C-13	10;3.766	BCL3,ITGAX,PVR,ITGAV,ANO6,PLAU,IL12RB2,NFKB2,IL18R1,IRAK2,PPIA,RELB,PGRMC1,SVIP,IL18,IL1A,MAP3K8,PLAUR,ERC1,ADAM8,ITGAM,NFATC2,NFKBIA,NFKBID,STOM,SLC44A2,ASIC1,ZBP1,NFKBIE,TNFRSF1B,NFKB1,NFKBIZ,TNF,REL		3164	3186	9482	BMP receptor signaling	Genes down-regulated in CD4 [GeneID=920] over-expressing: FOXP3 [GeneID=50943] and PPARg1 form of PPARG [GeneID=5468] versus FOXP3 [GeneID=50943].	C-1	17
2907	Beta3 integrin cell surface interactions	M53	Pathway	136	10	C-2,C-13	10.0;10.0	CXCL2,PVR,GPR176,PTAFR,CXCL10,CXCL1,SHISA5,AP2A2,ERRFI1,VCAN,HS2ST1,CST3,REEP6,CHST11,ADM,TLR9,ADORA2A,SLC44A2,ANO6,L1CAM,FBN1,CHRDL1,SFTPB,SPP1,EDN2,CAV2,BDKRB2,LRP2,FUCA2,RDX,C2,CXCL8,CSPG5,PLAUR,GNG5,AP2M1,CHRM3,CCN1,ASIC1,GNG10,PTPRE,TNC,RTP4,ADRB2,ASRGL1,PRKCE,RAMP1,CX3CL1,PGRMC1,KCNJ15,SVIP,CSF1,WFS1,CHPF2,CHST3,F2RL1,EDN1,CXCL11,PTGER4,EGFR,SDC4,GPSM2,PIK3R2,ITSN2,AP2S1,LDLR,CCL2,CFB,TLR6,…		3164	3184	9483	BMP receptor signaling	Genes up-regulated in response to IFNG [GeneID=3458].	C-1	17
2260	Macrophage	Kaminski	Immune_Myeloid	231	15	C-3,C-22,C-2	1.631;1.375;3.385	SF3B5,FOSB,GPR176,CXCL1,CDKN2C,HS2ST1,ATF4,SOD2,PIH1D1,CST3,CCNT2,ADM,TLE5,HIBCH,BTG2,SUN2,ELL2,ADORA2A,L1CAM,FBN1,CHRDL1,SFTPB,SPP1,FOSL1,CAV2,BDKRB2,POLR2F,KDM6A,FABP4,HELZ2,KMT2C,KMT2E,GNG5,CCN1,CAVIN1,CENPX,PTPRE,TNC,RTP4,ADRB2,ASRGL1,GTF3C6,RAMP1,INTS6L,POR,AKR7A2,CX3CL1,DDX21,INTS6,SOD1,TAF1D,F2RL1,CWC27,AFF4,MOV10,PTGER4,EGFR,SDC4,GPSM2,MEIS1,POLR3A,ITSN2,CFB,INTS4,GRHL1,ERN1,IGFBP3,STC2,S…		3164	3182	9484	BMP receptor signaling	Genes down-regulated in comparison of unstimulated peripheral blood mononuclear cells (PBMC) versus PBMC stimulated with YF17D vaccine.	C-1	17
2868	neutrophil activation	GO:0042119	GO: Biological Process	41	10	C-13	10	PLAUR,ADAM8,ITGAM,ITGAX,PVR,ITGAV,ANO6,PLAU,SLC44A2,PGRMC1,SVIP,ASIC1,TNFRSF1B,STOM		3164	3180	9485	BMP receptor signaling	Genes up-regulated in untreated double positive thymocytes: wildtype versus ELK4 [GeneID=2005] knockout.	C-1	17
2869	myeloid cell activation involved in immune response	GO:0002275	GO: Biological Process	41	10	C-13	10	PLAUR,ADAM8,ITGAM,ITGAX,PVR,ITGAV,ANO6,PLAU,SLC44A2,PGRMC1,SVIP,ASIC1,TNFRSF1B,STOM		3164	3178	9486	BMP receptor signaling	Genes up-regulated in cells from peripheral lymph nodes: T reg versus T conv.	C-1	17
2871	myeloid leukocyte mediated immunity	GO:0002444	GO: Biological Process	41	10	C-13	10	PLAUR,ADAM8,ITGAM,ITGAX,PVR,ITGAV,ANO6,PLAU,SLC44A2,PGRMC1,SVIP,ASIC1,TNFRSF1B,STOM		3164	3176	9487	BMP receptor signaling	Genes down-regulated in CD4 [GeneID=920] over-expressing: FOXP3 [GeneID=50943] and PPARg2 form of PPARG [GeneID=5468] versus FOXP3 [GeneID=50943].	C-1	17
2873	granulocyte activation	GO:0036230	GO: Biological Process	41	10	C-13	10	PLAUR,ADAM8,ITGAM,ITGAX,PVR,ITGAV,ANO6,PLAU,SLC44A2,PGRMC1,SVIP,ASIC1,TNFRSF1B,STOM		3164	3174	9488	BMP receptor signaling	Genes down-regulated in comparison of control conventional dendritic cells (cDC) at 0 h versus cDCs infected with Newcastle disease virus (NDV) at 8 h.	C-1	17
2875	leukocyte degranulation	GO:0043299	GO: Biological Process	41	10	C-13	10	PLAUR,ADAM8,ITGAM,ITGAX,PVR,ITGAV,ANO6,PLAU,SLC44A2,PGRMC1,SVIP,ASIC1,TNFRSF1B,STOM		3164	1890	9489	BMP receptor signaling	Genes down-regulated in comparison of control conventional dendritic cells (cDC) at 6 h versus cDCs infected with Newcastle disease virus (NDV) at 6 h.	C-1	17,20
2877	myeloid leukocyte activation	GO:0002274	GO: Biological Process	41	10	C-13	10	PLAUR,ADAM8,ITGAM,ITGAX,PVR,ITGAV,ANO6,PLAU,SLC44A2,PGRMC1,SVIP,ASIC1,TNFRSF1B,STOM		3164	1888	9490	BMP receptor signaling	Genes up-regulated in B lymphocytes: naÃƒÂ¯ve versus plasmablasts.	C-1	17,20
2879	neutrophil mediated immunity	GO:0002446	GO: Biological Process	41	10	C-13	10	PLAUR,ADAM8,ITGAM,ITGAX,PVR,ITGAV,ANO6,PLAU,SLC44A2,PGRMC1,SVIP,ASIC1,TNFRSF1B,STOM		3164	3170	9491	BMP receptor signaling	Aurora B signaling	C-1	17
2881	neutrophil activation involved in immune response	GO:0002283	GO: Biological Process	41	10	C-13	10	PLAUR,ADAM8,ITGAM,ITGAX,PVR,ITGAV,ANO6,PLAU,SLC44A2,PGRMC1,SVIP,ASIC1,TNFRSF1B,STOM		3164	3168	9492	BMP receptor signaling	The information-processing pathway at the IFN-beta enhancer	C-1	17
2883	neutrophil degranulation	GO:0043312	GO: Biological Process	41	10	C-13	10	PLAUR,ADAM8,ITGAM,ITGAX,PVR,ITGAV,ANO6,PLAU,SLC44A2,PGRMC1,SVIP,ASIC1,TNFRSF1B,STOM		3164	3166	9493	BMP receptor signaling	PLK1 signaling events	C-1	17
2885	leukocyte mediated immunity	GO:0002443	GO: Biological Process	41	10	C-13	10	PLAUR,ADAM8,ITGAM,ITGAX,PVR,ITGAV,ANO6,PLAU,SLC44A2,PGRMC1,SVIP,ASIC1,TNFRSF1B,STOM		3161	3215	9494	Ubiquitin mediated proteolysis	Platelet Function Tests	C-1	17
2893	impaired neutrophil phagocytosis	MP:0002467	Mouse Phenotype	41	10	C-13	10	PLAUR,ADAM8,ITGAM,ITGAX,PVR,ITGAV,ANO6,PLAU,SLC44A2,PGRMC1,SVIP,ASIC1,TNFRSF1B,STOM		3161	709	9495	Ubiquitin mediated proteolysis	cDCs	C-1	17
2911	Beta5 beta6 beta7 and beta8 integrin cell surface interactions	M212	Pathway	41	10	C-13	10	PLAUR,ADAM8,ITGAM,ITGAX,PVR,ITGAV,ANO6,PLAU,SLC44A2,PGRMC1,SVIP,ASIC1,TNFRSF1B,STOM		3161	707	9496	Ubiquitin mediated proteolysis	pDCs	C-1	17
2913	Beta2 integrin cell surface interactions	M169	Pathway	41	10	C-13	10	PLAUR,ADAM8,ITGAM,ITGAX,PVR,ITGAV,ANO6,PLAU,SLC44A2,PGRMC1,SVIP,ASIC1,TNFRSF1B,STOM		3161	2264	9497	Ubiquitin mediated proteolysis	Monocytes	C-1	17,15
2915	Urokinase-type plasminogen activator (uPA) and uPAR-mediated signaling	M174	Pathway	41	10	C-13	10	PLAUR,ADAM8,ITGAM,ITGAX,PVR,ITGAV,ANO6,PLAU,SLC44A2,PGRMC1,SVIP,ASIC1,TNFRSF1B,STOM		3161	3210	9498	Ubiquitin mediated proteolysis	Macrophages	C-1	17
2895	trachea inflammation	MP:0013498	Mouse Phenotype	41	10	C-13	5.959	PLAUR,ADAM8,ITGAM,ITGAX,PVR,ITGAV,ANO6,PLAU,SLC44A2,PGRMC1,SVIP,ASIC1,TNFRSF1B,STOM		3161	2262	9499	Ubiquitin mediated proteolysis	TREM2+ Dendritic	C-1	17,15
2928	Genes up-regulated in ndothelial cells: untreated versus interferon alpha.	M6684	Coexpression	41	10	C-13	5.393	PLAUR,ADAM8,ITGAM,ITGAX,PVR,ITGAV,ANO6,PLAU,SLC44A2,PGRMC1,SVIP,ASIC1,TNFRSF1B,STOM		3161	1738	9500	Ubiquitin mediated proteolysis	Plasma	C-1	17,22
2897	increased susceptibility to bacterial infection	MP:0002412	Mouse Phenotype	41	10	C-13	5.352	PLAUR,ADAM8,ITGAM,ITGAX,PVR,ITGAV,ANO6,PLAU,SLC44A2,PGRMC1,SVIP,ASIC1,TNFRSF1B,STOM		3161	480	9501	Ubiquitin mediated proteolysis	Alveolar Epithelial Type 1	C-1	17,27
2930	Genes down-regulated in comparison of CD25+ regulatory T cell (Treg) treated with IL4 [GeneID=3565] at day 10 versus CD25- T cells treated with IL4 [GeneID=3565] at 10 h.	M4612	Coexpression	41	10	C-13	5.278	PLAUR,ADAM8,ITGAM,ITGAX,PVR,ITGAV,ANO6,PLAU,SLC44A2,PGRMC1,SVIP,ASIC1,TNFRSF1B,STOM		3161	2260	9502	Ubiquitin mediated proteolysis	Macrophage	C-1	17,15
2932	Genes up-regulated by KRAS activation.	M5953	Coexpression	41	10	C-13	5.278	PLAUR,ADAM8,ITGAM,ITGAX,PVR,ITGAV,ANO6,PLAU,SLC44A2,PGRMC1,SVIP,ASIC1,TNFRSF1B,STOM		3161	3204	9503	Ubiquitin mediated proteolysis	SCGB3A2+	C-1	17
2899	abnormal vesicle-mediated transport	MP:0008546	Mouse Phenotype	41	10	C-13	5.2	PLAUR,ADAM8,ITGAM,ITGAX,PVR,ITGAV,ANO6,PLAU,SLC44A2,PGRMC1,SVIP,ASIC1,TNFRSF1B,STOM		3161	3202	9504	Ubiquitin mediated proteolysis	Capillary Intermediate 1	C-1	17
2917	amb2 Integrin signaling	M159	Pathway	41	10	C-13	4.936	PLAUR,ADAM8,ITGAM,ITGAX,PVR,ITGAV,ANO6,PLAU,SLC44A2,PGRMC1,SVIP,ASIC1,TNFRSF1B,STOM		3161	3200	9505	Ubiquitin mediated proteolysis	Adventitial Fibroblast	C-1	17,19
2901	altered susceptibility to bacterial infection	MP:0020186	Mouse Phenotype	41	10	C-13	4.824	PLAUR,ADAM8,ITGAM,ITGAX,PVR,ITGAV,ANO6,PLAU,SLC44A2,PGRMC1,SVIP,ASIC1,TNFRSF1B,STOM		3161	2258	9506	Ubiquitin mediated proteolysis	Proliferating Basal	C-1	17,9
2903	liver inflammation	MP:0001860	Mouse Phenotype	41	10	C-13	4.542	PLAUR,ADAM8,ITGAM,ITGAX,PVR,ITGAV,ANO6,PLAU,SLC44A2,PGRMC1,SVIP,ASIC1,TNFRSF1B,STOM		3161	3197	9507	Ubiquitin mediated proteolysis	Proliferating_Epithelial_Cells	C-1	17,9
2905	impaired granulocyte bactericidal activity	MP:0005074	Mouse Phenotype	41	10	C-13	4.405	PLAUR,ADAM8,ITGAM,ITGAX,PVR,ITGAV,ANO6,PLAU,SLC44A2,PGRMC1,SVIP,ASIC1,TNFRSF1B,STOM		3161	3195	9508	Ubiquitin mediated proteolysis	Proliferating NK/T	C-1	17
2934	Genes up-regulated in untreated spleen: DUSP1 [GeneID=1843] knockout versus wildtype.	M6329	Coexpression	41	10	C-13	3.861	PLAUR,ADAM8,ITGAM,ITGAX,PVR,ITGAV,ANO6,PLAU,SLC44A2,PGRMC1,SVIP,ASIC1,TNFRSF1B,STOM		3161	3193	9509	Ubiquitin mediated proteolysis	Proliferating Macrophage	C-1	17,9
2936	Genes down-regulated in comparison of peripheral blood mononuclear cells (PBMC) from patients with acute E. coli infection versus PBMC from patients with acute S. aureus infection.	M5660	Coexpression	41	10	C-13	3.824	PLAUR,ADAM8,ITGAM,ITGAX,PVR,ITGAV,ANO6,PLAU,SLC44A2,PGRMC1,SVIP,ASIC1,TNFRSF1B,STOM		3161	3191	9510	Ubiquitin mediated proteolysis	Proliferating_Macrophages	C-1	17
2938	Genes up-regulated in spleen from wildtype mice: control versus LPS.	M6326	Coexpression	41	10	C-13	3.802	PLAUR,ADAM8,ITGAM,ITGAX,PVR,ITGAV,ANO6,PLAU,SLC44A2,PGRMC1,SVIP,ASIC1,TNFRSF1B,STOM		3161	2256	9511	Ubiquitin mediated proteolysis	Proliferating_T_Cells	C-1	17,1
2940	Genes down-regulated in neutrophils from MIR223 [GeneID=407008] bone marrow versus the wildtype cells.	M394	Coexpression	41	10	C-13	3.773	PLAUR,ADAM8,ITGAM,ITGAX,PVR,ITGAV,ANO6,PLAU,SLC44A2,PGRMC1,SVIP,ASIC1,TNFRSF1B,STOM		3161	3188	9512	Ubiquitin mediated proteolysis	Genes down-regulated in comparison of control conventional dendritic cells (cDC) at 0 h versus cDCs infected with Newcastle disease virus (NDV) at 6 h.	C-1	17
2942	Genes down-regulated in T conv from lymph node of elderly (retired breeder) mice: wildtype versus PPARG [GeneID=5468] knockout.	M9004	Coexpression	41	10	C-13	3.752	PLAUR,ADAM8,ITGAM,ITGAX,PVR,ITGAV,ANO6,PLAU,SLC44A2,PGRMC1,SVIP,ASIC1,TNFRSF1B,STOM		3161	3186	9513	Ubiquitin mediated proteolysis	Genes down-regulated in CD4 [GeneID=920] over-expressing: FOXP3 [GeneID=50943] and PPARg1 form of PPARG [GeneID=5468] versus FOXP3 [GeneID=50943].	C-1	17
2919	Cell adhesion molecules (CAMs)	M16476	Pathway	41	10	C-13	3.406	PLAUR,ADAM8,ITGAM,ITGAX,PVR,ITGAV,ANO6,PLAU,SLC44A2,PGRMC1,SVIP,ASIC1,TNFRSF1B,STOM		3161	3184	9514	Ubiquitin mediated proteolysis	Genes up-regulated in response to IFNG [GeneID=3458].	C-1	17
2921	Nectin adhesion pathway	M72	Pathway	41	10	C-13	3.304	PLAUR,ADAM8,ITGAM,ITGAX,PVR,ITGAV,ANO6,PLAU,SLC44A2,PGRMC1,SVIP,ASIC1,TNFRSF1B,STOM		3161	3182	9515	Ubiquitin mediated proteolysis	Genes down-regulated in comparison of unstimulated peripheral blood mononuclear cells (PBMC) versus PBMC stimulated with YF17D vaccine.	C-1	17
2923	Osteopontin-mediated events	M63	Pathway	41	10	C-13	3.275	PLAUR,ADAM8,ITGAM,ITGAX,PVR,ITGAV,ANO6,PLAU,SLC44A2,PGRMC1,SVIP,ASIC1,TNFRSF1B,STOM		3161	3180	9516	Ubiquitin mediated proteolysis	Genes up-regulated in untreated double positive thymocytes: wildtype versus ELK4 [GeneID=2005] knockout.	C-1	17
2790	carbohydrate derivative metabolic process	GO:1901135	GO: Biological Process	39	11	C-20	10	B4GALT5,B3GNT5,MUC4,FUT1,ST3GAL1,B3GALT5,GALNT16,MUC1,B3GNT2		3161	3178	9517	Ubiquitin mediated proteolysis	Genes up-regulated in cells from peripheral lymph nodes: T reg versus T conv.	C-1	17
2791	macromolecule glycosylation	GO:0043413	GO: Biological Process	39	11	C-20	10	B4GALT5,B3GNT5,MUC4,FUT1,ST3GAL1,B3GALT5,GALNT16,MUC1,B3GNT2		3161	3176	9518	Ubiquitin mediated proteolysis	Genes down-regulated in CD4 [GeneID=920] over-expressing: FOXP3 [GeneID=50943] and PPARg2 form of PPARG [GeneID=5468] versus FOXP3 [GeneID=50943].	C-1	17
2793	poly-N-acetyllactosamine biosynthetic process	GO:0030311	GO: Biological Process	39	11	C-20	10	B4GALT5,B3GNT5,MUC4,FUT1,ST3GAL1,B3GALT5,GALNT16,MUC1,B3GNT2		3161	3174	9519	Ubiquitin mediated proteolysis	Genes down-regulated in comparison of control conventional dendritic cells (cDC) at 0 h versus cDCs infected with Newcastle disease virus (NDV) at 8 h.	C-1	17
2795	protein O-linked glycosylation	GO:0006493	GO: Biological Process	39	11	C-20	10	B4GALT5,B3GNT5,MUC4,FUT1,ST3GAL1,B3GALT5,GALNT16,MUC1,B3GNT2		3161	1890	9520	Ubiquitin mediated proteolysis	Genes down-regulated in comparison of control conventional dendritic cells (cDC) at 6 h versus cDCs infected with Newcastle disease virus (NDV) at 6 h.	C-1	17,20
2797	glycoprotein metabolic process	GO:0009100	GO: Biological Process	39	11	C-20	10	B4GALT5,B3GNT5,MUC4,FUT1,ST3GAL1,B3GALT5,GALNT16,MUC1,B3GNT2		3161	1888	9521	Ubiquitin mediated proteolysis	Genes up-regulated in B lymphocytes: naÃƒÂ¯ve versus plasmablasts.	C-1	17,20
2799	protein glycosylation	GO:0006486	GO: Biological Process	39	11	C-20	10	B4GALT5,B3GNT5,MUC4,FUT1,ST3GAL1,B3GALT5,GALNT16,MUC1,B3GNT2		3161	3170	9522	Ubiquitin mediated proteolysis	Aurora B signaling	C-1	17
2801	glycosylation	GO:0070085	GO: Biological Process	39	11	C-20	10	B4GALT5,B3GNT5,MUC4,FUT1,ST3GAL1,B3GALT5,GALNT16,MUC1,B3GNT2		3161	3168	9523	Ubiquitin mediated proteolysis	The information-processing pathway at the IFN-beta enhancer	C-1	17
2803	glycoprotein biosynthetic process	GO:0009101	GO: Biological Process	39	11	C-20	10	B4GALT5,B3GNT5,MUC4,FUT1,ST3GAL1,B3GALT5,GALNT16,MUC1,B3GNT2		3161	3166	9524	Ubiquitin mediated proteolysis	PLK1 signaling events	C-1	17
2805	carbohydrate derivative biosynthetic process	GO:1901137	GO: Biological Process	39	11	C-20	10	B4GALT5,B3GNT5,MUC4,FUT1,ST3GAL1,B3GALT5,GALNT16,MUC1,B3GNT2		3161	3164	9525	Ubiquitin mediated proteolysis	BMP receptor signaling	C-1	17
2807	O-glycan processing	GO:0016266	GO: Biological Process	39	11	C-20	10	B4GALT5,B3GNT5,MUC4,FUT1,ST3GAL1,B3GALT5,GALNT16,MUC1,B3GNT2		3161	2158	9526	Ubiquitin mediated proteolysis	Hypoxic and oxygen homeostasis regulation of HIF-1-alpha	C-1	17
2809	Glycosphingolipid biosynthesis - globo series	M12899	Pathway	39	11	C-20	10	B4GALT5,B3GNT5,MUC4,FUT1,ST3GAL1,B3GALT5,GALNT16,MUC1,B3GNT2		3159	3215	9527	FOXM1 transcription factor network	Platelet Function Tests	C-1	17
2811	Glycosphingolipid biosynthesis - lacto and neolacto series	M17377	Pathway	39	11	C-20	10	B4GALT5,B3GNT5,MUC4,FUT1,ST3GAL1,B3GALT5,GALNT16,MUC1,B3GNT2		3159	709	9528	FOXM1 transcription factor network	cDCs	C-1	17
2813	O-Glycan biosynthesis	M6929	Pathway	39	11	C-20	5.985	B4GALT5,B3GNT5,MUC4,FUT1,ST3GAL1,B3GALT5,GALNT16,MUC1,B3GNT2		3159	707	9529	FOXM1 transcription factor network	pDCs	C-1	17
2815	Glycosaminoglycan biosynthesis - keratan sulfate	M3042	Pathway	39	11	C-20	4.318	B4GALT5,B3GNT5,MUC4,FUT1,ST3GAL1,B3GALT5,GALNT16,MUC1,B3GNT2		3159	2264	9530	FOXM1 transcription factor network	Monocytes	C-1	17,15
2821	Genes up-regulated in T conv cells treated with IL35 versus resting T reg cells.	M7848	Coexpression	39	11	C-20	4.282	B4GALT5,B3GNT5,MUC4,FUT1,ST3GAL1,B3GALT5,GALNT16,MUC1,B3GNT2		3159	3210	9531	FOXM1 transcription factor network	Macrophages	C-1	17
2823	Genes up-regulated in comparison of control dendritic cells (DC) at 0 h versus those stimulated with Gardiquimod (TLR7 agonist) at 0.5 h.	M3774	Coexpression	39	11	C-20	4.275	B4GALT5,B3GNT5,MUC4,FUT1,ST3GAL1,B3GALT5,GALNT16,MUC1,B3GNT2		3159	2262	9532	FOXM1 transcription factor network	TREM2+ Dendritic	C-1	17,15
2825	Genes down-regulated in comparison of unstimulated macrophage cells versus macrophage cells stimulated with LPS (TLR4 agonist) for 120 min.	M3504	Coexpression	39	11	C-20	4.275	B4GALT5,B3GNT5,MUC4,FUT1,ST3GAL1,B3GALT5,GALNT16,MUC1,B3GNT2		3159	1738	9533	FOXM1 transcription factor network	Plasma	C-1	17,22
2827	Genes down-regulated in Vd2 gamma delta T cells: untreated versus LPS.	M6338	Coexpression	39	11	C-20	2.794	B4GALT5,B3GNT5,MUC4,FUT1,ST3GAL1,B3GALT5,GALNT16,MUC1,B3GNT2		3159	480	9534	FOXM1 transcription factor network	Alveolar Epithelial Type 1	C-1	17,27
2829	Genes up-regulated in dendritic cell NIK NFkB2-KO versus dendritic cell NIK NFkB2-KO LPS and anti-CD40 stimulated.	M383	Coexpression	39	11	C-20	2.671	B4GALT5,B3GNT5,MUC4,FUT1,ST3GAL1,B3GALT5,GALNT16,MUC1,B3GNT2		3159	2260	9535	FOXM1 transcription factor network	Macrophage	C-1	17,15
2831	Genes up-regulated in comparison of peripheral blood mononuclear cells (PBMC) from LAIV influenza vaccinee pre-vaccination versus those at day 3 post-vaccination.	M4916	Coexpression	39	11	C-20	2.625	B4GALT5,B3GNT5,MUC4,FUT1,ST3GAL1,B3GALT5,GALNT16,MUC1,B3GNT2		3159	3204	9536	FOXM1 transcription factor network	SCGB3A2+	C-1	17
2833	Genes down-regulated in CD4 [GeneID=920] T cells activated by anti-CD3 and anti-CD28: TGFB1 and IL4 [GeneID=7040;3565] (2h) versus untreated (2h).	M6082	Coexpression	39	11	C-20	2.607	B4GALT5,B3GNT5,MUC4,FUT1,ST3GAL1,B3GALT5,GALNT16,MUC1,B3GNT2		3159	3202	9537	FOXM1 transcription factor network	Capillary Intermediate 1	C-1	17
2835	Genes down-regulated in comparison of naive T cells versus peripheral blood mononuclear cells (PBMC).	M3110	Coexpression	39	11	C-20	2.594	B4GALT5,B3GNT5,MUC4,FUT1,ST3GAL1,B3GALT5,GALNT16,MUC1,B3GNT2		3159	3200	9538	FOXM1 transcription factor network	Adventitial Fibroblast	C-1	17,19
2837	Genes down-regulated in ITGAM+ [GeneID=3684] cells (incubated for 24h in complete medium) from spleen: healthy versus tumor bearing mice.	M6578	Coexpression	39	11	C-20	2.59	B4GALT5,B3GNT5,MUC4,FUT1,ST3GAL1,B3GALT5,GALNT16,MUC1,B3GNT2		3159	2258	9539	FOXM1 transcription factor network	Proliferating Basal	C-1	17,9
2839	Genes up-regulated in epithelial cells (24h): untreated versus interferon alpha and IFNG [GeneID=3458].	M6527	Coexpression	39	11	C-20	2.59	B4GALT5,B3GNT5,MUC4,FUT1,ST3GAL1,B3GALT5,GALNT16,MUC1,B3GNT2		3159	3197	9540	FOXM1 transcription factor network	Proliferating_Epithelial_Cells	C-1	17,9
2817	Genes encoding proteins affiliated structurally or functionally to extracellular matrix proteins	M5880	Pathway	39	11	C-20	2.207	B4GALT5,B3GNT5,MUC4,FUT1,ST3GAL1,B3GALT5,GALNT16,MUC1,B3GNT2		3159	3195	9541	FOXM1 transcription factor network	Proliferating NK/T	C-1	17
2819	Glycosphingolipid biosynthesis - ganglio series	M8535	Pathway	39	11	C-20	1.969	B4GALT5,B3GNT5,MUC4,FUT1,ST3GAL1,B3GALT5,GALNT16,MUC1,B3GNT2		3159	3193	9542	FOXM1 transcription factor network	Proliferating Macrophage	C-1	17,9
2841	urinary metabolite measurement	GWAS Catalog	GWAS Catalog	39	11	C-20	1.548	B4GALT5,B3GNT5,MUC4,FUT1,ST3GAL1,B3GALT5,GALNT16,MUC1,B3GNT2		3159	3191	9543	FOXM1 transcription factor network	Proliferating_Macrophages	C-1	17
2843	urinary albumin to creatinine ratio	GWAS Catalog	GWAS Catalog	39	11	C-20	1.548	B4GALT5,B3GNT5,MUC4,FUT1,ST3GAL1,B3GALT5,GALNT16,MUC1,B3GNT2		3159	2256	9544	FOXM1 transcription factor network	Proliferating_T_Cells	C-1	17,1
2845	functional impairment measurement	GWAS Catalog	GWAS Catalog	39	11	C-20	1.548	B4GALT5,B3GNT5,MUC4,FUT1,ST3GAL1,B3GALT5,GALNT16,MUC1,B3GNT2		3159	3188	9545	FOXM1 transcription factor network	Genes down-regulated in comparison of control conventional dendritic cells (cDC) at 0 h versus cDCs infected with Newcastle disease virus (NDV) at 6 h.	C-1	17
2847	lung disease severity measurement	GWAS Catalog	GWAS Catalog	39	11	C-20	1.548	B4GALT5,B3GNT5,MUC4,FUT1,ST3GAL1,B3GALT5,GALNT16,MUC1,B3GNT2		3159	3186	9546	FOXM1 transcription factor network	Genes down-regulated in CD4 [GeneID=920] over-expressing: FOXP3 [GeneID=50943] and PPARg1 form of PPARG [GeneID=5468] versus FOXP3 [GeneID=50943].	C-1	17
2850	phosphatidylethanolamine ether measurement	GWAS Catalog	GWAS Catalog	39	11	C-20	1.49	B4GALT5,B3GNT5,MUC4,FUT1,ST3GAL1,B3GALT5,GALNT16,MUC1,B3GNT2		3159	3184	9547	FOXM1 transcription factor network	Genes up-regulated in response to IFNG [GeneID=3458].	C-1	17
2852	triacylglycerol 52:4 measurement	GWAS Catalog	GWAS Catalog	39	11	C-20	1.49	B4GALT5,B3GNT5,MUC4,FUT1,ST3GAL1,B3GALT5,GALNT16,MUC1,B3GNT2		3159	3182	9548	FOXM1 transcription factor network	Genes down-regulated in comparison of unstimulated peripheral blood mononuclear cells (PBMC) versus PBMC stimulated with YF17D vaccine.	C-1	17
2854	erythrocyte measurement	GWAS Catalog	GWAS Catalog	39	11	C-20	1.469	B4GALT5,B3GNT5,MUC4,FUT1,ST3GAL1,B3GALT5,GALNT16,MUC1,B3GNT2		3159	3180	9549	FOXM1 transcription factor network	Genes up-regulated in untreated double positive thymocytes: wildtype versus ELK4 [GeneID=2005] knockout.	C-1	17
2856	phosphatidylcholine 34:2 measurement	GWAS Catalog	GWAS Catalog	39	11	C-20	1.469	B4GALT5,B3GNT5,MUC4,FUT1,ST3GAL1,B3GALT5,GALNT16,MUC1,B3GNT2		3159	3178	9550	FOXM1 transcription factor network	Genes up-regulated in cells from peripheral lymph nodes: T reg versus T conv.	C-1	17
2858	red blood cell density measurement	GWAS Catalog	GWAS Catalog	39	11	C-20	1.469	B4GALT5,B3GNT5,MUC4,FUT1,ST3GAL1,B3GALT5,GALNT16,MUC1,B3GNT2		3159	3176	9551	FOXM1 transcription factor network	Genes down-regulated in CD4 [GeneID=920] over-expressing: FOXP3 [GeneID=50943] and PPARg2 form of PPARG [GeneID=5468] versus FOXP3 [GeneID=50943].	C-1	17
2860	serum carcinoembryonic antigen measurement	GWAS Catalog	GWAS Catalog	39	11	C-20	1.386	B4GALT5,B3GNT5,MUC4,FUT1,ST3GAL1,B3GALT5,GALNT16,MUC1,B3GNT2		3159	3174	9552	FOXM1 transcription factor network	Genes down-regulated in comparison of control conventional dendritic cells (cDC) at 0 h versus cDCs infected with Newcastle disease virus (NDV) at 8 h.	C-1	17
2548	Cystic fibrosis	GWAS Catalog	GWAS Catalog	78	11	C-31	1.365	CYP1B1,ALDH1A2,EPHX1,IDO1,CYP1A1,AHRR		3159	1890	9553	FOXM1 transcription factor network	Genes down-regulated in comparison of control conventional dendritic cells (cDC) at 6 h versus cDCs infected with Newcastle disease virus (NDV) at 6 h.	C-1	17,20
2862	frontal fibrosing alopecia	GWAS Catalog	GWAS Catalog	39	11	C-20	1.334	B4GALT5,B3GNT5,MUC4,FUT1,ST3GAL1,B3GALT5,GALNT16,MUC1,B3GNT2		3159	1888	9554	FOXM1 transcription factor network	Genes up-regulated in B lymphocytes: naÃƒÂ¯ve versus plasmablasts.	C-1	17,20
2864	gastric carcinoma	GWAS Catalog	GWAS Catalog	39	11	C-20	1.334	B4GALT5,B3GNT5,MUC4,FUT1,ST3GAL1,B3GALT5,GALNT16,MUC1,B3GNT2		3159	3170	9555	FOXM1 transcription factor network	Aurora B signaling	C-1	17
2866	magnesium measurement	GWAS Catalog	GWAS Catalog	39	11	C-20	1.334	B4GALT5,B3GNT5,MUC4,FUT1,ST3GAL1,B3GALT5,GALNT16,MUC1,B3GNT2		3159	3168	9556	FOXM1 transcription factor network	The information-processing pathway at the IFN-beta enhancer	C-1	17
2488	xenobiotic metabolic process	GO:0006805	GO: Biological Process	39	12	C-31	10	CYP1B1,ALDH1A2,EPHX1,IDO1,CYP1A1,AHRR		3159	3166	9557	FOXM1 transcription factor network	PLK1 signaling events	C-1	17
2489	cellular response to xenobiotic stimulus	GO:0071466	GO: Biological Process	39	12	C-31	10	CYP1B1,ALDH1A2,EPHX1,IDO1,CYP1A1,AHRR		3159	3164	9558	FOXM1 transcription factor network	BMP receptor signaling	C-1	17
2491	response to xenobiotic stimulus	GO:0009410	GO: Biological Process	39	12	C-31	10	CYP1B1,ALDH1A2,EPHX1,IDO1,CYP1A1,AHRR		3159	2158	9559	FOXM1 transcription factor network	Hypoxic and oxygen homeostasis regulation of HIF-1-alpha	C-1	17
2493	retinol metabolic process	GO:0042572	GO: Biological Process	39	12	C-31	10	CYP1B1,ALDH1A2,EPHX1,IDO1,CYP1A1,AHRR		3159	3161	9560	FOXM1 transcription factor network	Ubiquitin mediated proteolysis	C-1	17
2495	9-cis-retinoic acid biosynthetic process	GO:0042904	GO: Biological Process	39	12	C-31	10	CYP1B1,ALDH1A2,EPHX1,IDO1,CYP1A1,AHRR		3157	3215	9563	Cell cycle	Platelet Function Tests	C-1	17
2497	dibenzo-p-dioxin metabolic process	GO:0018894	GO: Biological Process	39	12	C-31	10	CYP1B1,ALDH1A2,EPHX1,IDO1,CYP1A1,AHRR		3157	709	9564	Cell cycle	cDCs	C-1	17
2499	9-cis-retinoic acid metabolic process	GO:0042905	GO: Biological Process	39	12	C-31	10	CYP1B1,ALDH1A2,EPHX1,IDO1,CYP1A1,AHRR		3157	707	9565	Cell cycle	pDCs	C-1	17
2501	primary alcohol metabolic process	GO:0034308	GO: Biological Process	39	12	C-31	5.753	CYP1B1,ALDH1A2,EPHX1,IDO1,CYP1A1,AHRR		3157	2264	9566	Cell cycle	Monocytes	C-1	17,15
2503	alcohol metabolic process	GO:0006066	GO: Biological Process	39	12	C-31	5.666	CYP1B1,ALDH1A2,EPHX1,IDO1,CYP1A1,AHRR		3157	3210	9567	Cell cycle	Macrophages	C-1	17
2505	retinoic acid biosynthetic process	GO:0002138	GO: Biological Process	39	12	C-31	5.575	CYP1B1,ALDH1A2,EPHX1,IDO1,CYP1A1,AHRR		3157	2262	9568	Cell cycle	TREM2+ Dendritic	C-1	17,15
2520	Metabolism of xenobiotics by cytochrome P450	M16794	Pathway	39	12	C-31	5.48	CYP1B1,ALDH1A2,EPHX1,IDO1,CYP1A1,AHRR		3157	1738	9569	Cell cycle	Plasma	C-1	17,22
2507	decreased physiological sensitivity to xenobiotic	MP:0008874	Mouse Phenotype	39	12	C-31	5.144	CYP1B1,ALDH1A2,EPHX1,IDO1,CYP1A1,AHRR		3157	480	9570	Cell cycle	Alveolar Epithelial Type 1	C-1	17,27
2509	decreased incidence of tumors by chemical induction	MP:0004502	Mouse Phenotype	39	12	C-31	4.979	CYP1B1,ALDH1A2,EPHX1,IDO1,CYP1A1,AHRR		3157	2260	9571	Cell cycle	Macrophage	C-1	17,15
2528	Genes up-regulated in B lymphocytes versus CD8 T cells.	M6735	Coexpression	39	12	C-31	4.95	CYP1B1,ALDH1A2,EPHX1,IDO1,CYP1A1,AHRR		3157	3204	9572	Cell cycle	SCGB3A2+	C-1	17
2530	Genes up-regulated in comparison of dendritic cells (DC) stimulated with R848 at 2 h versus DCs stimulatd with R848 for 8 h.	M4729	Coexpression	39	12	C-31	4.937	CYP1B1,ALDH1A2,EPHX1,IDO1,CYP1A1,AHRR		3157	3202	9573	Cell cycle	Capillary Intermediate 1	C-1	17
2532	Genes down-regulated in spleen dendritic cells from healthy mice: 33D1+ versus DEC205+ subpopulations.	M6731	Coexpression	39	12	C-31	4.91	CYP1B1,ALDH1A2,EPHX1,IDO1,CYP1A1,AHRR		3157	3200	9574	Cell cycle	Adventitial Fibroblast	C-1	17,19
2511	decreased incidence of induced tumors	MP:0002053	Mouse Phenotype	39	12	C-31	4.716	CYP1B1,ALDH1A2,EPHX1,IDO1,CYP1A1,AHRR		3157	3191	9579	Cell cycle	Proliferating_Macrophages	C-1	17
2513	abnormal physiological response to xenobiotic	MP:0008872	Mouse Phenotype	39	12	C-31	3.813	CYP1B1,ALDH1A2,EPHX1,IDO1,CYP1A1,AHRR		3157	3188	9584	Cell cycle	Genes down-regulated in comparison of control conventional dendritic cells (cDC) at 0 h versus cDCs infected with Newcastle disease virus (NDV) at 6 h.	C-1	17
2515	decreased tumor incidence	MP:0002052	Mouse Phenotype	39	12	C-31	3.8	CYP1B1,ALDH1A2,EPHX1,IDO1,CYP1A1,AHRR		3157	3186	9585	Cell cycle	Genes down-regulated in CD4 [GeneID=920] over-expressing: FOXP3 [GeneID=50943] and PPARg1 form of PPARG [GeneID=5468] versus FOXP3 [GeneID=50943].	C-1	17
2517	abnormal incidence of induced tumors	MP:0013151	Mouse Phenotype	39	12	C-31	3.653	CYP1B1,ALDH1A2,EPHX1,IDO1,CYP1A1,AHRR		3157	3184	9588	Cell cycle	Genes up-regulated in response to IFNG [GeneID=3458].	C-1	17
2523	Steroid hormone biosynthesis	M14933	Pathway	39	12	C-31	3.551	CYP1B1,ALDH1A2,EPHX1,IDO1,CYP1A1,AHRR		3157	3182	9589	Cell cycle	Genes down-regulated in comparison of unstimulated peripheral blood mononuclear cells (PBMC) versus PBMC stimulated with YF17D vaccine.	C-1	17
2525	Retinol metabolism	M9488	Pathway	39	12	C-31	3.419	CYP1B1,ALDH1A2,EPHX1,IDO1,CYP1A1,AHRR		3157	3180	9591	Cell cycle	Genes up-regulated in untreated double positive thymocytes: wildtype versus ELK4 [GeneID=2005] knockout.	C-1	17
2534	Genes down-regulated in dendritic cells (12 days): control versus 25-hydroxyvitamin D3 [PubChem=1593].	M1896	Coexpression	39	12	C-31	3.255	CYP1B1,ALDH1A2,EPHX1,IDO1,CYP1A1,AHRR		3157	3178	9593	Cell cycle	Genes up-regulated in cells from peripheral lymph nodes: T reg versus T conv.	C-1	17
1271	Genes encoding proteins involved in metabolism of fatty acids.	M5935	Coexpression	117	12	C-31	3.157	CYP1B1,ALDH1A2,EPHX1,IDO1,CYP1A1,AHRR		3157	3176	9594	Cell cycle	Genes down-regulated in CD4 [GeneID=920] over-expressing: FOXP3 [GeneID=50943] and PPARg2 form of PPARG [GeneID=5468] versus FOXP3 [GeneID=50943].	C-1	17
2536	Genes up-regulated in response to ultraviolet (UV) radiation.	M5941	Coexpression	39	12	C-31	3.157	CYP1B1,ALDH1A2,EPHX1,IDO1,CYP1A1,AHRR		3157	3174	9596	Cell cycle	Genes down-regulated in comparison of control conventional dendritic cells (cDC) at 0 h versus cDCs infected with Newcastle disease virus (NDV) at 8 h.	C-1	17
2538	Genes down-regulated in comparison of peripheral blood mononuclear cells (PBMC) from healthy donors versus PBMC from patients with acute S. pneumoniae infection.	M5649	Coexpression	39	12	C-31	3.099	CYP1B1,ALDH1A2,EPHX1,IDO1,CYP1A1,AHRR		3157	1890	9598	Cell cycle	Genes down-regulated in comparison of control conventional dendritic cells (cDC) at 6 h versus cDCs infected with Newcastle disease virus (NDV) at 6 h.	C-1	17,20
2540	Genes up-regulated in T cells: CD4 [GeneID=920] versus CD8.	M6738	Coexpression	39	12	C-31	3.012	CYP1B1,ALDH1A2,EPHX1,IDO1,CYP1A1,AHRR		3157	1888	9599	Cell cycle	Genes up-regulated in B lymphocytes: naÃƒÂ¯ve versus plasmablasts.	C-1	17,20
2542	Genes up-regulated in comparison of dendritic cells activated in the absense of VAF347 [PubChem=10172275] versus those activated in the presence of VAF347 [PubChem=10172275].	M3098	Coexpression	39	12	C-31	2.989	CYP1B1,ALDH1A2,EPHX1,IDO1,CYP1A1,AHRR		3157	3170	9605	Cell cycle	Aurora B signaling	C-1	17
2544	Genes down-regulated in macrophages (12h): control versus rosiglitazone [PubChem=77999].	M7942	Coexpression	39	12	C-31	2.989	CYP1B1,ALDH1A2,EPHX1,IDO1,CYP1A1,AHRR		3157	3168	9606	Cell cycle	The information-processing pathway at the IFN-beta enhancer	C-1	17
170	Eicosanoid Metabolism	M22003	Pathway	71	12	C-31	1.979	CYP1B1,ALDH1A2,EPHX1,IDO1,CYP1A1,AHRR		3157	3166	9609	Cell cycle	PLK1 signaling events	C-1	17
2546	Artery	Krasnow	Vascular-Endothelial	136	12	C-31	1.791	CYP1B1,ALDH1A2,EPHX1,IDO1,CYP1A1,AHRR		3157	3164	9610	Cell cycle	BMP receptor signaling	C-1	17
2550	cholesterol efflux capacity measurement	GWAS Catalog	GWAS Catalog	39	12	C-31	1.365	CYP1B1,ALDH1A2,EPHX1,IDO1,CYP1A1,AHRR		3157	2158	9611	Cell cycle	Hypoxic and oxygen homeostasis regulation of HIF-1-alpha	C-1	17
2552	digestive system disease	GWAS Catalog	GWAS Catalog	39	12	C-31	1.365	CYP1B1,ALDH1A2,EPHX1,IDO1,CYP1A1,AHRR		3157	3161	9613	Cell cycle	Ubiquitin mediated proteolysis	C-1	17
2554	environmental tobacco smoke exposure measurement	GWAS Catalog	GWAS Catalog	39	12	C-31	1.365	CYP1B1,ALDH1A2,EPHX1,IDO1,CYP1A1,AHRR		3157	3159	9614	Cell cycle	FOXM1 transcription factor network	C-1	17
2556	lysophosphatidylethanolamine 16:0 measurement	GWAS Catalog	GWAS Catalog	39	12	C-31	1.365	CYP1B1,ALDH1A2,EPHX1,IDO1,CYP1A1,AHRR		3154	3215	9616	Mechanism of Protein Import into the Nucleus	Platelet Function Tests	C-1	17
2558	lysophosphatidylethanolamine 18:0 measurement	GWAS Catalog	GWAS Catalog	39	12	C-31	1.365	CYP1B1,ALDH1A2,EPHX1,IDO1,CYP1A1,AHRR		3154	709	9617	Mechanism of Protein Import into the Nucleus	cDCs	C-1	17
2560	lysophosphatidylethanolamine measurement	GWAS Catalog	GWAS Catalog	39	12	C-31	1.365	CYP1B1,ALDH1A2,EPHX1,IDO1,CYP1A1,AHRR		3154	707	9618	Mechanism of Protein Import into the Nucleus	pDCs	C-1	17
2562	phosphatidylethanolamine measurement	GWAS Catalog	GWAS Catalog	39	12	C-31	1.365	CYP1B1,ALDH1A2,EPHX1,IDO1,CYP1A1,AHRR		3154	2264	9619	Mechanism of Protein Import into the Nucleus	Monocytes	C-1	17,15
2371	cellular amino acid metabolic process	GO:0006520	GO: Biological Process	32	13	C-32	10	GATM,GCSH,GAMT,GLUL,GLDC,GCAT		3154	3210	9620	Mechanism of Protein Import into the Nucleus	Macrophages	C-1	17
2372	cellular amino acid catabolic process	GO:0009063	GO: Biological Process	32	13	C-32	10	GATM,GCSH,GAMT,GLUL,GLDC,GCAT		3154	2262	9621	Mechanism of Protein Import into the Nucleus	TREM2+ Dendritic	C-1	17,15
2374	serine family amino acid metabolic process	GO:0009069	GO: Biological Process	32	13	C-32	10	GATM,GCSH,GAMT,GLUL,GLDC,GCAT		3154	1738	9622	Mechanism of Protein Import into the Nucleus	Plasma	C-1	17,22
2376	oxoacid metabolic process	GO:0043436	GO: Biological Process	32	13	C-32	10	GATM,GCSH,GAMT,GLUL,GLDC,GCAT		3154	480	9623	Mechanism of Protein Import into the Nucleus	Alveolar Epithelial Type 1	C-1	17,27
2378	creatine biosynthetic process	GO:0006601	GO: Biological Process	32	13	C-32	10	GATM,GCSH,GAMT,GLUL,GLDC,GCAT		3154	2260	9624	Mechanism of Protein Import into the Nucleus	Macrophage	C-1	17,15
2380	alpha-amino acid metabolic process	GO:1901605	GO: Biological Process	32	13	C-32	10	GATM,GCSH,GAMT,GLUL,GLDC,GCAT		3154	3204	9625	Mechanism of Protein Import into the Nucleus	SCGB3A2+	C-1	17
2382	alpha-amino acid catabolic process	GO:1901606	GO: Biological Process	32	13	C-32	10	GATM,GCSH,GAMT,GLUL,GLDC,GCAT		3154	3202	9626	Mechanism of Protein Import into the Nucleus	Capillary Intermediate 1	C-1	17
2384	organic acid metabolic process	GO:0006082	GO: Biological Process	32	13	C-32	10	GATM,GCSH,GAMT,GLUL,GLDC,GCAT		3154	3200	9627	Mechanism of Protein Import into the Nucleus	Adventitial Fibroblast	C-1	17,19
2386	carboxylic acid metabolic process	GO:0019752	GO: Biological Process	32	13	C-32	10	GATM,GCSH,GAMT,GLUL,GLDC,GCAT		3154	2258	9628	Mechanism of Protein Import into the Nucleus	Proliferating Basal	C-1	17,9
2388	glycine metabolic process	GO:0006544	GO: Biological Process	32	13	C-32	10	GATM,GCSH,GAMT,GLUL,GLDC,GCAT		3154	3197	9629	Mechanism of Protein Import into the Nucleus	Proliferating_Epithelial_Cells	C-1	17,9
2406	Glycine, serine and threonine metabolism	M766	Pathway	32	13	C-32	10	GATM,GCSH,GAMT,GLUL,GLDC,GCAT		3154	3195	9630	Mechanism of Protein Import into the Nucleus	Proliferating NK/T	C-1	17
2390	abnormal urine creatine level	MP:0030631	Mouse Phenotype	32	13	C-32	5.825	GATM,GCSH,GAMT,GLUL,GLDC,GCAT		3154	3193	9631	Mechanism of Protein Import into the Nucleus	Proliferating Macrophage	C-1	17,9
2392	decreased urine creatine level	MP:0030633	Mouse Phenotype	32	13	C-32	5.825	GATM,GCSH,GAMT,GLUL,GLDC,GCAT		3154	3191	9632	Mechanism of Protein Import into the Nucleus	Proliferating_Macrophages	C-1	17
2408	Arginine and proline metabolism	M2551	Pathway	32	13	C-32	5.822	GATM,GCSH,GAMT,GLUL,GLDC,GCAT		3154	2256	9633	Mechanism of Protein Import into the Nucleus	Proliferating_T_Cells	C-1	17,1
2394	decreased creatine level	MP:0010062	Mouse Phenotype	32	13	C-32	5.281	GATM,GCSH,GAMT,GLUL,GLDC,GCAT		3154	3188	9644	Mechanism of Protein Import into the Nucleus	Genes down-regulated in comparison of control conventional dendritic cells (cDC) at 0 h versus cDCs infected with Newcastle disease virus (NDV) at 6 h.	C-1	17
2414	Genes up-regulated in comparison of B cells versus Th2 cells.	M5554	Coexpression	32	13	C-32	4.91	GATM,GCSH,GAMT,GLUL,GLDC,GCAT		3154	3186	9645	Mechanism of Protein Import into the Nucleus	Genes down-regulated in CD4 [GeneID=920] over-expressing: FOXP3 [GeneID=50943] and PPARg1 form of PPARG [GeneID=5468] versus FOXP3 [GeneID=50943].	C-1	17
2396	abnormal creatine level	MP:0010060	Mouse Phenotype	32	13	C-32	4.785	GATM,GCSH,GAMT,GLUL,GLDC,GCAT		3154	3184	9646	Mechanism of Protein Import into the Nucleus	Genes up-regulated in response to IFNG [GeneID=3458].	C-1	17
2398	decreased urine creatinine level	MP:0011471	Mouse Phenotype	32	13	C-32	4.202	GATM,GCSH,GAMT,GLUL,GLDC,GCAT		3154	3182	9647	Mechanism of Protein Import into the Nucleus	Genes down-regulated in comparison of unstimulated peripheral blood mononuclear cells (PBMC) versus PBMC stimulated with YF17D vaccine.	C-1	17
2400	abnormal urine creatinine level	MP:0011469	Mouse Phenotype	32	13	C-32	3.967	GATM,GCSH,GAMT,GLUL,GLDC,GCAT		3154	3180	9648	Mechanism of Protein Import into the Nucleus	Genes up-regulated in untreated double positive thymocytes: wildtype versus ELK4 [GeneID=2005] knockout.	C-1	17
2402	abnormal urine amino acid level	MP:0011468	Mouse Phenotype	32	13	C-32	3.437	GATM,GCSH,GAMT,GLUL,GLDC,GCAT		3154	3178	9649	Mechanism of Protein Import into the Nucleus	Genes up-regulated in cells from peripheral lymph nodes: T reg versus T conv.	C-1	17
2404	abnormal amino acid level	MP:0005332	Mouse Phenotype	32	13	C-32	3.094	GATM,GCSH,GAMT,GLUL,GLDC,GCAT		3154	3176	9650	Mechanism of Protein Import into the Nucleus	Genes down-regulated in CD4 [GeneID=920] over-expressing: FOXP3 [GeneID=50943] and PPARg2 form of PPARG [GeneID=5468] versus FOXP3 [GeneID=50943].	C-1	17
2416	Genes up-regulated in CD4 [GeneID=920] T cells: STAT3 [GeneID=6774] knockout versus wildtype.	M7468	Coexpression	32	13	C-32	2.967	GATM,GCSH,GAMT,GLUL,GLDC,GCAT		3154	3174	9651	Mechanism of Protein Import into the Nucleus	Genes down-regulated in comparison of control conventional dendritic cells (cDC) at 0 h versus cDCs infected with Newcastle disease virus (NDV) at 8 h.	C-1	17
2418	Genes up-regulated in comparison of B cells versus NK cells.	M5546	Coexpression	32	13	C-32	2.967	GATM,GCSH,GAMT,GLUL,GLDC,GCAT		3154	1890	9652	Mechanism of Protein Import into the Nucleus	Genes down-regulated in comparison of control conventional dendritic cells (cDC) at 6 h versus cDCs infected with Newcastle disease virus (NDV) at 6 h.	C-1	17,20
2420	Genes up-regulated in B lymphocytes with NFATC1 [GeneID=4772] knockout stimulated by anti-IgM: 3h versus 16h.	M8255	Coexpression	32	13	C-32	2.962	GATM,GCSH,GAMT,GLUL,GLDC,GCAT		3154	1888	9653	Mechanism of Protein Import into the Nucleus	Genes up-regulated in B lymphocytes: naÃƒÂ¯ve versus plasmablasts.	C-1	17,20
2422	Genes up-regulated in amplified: multipotent progenitors versus common dendritic cell progenitors.	M7821	Coexpression	32	13	C-32	2.962	GATM,GCSH,GAMT,GLUL,GLDC,GCAT		3154	3170	9660	Mechanism of Protein Import into the Nucleus	Aurora B signaling	C-1	17
2424	Genes down-regulated in CD4 [GeneID=920] T cells activated by anti-CD3 and anti-CD28: TGFB1 and IL4 [GeneID=7040;3565] (6h) versus IL-12 (6h).	M6098	Coexpression	32	13	C-32	2.958	GATM,GCSH,GAMT,GLUL,GLDC,GCAT		3154	3168	9661	Mechanism of Protein Import into the Nucleus	The information-processing pathway at the IFN-beta enhancer	C-1	17
2426	Genes down-regulated in comparison of CD8 T cells at 0 h versus those at 72 h after treatment with trichostatin A (TSA) [PubChem=5562].	M3619	Coexpression	32	13	C-32	2.958	GATM,GCSH,GAMT,GLUL,GLDC,GCAT		3154	3166	9664	Mechanism of Protein Import into the Nucleus	PLK1 signaling events	C-1	17
2428	Genes down-regulated in T reg: wildtype versus FOXP3 [GeneID=50943] knockout.	M6804	Coexpression	32	13	C-32	2.958	GATM,GCSH,GAMT,GLUL,GLDC,GCAT		3154	3164	9665	Mechanism of Protein Import into the Nucleus	BMP receptor signaling	C-1	17
2430	Genes up-regulated in CD4 [GeneID=920] T cells: untreated (0h) versus activated by anti-CD3 and anti-CD28 and then stimulated by TGFB1 [GeneID=7040] and IL-12 (48h).	M6055	Coexpression	32	13	C-32	2.958	GATM,GCSH,GAMT,GLUL,GLDC,GCAT		3154	2158	9666	Mechanism of Protein Import into the Nucleus	Hypoxic and oxygen homeostasis regulation of HIF-1-alpha	C-1	17
2432	Genes down-regulated in CD4 [GeneID=920] T helper cells Th0: 10h versus 60h.	M9692	Coexpression	32	13	C-32	2.954	GATM,GCSH,GAMT,GLUL,GLDC,GCAT		3154	3161	9667	Mechanism of Protein Import into the Nucleus	Ubiquitin mediated proteolysis	C-1	17
2410	Nitrogen metabolism	M4629	Pathway	32	13	C-32	1.959	GATM,GCSH,GAMT,GLUL,GLDC,GCAT		3154	3159	9668	Mechanism of Protein Import into the Nucleus	FOXM1 transcription factor network	C-1	17
2412	Alanine, aspartate and glutamate metabolism	M17758	Pathway	32	13	C-32	1.817	GATM,GCSH,GAMT,GLUL,GLDC,GCAT		3154	3157	9669	Mechanism of Protein Import into the Nucleus	Cell cycle	C-1	17
2434	urinary potassium to creatinine ratio	GWAS Catalog	GWAS Catalog	32	13	C-32	1.489	GATM,GCSH,GAMT,GLUL,GLDC,GCAT		3154	643	9670	Mechanism of Protein Import into the Nucleus	RIG-I-like receptor signaling pathway	C-1	17,25
2273	RNA catabolic process	GO:0006401	GO: Biological Process	29	14	C-6	10	EXOSC3,SRP14,RRP9,RPL41,SRP72,SRP19,RBM28,NHP2,ZFP36,WDR46,EXOSC8,SRP54,IMP3,SMG1,EXOSC6,RPS9,EXOSC2,FBLL1,MPHOSPH10,LARP4B,NOL10,SHQ1,DDX10,AATF,SRFBP1,CARS1,RPL18,UPF1,EXOSC5,RPL36,NGDN,NOP10,RPS15,TRMT112		3152	3215	9671	altered susceptibility to viral infection	Platelet Function Tests	C-1	17
2274	rRNA processing	GO:0006364	GO: Biological Process	29	14	C-6	10	EXOSC3,SRP14,RRP9,RPL41,SRP72,SRP19,RBM28,NHP2,ZFP36,WDR46,EXOSC8,SRP54,IMP3,SMG1,EXOSC6,RPS9,EXOSC2,FBLL1,MPHOSPH10,LARP4B,NOL10,SHQ1,DDX10,AATF,SRFBP1,CARS1,RPL18,UPF1,EXOSC5,RPL36,NGDN,NOP10,RPS15,TRMT112		3152	709	9672	altered susceptibility to viral infection	cDCs	C-1	17
2276	ncRNA metabolic process	GO:0034660	GO: Biological Process	29	14	C-6	10	EXOSC3,SRP14,RRP9,RPL41,SRP72,SRP19,RBM28,NHP2,ZFP36,WDR46,EXOSC8,SRP54,IMP3,SMG1,EXOSC6,RPS9,EXOSC2,FBLL1,MPHOSPH10,LARP4B,NOL10,SHQ1,DDX10,AATF,SRFBP1,CARS1,RPL18,UPF1,EXOSC5,RPL36,NGDN,NOP10,RPS15,TRMT112		3152	707	9673	altered susceptibility to viral infection	pDCs	C-1	17
2278	nuclear-transcribed mRNA catabolic process	GO:0000956	GO: Biological Process	29	14	C-6	10	EXOSC3,SRP14,RRP9,RPL41,SRP72,SRP19,RBM28,NHP2,ZFP36,WDR46,EXOSC8,SRP54,IMP3,SMG1,EXOSC6,RPS9,EXOSC2,FBLL1,MPHOSPH10,LARP4B,NOL10,SHQ1,DDX10,AATF,SRFBP1,CARS1,RPL18,UPF1,EXOSC5,RPL36,NGDN,NOP10,RPS15,TRMT112		3152	2264	9674	altered susceptibility to viral infection	Monocytes	C-1	17,15
2280	ncRNA processing	GO:0034470	GO: Biological Process	29	14	C-6	10	EXOSC3,SRP14,RRP9,RPL41,SRP72,SRP19,RBM28,NHP2,ZFP36,WDR46,EXOSC8,SRP54,IMP3,SMG1,EXOSC6,RPS9,EXOSC2,FBLL1,MPHOSPH10,LARP4B,NOL10,SHQ1,DDX10,AATF,SRFBP1,CARS1,RPL18,UPF1,EXOSC5,RPL36,NGDN,NOP10,RPS15,TRMT112		3152	3210	9675	altered susceptibility to viral infection	Macrophages	C-1	17
2282	ribonucleoprotein complex biogenesis	GO:0022613	GO: Biological Process	29	14	C-6	10	EXOSC3,SRP14,RRP9,RPL41,SRP72,SRP19,RBM28,NHP2,ZFP36,WDR46,EXOSC8,SRP54,IMP3,SMG1,EXOSC6,RPS9,EXOSC2,FBLL1,MPHOSPH10,LARP4B,NOL10,SHQ1,DDX10,AATF,SRFBP1,CARS1,RPL18,UPF1,EXOSC5,RPL36,NGDN,NOP10,RPS15,TRMT112		3152	2262	9676	altered susceptibility to viral infection	TREM2+ Dendritic	C-1	17,15
2284	rRNA metabolic process	GO:0016072	GO: Biological Process	29	14	C-6	10	EXOSC3,SRP14,RRP9,RPL41,SRP72,SRP19,RBM28,NHP2,ZFP36,WDR46,EXOSC8,SRP54,IMP3,SMG1,EXOSC6,RPS9,EXOSC2,FBLL1,MPHOSPH10,LARP4B,NOL10,SHQ1,DDX10,AATF,SRFBP1,CARS1,RPL18,UPF1,EXOSC5,RPL36,NGDN,NOP10,RPS15,TRMT112		3152	1738	9677	altered susceptibility to viral infection	Plasma	C-1	17,22
2286	mRNA catabolic process	GO:0006402	GO: Biological Process	29	14	C-6	10	EXOSC3,SRP14,RRP9,RPL41,SRP72,SRP19,RBM28,NHP2,ZFP36,WDR46,EXOSC8,SRP54,IMP3,SMG1,EXOSC6,RPS9,EXOSC2,FBLL1,MPHOSPH10,LARP4B,NOL10,SHQ1,DDX10,AATF,SRFBP1,CARS1,RPL18,UPF1,EXOSC5,RPL36,NGDN,NOP10,RPS15,TRMT112		3152	480	9678	altered susceptibility to viral infection	Alveolar Epithelial Type 1	C-1	17,27
2288	RNA processing	GO:0006396	GO: Biological Process	29	14	C-6	10	EXOSC3,SRP14,RRP9,RPL41,SRP72,SRP19,RBM28,NHP2,ZFP36,WDR46,EXOSC8,SRP54,IMP3,SMG1,EXOSC6,RPS9,EXOSC2,FBLL1,MPHOSPH10,LARP4B,NOL10,SHQ1,DDX10,AATF,SRFBP1,CARS1,RPL18,UPF1,EXOSC5,RPL36,NGDN,NOP10,RPS15,TRMT112		3152	2260	9679	altered susceptibility to viral infection	Macrophage	C-1	17,15
2290	ribosome biogenesis	GO:0042254	GO: Biological Process	29	14	C-6	10	EXOSC3,SRP14,RRP9,RPL41,SRP72,SRP19,RBM28,NHP2,ZFP36,WDR46,EXOSC8,SRP54,IMP3,SMG1,EXOSC6,RPS9,EXOSC2,FBLL1,MPHOSPH10,LARP4B,NOL10,SHQ1,DDX10,AATF,SRFBP1,CARS1,RPL18,UPF1,EXOSC5,RPL36,NGDN,NOP10,RPS15,TRMT112		3152	3204	9680	altered susceptibility to viral infection	SCGB3A2+	C-1	17
2292	RNA degradation	M963	Pathway	59	14	C-6	10	EXOSC3,SRP14,RRP9,RPL41,SRP72,SRP19,RBM28,NHP2,ZFP36,WDR46,EXOSC8,SRP54,IMP3,SMG1,EXOSC6,RPS9,EXOSC2,FBLL1,MPHOSPH10,LARP4B,NOL10,SHQ1,DDX10,AATF,SRFBP1,CARS1,RPL18,UPF1,EXOSC5,RPL36,NGDN,NOP10,RPS15,TRMT112		3152	3202	9681	altered susceptibility to viral infection	Capillary Intermediate 1	C-1	17
2294	Protein export	M6981	Pathway	29	14	C-6	10	EXOSC3,SRP14,RRP9,RPL41,SRP72,SRP19,RBM28,NHP2,ZFP36,WDR46,EXOSC8,SRP54,IMP3,SMG1,EXOSC6,RPS9,EXOSC2,FBLL1,MPHOSPH10,LARP4B,NOL10,SHQ1,DDX10,AATF,SRFBP1,CARS1,RPL18,UPF1,EXOSC5,RPL36,NGDN,NOP10,RPS15,TRMT112		3152	3200	9682	altered susceptibility to viral infection	Adventitial Fibroblast	C-1	17,19
2298	Genes up-regulated in monocyte-derived dendritic cells: control versus HIV and SIV infection.	M7808	Coexpression	29	14	C-6	10	EXOSC3,SRP14,RRP9,RPL41,SRP72,SRP19,RBM28,NHP2,ZFP36,WDR46,EXOSC8,SRP54,IMP3,SMG1,EXOSC6,RPS9,EXOSC2,FBLL1,MPHOSPH10,LARP4B,NOL10,SHQ1,DDX10,AATF,SRFBP1,CARS1,RPL18,UPF1,EXOSC5,RPL36,NGDN,NOP10,RPS15,TRMT112		3152	2258	9683	altered susceptibility to viral infection	Proliferating Basal	C-1	17,9
2300	Genes up-regulated during unfolded protein response, a cellular stress response related to the endoplasmic reticulum.	M5922	Coexpression	29	14	C-6	10	EXOSC3,SRP14,RRP9,RPL41,SRP72,SRP19,RBM28,NHP2,ZFP36,WDR46,EXOSC8,SRP54,IMP3,SMG1,EXOSC6,RPS9,EXOSC2,FBLL1,MPHOSPH10,LARP4B,NOL10,SHQ1,DDX10,AATF,SRFBP1,CARS1,RPL18,UPF1,EXOSC5,RPL36,NGDN,NOP10,RPS15,TRMT112		3152	3197	9684	altered susceptibility to viral infection	Proliferating_Epithelial_Cells	C-1	17,9
2296	Ribosome	M189	Pathway	29	14	C-6	5.96	EXOSC3,SRP14,RRP9,RPL41,SRP72,SRP19,RBM28,NHP2,ZFP36,WDR46,EXOSC8,SRP54,IMP3,SMG1,EXOSC6,RPS9,EXOSC2,FBLL1,MPHOSPH10,LARP4B,NOL10,SHQ1,DDX10,AATF,SRFBP1,CARS1,RPL18,UPF1,EXOSC5,RPL36,NGDN,NOP10,RPS15,TRMT112		3152	3195	9685	altered susceptibility to viral infection	Proliferating NK/T	C-1	17
2302	Genes down-regulated in comparison of untreated CD4 [GeneID=920] T cells at 0 h versus the cells treated with IL4 [GeneID=3565] and anti-IL12 at 4 h.	M4188	Coexpression	29	14	C-6	4.971	EXOSC3,SRP14,RRP9,RPL41,SRP72,SRP19,RBM28,NHP2,ZFP36,WDR46,EXOSC8,SRP54,IMP3,SMG1,EXOSC6,RPS9,EXOSC2,FBLL1,MPHOSPH10,LARP4B,NOL10,SHQ1,DDX10,AATF,SRFBP1,CARS1,RPL18,UPF1,EXOSC5,RPL36,NGDN,NOP10,RPS15,TRMT112		3152	3193	9686	altered susceptibility to viral infection	Proliferating Macrophage	C-1	17,9
2304	Genes up-regulated in cells from Flt3L Melanom injected mice: 33D1+ versus B lymphocytes.	M6741	Coexpression	29	14	C-6	4.971	EXOSC3,SRP14,RRP9,RPL41,SRP72,SRP19,RBM28,NHP2,ZFP36,WDR46,EXOSC8,SRP54,IMP3,SMG1,EXOSC6,RPS9,EXOSC2,FBLL1,MPHOSPH10,LARP4B,NOL10,SHQ1,DDX10,AATF,SRFBP1,CARS1,RPL18,UPF1,EXOSC5,RPL36,NGDN,NOP10,RPS15,TRMT112		3152	3191	9687	altered susceptibility to viral infection	Proliferating_Macrophages	C-1	17
2306	Genes down-regulated in CD8 T effector cells, acute infection with LCMV-Armstrong: day 6 versus day 8.	M9457	Coexpression	29	14	C-6	4.971	EXOSC3,SRP14,RRP9,RPL41,SRP72,SRP19,RBM28,NHP2,ZFP36,WDR46,EXOSC8,SRP54,IMP3,SMG1,EXOSC6,RPS9,EXOSC2,FBLL1,MPHOSPH10,LARP4B,NOL10,SHQ1,DDX10,AATF,SRFBP1,CARS1,RPL18,UPF1,EXOSC5,RPL36,NGDN,NOP10,RPS15,TRMT112		3152	2256	9688	altered susceptibility to viral infection	Proliferating_T_Cells	C-1	17,1
2308	Genes up-regulated in livers: SOCS3 [GeneID=9021] knockout versus wildtype.	M5960	Coexpression	29	14	C-6	4.971	EXOSC3,SRP14,RRP9,RPL41,SRP72,SRP19,RBM28,NHP2,ZFP36,WDR46,EXOSC8,SRP54,IMP3,SMG1,EXOSC6,RPS9,EXOSC2,FBLL1,MPHOSPH10,LARP4B,NOL10,SHQ1,DDX10,AATF,SRFBP1,CARS1,RPL18,UPF1,EXOSC5,RPL36,NGDN,NOP10,RPS15,TRMT112		3152	3188	9689	altered susceptibility to viral infection	Genes down-regulated in comparison of control conventional dendritic cells (cDC) at 0 h versus cDCs infected with Newcastle disease virus (NDV) at 6 h.	C-1	17
2310	Genes up-regulated in lymph node from aged mice: T reg versus T conv.	M8957	Coexpression	29	14	C-6	4.961	EXOSC3,SRP14,RRP9,RPL41,SRP72,SRP19,RBM28,NHP2,ZFP36,WDR46,EXOSC8,SRP54,IMP3,SMG1,EXOSC6,RPS9,EXOSC2,FBLL1,MPHOSPH10,LARP4B,NOL10,SHQ1,DDX10,AATF,SRFBP1,CARS1,RPL18,UPF1,EXOSC5,RPL36,NGDN,NOP10,RPS15,TRMT112		3152	3186	9690	altered susceptibility to viral infection	Genes down-regulated in CD4 [GeneID=920] over-expressing: FOXP3 [GeneID=50943] and PPARg1 form of PPARG [GeneID=5468] versus FOXP3 [GeneID=50943].	C-1	17
2312	Genes up-regulated in polymorphonuclear leukocytes (24h): control versus infection by A. phagocytophilum.	M6204	Coexpression	29	14	C-6	4.961	EXOSC3,SRP14,RRP9,RPL41,SRP72,SRP19,RBM28,NHP2,ZFP36,WDR46,EXOSC8,SRP54,IMP3,SMG1,EXOSC6,RPS9,EXOSC2,FBLL1,MPHOSPH10,LARP4B,NOL10,SHQ1,DDX10,AATF,SRFBP1,CARS1,RPL18,UPF1,EXOSC5,RPL36,NGDN,NOP10,RPS15,TRMT112		3152	3184	9691	altered susceptibility to viral infection	Genes up-regulated in response to IFNG [GeneID=3458].	C-1	17
2314	Genes down-regulated in epithelial cells (6h): IFNG [GeneID=3458] versus IFNG [GeneID=3458] and interferon alpha.	M6533	Coexpression	29	14	C-6	4.961	EXOSC3,SRP14,RRP9,RPL41,SRP72,SRP19,RBM28,NHP2,ZFP36,WDR46,EXOSC8,SRP54,IMP3,SMG1,EXOSC6,RPS9,EXOSC2,FBLL1,MPHOSPH10,LARP4B,NOL10,SHQ1,DDX10,AATF,SRFBP1,CARS1,RPL18,UPF1,EXOSC5,RPL36,NGDN,NOP10,RPS15,TRMT112		3152	3182	9692	altered susceptibility to viral infection	Genes down-regulated in comparison of unstimulated peripheral blood mononuclear cells (PBMC) versus PBMC stimulated with YF17D vaccine.	C-1	17
2316	A subgroup of genes regulated by MYC - version 2 (v2).	M5928	Coexpression	29	14	C-6	4.059	EXOSC3,SRP14,RRP9,RPL41,SRP72,SRP19,RBM28,NHP2,ZFP36,WDR46,EXOSC8,SRP54,IMP3,SMG1,EXOSC6,RPS9,EXOSC2,FBLL1,MPHOSPH10,LARP4B,NOL10,SHQ1,DDX10,AATF,SRFBP1,CARS1,RPL18,UPF1,EXOSC5,RPL36,NGDN,NOP10,RPS15,TRMT112		3152	3180	9693	altered susceptibility to viral infection	Genes up-regulated in untreated double positive thymocytes: wildtype versus ELK4 [GeneID=2005] knockout.	C-1	17
2322	Bronchial Vessel 1	Krasnow	Vascular-Endothelial	29	14	C-6	3.587	EXOSC3,SRP14,RRP9,RPL41,SRP72,SRP19,RBM28,NHP2,ZFP36,WDR46,EXOSC8,SRP54,IMP3,SMG1,EXOSC6,RPS9,EXOSC2,FBLL1,MPHOSPH10,LARP4B,NOL10,SHQ1,DDX10,AATF,SRFBP1,CARS1,RPL18,UPF1,EXOSC5,RPL36,NGDN,NOP10,RPS15,TRMT112		3152	3178	9694	altered susceptibility to viral infection	Genes up-regulated in cells from peripheral lymph nodes: T reg versus T conv.	C-1	17
2324	CD4+ Naive T	Krasnow	Immune_Lymphoid	29	14	C-6	2.877	EXOSC3,SRP14,RRP9,RPL41,SRP72,SRP19,RBM28,NHP2,ZFP36,WDR46,EXOSC8,SRP54,IMP3,SMG1,EXOSC6,RPS9,EXOSC2,FBLL1,MPHOSPH10,LARP4B,NOL10,SHQ1,DDX10,AATF,SRFBP1,CARS1,RPL18,UPF1,EXOSC5,RPL36,NGDN,NOP10,RPS15,TRMT112		3152	3176	9695	altered susceptibility to viral infection	Genes down-regulated in CD4 [GeneID=920] over-expressing: FOXP3 [GeneID=50943] and PPARg2 form of PPARG [GeneID=5468] versus FOXP3 [GeneID=50943].	C-1	17
2318	Mesothelial	Krasnow	Epithelial	171	14	C-6	1.709	EXOSC3,SRP14,RRP9,RPL41,SRP72,SRP19,RBM28,NHP2,ZFP36,WDR46,EXOSC8,SRP54,IMP3,SMG1,EXOSC6,RPS9,EXOSC2,FBLL1,MPHOSPH10,LARP4B,NOL10,SHQ1,DDX10,AATF,SRFBP1,CARS1,RPL18,UPF1,EXOSC5,RPL36,NGDN,NOP10,RPS15,TRMT112		3152	3174	9696	altered susceptibility to viral infection	Genes down-regulated in comparison of control conventional dendritic cells (cDC) at 0 h versus cDCs infected with Newcastle disease virus (NDV) at 8 h.	C-1	17
2320	Lipofibroblast	Krasnow	Mesenchyme	171	14	C-6	1.709	EXOSC3,SRP14,RRP9,RPL41,SRP72,SRP19,RBM28,NHP2,ZFP36,WDR46,EXOSC8,SRP54,IMP3,SMG1,EXOSC6,RPS9,EXOSC2,FBLL1,MPHOSPH10,LARP4B,NOL10,SHQ1,DDX10,AATF,SRFBP1,CARS1,RPL18,UPF1,EXOSC5,RPL36,NGDN,NOP10,RPS15,TRMT112		3152	1890	9697	altered susceptibility to viral infection	Genes down-regulated in comparison of control conventional dendritic cells (cDC) at 6 h versus cDCs infected with Newcastle disease virus (NDV) at 6 h.	C-1	17,20
2326	B	Kaminski	Immune_Lymphoid	29	14	C-6	1.598	EXOSC3,SRP14,RRP9,RPL41,SRP72,SRP19,RBM28,NHP2,ZFP36,WDR46,EXOSC8,SRP54,IMP3,SMG1,EXOSC6,RPS9,EXOSC2,FBLL1,MPHOSPH10,LARP4B,NOL10,SHQ1,DDX10,AATF,SRFBP1,CARS1,RPL18,UPF1,EXOSC5,RPL36,NGDN,NOP10,RPS15,TRMT112		3152	1888	9698	altered susceptibility to viral infection	Genes up-regulated in B lymphocytes: naÃƒÂ¯ve versus plasmablasts.	C-1	17,20
2328	B_Cells	Banovich	Immune_Lymphoid	29	14	C-6	1.546	EXOSC3,SRP14,RRP9,RPL41,SRP72,SRP19,RBM28,NHP2,ZFP36,WDR46,EXOSC8,SRP54,IMP3,SMG1,EXOSC6,RPS9,EXOSC2,FBLL1,MPHOSPH10,LARP4B,NOL10,SHQ1,DDX10,AATF,SRFBP1,CARS1,RPL18,UPF1,EXOSC5,RPL36,NGDN,NOP10,RPS15,TRMT112		3152	3170	9699	altered susceptibility to viral infection	Aurora B signaling	C-1	17
2330	Proximal Basal	Krasnow	Epithelial	29	14	C-6	1.406	EXOSC3,SRP14,RRP9,RPL41,SRP72,SRP19,RBM28,NHP2,ZFP36,WDR46,EXOSC8,SRP54,IMP3,SMG1,EXOSC6,RPS9,EXOSC2,FBLL1,MPHOSPH10,LARP4B,NOL10,SHQ1,DDX10,AATF,SRFBP1,CARS1,RPL18,UPF1,EXOSC5,RPL36,NGDN,NOP10,RPS15,TRMT112		3152	3168	9700	altered susceptibility to viral infection	The information-processing pathway at the IFN-beta enhancer	C-1	17
2262	TREM2+ Dendritic	Krasnow	Immune_Myeloid	188	15	C-22,C-2	1.446;3.293	CXCL2,GPR176,PTAFR,CXCL10,CXCL1,SHISA5,AP2A2,ERRFI1,PARK7,VCAN,HS2ST1,SOD2,CST3,REEP6,CHST11,ADM,HIBCH,TLR9,ADORA2A,L1CAM,FBN1,CHRDL1,SFTPB,SPP1,EDN2,CAV2,BDKRB2,LRP2,FUCA2,RDX,C2,CXCL8,CSPG5,GNG5,AP2M1,CHRM3,CCN1,GNG10,PTPRE,TNC,RTP4,ADRB2,ASRGL1,MDH1,RAMP1,PRKCE,CX3CL1,KCNJ15,CSF1,WFS1,CHPF2,SOD1,CHST3,F2RL1,EDN1,CXCL11,PTGER4,EGFR,SDC4,GPSM2,PIK3R2,ITSN2,AP2S1,LDLR,CCL2,CFB,TLR6,GNB1,GPC3,CHPF…		3152	3166	9701	altered susceptibility to viral infection	PLK1 signaling events	C-1	17
2267	EREG+ Dendritic	Krasnow	Immune_Myeloid	142	15	C-22,C-2	1.45;4.464	CXCL2,GPR176,PTAFR,CXCL10,CXCL1,SHISA5,AP2A2,ERRFI1,PARK7,VCAN,HS2ST1,SOD2,CST3,REEP6,CHST11,ADM,HIBCH,TLR9,ADORA2A,L1CAM,FBN1,CHRDL1,SFTPB,SPP1,EDN2,CAV2,BDKRB2,LRP2,FUCA2,RDX,C2,CXCL8,CSPG5,GNG5,AP2M1,CHRM3,CCN1,GNG10,PTPRE,TNC,RTP4,ADRB2,ASRGL1,MDH1,RAMP1,PRKCE,CX3CL1,KCNJ15,CSF1,WFS1,CHPF2,SOD1,CHST3,F2RL1,EDN1,CXCL11,PTGER4,EGFR,SDC4,GPSM2,PIK3R2,ITSN2,AP2S1,LDLR,CCL2,CFB,TLR6,GNB1,GPC3,CHPF…		3152	3164	9702	altered susceptibility to viral infection	BMP receptor signaling	C-1	17
3200	Adventitial Fibroblast	Krasnow	Mesenchyme	188	19	C-3,C-2	4.858;5.486	SF3B5,FOSB,GPR176,CXCL1,CDKN2C,HS2ST1,ATF4,PIH1D1,CST3,CCNT2,ADM,TLE5,BTG2,SUN2,ELL2,ADORA2A,L1CAM,FBN1,CHRDL1,SFTPB,SPP1,FOSL1,CAV2,BDKRB2,POLR2F,KDM6A,FABP4,HELZ2,KMT2C,KMT2E,GNG5,CCN1,CAVIN1,CENPX,PTPRE,TNC,RTP4,ADRB2,ASRGL1,GTF3C6,RAMP1,INTS6L,POR,AKR7A2,CX3CL1,DDX21,INTS6,TAF1D,F2RL1,CWC27,AFF4,MOV10,PTGER4,EGFR,SDC4,GPSM2,MEIS1,POLR3A,ITSN2,CFB,INTS4,GRHL1,ERN1,IGFBP3,STC2,SLC9A3R1,REEP5,AD…		3152	2158	9703	altered susceptibility to viral infection	Hypoxic and oxygen homeostasis regulation of HIF-1-alpha	C-1	17
2945	cMonocyte	Kaminski	Immune_Myeloid	182	10	C-3,C-2	1.631;1.342	SF3B5,FOSB,GPR176,CXCL1,CDKN2C,HS2ST1,ATF4,PIH1D1,CST3,CCNT2,ADM,TLE5,BTG2,SUN2,ELL2,ADORA2A,L1CAM,FBN1,CHRDL1,SFTPB,SPP1,FOSL1,CAV2,BDKRB2,POLR2F,KDM6A,FABP4,HELZ2,KMT2C,KMT2E,GNG5,CCN1,CAVIN1,CENPX,PTPRE,TNC,RTP4,ADRB2,ASRGL1,GTF3C6,RAMP1,INTS6L,POR,AKR7A2,CX3CL1,DDX21,INTS6,TAF1D,F2RL1,CWC27,AFF4,MOV10,PTGER4,EGFR,SDC4,GPSM2,MEIS1,POLR3A,ITSN2,CFB,INTS4,GRHL1,ERN1,IGFBP3,STC2,SLC9A3R1,REEP5,AD…		3152	3161	9704	altered susceptibility to viral infection	Ubiquitin mediated proteolysis	C-1	17
116	abnormal mitochondrial physiology	MP:0006036	Mouse Phenotype	81	15	C-22,C-12	5.008;4.355	MDH1,TOMM5,PRDX2,GFER,ATP5F1A,SOD1,DNAJC19,PMPCB,PARK7,GRPEL1,STOML2,LDHD,HSPD1,SOD2,GPX1,PITRM1,BCS1L,PMPCA,IDH2,CYC1,HIBCH,CLPP		3152	3159	9705	altered susceptibility to viral infection	FOXM1 transcription factor network	C-1	17
2229	Glutathione metabolism	M1840	Pathway	81	15	C-22,C-18	3.365;1.451	MDH1,MCM7,PRIM2,SOD2,GPX1,MCM6,PRDX2,PRIM1,CCNL1,IDH2,GMNN,SOD1,POLA2,PARK7,RRM1,HIBCH,CDC6,POLA1		3152	3157	9706	altered susceptibility to viral infection	Cell cycle	C-1	17
1698	Genes up-regulated in CD4 [GeneID=920] T cells activated by anti-CD3 and anti-CD28: TGFB1 and IL4 [GeneID=7040;3565] (2h) versus untreated (2h).	M6081	Coexpression	80	15	C-35	3.149	PABPC4,PAIP2,ATXN2L,PAIP2B,PABPC1		3152	643	9707	altered susceptibility to viral infection	RIG-I-like receptor signaling pathway	C-1	17,25
188	Genes encoding components of peroxisome.	M5949	Coexpression	78	15	C-22	5.3	MDH1,SOD2,GPX1,PRDX2,IDH2,SOD1,PARK7,HIBCH		3152	3154	9708	altered susceptibility to viral infection	Mechanism of Protein Import into the Nucleus	C-1	17
154	Peroxisome	M6391	Pathway	78	15	C-22	4.894	MDH1,SOD2,GPX1,PRDX2,IDH2,SOD1,PARK7,HIBCH		3150	3215	9709	abnormal intercellular signaling peptide or protein level	Platelet Function Tests	C-1	17
164	The IGF-1 Receptor and Longevity	M13158	Pathway	78	15	C-22	4.427	MDH1,SOD2,GPX1,PRDX2,IDH2,SOD1,PARK7,HIBCH		3150	709	9710	abnormal intercellular signaling peptide or protein level	cDCs	C-1	17
166	Amyotrophic lateral sclerosis (ALS)	M3812	Pathway	78	15	C-22	3.314	MDH1,SOD2,GPX1,PRDX2,IDH2,SOD1,PARK7,HIBCH		3150	707	9711	abnormal intercellular signaling peptide or protein level	pDCs	C-1	17
190	Genes involve in metabolism of bile acids and salts.	M5948	Coexpression	78	15	C-22	3.186	MDH1,SOD2,GPX1,PRDX2,IDH2,SOD1,PARK7,HIBCH		3150	2264	9712	abnormal intercellular signaling peptide or protein level	Monocytes	C-1	17,15
118	increased serotonin level	MP:0010069	Mouse Phenotype	77	15	C-28	2.609	TIMM29,TIMM9,TIMM8B,TIMM10,TIMM10B,MPST		3150	3210	9713	abnormal intercellular signaling peptide or protein level	Macrophages	C-1	17
1984	Ionocyte	Kaminski	Epithelial	75	15	C-5	2.508	NDUFA6,NDUFB9,NDUFA5,NDUFAF2,NDUFAB1,NDUFB8,COX6A1,COX8A,ATP5F1C,UQCR10,ATP6V1D,COX5A,ECSIT,NDUFB5,ATP5MC3,ATP6V1A,ATP5F1D,UQCR11,ATP5PF,ATP6AP1,NDUFA8,NDUFA2,ATP5MG,NDUFC2-KCTD14,NDUFA4,ACAD9,INSR,ATP5MF,NDUFB2,ATP6V0A4,COX5B,NDUFS6,TMEM126B,NDUFAF1,ATP5PD,ATP5F1E,MTCH1,NUBPL,NDUFA9,MGME1		3150	2262	9714	abnormal intercellular signaling peptide or protein level	TREM2+ Dendritic	C-1	17,15
1986	Proximal Ciliated	Krasnow	Epithelial	75	15	C-5	1.779	NDUFA6,NDUFB9,NDUFA5,NDUFAF2,NDUFAB1,NDUFB8,COX6A1,COX8A,ATP5F1C,UQCR10,ATP6V1D,COX5A,ECSIT,NDUFB5,ATP5MC3,ATP6V1A,ATP5F1D,UQCR11,ATP5PF,ATP6AP1,NDUFA8,NDUFA2,ATP5MG,NDUFC2-KCTD14,NDUFA4,ACAD9,INSR,ATP5MF,NDUFB2,ATP6V0A4,COX5B,NDUFS6,TMEM126B,NDUFAF1,ATP5PD,ATP5F1E,MTCH1,NUBPL,NDUFA9,MGME1		3150	1738	9715	abnormal intercellular signaling peptide or protein level	Plasma	C-1	17,22
2187	response to superoxide	GO:0000303	GO: Biological Process	49	15	C-22	10	MDH1,SOD2,GPX1,PRDX2,IDH2,SOD1,PARK7,HIBCH		3150	480	9716	abnormal intercellular signaling peptide or protein level	Alveolar Epithelial Type 1	C-1	17,27
2188	response to oxygen radical	GO:0000305	GO: Biological Process	49	15	C-22	10	MDH1,SOD2,GPX1,PRDX2,IDH2,SOD1,PARK7,HIBCH		3150	2260	9717	abnormal intercellular signaling peptide or protein level	Macrophage	C-1	17,15
2190	removal of superoxide radicals	GO:0019430	GO: Biological Process	49	15	C-22	10	MDH1,SOD2,GPX1,PRDX2,IDH2,SOD1,PARK7,HIBCH		3150	3204	9718	abnormal intercellular signaling peptide or protein level	SCGB3A2+	C-1	17
2192	cellular response to oxygen radical	GO:0071450	GO: Biological Process	49	15	C-22	10	MDH1,SOD2,GPX1,PRDX2,IDH2,SOD1,PARK7,HIBCH		3150	3202	9719	abnormal intercellular signaling peptide or protein level	Capillary Intermediate 1	C-1	17
2194	oxidation-reduction process	GO:0055114	GO: Biological Process	49	15	C-22	10	MDH1,SOD2,GPX1,PRDX2,IDH2,SOD1,PARK7,HIBCH		3150	3200	9720	abnormal intercellular signaling peptide or protein level	Adventitial Fibroblast	C-1	17,19
2196	cellular detoxification	GO:1990748	GO: Biological Process	49	15	C-22	10	MDH1,SOD2,GPX1,PRDX2,IDH2,SOD1,PARK7,HIBCH		3150	2258	9721	abnormal intercellular signaling peptide or protein level	Proliferating Basal	C-1	17,9
2198	hydrogen peroxide metabolic process	GO:0042743	GO: Biological Process	49	15	C-22	10	MDH1,SOD2,GPX1,PRDX2,IDH2,SOD1,PARK7,HIBCH		3150	3197	9722	abnormal intercellular signaling peptide or protein level	Proliferating_Epithelial_Cells	C-1	17,9
2200	regulation of oxidative stress-induced intrinsic apoptotic signaling pathway	GO:1902175	GO: Biological Process	49	15	C-22	10	MDH1,SOD2,GPX1,PRDX2,IDH2,SOD1,PARK7,HIBCH		3150	3195	9723	abnormal intercellular signaling peptide or protein level	Proliferating NK/T	C-1	17
2202	cellular oxidant detoxification	GO:0098869	GO: Biological Process	49	15	C-22	10	MDH1,SOD2,GPX1,PRDX2,IDH2,SOD1,PARK7,HIBCH		3150	3193	9724	abnormal intercellular signaling peptide or protein level	Proliferating Macrophage	C-1	17,9
2204	cellular response to superoxide	GO:0071451	GO: Biological Process	49	15	C-22	10	MDH1,SOD2,GPX1,PRDX2,IDH2,SOD1,PARK7,HIBCH		3150	3191	9725	abnormal intercellular signaling peptide or protein level	Proliferating_Macrophages	C-1	17
2243	Genes up-regulated by reactive oxigen species (ROS).	M5938	Coexpression	49	15	C-22	10	MDH1,SOD2,GPX1,PRDX2,IDH2,SOD1,PARK7,HIBCH		3150	2256	9726	abnormal intercellular signaling peptide or protein level	Proliferating_T_Cells	C-1	17,1
2227	Cardiac Protection Against ROS	M22034	Pathway	49	15	C-22	4.891	MDH1,SOD2,GPX1,PRDX2,IDH2,SOD1,PARK7,HIBCH		3150	3188	9727	abnormal intercellular signaling peptide or protein level	Genes down-regulated in comparison of control conventional dendritic cells (cDC) at 0 h versus cDCs infected with Newcastle disease virus (NDV) at 6 h.	C-1	17
2231	Free Radical Induced Apoptosis	M96	Pathway	49	15	C-22	4.794	MDH1,SOD2,GPX1,PRDX2,IDH2,SOD1,PARK7,HIBCH		3150	3186	9728	abnormal intercellular signaling peptide or protein level	Genes down-regulated in CD4 [GeneID=920] over-expressing: FOXP3 [GeneID=50943] and PPARg1 form of PPARG [GeneID=5468] versus FOXP3 [GeneID=50943].	C-1	17
2248	Genes down-regulated in comparison of dendritic cells (DC) stimulated with Pam3Csk4 (TLR1/2 agonist) at all time points versus those stimulated with Pam3Csk4 (TLR1/2 agonist) at 24 h only.	M4116	Coexpression	49	15	C-22	4.449	MDH1,SOD2,GPX1,PRDX2,IDH2,SOD1,PARK7,HIBCH		3150	3184	9729	abnormal intercellular signaling peptide or protein level	Genes up-regulated in response to IFNG [GeneID=3458].	C-1	17
2208	increased susceptibility to noise-induced hearing loss	MP:0004597	Mouse Phenotype	49	15	C-22	4.442	MDH1,SOD2,GPX1,PRDX2,IDH2,SOD1,PARK7,HIBCH		3150	3182	9730	abnormal intercellular signaling peptide or protein level	Genes down-regulated in comparison of unstimulated peripheral blood mononuclear cells (PBMC) versus PBMC stimulated with YF17D vaccine.	C-1	17
2210	abnormal tricarboxylic acid cycle	MP:0010958	Mouse Phenotype	49	15	C-22	4.255	MDH1,SOD2,GPX1,PRDX2,IDH2,SOD1,PARK7,HIBCH		3150	3180	9731	abnormal intercellular signaling peptide or protein level	Genes up-regulated in untreated double positive thymocytes: wildtype versus ELK4 [GeneID=2005] knockout.	C-1	17
2212	increased cellular sensitivity to hydrogen peroxide	MP:0008406	Mouse Phenotype	49	15	C-22	3.972	MDH1,SOD2,GPX1,PRDX2,IDH2,SOD1,PARK7,HIBCH		3150	3178	9732	abnormal intercellular signaling peptide or protein level	Genes up-regulated in cells from peripheral lymph nodes: T reg versus T conv.	C-1	17
2214	abnormal tibialis anterior morphology	MP:0003083	Mouse Phenotype	49	15	C-22	3.895	MDH1,SOD2,GPX1,PRDX2,IDH2,SOD1,PARK7,HIBCH		3150	3176	9733	abnormal intercellular signaling peptide or protein level	Genes down-regulated in CD4 [GeneID=920] over-expressing: FOXP3 [GeneID=50943] and PPARg2 form of PPARG [GeneID=5468] versus FOXP3 [GeneID=50943].	C-1	17
2216	oxidative stress	MP:0003674	Mouse Phenotype	49	15	C-22	3.866	MDH1,SOD2,GPX1,PRDX2,IDH2,SOD1,PARK7,HIBCH		3150	3174	9734	abnormal intercellular signaling peptide or protein level	Genes down-regulated in comparison of control conventional dendritic cells (cDC) at 0 h versus cDCs infected with Newcastle disease virus (NDV) at 8 h.	C-1	17
2234	Citrate cycle (TCA cycle)	M3985	Pathway	49	15	C-22	3.783	MDH1,SOD2,GPX1,PRDX2,IDH2,SOD1,PARK7,HIBCH		3150	1890	9735	abnormal intercellular signaling peptide or protein level	Genes down-regulated in comparison of control conventional dendritic cells (cDC) at 6 h versus cDCs infected with Newcastle disease virus (NDV) at 6 h.	C-1	17,20
2218	neuron degeneration	MP:0003224	Mouse Phenotype	49	15	C-22	3.75	MDH1,SOD2,GPX1,PRDX2,IDH2,SOD1,PARK7,HIBCH		3150	1888	9736	abnormal intercellular signaling peptide or protein level	Genes up-regulated in B lymphocytes: naÃƒÂ¯ve versus plasmablasts.	C-1	17,20
2220	abnormal substantia nigra morphology	MP:0000836	Mouse Phenotype	49	15	C-22	3.728	MDH1,SOD2,GPX1,PRDX2,IDH2,SOD1,PARK7,HIBCH		3150	3170	9737	abnormal intercellular signaling peptide or protein level	Aurora B signaling	C-1	17
2222	abnormal redox activity	MP:0003186	Mouse Phenotype	49	15	C-22	3.721	MDH1,SOD2,GPX1,PRDX2,IDH2,SOD1,PARK7,HIBCH		3150	3168	9738	abnormal intercellular signaling peptide or protein level	The information-processing pathway at the IFN-beta enhancer	C-1	17
2250	Genes up-regulated in macrophages differentiated in the presence of IL4 [GeneID=3565] and dexamethasone [PubChem=5743] for 5 days versus those subsequently treated with TGFB1 [GeneID=7040] for 3h.	M360	Coexpression	49	15	C-22	2.874	MDH1,SOD2,GPX1,PRDX2,IDH2,SOD1,PARK7,HIBCH		3150	3166	9739	abnormal intercellular signaling peptide or protein level	PLK1 signaling events	C-1	17
2252	Genes down-regulated in comparison of peripheral blood mononuclear cells (PBMC) from healthy donors versus PBMC from patients with acute S. aureus infection.	M5644	Coexpression	49	15	C-22	2.842	MDH1,SOD2,GPX1,PRDX2,IDH2,SOD1,PARK7,HIBCH		3150	3164	9740	abnormal intercellular signaling peptide or protein level	BMP receptor signaling	C-1	17
2254	Genes up-regulated in dendritic cells: anti-FcgRIIB versus inflammatory cytokine cocktail.	M6823	Coexpression	49	15	C-22	2.718	MDH1,SOD2,GPX1,PRDX2,IDH2,SOD1,PARK7,HIBCH		3150	2158	9741	abnormal intercellular signaling peptide or protein level	Hypoxic and oxygen homeostasis regulation of HIF-1-alpha	C-1	17
2236	Shuttle for transfer of acetyl groups from mitochondria to the cytosol	M22038	Pathway	49	15	C-22	2.292	MDH1,SOD2,GPX1,PRDX2,IDH2,SOD1,PARK7,HIBCH		3150	3161	9742	abnormal intercellular signaling peptide or protein level	Ubiquitin mediated proteolysis	C-1	17
2238	Erythropoietin mediated neuroprotection through NF-kB	M6917	Pathway	49	15	C-22	2.154	MDH1,SOD2,GPX1,PRDX2,IDH2,SOD1,PARK7,HIBCH		3150	3159	9743	abnormal intercellular signaling peptide or protein level	FOXM1 transcription factor network	C-1	17
2271	Plasmacytoid Dendritic	Krasnow	Immune_Myeloid	49	15	C-22	1.45	MDH1,SOD2,GPX1,PRDX2,IDH2,SOD1,PARK7,HIBCH		3150	3157	9744	abnormal intercellular signaling peptide or protein level	Cell cycle	C-1	17
2139	ubiquitin-dependent ERAD pathway	GO:0030433	GO: Biological Process	24	16	C-34	10	FOXRED2,FAM8A1,RNF5,OS9,ERLEC1		3150	643	9745	abnormal intercellular signaling peptide or protein level	RIG-I-like receptor signaling pathway	C-1	17,25
2140	response to endoplasmic reticulum stress	GO:0034976	GO: Biological Process	24	16	C-34	10	FOXRED2,FAM8A1,RNF5,OS9,ERLEC1		3150	3154	9746	abnormal intercellular signaling peptide or protein level	Mechanism of Protein Import into the Nucleus	C-1	17
2142	ERAD pathway	GO:0036503	GO: Biological Process	24	16	C-34	10	FOXRED2,FAM8A1,RNF5,OS9,ERLEC1		3150	3152	9747	abnormal intercellular signaling peptide or protein level	altered susceptibility to viral infection	C-1	17
2144	proteasome-mediated ubiquitin-dependent protein catabolic process	GO:0043161	GO: Biological Process	24	16	C-34	5.989	FOXRED2,FAM8A1,RNF5,OS9,ERLEC1		3148	3215	9748	altered susceptibility to Riboviria infection	Platelet Function Tests	C-1	17
2146	proteasomal protein catabolic process	GO:0010498	GO: Biological Process	24	16	C-34	5.764	FOXRED2,FAM8A1,RNF5,OS9,ERLEC1		3148	709	9749	altered susceptibility to Riboviria infection	cDCs	C-1	17
2148	negative regulation of retrograde protein transport, ER to cytosol	GO:1904153	GO: Biological Process	24	16	C-34	5.751	FOXRED2,FAM8A1,RNF5,OS9,ERLEC1		3148	707	9750	altered susceptibility to Riboviria infection	pDCs	C-1	17
2150	negative regulation of protein exit from endoplasmic reticulum	GO:0070862	GO: Biological Process	24	16	C-34	5.655	FOXRED2,FAM8A1,RNF5,OS9,ERLEC1		3148	2264	9751	altered susceptibility to Riboviria infection	Monocytes	C-1	17,15
2152	negative regulation of ERAD pathway	GO:1904293	GO: Biological Process	24	16	C-34	5.416	FOXRED2,FAM8A1,RNF5,OS9,ERLEC1		3148	3210	9752	altered susceptibility to Riboviria infection	Macrophages	C-1	17
2154	regulation of retrograde protein transport, ER to cytosol	GO:1904152	GO: Biological Process	24	16	C-34	5.349	FOXRED2,FAM8A1,RNF5,OS9,ERLEC1		3148	2262	9753	altered susceptibility to Riboviria infection	TREM2+ Dendritic	C-1	17,15
2156	ubiquitin-dependent protein catabolic process	GO:0006511	GO: Biological Process	24	16	C-34	5.316	FOXRED2,FAM8A1,RNF5,OS9,ERLEC1		3148	1738	9754	altered susceptibility to Riboviria infection	Plasma	C-1	17,22
2162	Genes down-regulated in CD4 [GeneID=920] T cells treated with halofuginone [PubChem=400772]: 3h versus 6h.	M7109	Coexpression	24	16	C-34	3.359	FOXRED2,FAM8A1,RNF5,OS9,ERLEC1		3148	480	9755	altered susceptibility to Riboviria infection	Alveolar Epithelial Type 1	C-1	17,27
2164	Genes up-regulated in comparison of naive CD4 [GeneID=920] T cells versus resting regulatory T cell (Treg).	M3540	Coexpression	24	16	C-34	3.158	FOXRED2,FAM8A1,RNF5,OS9,ERLEC1		3148	2260	9756	altered susceptibility to Riboviria infection	Macrophage	C-1	17,15
2166	Genes down-regulated in mouse embryonic fibroblasts (MEF): wildtype versus PPARG [GeneID=5468] knockout.	M7692	Coexpression	24	16	C-34	3.132	FOXRED2,FAM8A1,RNF5,OS9,ERLEC1		3148	3204	9757	altered susceptibility to Riboviria infection	SCGB3A2+	C-1	17
2168	Genes up-regulated in lymphocytes treated with medium for 2h: T conv versus T reg cells.	M7301	Coexpression	24	16	C-34	3.127	FOXRED2,FAM8A1,RNF5,OS9,ERLEC1		3148	3202	9758	altered susceptibility to Riboviria infection	Capillary Intermediate 1	C-1	17
2181	sRAGE measurement	GWAS Catalog	GWAS Catalog	24	16	C-34	2.097	FOXRED2,FAM8A1,RNF5,OS9,ERLEC1		3148	3200	9759	altered susceptibility to Riboviria infection	Adventitial Fibroblast	C-1	17,19
2170	Genes down-regulated in CD4 [GeneID=920] T cells from healthy donors: resting versus nitric oxide [PubChem=145068].	M479	Coexpression	24	16	C-34	1.586	FOXRED2,FAM8A1,RNF5,OS9,ERLEC1		3148	2258	9760	altered susceptibility to Riboviria infection	Proliferating Basal	C-1	17,9
2183	pseudotumor cerebri	GWAS Catalog	GWAS Catalog	24	16	C-34	1.553	FOXRED2,FAM8A1,RNF5,OS9,ERLEC1		3148	3197	9761	altered susceptibility to Riboviria infection	Proliferating_Epithelial_Cells	C-1	17,9
2185	membranous glomerulonephritis	GWAS Catalog	GWAS Catalog	24	16	C-34	1.534	FOXRED2,FAM8A1,RNF5,OS9,ERLEC1		3148	3195	9762	altered susceptibility to Riboviria infection	Proliferating NK/T	C-1	17
2172	Genes up-regulated in CD4 T conv: control versus over-expression of GATA1 [GeneID=2623].	M9095	Coexpression	24	16	C-34	1.502	FOXRED2,FAM8A1,RNF5,OS9,ERLEC1		3148	3193	9763	altered susceptibility to Riboviria infection	Proliferating Macrophage	C-1	17,9
2174	Genes down-regulated in bone marrow-derived macrophages at 180 min of stimulation with IL10 [GeneID=3486] and LPS: wildtype versus IL6 [GeneID=3469] knockout.	M6683	Coexpression	24	16	C-34	1.482	FOXRED2,FAM8A1,RNF5,OS9,ERLEC1		3148	3191	9764	altered susceptibility to Riboviria infection	Proliferating_Macrophages	C-1	17
2176	Genes down-regulated in monocytes after HCMV infection: untreated versus Ly294002 [PubChem=3973].	M6883	Coexpression	24	16	C-34	1.474	FOXRED2,FAM8A1,RNF5,OS9,ERLEC1		3148	2256	9765	altered susceptibility to Riboviria infection	Proliferating_T_Cells	C-1	17,1
2178	Genes down-regulated in comparison of peripheral blood mononuclear cells (PBMC) from healthy donors versus PBMC from patients with acute influenza infection.	M5640	Coexpression	24	16	C-34	1.463	FOXRED2,FAM8A1,RNF5,OS9,ERLEC1		3148	3188	9766	altered susceptibility to Riboviria infection	Genes down-regulated in comparison of control conventional dendritic cells (cDC) at 0 h versus cDCs infected with Newcastle disease virus (NDV) at 6 h.	C-1	17
709	cDCs	Banovich	Immune_Myeloid	193	17	C-7	6.927	BCL3,IL12RB2,NFKB2,IL18R1,IRAK2,PPIA,RELB,IL18,IL1A,MAP3K8,ERC1,NFATC2,NFKBIA,NFKBID,ZBP1,NFKBIE,NFKB1,NFKBIZ,TNF,REL		3148	3186	9767	altered susceptibility to Riboviria infection	Genes down-regulated in CD4 [GeneID=920] over-expressing: FOXP3 [GeneID=50943] and PPARg1 form of PPARG [GeneID=5468] versus FOXP3 [GeneID=50943].	C-1	17
707	pDCs	Banovich	Immune_Myeloid	193	17	C-7	5.663	BCL3,IL12RB2,NFKB2,IL18R1,IRAK2,PPIA,RELB,IL18,IL1A,MAP3K8,ERC1,NFATC2,NFKBIA,NFKBID,ZBP1,NFKBIE,NFKB1,NFKBIZ,TNF,REL		3148	3184	9768	altered susceptibility to Riboviria infection	Genes up-regulated in response to IFNG [GeneID=3458].	C-1	17
3202	Capillary Intermediate 1	Krasnow	Vascular-Endothelial	145	17	C-2	3.293	CXCL2,GPR176,PTAFR,CXCL10,CXCL1,SHISA5,AP2A2,ERRFI1,VCAN,HS2ST1,CST3,REEP6,CHST11,ADM,TLR9,ADORA2A,L1CAM,FBN1,CHRDL1,SFTPB,SPP1,EDN2,CAV2,BDKRB2,LRP2,FUCA2,RDX,C2,CXCL8,CSPG5,GNG5,AP2M1,CHRM3,CCN1,GNG10,PTPRE,TNC,RTP4,ADRB2,ASRGL1,PRKCE,RAMP1,CX3CL1,KCNJ15,CSF1,WFS1,CHPF2,CHST3,F2RL1,EDN1,CXCL11,PTGER4,EGFR,SDC4,GPSM2,PIK3R2,ITSN2,AP2S1,LDLR,CCL2,CFB,TLR6,GNB1,GPC3,CHPF,TRIO,IGFBP3,USP6NL,STC2,FZ…		3148	3182	9769	altered susceptibility to Riboviria infection	Genes down-regulated in comparison of unstimulated peripheral blood mononuclear cells (PBMC) versus PBMC stimulated with YF17D vaccine.	C-1	17
3204	SCGB3A2+	Banovich	Epithelial	145	17	C-2	1.595	CXCL2,GPR176,PTAFR,CXCL10,CXCL1,SHISA5,AP2A2,ERRFI1,VCAN,HS2ST1,CST3,REEP6,CHST11,ADM,TLR9,ADORA2A,L1CAM,FBN1,CHRDL1,SFTPB,SPP1,EDN2,CAV2,BDKRB2,LRP2,FUCA2,RDX,C2,CXCL8,CSPG5,GNG5,AP2M1,CHRM3,CCN1,GNG10,PTPRE,TNC,RTP4,ADRB2,ASRGL1,PRKCE,RAMP1,CX3CL1,KCNJ15,CSF1,WFS1,CHPF2,CHST3,F2RL1,EDN1,CXCL11,PTGER4,EGFR,SDC4,GPSM2,PIK3R2,ITSN2,AP2S1,LDLR,CCL2,CFB,TLR6,GNB1,GPC3,CHPF,TRIO,IGFBP3,USP6NL,STC2,FZ…		3148	3180	9770	altered susceptibility to Riboviria infection	Genes up-regulated in untreated double positive thymocytes: wildtype versus ELK4 [GeneID=2005] knockout.	C-1	17
3210	Macrophages	Banovich	Immune_Myeloid	145	17	C-2	1.593	CXCL2,GPR176,PTAFR,CXCL10,CXCL1,SHISA5,AP2A2,ERRFI1,VCAN,HS2ST1,CST3,REEP6,CHST11,ADM,TLR9,ADORA2A,L1CAM,FBN1,CHRDL1,SFTPB,SPP1,EDN2,CAV2,BDKRB2,LRP2,FUCA2,RDX,C2,CXCL8,CSPG5,GNG5,AP2M1,CHRM3,CCN1,GNG10,PTPRE,TNC,RTP4,ADRB2,ASRGL1,PRKCE,RAMP1,CX3CL1,KCNJ15,CSF1,WFS1,CHPF2,CHST3,F2RL1,EDN1,CXCL11,PTGER4,EGFR,SDC4,GPSM2,PIK3R2,ITSN2,AP2S1,LDLR,CCL2,CFB,TLR6,GNB1,GPC3,CHPF,TRIO,IGFBP3,USP6NL,STC2,FZ…		3148	3178	9771	altered susceptibility to Riboviria infection	Genes up-regulated in cells from peripheral lymph nodes: T reg versus T conv.	C-1	17
3157	Cell cycle	M7963	Pathway	110	17	C-26,C-18	2.703;4.117	PRIM2,MCM6,PRIM1,CCNL1,PKP2,GMNN,E2F3,CDH17,POLA2,RRM1,CDC6,MCM7,JUP,DSP,CDH6,TFDP2,POLA1		3148	3176	9772	altered susceptibility to Riboviria infection	Genes down-regulated in CD4 [GeneID=920] over-expressing: FOXP3 [GeneID=50943] and PPARg2 form of PPARG [GeneID=5468] versus FOXP3 [GeneID=50943].	C-1	17
2887	increased susceptibility to infection	MP:0002406	Mouse Phenotype	96	17	C-13	5.49	PLAUR,ADAM8,ITGAM,ITGAX,PVR,ITGAV,ANO6,PLAU,SLC44A2,PGRMC1,SVIP,ASIC1,TNFRSF1B,STOM		3148	3174	9773	altered susceptibility to Riboviria infection	Genes down-regulated in comparison of control conventional dendritic cells (cDC) at 0 h versus cDCs infected with Newcastle disease virus (NDV) at 8 h.	C-1	17
2889	altered susceptibility to infection	MP:0001793	Mouse Phenotype	96	17	C-13	4.93	PLAUR,ADAM8,ITGAM,ITGAX,PVR,ITGAV,ANO6,PLAU,SLC44A2,PGRMC1,SVIP,ASIC1,TNFRSF1B,STOM		3148	1890	9774	altered susceptibility to Riboviria infection	Genes down-regulated in comparison of control conventional dendritic cells (cDC) at 6 h versus cDCs infected with Newcastle disease virus (NDV) at 6 h.	C-1	17,20
2891	abnormal response to infection	MP:0005025	Mouse Phenotype	96	17	C-13	4.773	PLAUR,ADAM8,ITGAM,ITGAX,PVR,ITGAV,ANO6,PLAU,SLC44A2,PGRMC1,SVIP,ASIC1,TNFRSF1B,STOM		3148	1888	9775	altered susceptibility to Riboviria infection	Genes up-regulated in B lymphocytes: naÃƒÂ¯ve versus plasmablasts.	C-1	17,20
3154	Mechanism of Protein Import into the Nucleus	M22033	Pathway	86	17	C-19	10	CPEB2,RANGRF,TRMT1,CPEB3,RAN,CPEB4,AGO2,KPNA2,NUTF2		3148	3170	9776	altered susceptibility to Riboviria infection	Aurora B signaling	C-1	17
3195	Proliferating NK/T	Krasnow	Immune_Lymphoid	86	17	C-18	1.893	MCM7,PRIM2,MCM6,PRIM1,CCNL1,GMNN,POLA2,RRM1,CDC6,POLA1		3148	3168	9777	altered susceptibility to Riboviria infection	The information-processing pathway at the IFN-beta enhancer	C-1	17
2158	Hypoxic and oxygen homeostasis regulation of HIF-1-alpha	M180	Pathway	80	17	C-34	2.342	FOXRED2,FAM8A1,RNF5,OS9,ERLEC1		3148	3166	9778	altered susceptibility to Riboviria infection	PLK1 signaling events	C-1	17
3118	response to type I interferon	GO:0034340	GO: Biological Process	57	17	C-1	10	TMED5,RAE1,GOLGA2,PARP14,NUF2,CUL2,TRIP13,CCNB2,EGR1,NPC2,FBXO2,IL10RA,CCNA2,LYZ,COPS6,ELOC,DCTN1,GADD45B,XAF1,GGH,AREG,GSTM4,ADAR,GLA,PLAC8,TRIM21,KIF12,METTL7A,OAS1,UBR4,SMAD9,INO80D,IFIT2,SMURF1,SOCS3,USP37,FBXL15,USP15,GOLGB1,NCAPG,GADD45A,TGFA,IFIT1,PIMREG,FOLR1,SP100,CDCA8,GALM,BST2,MX1,PRDX4,PTX3,KLC4,CYB5B,NEDD8,USP18,HLA-DMB,SPC25,ISG20,CTSC,NLRX1,SAMHD1,PLK2,IFI6,LEPR,FBXO32,PCLAF,SWSAP…		3148	3164	9779	altered susceptibility to Riboviria infection	BMP receptor signaling	C-1	17
3119	innate immune response	GO:0045087	GO: Biological Process	57	17	C-1	10	TMED5,RAE1,GOLGA2,PARP14,NUF2,CUL2,TRIP13,CCNB2,EGR1,NPC2,FBXO2,IL10RA,CCNA2,LYZ,COPS6,ELOC,DCTN1,GADD45B,XAF1,GGH,AREG,GSTM4,ADAR,GLA,PLAC8,TRIM21,KIF12,METTL7A,OAS1,UBR4,SMAD9,INO80D,IFIT2,SMURF1,SOCS3,USP37,FBXL15,USP15,GOLGB1,NCAPG,GADD45A,TGFA,IFIT1,PIMREG,FOLR1,SP100,CDCA8,GALM,BST2,MX1,PRDX4,PTX3,KLC4,CYB5B,NEDD8,USP18,HLA-DMB,SPC25,ISG20,CTSC,NLRX1,SAMHD1,PLK2,IFI6,LEPR,FBXO32,PCLAF,SWSAP…		3148	2158	9780	altered susceptibility to Riboviria infection	Hypoxic and oxygen homeostasis regulation of HIF-1-alpha	C-1	17
3121	cellular response to type I interferon	GO:0071357	GO: Biological Process	57	17	C-1	10	TMED5,RAE1,GOLGA2,PARP14,NUF2,CUL2,TRIP13,CCNB2,EGR1,NPC2,FBXO2,IL10RA,CCNA2,LYZ,COPS6,ELOC,DCTN1,GADD45B,XAF1,GGH,AREG,GSTM4,ADAR,GLA,PLAC8,TRIM21,KIF12,METTL7A,OAS1,UBR4,SMAD9,INO80D,IFIT2,SMURF1,SOCS3,USP37,FBXL15,USP15,GOLGB1,NCAPG,GADD45A,TGFA,IFIT1,PIMREG,FOLR1,SP100,CDCA8,GALM,BST2,MX1,PRDX4,PTX3,KLC4,CYB5B,NEDD8,USP18,HLA-DMB,SPC25,ISG20,CTSC,NLRX1,SAMHD1,PLK2,IFI6,LEPR,FBXO32,PCLAF,SWSAP…		3148	3161	9781	altered susceptibility to Riboviria infection	Ubiquitin mediated proteolysis	C-1	17
3123	protein modification by small protein conjugation	GO:0032446	GO: Biological Process	57	17	C-1	10	TMED5,RAE1,GOLGA2,PARP14,NUF2,CUL2,TRIP13,CCNB2,EGR1,NPC2,FBXO2,IL10RA,CCNA2,LYZ,COPS6,ELOC,DCTN1,GADD45B,XAF1,GGH,AREG,GSTM4,ADAR,GLA,PLAC8,TRIM21,KIF12,METTL7A,OAS1,UBR4,SMAD9,INO80D,IFIT2,SMURF1,SOCS3,USP37,FBXL15,USP15,GOLGB1,NCAPG,GADD45A,TGFA,IFIT1,PIMREG,FOLR1,SP100,CDCA8,GALM,BST2,MX1,PRDX4,PTX3,KLC4,CYB5B,NEDD8,USP18,HLA-DMB,SPC25,ISG20,CTSC,NLRX1,SAMHD1,PLK2,IFI6,LEPR,FBXO32,PCLAF,SWSAP…		3148	3159	9782	altered susceptibility to Riboviria infection	FOXM1 transcription factor network	C-1	17
3125	defense response to other organism	GO:0098542	GO: Biological Process	57	17	C-1	10	TMED5,RAE1,GOLGA2,PARP14,NUF2,CUL2,TRIP13,CCNB2,EGR1,NPC2,FBXO2,IL10RA,CCNA2,LYZ,COPS6,ELOC,DCTN1,GADD45B,XAF1,GGH,AREG,GSTM4,ADAR,GLA,PLAC8,TRIM21,KIF12,METTL7A,OAS1,UBR4,SMAD9,INO80D,IFIT2,SMURF1,SOCS3,USP37,FBXL15,USP15,GOLGB1,NCAPG,GADD45A,TGFA,IFIT1,PIMREG,FOLR1,SP100,CDCA8,GALM,BST2,MX1,PRDX4,PTX3,KLC4,CYB5B,NEDD8,USP18,HLA-DMB,SPC25,ISG20,CTSC,NLRX1,SAMHD1,PLK2,IFI6,LEPR,FBXO32,PCLAF,SWSAP…		3148	3157	9783	altered susceptibility to Riboviria infection	Cell cycle	C-1	17
3127	type I interferon signaling pathway	GO:0060337	GO: Biological Process	57	17	C-1	10	TMED5,RAE1,GOLGA2,PARP14,NUF2,CUL2,TRIP13,CCNB2,EGR1,NPC2,FBXO2,IL10RA,CCNA2,LYZ,COPS6,ELOC,DCTN1,GADD45B,XAF1,GGH,AREG,GSTM4,ADAR,GLA,PLAC8,TRIM21,KIF12,METTL7A,OAS1,UBR4,SMAD9,INO80D,IFIT2,SMURF1,SOCS3,USP37,FBXL15,USP15,GOLGB1,NCAPG,GADD45A,TGFA,IFIT1,PIMREG,FOLR1,SP100,CDCA8,GALM,BST2,MX1,PRDX4,PTX3,KLC4,CYB5B,NEDD8,USP18,HLA-DMB,SPC25,ISG20,CTSC,NLRX1,SAMHD1,PLK2,IFI6,LEPR,FBXO32,PCLAF,SWSAP…		3148	643	9784	altered susceptibility to Riboviria infection	RIG-I-like receptor signaling pathway	C-1	17,25
3129	defense response to virus	GO:0051607	GO: Biological Process	57	17	C-1	10	TMED5,RAE1,GOLGA2,PARP14,NUF2,CUL2,TRIP13,CCNB2,EGR1,NPC2,FBXO2,IL10RA,CCNA2,LYZ,COPS6,ELOC,DCTN1,GADD45B,XAF1,GGH,AREG,GSTM4,ADAR,GLA,PLAC8,TRIM21,KIF12,METTL7A,OAS1,UBR4,SMAD9,INO80D,IFIT2,SMURF1,SOCS3,USP37,FBXL15,USP15,GOLGB1,NCAPG,GADD45A,TGFA,IFIT1,PIMREG,FOLR1,SP100,CDCA8,GALM,BST2,MX1,PRDX4,PTX3,KLC4,CYB5B,NEDD8,USP18,HLA-DMB,SPC25,ISG20,CTSC,NLRX1,SAMHD1,PLK2,IFI6,LEPR,FBXO32,PCLAF,SWSAP…		3148	3154	9785	altered susceptibility to Riboviria infection	Mechanism of Protein Import into the Nucleus	C-1	17
3131	response to virus	GO:0009615	GO: Biological Process	57	17	C-1	10	TMED5,RAE1,GOLGA2,PARP14,NUF2,CUL2,TRIP13,CCNB2,EGR1,NPC2,FBXO2,IL10RA,CCNA2,LYZ,COPS6,ELOC,DCTN1,GADD45B,XAF1,GGH,AREG,GSTM4,ADAR,GLA,PLAC8,TRIM21,KIF12,METTL7A,OAS1,UBR4,SMAD9,INO80D,IFIT2,SMURF1,SOCS3,USP37,FBXL15,USP15,GOLGB1,NCAPG,GADD45A,TGFA,IFIT1,PIMREG,FOLR1,SP100,CDCA8,GALM,BST2,MX1,PRDX4,PTX3,KLC4,CYB5B,NEDD8,USP18,HLA-DMB,SPC25,ISG20,CTSC,NLRX1,SAMHD1,PLK2,IFI6,LEPR,FBXO32,PCLAF,SWSAP…		3148	3152	9786	altered susceptibility to Riboviria infection	altered susceptibility to viral infection	C-1	17
3133	protein modification by small protein conjugation or removal	GO:0070647	GO: Biological Process	57	17	C-1	10	TMED5,RAE1,GOLGA2,PARP14,NUF2,CUL2,TRIP13,CCNB2,EGR1,NPC2,FBXO2,IL10RA,CCNA2,LYZ,COPS6,ELOC,DCTN1,GADD45B,XAF1,GGH,AREG,GSTM4,ADAR,GLA,PLAC8,TRIM21,KIF12,METTL7A,OAS1,UBR4,SMAD9,INO80D,IFIT2,SMURF1,SOCS3,USP37,FBXL15,USP15,GOLGB1,NCAPG,GADD45A,TGFA,IFIT1,PIMREG,FOLR1,SP100,CDCA8,GALM,BST2,MX1,PRDX4,PTX3,KLC4,CYB5B,NEDD8,USP18,HLA-DMB,SPC25,ISG20,CTSC,NLRX1,SAMHD1,PLK2,IFI6,LEPR,FBXO32,PCLAF,SWSAP…		3148	3150	9787	altered susceptibility to Riboviria infection	abnormal intercellular signaling peptide or protein level	C-1	17
3135	immune effector process	GO:0002252	GO: Biological Process	57	17	C-1	10	TMED5,RAE1,GOLGA2,PARP14,NUF2,CUL2,TRIP13,CCNB2,EGR1,NPC2,FBXO2,IL10RA,CCNA2,LYZ,COPS6,ELOC,DCTN1,GADD45B,XAF1,GGH,AREG,GSTM4,ADAR,GLA,PLAC8,TRIM21,KIF12,METTL7A,OAS1,UBR4,SMAD9,INO80D,IFIT2,SMURF1,SOCS3,USP37,FBXL15,USP15,GOLGB1,NCAPG,GADD45A,TGFA,IFIT1,PIMREG,FOLR1,SP100,CDCA8,GALM,BST2,MX1,PRDX4,PTX3,KLC4,CYB5B,NEDD8,USP18,HLA-DMB,SPC25,ISG20,CTSC,NLRX1,SAMHD1,PLK2,IFI6,LEPR,FBXO32,PCLAF,SWSAP…		3146	3215	9788	decreased interferon-alpha secretion	Platelet Function Tests	C-1	17
3140	increased susceptibility to Riboviria infection	MP:0020913	Mouse Phenotype	57	17	C-1	10	TMED5,RAE1,GOLGA2,PARP14,NUF2,CUL2,TRIP13,CCNB2,EGR1,NPC2,FBXO2,IL10RA,CCNA2,LYZ,COPS6,ELOC,DCTN1,GADD45B,XAF1,GGH,AREG,GSTM4,ADAR,GLA,PLAC8,TRIM21,KIF12,METTL7A,OAS1,UBR4,SMAD9,INO80D,IFIT2,SMURF1,SOCS3,USP37,FBXL15,USP15,GOLGB1,NCAPG,GADD45A,TGFA,IFIT1,PIMREG,FOLR1,SP100,CDCA8,GALM,BST2,MX1,PRDX4,PTX3,KLC4,CYB5B,NEDD8,USP18,HLA-DMB,SPC25,ISG20,CTSC,NLRX1,SAMHD1,PLK2,IFI6,LEPR,FBXO32,PCLAF,SWSAP…		3146	709	9789	decreased interferon-alpha secretion	cDCs	C-1	17
3142	increased susceptibility to viral infection	MP:0002418	Mouse Phenotype	57	17	C-1	10	TMED5,RAE1,GOLGA2,PARP14,NUF2,CUL2,TRIP13,CCNB2,EGR1,NPC2,FBXO2,IL10RA,CCNA2,LYZ,COPS6,ELOC,DCTN1,GADD45B,XAF1,GGH,AREG,GSTM4,ADAR,GLA,PLAC8,TRIM21,KIF12,METTL7A,OAS1,UBR4,SMAD9,INO80D,IFIT2,SMURF1,SOCS3,USP37,FBXL15,USP15,GOLGB1,NCAPG,GADD45A,TGFA,IFIT1,PIMREG,FOLR1,SP100,CDCA8,GALM,BST2,MX1,PRDX4,PTX3,KLC4,CYB5B,NEDD8,USP18,HLA-DMB,SPC25,ISG20,CTSC,NLRX1,SAMHD1,PLK2,IFI6,LEPR,FBXO32,PCLAF,SWSAP…		3146	707	9790	decreased interferon-alpha secretion	pDCs	C-1	17
3144	abnormal interferon-alpha secretion	MP:0008557	Mouse Phenotype	57	17	C-1	10	TMED5,RAE1,GOLGA2,PARP14,NUF2,CUL2,TRIP13,CCNB2,EGR1,NPC2,FBXO2,IL10RA,CCNA2,LYZ,COPS6,ELOC,DCTN1,GADD45B,XAF1,GGH,AREG,GSTM4,ADAR,GLA,PLAC8,TRIM21,KIF12,METTL7A,OAS1,UBR4,SMAD9,INO80D,IFIT2,SMURF1,SOCS3,USP37,FBXL15,USP15,GOLGB1,NCAPG,GADD45A,TGFA,IFIT1,PIMREG,FOLR1,SP100,CDCA8,GALM,BST2,MX1,PRDX4,PTX3,KLC4,CYB5B,NEDD8,USP18,HLA-DMB,SPC25,ISG20,CTSC,NLRX1,SAMHD1,PLK2,IFI6,LEPR,FBXO32,PCLAF,SWSAP…		3146	2264	9791	decreased interferon-alpha secretion	Monocytes	C-1	17,15
3146	decreased interferon-alpha secretion	MP:0008563	Mouse Phenotype	57	17	C-1	10	TMED5,RAE1,GOLGA2,PARP14,NUF2,CUL2,TRIP13,CCNB2,EGR1,NPC2,FBXO2,IL10RA,CCNA2,LYZ,COPS6,ELOC,DCTN1,GADD45B,XAF1,GGH,AREG,GSTM4,ADAR,GLA,PLAC8,TRIM21,KIF12,METTL7A,OAS1,UBR4,SMAD9,INO80D,IFIT2,SMURF1,SOCS3,USP37,FBXL15,USP15,GOLGB1,NCAPG,GADD45A,TGFA,IFIT1,PIMREG,FOLR1,SP100,CDCA8,GALM,BST2,MX1,PRDX4,PTX3,KLC4,CYB5B,NEDD8,USP18,HLA-DMB,SPC25,ISG20,CTSC,NLRX1,SAMHD1,PLK2,IFI6,LEPR,FBXO32,PCLAF,SWSAP…		3146	3210	9792	decreased interferon-alpha secretion	Macrophages	C-1	17
3148	altered susceptibility to Riboviria infection	MP:0020912	Mouse Phenotype	57	17	C-1	10	TMED5,RAE1,GOLGA2,PARP14,NUF2,CUL2,TRIP13,CCNB2,EGR1,NPC2,FBXO2,IL10RA,CCNA2,LYZ,COPS6,ELOC,DCTN1,GADD45B,XAF1,GGH,AREG,GSTM4,ADAR,GLA,PLAC8,TRIM21,KIF12,METTL7A,OAS1,UBR4,SMAD9,INO80D,IFIT2,SMURF1,SOCS3,USP37,FBXL15,USP15,GOLGB1,NCAPG,GADD45A,TGFA,IFIT1,PIMREG,FOLR1,SP100,CDCA8,GALM,BST2,MX1,PRDX4,PTX3,KLC4,CYB5B,NEDD8,USP18,HLA-DMB,SPC25,ISG20,CTSC,NLRX1,SAMHD1,PLK2,IFI6,LEPR,FBXO32,PCLAF,SWSAP…		3146	2262	9793	decreased interferon-alpha secretion	TREM2+ Dendritic	C-1	17,15
3150	abnormal intercellular signaling peptide or protein level	MP:0008835	Mouse Phenotype	57	17	C-1	10	TMED5,RAE1,GOLGA2,PARP14,NUF2,CUL2,TRIP13,CCNB2,EGR1,NPC2,FBXO2,IL10RA,CCNA2,LYZ,COPS6,ELOC,DCTN1,GADD45B,XAF1,GGH,AREG,GSTM4,ADAR,GLA,PLAC8,TRIM21,KIF12,METTL7A,OAS1,UBR4,SMAD9,INO80D,IFIT2,SMURF1,SOCS3,USP37,FBXL15,USP15,GOLGB1,NCAPG,GADD45A,TGFA,IFIT1,PIMREG,FOLR1,SP100,CDCA8,GALM,BST2,MX1,PRDX4,PTX3,KLC4,CYB5B,NEDD8,USP18,HLA-DMB,SPC25,ISG20,CTSC,NLRX1,SAMHD1,PLK2,IFI6,LEPR,FBXO32,PCLAF,SWSAP…		3146	1738	9794	decreased interferon-alpha secretion	Plasma	C-1	17,22
3152	altered susceptibility to viral infection	MP:0020185	Mouse Phenotype	57	17	C-1	10	TMED5,RAE1,GOLGA2,PARP14,NUF2,CUL2,TRIP13,CCNB2,EGR1,NPC2,FBXO2,IL10RA,CCNA2,LYZ,COPS6,ELOC,DCTN1,GADD45B,XAF1,GGH,AREG,GSTM4,ADAR,GLA,PLAC8,TRIM21,KIF12,METTL7A,OAS1,UBR4,SMAD9,INO80D,IFIT2,SMURF1,SOCS3,USP37,FBXL15,USP15,GOLGB1,NCAPG,GADD45A,TGFA,IFIT1,PIMREG,FOLR1,SP100,CDCA8,GALM,BST2,MX1,PRDX4,PTX3,KLC4,CYB5B,NEDD8,USP18,HLA-DMB,SPC25,ISG20,CTSC,NLRX1,SAMHD1,PLK2,IFI6,LEPR,FBXO32,PCLAF,SWSAP…		3146	480	9795	decreased interferon-alpha secretion	Alveolar Epithelial Type 1	C-1	17,27
3159	FOXM1 transcription factor network	M176	Pathway	57	17	C-1	10	TMED5,RAE1,GOLGA2,PARP14,NUF2,CUL2,TRIP13,CCNB2,EGR1,NPC2,FBXO2,IL10RA,CCNA2,LYZ,COPS6,ELOC,DCTN1,GADD45B,XAF1,GGH,AREG,GSTM4,ADAR,GLA,PLAC8,TRIM21,KIF12,METTL7A,OAS1,UBR4,SMAD9,INO80D,IFIT2,SMURF1,SOCS3,USP37,FBXL15,USP15,GOLGB1,NCAPG,GADD45A,TGFA,IFIT1,PIMREG,FOLR1,SP100,CDCA8,GALM,BST2,MX1,PRDX4,PTX3,KLC4,CYB5B,NEDD8,USP18,HLA-DMB,SPC25,ISG20,CTSC,NLRX1,SAMHD1,PLK2,IFI6,LEPR,FBXO32,PCLAF,SWSAP…		3146	2260	9796	decreased interferon-alpha secretion	Macrophage	C-1	17,15
3161	Ubiquitin mediated proteolysis	M15247	Pathway	57	17	C-1	10	TMED5,RAE1,GOLGA2,PARP14,NUF2,CUL2,TRIP13,CCNB2,EGR1,NPC2,FBXO2,IL10RA,CCNA2,LYZ,COPS6,ELOC,DCTN1,GADD45B,XAF1,GGH,AREG,GSTM4,ADAR,GLA,PLAC8,TRIM21,KIF12,METTL7A,OAS1,UBR4,SMAD9,INO80D,IFIT2,SMURF1,SOCS3,USP37,FBXL15,USP15,GOLGB1,NCAPG,GADD45A,TGFA,IFIT1,PIMREG,FOLR1,SP100,CDCA8,GALM,BST2,MX1,PRDX4,PTX3,KLC4,CYB5B,NEDD8,USP18,HLA-DMB,SPC25,ISG20,CTSC,NLRX1,SAMHD1,PLK2,IFI6,LEPR,FBXO32,PCLAF,SWSAP…		3146	3204	9797	decreased interferon-alpha secretion	SCGB3A2+	C-1	17
3174	Genes down-regulated in comparison of control conventional dendritic cells (cDC) at 0 h versus cDCs infected with Newcastle disease virus (NDV) at 8 h.	M4267	Coexpression	57	17	C-1	10	TMED5,RAE1,GOLGA2,PARP14,NUF2,CUL2,TRIP13,CCNB2,EGR1,NPC2,FBXO2,IL10RA,CCNA2,LYZ,COPS6,ELOC,DCTN1,GADD45B,XAF1,GGH,AREG,GSTM4,ADAR,GLA,PLAC8,TRIM21,KIF12,METTL7A,OAS1,UBR4,SMAD9,INO80D,IFIT2,SMURF1,SOCS3,USP37,FBXL15,USP15,GOLGB1,NCAPG,GADD45A,TGFA,IFIT1,PIMREG,FOLR1,SP100,CDCA8,GALM,BST2,MX1,PRDX4,PTX3,KLC4,CYB5B,NEDD8,USP18,HLA-DMB,SPC25,ISG20,CTSC,NLRX1,SAMHD1,PLK2,IFI6,LEPR,FBXO32,PCLAF,SWSAP…		3146	3202	9798	decreased interferon-alpha secretion	Capillary Intermediate 1	C-1	17
3176	Genes down-regulated in CD4 [GeneID=920] over-expressing: FOXP3 [GeneID=50943] and PPARg2 form of PPARG [GeneID=5468] versus FOXP3 [GeneID=50943].	M8969	Coexpression	57	17	C-1	10	TMED5,RAE1,GOLGA2,PARP14,NUF2,CUL2,TRIP13,CCNB2,EGR1,NPC2,FBXO2,IL10RA,CCNA2,LYZ,COPS6,ELOC,DCTN1,GADD45B,XAF1,GGH,AREG,GSTM4,ADAR,GLA,PLAC8,TRIM21,KIF12,METTL7A,OAS1,UBR4,SMAD9,INO80D,IFIT2,SMURF1,SOCS3,USP37,FBXL15,USP15,GOLGB1,NCAPG,GADD45A,TGFA,IFIT1,PIMREG,FOLR1,SP100,CDCA8,GALM,BST2,MX1,PRDX4,PTX3,KLC4,CYB5B,NEDD8,USP18,HLA-DMB,SPC25,ISG20,CTSC,NLRX1,SAMHD1,PLK2,IFI6,LEPR,FBXO32,PCLAF,SWSAP…		3146	3200	9799	decreased interferon-alpha secretion	Adventitial Fibroblast	C-1	17,19
3178	Genes up-regulated in cells from peripheral lymph nodes: T reg versus T conv.	M9572	Coexpression	57	17	C-1	10	TMED5,RAE1,GOLGA2,PARP14,NUF2,CUL2,TRIP13,CCNB2,EGR1,NPC2,FBXO2,IL10RA,CCNA2,LYZ,COPS6,ELOC,DCTN1,GADD45B,XAF1,GGH,AREG,GSTM4,ADAR,GLA,PLAC8,TRIM21,KIF12,METTL7A,OAS1,UBR4,SMAD9,INO80D,IFIT2,SMURF1,SOCS3,USP37,FBXL15,USP15,GOLGB1,NCAPG,GADD45A,TGFA,IFIT1,PIMREG,FOLR1,SP100,CDCA8,GALM,BST2,MX1,PRDX4,PTX3,KLC4,CYB5B,NEDD8,USP18,HLA-DMB,SPC25,ISG20,CTSC,NLRX1,SAMHD1,PLK2,IFI6,LEPR,FBXO32,PCLAF,SWSAP…		3146	2258	9800	decreased interferon-alpha secretion	Proliferating Basal	C-1	17,9
3180	Genes up-regulated in untreated double positive thymocytes: wildtype versus ELK4 [GeneID=2005] knockout.	M7543	Coexpression	57	17	C-1	10	TMED5,RAE1,GOLGA2,PARP14,NUF2,CUL2,TRIP13,CCNB2,EGR1,NPC2,FBXO2,IL10RA,CCNA2,LYZ,COPS6,ELOC,DCTN1,GADD45B,XAF1,GGH,AREG,GSTM4,ADAR,GLA,PLAC8,TRIM21,KIF12,METTL7A,OAS1,UBR4,SMAD9,INO80D,IFIT2,SMURF1,SOCS3,USP37,FBXL15,USP15,GOLGB1,NCAPG,GADD45A,TGFA,IFIT1,PIMREG,FOLR1,SP100,CDCA8,GALM,BST2,MX1,PRDX4,PTX3,KLC4,CYB5B,NEDD8,USP18,HLA-DMB,SPC25,ISG20,CTSC,NLRX1,SAMHD1,PLK2,IFI6,LEPR,FBXO32,PCLAF,SWSAP…		3146	3197	9801	decreased interferon-alpha secretion	Proliferating_Epithelial_Cells	C-1	17,9
3182	Genes down-regulated in comparison of unstimulated peripheral blood mononuclear cells (PBMC) versus PBMC stimulated with YF17D vaccine.	M3279	Coexpression	57	17	C-1	10	TMED5,RAE1,GOLGA2,PARP14,NUF2,CUL2,TRIP13,CCNB2,EGR1,NPC2,FBXO2,IL10RA,CCNA2,LYZ,COPS6,ELOC,DCTN1,GADD45B,XAF1,GGH,AREG,GSTM4,ADAR,GLA,PLAC8,TRIM21,KIF12,METTL7A,OAS1,UBR4,SMAD9,INO80D,IFIT2,SMURF1,SOCS3,USP37,FBXL15,USP15,GOLGB1,NCAPG,GADD45A,TGFA,IFIT1,PIMREG,FOLR1,SP100,CDCA8,GALM,BST2,MX1,PRDX4,PTX3,KLC4,CYB5B,NEDD8,USP18,HLA-DMB,SPC25,ISG20,CTSC,NLRX1,SAMHD1,PLK2,IFI6,LEPR,FBXO32,PCLAF,SWSAP…		3146	3195	9802	decreased interferon-alpha secretion	Proliferating NK/T	C-1	17
3184	Genes up-regulated in response to IFNG [GeneID=3458].	M5913	Coexpression	57	17	C-1	10	TMED5,RAE1,GOLGA2,PARP14,NUF2,CUL2,TRIP13,CCNB2,EGR1,NPC2,FBXO2,IL10RA,CCNA2,LYZ,COPS6,ELOC,DCTN1,GADD45B,XAF1,GGH,AREG,GSTM4,ADAR,GLA,PLAC8,TRIM21,KIF12,METTL7A,OAS1,UBR4,SMAD9,INO80D,IFIT2,SMURF1,SOCS3,USP37,FBXL15,USP15,GOLGB1,NCAPG,GADD45A,TGFA,IFIT1,PIMREG,FOLR1,SP100,CDCA8,GALM,BST2,MX1,PRDX4,PTX3,KLC4,CYB5B,NEDD8,USP18,HLA-DMB,SPC25,ISG20,CTSC,NLRX1,SAMHD1,PLK2,IFI6,LEPR,FBXO32,PCLAF,SWSAP…		3146	3193	9803	decreased interferon-alpha secretion	Proliferating Macrophage	C-1	17,9
3186	Genes down-regulated in CD4 [GeneID=920] over-expressing: FOXP3 [GeneID=50943] and PPARg1 form of PPARG [GeneID=5468] versus FOXP3 [GeneID=50943].	M8967	Coexpression	57	17	C-1	10	TMED5,RAE1,GOLGA2,PARP14,NUF2,CUL2,TRIP13,CCNB2,EGR1,NPC2,FBXO2,IL10RA,CCNA2,LYZ,COPS6,ELOC,DCTN1,GADD45B,XAF1,GGH,AREG,GSTM4,ADAR,GLA,PLAC8,TRIM21,KIF12,METTL7A,OAS1,UBR4,SMAD9,INO80D,IFIT2,SMURF1,SOCS3,USP37,FBXL15,USP15,GOLGB1,NCAPG,GADD45A,TGFA,IFIT1,PIMREG,FOLR1,SP100,CDCA8,GALM,BST2,MX1,PRDX4,PTX3,KLC4,CYB5B,NEDD8,USP18,HLA-DMB,SPC25,ISG20,CTSC,NLRX1,SAMHD1,PLK2,IFI6,LEPR,FBXO32,PCLAF,SWSAP…		3146	3191	9804	decreased interferon-alpha secretion	Proliferating_Macrophages	C-1	17
3188	Genes down-regulated in comparison of control conventional dendritic cells (cDC) at 0 h versus cDCs infected with Newcastle disease virus (NDV) at 6 h.	M4264	Coexpression	57	17	C-1	10	TMED5,RAE1,GOLGA2,PARP14,NUF2,CUL2,TRIP13,CCNB2,EGR1,NPC2,FBXO2,IL10RA,CCNA2,LYZ,COPS6,ELOC,DCTN1,GADD45B,XAF1,GGH,AREG,GSTM4,ADAR,GLA,PLAC8,TRIM21,KIF12,METTL7A,OAS1,UBR4,SMAD9,INO80D,IFIT2,SMURF1,SOCS3,USP37,FBXL15,USP15,GOLGB1,NCAPG,GADD45A,TGFA,IFIT1,PIMREG,FOLR1,SP100,CDCA8,GALM,BST2,MX1,PRDX4,PTX3,KLC4,CYB5B,NEDD8,USP18,HLA-DMB,SPC25,ISG20,CTSC,NLRX1,SAMHD1,PLK2,IFI6,LEPR,FBXO32,PCLAF,SWSAP…		3146	2256	9805	decreased interferon-alpha secretion	Proliferating_T_Cells	C-1	17,1
3191	Proliferating_Macrophages	Banovich	Immune_Myeloid	57	17	C-1	8.739	TMED5,RAE1,GOLGA2,PARP14,NUF2,CUL2,TRIP13,CCNB2,EGR1,NPC2,FBXO2,IL10RA,CCNA2,LYZ,COPS6,ELOC,DCTN1,GADD45B,XAF1,GGH,AREG,GSTM4,ADAR,GLA,PLAC8,TRIM21,KIF12,METTL7A,OAS1,UBR4,SMAD9,INO80D,IFIT2,SMURF1,SOCS3,USP37,FBXL15,USP15,GOLGB1,NCAPG,GADD45A,TGFA,IFIT1,PIMREG,FOLR1,SP100,CDCA8,GALM,BST2,MX1,PRDX4,PTX3,KLC4,CYB5B,NEDD8,USP18,HLA-DMB,SPC25,ISG20,CTSC,NLRX1,SAMHD1,PLK2,IFI6,LEPR,FBXO32,PCLAF,SWSAP…		3146	3188	9806	decreased interferon-alpha secretion	Genes down-regulated in comparison of control conventional dendritic cells (cDC) at 0 h versus cDCs infected with Newcastle disease virus (NDV) at 6 h.	C-1	17
3164	BMP receptor signaling	M181	Pathway	57	17	C-1	5.882	TMED5,RAE1,GOLGA2,PARP14,NUF2,CUL2,TRIP13,CCNB2,EGR1,NPC2,FBXO2,IL10RA,CCNA2,LYZ,COPS6,ELOC,DCTN1,GADD45B,XAF1,GGH,AREG,GSTM4,ADAR,GLA,PLAC8,TRIM21,KIF12,METTL7A,OAS1,UBR4,SMAD9,INO80D,IFIT2,SMURF1,SOCS3,USP37,FBXL15,USP15,GOLGB1,NCAPG,GADD45A,TGFA,IFIT1,PIMREG,FOLR1,SP100,CDCA8,GALM,BST2,MX1,PRDX4,PTX3,KLC4,CYB5B,NEDD8,USP18,HLA-DMB,SPC25,ISG20,CTSC,NLRX1,SAMHD1,PLK2,IFI6,LEPR,FBXO32,PCLAF,SWSAP…		3146	3186	9807	decreased interferon-alpha secretion	Genes down-regulated in CD4 [GeneID=920] over-expressing: FOXP3 [GeneID=50943] and PPARg1 form of PPARG [GeneID=5468] versus FOXP3 [GeneID=50943].	C-1	17
3166	PLK1 signaling events	M129	Pathway	57	17	C-1	5.604	TMED5,RAE1,GOLGA2,PARP14,NUF2,CUL2,TRIP13,CCNB2,EGR1,NPC2,FBXO2,IL10RA,CCNA2,LYZ,COPS6,ELOC,DCTN1,GADD45B,XAF1,GGH,AREG,GSTM4,ADAR,GLA,PLAC8,TRIM21,KIF12,METTL7A,OAS1,UBR4,SMAD9,INO80D,IFIT2,SMURF1,SOCS3,USP37,FBXL15,USP15,GOLGB1,NCAPG,GADD45A,TGFA,IFIT1,PIMREG,FOLR1,SP100,CDCA8,GALM,BST2,MX1,PRDX4,PTX3,KLC4,CYB5B,NEDD8,USP18,HLA-DMB,SPC25,ISG20,CTSC,NLRX1,SAMHD1,PLK2,IFI6,LEPR,FBXO32,PCLAF,SWSAP…		3146	3184	9808	decreased interferon-alpha secretion	Genes up-regulated in response to IFNG [GeneID=3458].	C-1	17
3215	Platelet Function Tests	PheGenI	PheGenI	57	17	C-1	5.355	TMED5,RAE1,GOLGA2,PARP14,NUF2,CUL2,TRIP13,CCNB2,EGR1,NPC2,FBXO2,IL10RA,CCNA2,LYZ,COPS6,ELOC,DCTN1,GADD45B,XAF1,GGH,AREG,GSTM4,ADAR,GLA,PLAC8,TRIM21,KIF12,METTL7A,OAS1,UBR4,SMAD9,INO80D,IFIT2,SMURF1,SOCS3,USP37,FBXL15,USP15,GOLGB1,NCAPG,GADD45A,TGFA,IFIT1,PIMREG,FOLR1,SP100,CDCA8,GALM,BST2,MX1,PRDX4,PTX3,KLC4,CYB5B,NEDD8,USP18,HLA-DMB,SPC25,ISG20,CTSC,NLRX1,SAMHD1,PLK2,IFI6,LEPR,FBXO32,PCLAF,SWSAP…		3146	3182	9809	decreased interferon-alpha secretion	Genes down-regulated in comparison of unstimulated peripheral blood mononuclear cells (PBMC) versus PBMC stimulated with YF17D vaccine.	C-1	17
3168	The information-processing pathway at the IFN-beta enhancer	M22007	Pathway	57	17	C-1	4.68	TMED5,RAE1,GOLGA2,PARP14,NUF2,CUL2,TRIP13,CCNB2,EGR1,NPC2,FBXO2,IL10RA,CCNA2,LYZ,COPS6,ELOC,DCTN1,GADD45B,XAF1,GGH,AREG,GSTM4,ADAR,GLA,PLAC8,TRIM21,KIF12,METTL7A,OAS1,UBR4,SMAD9,INO80D,IFIT2,SMURF1,SOCS3,USP37,FBXL15,USP15,GOLGB1,NCAPG,GADD45A,TGFA,IFIT1,PIMREG,FOLR1,SP100,CDCA8,GALM,BST2,MX1,PRDX4,PTX3,KLC4,CYB5B,NEDD8,USP18,HLA-DMB,SPC25,ISG20,CTSC,NLRX1,SAMHD1,PLK2,IFI6,LEPR,FBXO32,PCLAF,SWSAP…		3146	3180	9810	decreased interferon-alpha secretion	Genes up-regulated in untreated double positive thymocytes: wildtype versus ELK4 [GeneID=2005] knockout.	C-1	17
3170	Aurora B signaling	M14	Pathway	57	17	C-1	3.774	TMED5,RAE1,GOLGA2,PARP14,NUF2,CUL2,TRIP13,CCNB2,EGR1,NPC2,FBXO2,IL10RA,CCNA2,LYZ,COPS6,ELOC,DCTN1,GADD45B,XAF1,GGH,AREG,GSTM4,ADAR,GLA,PLAC8,TRIM21,KIF12,METTL7A,OAS1,UBR4,SMAD9,INO80D,IFIT2,SMURF1,SOCS3,USP37,FBXL15,USP15,GOLGB1,NCAPG,GADD45A,TGFA,IFIT1,PIMREG,FOLR1,SP100,CDCA8,GALM,BST2,MX1,PRDX4,PTX3,KLC4,CYB5B,NEDD8,USP18,HLA-DMB,SPC25,ISG20,CTSC,NLRX1,SAMHD1,PLK2,IFI6,LEPR,FBXO32,PCLAF,SWSAP…		3146	3178	9811	decreased interferon-alpha secretion	Genes up-regulated in cells from peripheral lymph nodes: T reg versus T conv.	C-1	17
2023	trans-synaptic signaling by neuropeptide	GO:0099540	GO: Biological Process	40	18	C-15	10	PSENEN,BDNF,NTRK2,SPEN,DLL1,EHD4,NOTCH1,FRS2,ZNF274,MAML2,POFUT1		3146	3176	9812	decreased interferon-alpha secretion	Genes down-regulated in CD4 [GeneID=920] over-expressing: FOXP3 [GeneID=50943] and PPARg2 form of PPARG [GeneID=5468] versus FOXP3 [GeneID=50943].	C-1	17
2024	regulation of striated muscle cell differentiation	GO:0051153	GO: Biological Process	40	18	C-15	10	PSENEN,BDNF,NTRK2,SPEN,DLL1,EHD4,NOTCH1,FRS2,ZNF274,MAML2,POFUT1		3146	3174	9813	decreased interferon-alpha secretion	Genes down-regulated in comparison of control conventional dendritic cells (cDC) at 0 h versus cDCs infected with Newcastle disease virus (NDV) at 8 h.	C-1	17
2026	trans-synaptic signaling by neuropeptide, modulating synaptic transmission	GO:0099551	GO: Biological Process	40	18	C-15	10	PSENEN,BDNF,NTRK2,SPEN,DLL1,EHD4,NOTCH1,FRS2,ZNF274,MAML2,POFUT1		3146	1890	9814	decreased interferon-alpha secretion	Genes down-regulated in comparison of control conventional dendritic cells (cDC) at 6 h versus cDCs infected with Newcastle disease virus (NDV) at 6 h.	C-1	17,20
2028	segmentation	GO:0035282	GO: Biological Process	40	18	C-15	10	PSENEN,BDNF,NTRK2,SPEN,DLL1,EHD4,NOTCH1,FRS2,ZNF274,MAML2,POFUT1		3146	1888	9815	decreased interferon-alpha secretion	Genes up-regulated in B lymphocytes: naÃƒÂ¯ve versus plasmablasts.	C-1	17,20
2030	regulation of Notch signaling pathway	GO:0008593	GO: Biological Process	40	18	C-15	10	PSENEN,BDNF,NTRK2,SPEN,DLL1,EHD4,NOTCH1,FRS2,ZNF274,MAML2,POFUT1		3146	3170	9816	decreased interferon-alpha secretion	Aurora B signaling	C-1	17
2032	negative regulation of muscle cell differentiation	GO:0051148	GO: Biological Process	40	18	C-15	10	PSENEN,BDNF,NTRK2,SPEN,DLL1,EHD4,NOTCH1,FRS2,ZNF274,MAML2,POFUT1		3146	3168	9817	decreased interferon-alpha secretion	The information-processing pathway at the IFN-beta enhancer	C-1	17
2034	negative regulation of striated muscle cell differentiation	GO:0051154	GO: Biological Process	40	18	C-15	10	PSENEN,BDNF,NTRK2,SPEN,DLL1,EHD4,NOTCH1,FRS2,ZNF274,MAML2,POFUT1		3146	3166	9818	decreased interferon-alpha secretion	PLK1 signaling events	C-1	17
2036	Notch signaling pathway	M17	Pathway	40	18	C-15	10	PSENEN,BDNF,NTRK2,SPEN,DLL1,EHD4,NOTCH1,FRS2,ZNF274,MAML2,POFUT1		3146	3164	9819	decreased interferon-alpha secretion	BMP receptor signaling	C-1	17
2038	mechanoreceptor differentiation	GO:0042490	GO: Biological Process	40	18	C-15	10	PSENEN,BDNF,NTRK2,SPEN,DLL1,EHD4,NOTCH1,FRS2,ZNF274,MAML2,POFUT1		3146	2158	9820	decreased interferon-alpha secretion	Hypoxic and oxygen homeostasis regulation of HIF-1-alpha	C-1	17
2064	Neurotrophic factor-mediated Trk receptor signaling	M187	Pathway	40	18	C-15	10	PSENEN,BDNF,NTRK2,SPEN,DLL1,EHD4,NOTCH1,FRS2,ZNF274,MAML2,POFUT1		3146	3161	9821	decreased interferon-alpha secretion	Ubiquitin mediated proteolysis	C-1	17
2078	Genes up-regulated by activation of Notch signaling.	M5903	Coexpression	40	18	C-15	10	PSENEN,BDNF,NTRK2,SPEN,DLL1,EHD4,NOTCH1,FRS2,ZNF274,MAML2,POFUT1		3146	3159	9822	decreased interferon-alpha secretion	FOXM1 transcription factor network	C-1	17
2040	neurotrophin TRK receptor signaling pathway	GO:0048011	GO: Biological Process	40	18	C-15	5.995	PSENEN,BDNF,NTRK2,SPEN,DLL1,EHD4,NOTCH1,FRS2,ZNF274,MAML2,POFUT1		3146	3157	9823	decreased interferon-alpha secretion	Cell cycle	C-1	17
2042	abnormal cochlear OHC afferent innervation pattern	MP:0004747	Mouse Phenotype	40	18	C-15	5.649	PSENEN,BDNF,NTRK2,SPEN,DLL1,EHD4,NOTCH1,FRS2,ZNF274,MAML2,POFUT1		3146	643	9824	decreased interferon-alpha secretion	RIG-I-like receptor signaling pathway	C-1	17,25
2068	Neurotrophin signaling pathway	M16763	Pathway	40	18	C-15	5.514	PSENEN,BDNF,NTRK2,SPEN,DLL1,EHD4,NOTCH1,FRS2,ZNF274,MAML2,POFUT1		3146	3154	9825	decreased interferon-alpha secretion	Mechanism of Protein Import into the Nucleus	C-1	17
2044	abnormal type I vestibular cell	MP:0004428	Mouse Phenotype	40	18	C-15	5.348	PSENEN,BDNF,NTRK2,SPEN,DLL1,EHD4,NOTCH1,FRS2,ZNF274,MAML2,POFUT1		3146	3152	9826	decreased interferon-alpha secretion	altered susceptibility to viral infection	C-1	17
2046	abnormal vestibular nerve morphology	MP:0004718	Mouse Phenotype	40	18	C-15	5.127	PSENEN,BDNF,NTRK2,SPEN,DLL1,EHD4,NOTCH1,FRS2,ZNF274,MAML2,POFUT1		3146	3150	9827	decreased interferon-alpha secretion	abnormal intercellular signaling peptide or protein level	C-1	17
2048	abnormal cochlear outer hair cell morphology	MP:0004399	Mouse Phenotype	40	18	C-15	5.068	PSENEN,BDNF,NTRK2,SPEN,DLL1,EHD4,NOTCH1,FRS2,ZNF274,MAML2,POFUT1		3146	3148	9828	decreased interferon-alpha secretion	altered susceptibility to Riboviria infection	C-1	17
2070	Notch-mediated HES/HEY network	M288	Pathway	40	18	C-15	5.068	PSENEN,BDNF,NTRK2,SPEN,DLL1,EHD4,NOTCH1,FRS2,ZNF274,MAML2,POFUT1		3144	3215	9829	abnormal interferon-alpha secretion	Platelet Function Tests	C-1	17
4063	abnormal heart ventricle morphology	MP:0005294	Mouse Phenotype	143	19	C-3,C-2	4.495;10.0	SF3B5,FOSB,GPR176,CXCL1,CDKN2C,HS2ST1,ATF4,PIH1D1,CST3,CCNT2,ADM,TLE5,BTG2,SUN2,ELL2,ADORA2A,L1CAM,FBN1,CHRDL1,SFTPB,SPP1,FOSL1,CAV2,BDKRB2,POLR2F,KDM6A,FABP4,HELZ2,KMT2C,KMT2E,GNG5,CCN1,CAVIN1,CENPX,PTPRE,TNC,RTP4,ADRB2,ASRGL1,GTF3C6,RAMP1,INTS6L,POR,AKR7A2,CX3CL1,DDX21,INTS6,TAF1D,F2RL1,CWC27,AFF4,MOV10,PTGER4,EGFR,SDC4,GPSM2,MEIS1,POLR3A,ITSN2,CFB,INTS4,GRHL1,ERN1,IGFBP3,STC2,SLC9A3R1,REEP5,AD…		3144	709	9830	abnormal interferon-alpha secretion	cDCs	C-1	17
2072	Proteolysis and Signaling Pathway of Notch	M22074	Pathway	40	18	C-15	4.978	PSENEN,BDNF,NTRK2,SPEN,DLL1,EHD4,NOTCH1,FRS2,ZNF274,MAML2,POFUT1		3144	707	9831	abnormal interferon-alpha secretion	pDCs	C-1	17
2050	abnormal pancreas development	MP:0003934	Mouse Phenotype	40	18	C-15	4.855	PSENEN,BDNF,NTRK2,SPEN,DLL1,EHD4,NOTCH1,FRS2,ZNF274,MAML2,POFUT1		3144	2264	9832	abnormal interferon-alpha secretion	Monocytes	C-1	17,15
2074	SHP2 signaling	M100	Pathway	40	18	C-15	4.841	PSENEN,BDNF,NTRK2,SPEN,DLL1,EHD4,NOTCH1,FRS2,ZNF274,MAML2,POFUT1		3144	3210	9833	abnormal interferon-alpha secretion	Macrophages	C-1	17
2052	small L4 dorsal root ganglion	MP:0001021	Mouse Phenotype	40	18	C-15	4.805	PSENEN,BDNF,NTRK2,SPEN,DLL1,EHD4,NOTCH1,FRS2,ZNF274,MAML2,POFUT1		3144	2262	9834	abnormal interferon-alpha secretion	TREM2+ Dendritic	C-1	17,15
2054	abnormal L4 dorsal root ganglion morphology	MP:0001019	Mouse Phenotype	40	18	C-15	4.68	PSENEN,BDNF,NTRK2,SPEN,DLL1,EHD4,NOTCH1,FRS2,ZNF274,MAML2,POFUT1		3144	1738	9835	abnormal interferon-alpha secretion	Plasma	C-1	17,22
2056	abnormal trigeminal ganglion morphology	MP:0001092	Mouse Phenotype	40	18	C-15	4.676	PSENEN,BDNF,NTRK2,SPEN,DLL1,EHD4,NOTCH1,FRS2,ZNF274,MAML2,POFUT1		3144	480	9836	abnormal interferon-alpha secretion	Alveolar Epithelial Type 1	C-1	17,27
2058	abnormal cochlear hair cell morphology	MP:0002622	Mouse Phenotype	40	18	C-15	4.642	PSENEN,BDNF,NTRK2,SPEN,DLL1,EHD4,NOTCH1,FRS2,ZNF274,MAML2,POFUT1		3144	2260	9837	abnormal interferon-alpha secretion	Macrophage	C-1	17,15
2066	p75(NTR)-mediated signaling	M153	Pathway	82	18	C-15	4.61	PSENEN,BDNF,NTRK2,SPEN,DLL1,EHD4,NOTCH1,FRS2,ZNF274,MAML2,POFUT1		3144	3204	9838	abnormal interferon-alpha secretion	SCGB3A2+	C-1	17
2060	abnormal cochlear sensory epithelium morphology	MP:0003308	Mouse Phenotype	40	18	C-15	4.593	PSENEN,BDNF,NTRK2,SPEN,DLL1,EHD4,NOTCH1,FRS2,ZNF274,MAML2,POFUT1		3144	3202	9839	abnormal interferon-alpha secretion	Capillary Intermediate 1	C-1	17
2076	Segmentation Clock	M22042	Pathway	40	18	C-15	4.336	PSENEN,BDNF,NTRK2,SPEN,DLL1,EHD4,NOTCH1,FRS2,ZNF274,MAML2,POFUT1		3144	3200	9840	abnormal interferon-alpha secretion	Adventitial Fibroblast	C-1	17,19
1637	base metabolic rate measurement	GWAS Catalog	GWAS Catalog	62	18	C-27	1.415	GCC1,GCC2,GOLGA3,COG4,COG3,ARL1,STX16		3144	2258	9841	abnormal interferon-alpha secretion	Proliferating Basal	C-1	17,9
2080	diabetes mellitus	GWAS Catalog	GWAS Catalog	40	18	C-15	1.364	PSENEN,BDNF,NTRK2,SPEN,DLL1,EHD4,NOTCH1,FRS2,ZNF274,MAML2,POFUT1		3144	3197	9842	abnormal interferon-alpha secretion	Proliferating_Epithelial_Cells	C-1	17,9
2082	mathematical ability	GWAS Catalog	GWAS Catalog	40	18	C-15	1.364	PSENEN,BDNF,NTRK2,SPEN,DLL1,EHD4,NOTCH1,FRS2,ZNF274,MAML2,POFUT1		3144	3195	9843	abnormal interferon-alpha secretion	Proliferating NK/T	C-1	17
2084	type II diabetes mellitus	GWAS Catalog	GWAS Catalog	40	18	C-15	1.364	PSENEN,BDNF,NTRK2,SPEN,DLL1,EHD4,NOTCH1,FRS2,ZNF274,MAML2,POFUT1		3144	3193	9844	abnormal interferon-alpha secretion	Proliferating Macrophage	C-1	17,9
2086	alcohol consumption measurement	GWAS Catalog	GWAS Catalog	40	18	C-15	1.364	PSENEN,BDNF,NTRK2,SPEN,DLL1,EHD4,NOTCH1,FRS2,ZNF274,MAML2,POFUT1		3144	3191	9845	abnormal interferon-alpha secretion	Proliferating_Macrophages	C-1	17
2089	influenza A severity measurement	GWAS Catalog	GWAS Catalog	40	18	C-15	1.364	PSENEN,BDNF,NTRK2,SPEN,DLL1,EHD4,NOTCH1,FRS2,ZNF274,MAML2,POFUT1		3144	2256	9846	abnormal interferon-alpha secretion	Proliferating_T_Cells	C-1	17,1
2091	menstrual cycle measurement	GWAS Catalog	GWAS Catalog	40	18	C-15	1.364	PSENEN,BDNF,NTRK2,SPEN,DLL1,EHD4,NOTCH1,FRS2,ZNF274,MAML2,POFUT1		3144	3188	9847	abnormal interferon-alpha secretion	Genes down-regulated in comparison of control conventional dendritic cells (cDC) at 0 h versus cDCs infected with Newcastle disease virus (NDV) at 6 h.	C-1	17
2093	thiamine measurement	GWAS Catalog	GWAS Catalog	40	18	C-15	1.364	PSENEN,BDNF,NTRK2,SPEN,DLL1,EHD4,NOTCH1,FRS2,ZNF274,MAML2,POFUT1		3144	3186	9848	abnormal interferon-alpha secretion	Genes down-regulated in CD4 [GeneID=920] over-expressing: FOXP3 [GeneID=50943] and PPARg1 form of PPARG [GeneID=5468] versus FOXP3 [GeneID=50943].	C-1	17
2095	chemotherapy-induced hypertension	GWAS Catalog	GWAS Catalog	40	18	C-15	1.336	PSENEN,BDNF,NTRK2,SPEN,DLL1,EHD4,NOTCH1,FRS2,ZNF274,MAML2,POFUT1		3144	3184	9849	abnormal interferon-alpha secretion	Genes up-regulated in response to IFNG [GeneID=3458].	C-1	17
2097	cumulative dose response to bevacizumab	GWAS Catalog	GWAS Catalog	40	18	C-15	1.336	PSENEN,BDNF,NTRK2,SPEN,DLL1,EHD4,NOTCH1,FRS2,ZNF274,MAML2,POFUT1		3144	3182	9850	abnormal interferon-alpha secretion	Genes down-regulated in comparison of unstimulated peripheral blood mononuclear cells (PBMC) versus PBMC stimulated with YF17D vaccine.	C-1	17
2099	Keratoconus	GWAS Catalog	GWAS Catalog	40	18	C-15	1.336	PSENEN,BDNF,NTRK2,SPEN,DLL1,EHD4,NOTCH1,FRS2,ZNF274,MAML2,POFUT1		3144	3180	9851	abnormal interferon-alpha secretion	Genes up-regulated in untreated double positive thymocytes: wildtype versus ELK4 [GeneID=2005] knockout.	C-1	17
2101	response to bevacizumab	GWAS Catalog	GWAS Catalog	40	18	C-15	1.336	PSENEN,BDNF,NTRK2,SPEN,DLL1,EHD4,NOTCH1,FRS2,ZNF274,MAML2,POFUT1		3144	3178	9852	abnormal interferon-alpha secretion	Genes up-regulated in cells from peripheral lymph nodes: T reg versus T conv.	C-1	17
4183	Mesothelial_Cells	Banovich	Epithelial	143	19	C-3,C-2	3.7;1.677	SF3B5,FOSB,GPR176,CXCL1,CDKN2C,HS2ST1,ATF4,PIH1D1,CST3,CCNT2,ADM,TLE5,BTG2,SUN2,ELL2,ADORA2A,L1CAM,FBN1,CHRDL1,SFTPB,SPP1,FOSL1,CAV2,BDKRB2,POLR2F,KDM6A,FABP4,HELZ2,KMT2C,KMT2E,GNG5,CCN1,CAVIN1,CENPX,PTPRE,TNC,RTP4,ADRB2,ASRGL1,GTF3C6,RAMP1,INTS6L,POR,AKR7A2,CX3CL1,DDX21,INTS6,TAF1D,F2RL1,CWC27,AFF4,MOV10,PTGER4,EGFR,SDC4,GPSM2,MEIS1,POLR3A,ITSN2,CFB,INTS4,GRHL1,ERN1,IGFBP3,STC2,SLC9A3R1,REEP5,AD…		3144	3176	9853	abnormal interferon-alpha secretion	Genes down-regulated in CD4 [GeneID=920] over-expressing: FOXP3 [GeneID=50943] and PPARg2 form of PPARG [GeneID=5468] versus FOXP3 [GeneID=50943].	C-1	17
4130	Fibroblast	Kaminski	Mesenchyme	143	19	C-3,C-2	3.505;5.847	SF3B5,FOSB,GPR176,CXCL1,CDKN2C,HS2ST1,ATF4,PIH1D1,CST3,CCNT2,ADM,TLE5,BTG2,SUN2,ELL2,ADORA2A,L1CAM,FBN1,CHRDL1,SFTPB,SPP1,FOSL1,CAV2,BDKRB2,POLR2F,KDM6A,FABP4,HELZ2,KMT2C,KMT2E,GNG5,CCN1,CAVIN1,CENPX,PTPRE,TNC,RTP4,ADRB2,ASRGL1,GTF3C6,RAMP1,INTS6L,POR,AKR7A2,CX3CL1,DDX21,INTS6,TAF1D,F2RL1,CWC27,AFF4,MOV10,PTGER4,EGFR,SDC4,GPSM2,MEIS1,POLR3A,ITSN2,CFB,INTS4,GRHL1,ERN1,IGFBP3,STC2,SLC9A3R1,REEP5,AD…		3144	3174	9854	abnormal interferon-alpha secretion	Genes down-regulated in comparison of control conventional dendritic cells (cDC) at 0 h versus cDCs infected with Newcastle disease virus (NDV) at 8 h.	C-1	17
4104	Genes up-regulated in response to low oxygen levels (hypoxia).	M5891	Coexpression	143	19	C-3,C-2	10.0;10.0	SF3B5,FOSB,GPR176,CXCL1,CDKN2C,HS2ST1,ATF4,PIH1D1,CST3,CCNT2,ADM,TLE5,BTG2,SUN2,ELL2,ADORA2A,L1CAM,FBN1,CHRDL1,SFTPB,SPP1,FOSL1,CAV2,BDKRB2,POLR2F,KDM6A,FABP4,HELZ2,KMT2C,KMT2E,GNG5,CCN1,CAVIN1,CENPX,PTPRE,TNC,RTP4,ADRB2,ASRGL1,GTF3C6,RAMP1,INTS6L,POR,AKR7A2,CX3CL1,DDX21,INTS6,TAF1D,F2RL1,CWC27,AFF4,MOV10,PTGER4,EGFR,SDC4,GPSM2,MEIS1,POLR3A,ITSN2,CFB,INTS4,GRHL1,ERN1,IGFBP3,STC2,SLC9A3R1,REEP5,AD…		3144	1890	9855	abnormal interferon-alpha secretion	Genes down-regulated in comparison of control conventional dendritic cells (cDC) at 6 h versus cDCs infected with Newcastle disease virus (NDV) at 6 h.	C-1	17,20
4137	IGSF21+ Dendritic	Krasnow	Immune_Myeloid	143	19	C-3,C-2	1.676;4.932	SF3B5,FOSB,GPR176,CXCL1,CDKN2C,HS2ST1,ATF4,PIH1D1,CST3,CCNT2,ADM,TLE5,BTG2,SUN2,ELL2,ADORA2A,L1CAM,FBN1,CHRDL1,SFTPB,SPP1,FOSL1,CAV2,BDKRB2,POLR2F,KDM6A,FABP4,HELZ2,KMT2C,KMT2E,GNG5,CCN1,CAVIN1,CENPX,PTPRE,TNC,RTP4,ADRB2,ASRGL1,GTF3C6,RAMP1,INTS6L,POR,AKR7A2,CX3CL1,DDX21,INTS6,TAF1D,F2RL1,CWC27,AFF4,MOV10,PTGER4,EGFR,SDC4,GPSM2,MEIS1,POLR3A,ITSN2,CFB,INTS4,GRHL1,ERN1,IGFBP3,STC2,SLC9A3R1,REEP5,AD…		3144	1888	9856	abnormal interferon-alpha secretion	Genes up-regulated in B lymphocytes: naÃƒÂ¯ve versus plasmablasts.	C-1	17,20
4178	Intermediate Monocyte	Krasnow	Immune_Myeloid	143	19	C-3,C-2	1.427;1.719	SF3B5,FOSB,GPR176,CXCL1,CDKN2C,HS2ST1,ATF4,PIH1D1,CST3,CCNT2,ADM,TLE5,BTG2,SUN2,ELL2,ADORA2A,L1CAM,FBN1,CHRDL1,SFTPB,SPP1,FOSL1,CAV2,BDKRB2,POLR2F,KDM6A,FABP4,HELZ2,KMT2C,KMT2E,GNG5,CCN1,CAVIN1,CENPX,PTPRE,TNC,RTP4,ADRB2,ASRGL1,GTF3C6,RAMP1,INTS6L,POR,AKR7A2,CX3CL1,DDX21,INTS6,TAF1D,F2RL1,CWC27,AFF4,MOV10,PTGER4,EGFR,SDC4,GPSM2,MEIS1,POLR3A,ITSN2,CFB,INTS4,GRHL1,ERN1,IGFBP3,STC2,SLC9A3R1,REEP5,AD…		3144	3170	9857	abnormal interferon-alpha secretion	Aurora B signaling	C-1	17
444	Genes up-regulated in T reg (FOXP3+ [GeneID=50943]) cells from B6 mice: Foxp3-Fusion-GFP versus Foxp3-ires-GFP.	M8792	Coexpression	139	6	C-3,C-25	10.0;2.863	SF3B5,FOSB,MEF2A,ATF6B,TIAM2,CREBBP,ATF3,PER1,GTF2F2,CDKN2C,NR3C1,ATF4,TNRC6A,PIH1D1,ETS2,CRYZ,STK40,ETV1,CCNT2,SNRPA1,TLE5,SNRPD3,BTG2,ZNF217,SNRNP25,SUN2,TRIB3,ELL2,NFIL3,HMOX1,MDM4,FOSL1,POLR2F,LSM8,CHD9,PPIL3,KDM6A,ANKRD1,FABP4,HELZ2,KMT2C,KMT2E,PER2,CAVIN1,CENPX,SIK1,RUNX2,JARID2,SNAPC4,POLR2L,GTF3C6,INTS6L,PER3,POR,AKR7A2,DDX21,INTS6,CREB5,TCF12,RBM5,TAF1D,CWC27,AFF4,MOV10,KDM6B,ANGPTL4,MEI…		3144	3168	9858	abnormal interferon-alpha secretion	The information-processing pathway at the IFN-beta enhancer	C-1	17
2062	Presenilin action in Notch and Wnt signaling	M70	Pathway	100	18	C-3	5.06	SF3B5,FOSB,MEF2A,ATF6B,TIAM2,CREBBP,ATF3,GTF2F2,CDKN2C,NR3C1,ATF4,TNRC6A,PIH1D1,ETS2,CRYZ,CCNT2,SNRPA1,TLE5,SNRPD3,BTG2,ZNF217,SNRNP25,SUN2,TRIB3,ELL2,HMOX1,MDM4,FOSL1,POLR2F,LSM8,CHD9,PPIL3,KDM6A,ANKRD1,FABP4,HELZ2,KMT2C,KMT2E,CAVIN1,CENPX,RUNX2,JARID2,SNAPC4,POLR2L,GTF3C6,INTS6L,POR,AKR7A2,DDX21,INTS6,CREB5,TCF12,RBM5,TAF1D,CWC27,AFF4,MOV10,KDM6B,ANGPTL4,MEIS1,POLR3A,FOS,POU2F2,INTS4,CITED2,ERN…		3144	3166	9859	abnormal interferon-alpha secretion	PLK1 signaling events	C-1	17
1882	HIF-1-alpha transcription factor network	M255	Pathway	97	20	C-3	4.287	SF3B5,FOSB,MEF2A,ATF6B,TIAM2,CREBBP,ATF3,GTF2F2,CDKN2C,NR3C1,ATF4,TNRC6A,PIH1D1,ETS2,CRYZ,CCNT2,SNRPA1,TLE5,SNRPD3,BTG2,ZNF217,SNRNP25,SUN2,TRIB3,ELL2,HMOX1,MDM4,FOSL1,POLR2F,LSM8,CHD9,PPIL3,KDM6A,ANKRD1,FABP4,HELZ2,KMT2C,KMT2E,CAVIN1,CENPX,RUNX2,JARID2,SNAPC4,POLR2L,GTF3C6,INTS6L,POR,AKR7A2,DDX21,INTS6,CREB5,TCF12,RBM5,TAF1D,CWC27,AFF4,MOV10,KDM6B,ANGPTL4,MEIS1,POLR3A,FOS,POU2F2,INTS4,CITED2,ERN…		3144	3164	9860	abnormal interferon-alpha secretion	BMP receptor signaling	C-1	17
1809	METS affect on Macrophage Differentiation	M14449	Pathway	85	19	C-3	3.844	SF3B5,FOSB,MEF2A,ATF6B,TIAM2,CREBBP,ATF3,GTF2F2,CDKN2C,NR3C1,ATF4,TNRC6A,PIH1D1,ETS2,CRYZ,CCNT2,SNRPA1,TLE5,SNRPD3,BTG2,ZNF217,SNRNP25,SUN2,TRIB3,ELL2,HMOX1,MDM4,FOSL1,POLR2F,LSM8,CHD9,PPIL3,KDM6A,ANKRD1,FABP4,HELZ2,KMT2C,KMT2E,CAVIN1,CENPX,RUNX2,JARID2,SNAPC4,POLR2L,GTF3C6,INTS6L,POR,AKR7A2,DDX21,INTS6,CREB5,TCF12,RBM5,TAF1D,CWC27,AFF4,MOV10,KDM6B,ANGPTL4,MEIS1,POLR3A,FOS,POU2F2,INTS4,CITED2,ERN…		3144	2158	9861	abnormal interferon-alpha secretion	Hypoxic and oxygen homeostasis regulation of HIF-1-alpha	C-1	17
6199	mRNA splicing, via spliceosome	GO:0000398	GO: Biological Process	60	19	C-3	10	SF3B5,FOSB,MEF2A,ATF6B,TIAM2,CREBBP,ATF3,GTF2F2,CDKN2C,NR3C1,ATF4,TNRC6A,PIH1D1,ETS2,CRYZ,CCNT2,SNRPA1,TLE5,SNRPD3,BTG2,ZNF217,SNRNP25,SUN2,TRIB3,ELL2,HMOX1,MDM4,FOSL1,POLR2F,LSM8,CHD9,PPIL3,KDM6A,ANKRD1,FABP4,HELZ2,KMT2C,KMT2E,CAVIN1,CENPX,RUNX2,JARID2,SNAPC4,POLR2L,GTF3C6,INTS6L,POR,AKR7A2,DDX21,INTS6,CREB5,TCF12,RBM5,TAF1D,CWC27,AFF4,MOV10,KDM6B,ANGPTL4,MEIS1,POLR3A,FOS,POU2F2,INTS4,CITED2,ERN…		3144	3161	9862	abnormal interferon-alpha secretion	Ubiquitin mediated proteolysis	C-1	17
6200	RNA splicing	GO:0008380	GO: Biological Process	60	19	C-3	10	SF3B5,FOSB,MEF2A,ATF6B,TIAM2,CREBBP,ATF3,GTF2F2,CDKN2C,NR3C1,ATF4,TNRC6A,PIH1D1,ETS2,CRYZ,CCNT2,SNRPA1,TLE5,SNRPD3,BTG2,ZNF217,SNRNP25,SUN2,TRIB3,ELL2,HMOX1,MDM4,FOSL1,POLR2F,LSM8,CHD9,PPIL3,KDM6A,ANKRD1,FABP4,HELZ2,KMT2C,KMT2E,CAVIN1,CENPX,RUNX2,JARID2,SNAPC4,POLR2L,GTF3C6,INTS6L,POR,AKR7A2,DDX21,INTS6,CREB5,TCF12,RBM5,TAF1D,CWC27,AFF4,MOV10,KDM6B,ANGPTL4,MEIS1,POLR3A,FOS,POU2F2,INTS4,CITED2,ERN…		3144	3159	9863	abnormal interferon-alpha secretion	FOXM1 transcription factor network	C-1	17
6202	DNA-templated transcription, initiation	GO:0006352	GO: Biological Process	60	19	C-3	10	SF3B5,FOSB,MEF2A,ATF6B,TIAM2,CREBBP,ATF3,GTF2F2,CDKN2C,NR3C1,ATF4,TNRC6A,PIH1D1,ETS2,CRYZ,CCNT2,SNRPA1,TLE5,SNRPD3,BTG2,ZNF217,SNRNP25,SUN2,TRIB3,ELL2,HMOX1,MDM4,FOSL1,POLR2F,LSM8,CHD9,PPIL3,KDM6A,ANKRD1,FABP4,HELZ2,KMT2C,KMT2E,CAVIN1,CENPX,RUNX2,JARID2,SNAPC4,POLR2L,GTF3C6,INTS6L,POR,AKR7A2,DDX21,INTS6,CREB5,TCF12,RBM5,TAF1D,CWC27,AFF4,MOV10,KDM6B,ANGPTL4,MEIS1,POLR3A,FOS,POU2F2,INTS4,CITED2,ERN…		3144	3157	9864	abnormal interferon-alpha secretion	Cell cycle	C-1	17
6204	RNA splicing, via transesterification reactions	GO:0000375	GO: Biological Process	60	19	C-3	10	SF3B5,FOSB,MEF2A,ATF6B,TIAM2,CREBBP,ATF3,GTF2F2,CDKN2C,NR3C1,ATF4,TNRC6A,PIH1D1,ETS2,CRYZ,CCNT2,SNRPA1,TLE5,SNRPD3,BTG2,ZNF217,SNRNP25,SUN2,TRIB3,ELL2,HMOX1,MDM4,FOSL1,POLR2F,LSM8,CHD9,PPIL3,KDM6A,ANKRD1,FABP4,HELZ2,KMT2C,KMT2E,CAVIN1,CENPX,RUNX2,JARID2,SNAPC4,POLR2L,GTF3C6,INTS6L,POR,AKR7A2,DDX21,INTS6,CREB5,TCF12,RBM5,TAF1D,CWC27,AFF4,MOV10,KDM6B,ANGPTL4,MEIS1,POLR3A,FOS,POU2F2,INTS4,CITED2,ERN…		3144	643	9865	abnormal interferon-alpha secretion	RIG-I-like receptor signaling pathway	C-1	17,25
6206	RNA splicing, via transesterification reactions with bulged adenosine as nucleophile	GO:0000377	GO: Biological Process	60	19	C-3	10	SF3B5,FOSB,MEF2A,ATF6B,TIAM2,CREBBP,ATF3,GTF2F2,CDKN2C,NR3C1,ATF4,TNRC6A,PIH1D1,ETS2,CRYZ,CCNT2,SNRPA1,TLE5,SNRPD3,BTG2,ZNF217,SNRNP25,SUN2,TRIB3,ELL2,HMOX1,MDM4,FOSL1,POLR2F,LSM8,CHD9,PPIL3,KDM6A,ANKRD1,FABP4,HELZ2,KMT2C,KMT2E,CAVIN1,CENPX,RUNX2,JARID2,SNAPC4,POLR2L,GTF3C6,INTS6L,POR,AKR7A2,DDX21,INTS6,CREB5,TCF12,RBM5,TAF1D,CWC27,AFF4,MOV10,KDM6B,ANGPTL4,MEIS1,POLR3A,FOS,POU2F2,INTS4,CITED2,ERN…		3144	3154	9866	abnormal interferon-alpha secretion	Mechanism of Protein Import into the Nucleus	C-1	17
6208	snRNA transcription	GO:0009301	GO: Biological Process	60	19	C-3	10	SF3B5,FOSB,MEF2A,ATF6B,TIAM2,CREBBP,ATF3,GTF2F2,CDKN2C,NR3C1,ATF4,TNRC6A,PIH1D1,ETS2,CRYZ,CCNT2,SNRPA1,TLE5,SNRPD3,BTG2,ZNF217,SNRNP25,SUN2,TRIB3,ELL2,HMOX1,MDM4,FOSL1,POLR2F,LSM8,CHD9,PPIL3,KDM6A,ANKRD1,FABP4,HELZ2,KMT2C,KMT2E,CAVIN1,CENPX,RUNX2,JARID2,SNAPC4,POLR2L,GTF3C6,INTS6L,POR,AKR7A2,DDX21,INTS6,CREB5,TCF12,RBM5,TAF1D,CWC27,AFF4,MOV10,KDM6B,ANGPTL4,MEIS1,POLR3A,FOS,POU2F2,INTS4,CITED2,ERN…		3144	3152	9867	abnormal interferon-alpha secretion	altered susceptibility to viral infection	C-1	17
6210	ncRNA transcription	GO:0098781	GO: Biological Process	60	19	C-3	10	SF3B5,FOSB,MEF2A,ATF6B,TIAM2,CREBBP,ATF3,GTF2F2,CDKN2C,NR3C1,ATF4,TNRC6A,PIH1D1,ETS2,CRYZ,CCNT2,SNRPA1,TLE5,SNRPD3,BTG2,ZNF217,SNRNP25,SUN2,TRIB3,ELL2,HMOX1,MDM4,FOSL1,POLR2F,LSM8,CHD9,PPIL3,KDM6A,ANKRD1,FABP4,HELZ2,KMT2C,KMT2E,CAVIN1,CENPX,RUNX2,JARID2,SNAPC4,POLR2L,GTF3C6,INTS6L,POR,AKR7A2,DDX21,INTS6,CREB5,TCF12,RBM5,TAF1D,CWC27,AFF4,MOV10,KDM6B,ANGPTL4,MEIS1,POLR3A,FOS,POU2F2,INTS4,CITED2,ERN…		3144	3150	9868	abnormal interferon-alpha secretion	abnormal intercellular signaling peptide or protein level	C-1	17
6212	snRNA transcription by RNA polymerase II	GO:0042795	GO: Biological Process	60	19	C-3	10	SF3B5,FOSB,MEF2A,ATF6B,TIAM2,CREBBP,ATF3,GTF2F2,CDKN2C,NR3C1,ATF4,TNRC6A,PIH1D1,ETS2,CRYZ,CCNT2,SNRPA1,TLE5,SNRPD3,BTG2,ZNF217,SNRNP25,SUN2,TRIB3,ELL2,HMOX1,MDM4,FOSL1,POLR2F,LSM8,CHD9,PPIL3,KDM6A,ANKRD1,FABP4,HELZ2,KMT2C,KMT2E,CAVIN1,CENPX,RUNX2,JARID2,SNAPC4,POLR2L,GTF3C6,INTS6L,POR,AKR7A2,DDX21,INTS6,CREB5,TCF12,RBM5,TAF1D,CWC27,AFF4,MOV10,KDM6B,ANGPTL4,MEIS1,POLR3A,FOS,POU2F2,INTS4,CITED2,ERN…		3144	3148	9869	abnormal interferon-alpha secretion	altered susceptibility to Riboviria infection	C-1	17
6214	positive regulation of transcription by RNA polymerase II	GO:0045944	GO: Biological Process	60	19	C-3	10	SF3B5,FOSB,MEF2A,ATF6B,TIAM2,CREBBP,ATF3,GTF2F2,CDKN2C,NR3C1,ATF4,TNRC6A,PIH1D1,ETS2,CRYZ,CCNT2,SNRPA1,TLE5,SNRPD3,BTG2,ZNF217,SNRNP25,SUN2,TRIB3,ELL2,HMOX1,MDM4,FOSL1,POLR2F,LSM8,CHD9,PPIL3,KDM6A,ANKRD1,FABP4,HELZ2,KMT2C,KMT2E,CAVIN1,CENPX,RUNX2,JARID2,SNAPC4,POLR2L,GTF3C6,INTS6L,POR,AKR7A2,DDX21,INTS6,CREB5,TCF12,RBM5,TAF1D,CWC27,AFF4,MOV10,KDM6B,ANGPTL4,MEIS1,POLR3A,FOS,POU2F2,INTS4,CITED2,ERN…		3144	3146	9870	abnormal interferon-alpha secretion	decreased interferon-alpha secretion	C-1	17
6216	mRNA metabolic process	GO:0016071	GO: Biological Process	60	19	C-3	10	SF3B5,FOSB,MEF2A,ATF6B,TIAM2,CREBBP,ATF3,GTF2F2,CDKN2C,NR3C1,ATF4,TNRC6A,PIH1D1,ETS2,CRYZ,CCNT2,SNRPA1,TLE5,SNRPD3,BTG2,ZNF217,SNRNP25,SUN2,TRIB3,ELL2,HMOX1,MDM4,FOSL1,POLR2F,LSM8,CHD9,PPIL3,KDM6A,ANKRD1,FABP4,HELZ2,KMT2C,KMT2E,CAVIN1,CENPX,RUNX2,JARID2,SNAPC4,POLR2L,GTF3C6,INTS6L,POR,AKR7A2,DDX21,INTS6,CREB5,TCF12,RBM5,TAF1D,CWC27,AFF4,MOV10,KDM6B,ANGPTL4,MEIS1,POLR3A,FOS,POU2F2,INTS4,CITED2,ERN…		3142	3215	9871	increased susceptibility to viral infection	Platelet Function Tests	C-1	17
6238	AP-1 transcription factor network	M167	Pathway	60	19	C-3	10	SF3B5,FOSB,MEF2A,ATF6B,TIAM2,CREBBP,ATF3,GTF2F2,CDKN2C,NR3C1,ATF4,TNRC6A,PIH1D1,ETS2,CRYZ,CCNT2,SNRPA1,TLE5,SNRPD3,BTG2,ZNF217,SNRNP25,SUN2,TRIB3,ELL2,HMOX1,MDM4,FOSL1,POLR2F,LSM8,CHD9,PPIL3,KDM6A,ANKRD1,FABP4,HELZ2,KMT2C,KMT2E,CAVIN1,CENPX,RUNX2,JARID2,SNAPC4,POLR2L,GTF3C6,INTS6L,POR,AKR7A2,DDX21,INTS6,CREB5,TCF12,RBM5,TAF1D,CWC27,AFF4,MOV10,KDM6B,ANGPTL4,MEIS1,POLR3A,FOS,POU2F2,INTS4,CITED2,ERN…		3142	709	9872	increased susceptibility to viral infection	cDCs	C-1	17
6240	Regulation of nuclear SMAD2/3 signaling	M2	Pathway	60	19	C-3	10	SF3B5,FOSB,MEF2A,ATF6B,TIAM2,CREBBP,ATF3,GTF2F2,CDKN2C,NR3C1,ATF4,TNRC6A,PIH1D1,ETS2,CRYZ,CCNT2,SNRPA1,TLE5,SNRPD3,BTG2,ZNF217,SNRNP25,SUN2,TRIB3,ELL2,HMOX1,MDM4,FOSL1,POLR2F,LSM8,CHD9,PPIL3,KDM6A,ANKRD1,FABP4,HELZ2,KMT2C,KMT2E,CAVIN1,CENPX,RUNX2,JARID2,SNAPC4,POLR2L,GTF3C6,INTS6L,POR,AKR7A2,DDX21,INTS6,CREB5,TCF12,RBM5,TAF1D,CWC27,AFF4,MOV10,KDM6B,ANGPTL4,MEIS1,POLR3A,FOS,POU2F2,INTS4,CITED2,ERN…		3142	707	9873	increased susceptibility to viral infection	pDCs	C-1	17
6242	Oxidative Stress Induced Gene Expression Via Nrf2	M14339	Pathway	60	19	C-3	10	SF3B5,FOSB,MEF2A,ATF6B,TIAM2,CREBBP,ATF3,GTF2F2,CDKN2C,NR3C1,ATF4,TNRC6A,PIH1D1,ETS2,CRYZ,CCNT2,SNRPA1,TLE5,SNRPD3,BTG2,ZNF217,SNRNP25,SUN2,TRIB3,ELL2,HMOX1,MDM4,FOSL1,POLR2F,LSM8,CHD9,PPIL3,KDM6A,ANKRD1,FABP4,HELZ2,KMT2C,KMT2E,CAVIN1,CENPX,RUNX2,JARID2,SNAPC4,POLR2L,GTF3C6,INTS6L,POR,AKR7A2,DDX21,INTS6,CREB5,TCF12,RBM5,TAF1D,CWC27,AFF4,MOV10,KDM6B,ANGPTL4,MEIS1,POLR3A,FOS,POU2F2,INTS4,CITED2,ERN…		3142	2264	9874	increased susceptibility to viral infection	Monocytes	C-1	17,15
6257	Genes down-regulated in C57BL6 CD4 CD8 double positive thymocyte transgenic for the BDC2.5 TCR incubated with mimetope negative sel 16h versus NOD CD4 CD8 double positive thymocyte transgenic for the BDC2.5 TCR incubated with mimetope negative sel 16h.	M6182	Coexpression	60	19	C-3	10	SF3B5,FOSB,MEF2A,ATF6B,TIAM2,CREBBP,ATF3,GTF2F2,CDKN2C,NR3C1,ATF4,TNRC6A,PIH1D1,ETS2,CRYZ,CCNT2,SNRPA1,TLE5,SNRPD3,BTG2,ZNF217,SNRNP25,SUN2,TRIB3,ELL2,HMOX1,MDM4,FOSL1,POLR2F,LSM8,CHD9,PPIL3,KDM6A,ANKRD1,FABP4,HELZ2,KMT2C,KMT2E,CAVIN1,CENPX,RUNX2,JARID2,SNAPC4,POLR2L,GTF3C6,INTS6L,POR,AKR7A2,DDX21,INTS6,CREB5,TCF12,RBM5,TAF1D,CWC27,AFF4,MOV10,KDM6B,ANGPTL4,MEIS1,POLR3A,FOS,POU2F2,INTS4,CITED2,ERN…		3142	3210	9875	increased susceptibility to viral infection	Macrophages	C-1	17
6259	Genes up-regulated in comparison of eosinophils versus effector memory CD4 [GeneID=920] T cells.	M5416	Coexpression	60	19	C-3	10	SF3B5,FOSB,MEF2A,ATF6B,TIAM2,CREBBP,ATF3,GTF2F2,CDKN2C,NR3C1,ATF4,TNRC6A,PIH1D1,ETS2,CRYZ,CCNT2,SNRPA1,TLE5,SNRPD3,BTG2,ZNF217,SNRNP25,SUN2,TRIB3,ELL2,HMOX1,MDM4,FOSL1,POLR2F,LSM8,CHD9,PPIL3,KDM6A,ANKRD1,FABP4,HELZ2,KMT2C,KMT2E,CAVIN1,CENPX,RUNX2,JARID2,SNAPC4,POLR2L,GTF3C6,INTS6L,POR,AKR7A2,DDX21,INTS6,CREB5,TCF12,RBM5,TAF1D,CWC27,AFF4,MOV10,KDM6B,ANGPTL4,MEIS1,POLR3A,FOS,POU2F2,INTS4,CITED2,ERN…		3142	2262	9876	increased susceptibility to viral infection	TREM2+ Dendritic	C-1	17,15
6261	Genes down-regulated in comparison of unstimulated macrophage cells versus macrophage cells stimulated with LPS (TLR4 agonist) for 80 min.	M3502	Coexpression	60	19	C-3	10	SF3B5,FOSB,MEF2A,ATF6B,TIAM2,CREBBP,ATF3,GTF2F2,CDKN2C,NR3C1,ATF4,TNRC6A,PIH1D1,ETS2,CRYZ,CCNT2,SNRPA1,TLE5,SNRPD3,BTG2,ZNF217,SNRNP25,SUN2,TRIB3,ELL2,HMOX1,MDM4,FOSL1,POLR2F,LSM8,CHD9,PPIL3,KDM6A,ANKRD1,FABP4,HELZ2,KMT2C,KMT2E,CAVIN1,CENPX,RUNX2,JARID2,SNAPC4,POLR2L,GTF3C6,INTS6L,POR,AKR7A2,DDX21,INTS6,CREB5,TCF12,RBM5,TAF1D,CWC27,AFF4,MOV10,KDM6B,ANGPTL4,MEIS1,POLR3A,FOS,POU2F2,INTS4,CITED2,ERN…		3142	1738	9877	increased susceptibility to viral infection	Plasma	C-1	17,22
6263	Genes up-regulated in mouse embryonic fibroblasts (MEF): control versus LPS.	M7219	Coexpression	60	19	C-3	10	SF3B5,FOSB,MEF2A,ATF6B,TIAM2,CREBBP,ATF3,GTF2F2,CDKN2C,NR3C1,ATF4,TNRC6A,PIH1D1,ETS2,CRYZ,CCNT2,SNRPA1,TLE5,SNRPD3,BTG2,ZNF217,SNRNP25,SUN2,TRIB3,ELL2,HMOX1,MDM4,FOSL1,POLR2F,LSM8,CHD9,PPIL3,KDM6A,ANKRD1,FABP4,HELZ2,KMT2C,KMT2E,CAVIN1,CENPX,RUNX2,JARID2,SNAPC4,POLR2L,GTF3C6,INTS6L,POR,AKR7A2,DDX21,INTS6,CREB5,TCF12,RBM5,TAF1D,CWC27,AFF4,MOV10,KDM6B,ANGPTL4,MEIS1,POLR3A,FOS,POU2F2,INTS4,CITED2,ERN…		3142	480	9878	increased susceptibility to viral infection	Alveolar Epithelial Type 1	C-1	17,27
6265	Genes down-regulated in comparison of unstimulated macrophage cells versus macrophage cells stimulated with LPS (TLR4 agonist) for 40 min.	M3497	Coexpression	60	19	C-3	10	SF3B5,FOSB,MEF2A,ATF6B,TIAM2,CREBBP,ATF3,GTF2F2,CDKN2C,NR3C1,ATF4,TNRC6A,PIH1D1,ETS2,CRYZ,CCNT2,SNRPA1,TLE5,SNRPD3,BTG2,ZNF217,SNRNP25,SUN2,TRIB3,ELL2,HMOX1,MDM4,FOSL1,POLR2F,LSM8,CHD9,PPIL3,KDM6A,ANKRD1,FABP4,HELZ2,KMT2C,KMT2E,CAVIN1,CENPX,RUNX2,JARID2,SNAPC4,POLR2L,GTF3C6,INTS6L,POR,AKR7A2,DDX21,INTS6,CREB5,TCF12,RBM5,TAF1D,CWC27,AFF4,MOV10,KDM6B,ANGPTL4,MEIS1,POLR3A,FOS,POU2F2,INTS4,CITED2,ERN…		3142	2260	9879	increased susceptibility to viral infection	Macrophage	C-1	17,15
6267	Genes down-regulated in double positive thymocytes: wildtype versus TCF3 and TCF12 [GeneID=6929;6938] knockout.	M7269	Coexpression	60	19	C-3	10	SF3B5,FOSB,MEF2A,ATF6B,TIAM2,CREBBP,ATF3,GTF2F2,CDKN2C,NR3C1,ATF4,TNRC6A,PIH1D1,ETS2,CRYZ,CCNT2,SNRPA1,TLE5,SNRPD3,BTG2,ZNF217,SNRNP25,SUN2,TRIB3,ELL2,HMOX1,MDM4,FOSL1,POLR2F,LSM8,CHD9,PPIL3,KDM6A,ANKRD1,FABP4,HELZ2,KMT2C,KMT2E,CAVIN1,CENPX,RUNX2,JARID2,SNAPC4,POLR2L,GTF3C6,INTS6L,POR,AKR7A2,DDX21,INTS6,CREB5,TCF12,RBM5,TAF1D,CWC27,AFF4,MOV10,KDM6B,ANGPTL4,MEIS1,POLR3A,FOS,POU2F2,INTS4,CITED2,ERN…		3142	3204	9880	increased susceptibility to viral infection	SCGB3A2+	C-1	17
6219	abnormal fontanelle morphology	MP:0000084	Mouse Phenotype	60	19	C-3	5.952	SF3B5,FOSB,MEF2A,ATF6B,TIAM2,CREBBP,ATF3,GTF2F2,CDKN2C,NR3C1,ATF4,TNRC6A,PIH1D1,ETS2,CRYZ,CCNT2,SNRPA1,TLE5,SNRPD3,BTG2,ZNF217,SNRNP25,SUN2,TRIB3,ELL2,HMOX1,MDM4,FOSL1,POLR2F,LSM8,CHD9,PPIL3,KDM6A,ANKRD1,FABP4,HELZ2,KMT2C,KMT2E,CAVIN1,CENPX,RUNX2,JARID2,SNAPC4,POLR2L,GTF3C6,INTS6L,POR,AKR7A2,DDX21,INTS6,CREB5,TCF12,RBM5,TAF1D,CWC27,AFF4,MOV10,KDM6B,ANGPTL4,MEIS1,POLR3A,FOS,POU2F2,INTS4,CITED2,ERN…		3142	3202	9881	increased susceptibility to viral infection	Capillary Intermediate 1	C-1	17
6269	Genes up-regulated in peritoneal macrophages: poly(IC) versus Pam3Cys-Ser-(Lys)4 [PubChem=130704].	M8789	Coexpression	60	19	C-3	5.849	SF3B5,FOSB,MEF2A,ATF6B,TIAM2,CREBBP,ATF3,GTF2F2,CDKN2C,NR3C1,ATF4,TNRC6A,PIH1D1,ETS2,CRYZ,CCNT2,SNRPA1,TLE5,SNRPD3,BTG2,ZNF217,SNRNP25,SUN2,TRIB3,ELL2,HMOX1,MDM4,FOSL1,POLR2F,LSM8,CHD9,PPIL3,KDM6A,ANKRD1,FABP4,HELZ2,KMT2C,KMT2E,CAVIN1,CENPX,RUNX2,JARID2,SNAPC4,POLR2L,GTF3C6,INTS6L,POR,AKR7A2,DDX21,INTS6,CREB5,TCF12,RBM5,TAF1D,CWC27,AFF4,MOV10,KDM6B,ANGPTL4,MEIS1,POLR3A,FOS,POU2F2,INTS4,CITED2,ERN…		3142	3200	9882	increased susceptibility to viral infection	Adventitial Fibroblast	C-1	17,19
6248	Validated transcriptional targets of AP1 family members Fra1 and Fra2	M65	Pathway	60	19	C-3	5.539	SF3B5,FOSB,MEF2A,ATF6B,TIAM2,CREBBP,ATF3,GTF2F2,CDKN2C,NR3C1,ATF4,TNRC6A,PIH1D1,ETS2,CRYZ,CCNT2,SNRPA1,TLE5,SNRPD3,BTG2,ZNF217,SNRNP25,SUN2,TRIB3,ELL2,HMOX1,MDM4,FOSL1,POLR2F,LSM8,CHD9,PPIL3,KDM6A,ANKRD1,FABP4,HELZ2,KMT2C,KMT2E,CAVIN1,CENPX,RUNX2,JARID2,SNAPC4,POLR2L,GTF3C6,INTS6L,POR,AKR7A2,DDX21,INTS6,CREB5,TCF12,RBM5,TAF1D,CWC27,AFF4,MOV10,KDM6B,ANGPTL4,MEIS1,POLR3A,FOS,POU2F2,INTS4,CITED2,ERN…		3142	2258	9883	increased susceptibility to viral infection	Proliferating Basal	C-1	17,9
6221	abnormal B cell morphology	MP:0004939	Mouse Phenotype	60	19	C-3	5.101	SF3B5,FOSB,MEF2A,ATF6B,TIAM2,CREBBP,ATF3,GTF2F2,CDKN2C,NR3C1,ATF4,TNRC6A,PIH1D1,ETS2,CRYZ,CCNT2,SNRPA1,TLE5,SNRPD3,BTG2,ZNF217,SNRNP25,SUN2,TRIB3,ELL2,HMOX1,MDM4,FOSL1,POLR2F,LSM8,CHD9,PPIL3,KDM6A,ANKRD1,FABP4,HELZ2,KMT2C,KMT2E,CAVIN1,CENPX,RUNX2,JARID2,SNAPC4,POLR2L,GTF3C6,INTS6L,POR,AKR7A2,DDX21,INTS6,CREB5,TCF12,RBM5,TAF1D,CWC27,AFF4,MOV10,KDM6B,ANGPTL4,MEIS1,POLR3A,FOS,POU2F2,INTS4,CITED2,ERN…		3142	3197	9884	increased susceptibility to viral infection	Proliferating_Epithelial_Cells	C-1	17,9
6223	abnormal hematopoietic precursor cell morphology	MP:0013707	Mouse Phenotype	60	19	C-3	5.095	SF3B5,FOSB,MEF2A,ATF6B,TIAM2,CREBBP,ATF3,GTF2F2,CDKN2C,NR3C1,ATF4,TNRC6A,PIH1D1,ETS2,CRYZ,CCNT2,SNRPA1,TLE5,SNRPD3,BTG2,ZNF217,SNRNP25,SUN2,TRIB3,ELL2,HMOX1,MDM4,FOSL1,POLR2F,LSM8,CHD9,PPIL3,KDM6A,ANKRD1,FABP4,HELZ2,KMT2C,KMT2E,CAVIN1,CENPX,RUNX2,JARID2,SNAPC4,POLR2L,GTF3C6,INTS6L,POR,AKR7A2,DDX21,INTS6,CREB5,TCF12,RBM5,TAF1D,CWC27,AFF4,MOV10,KDM6B,ANGPTL4,MEIS1,POLR3A,FOS,POU2F2,INTS4,CITED2,ERN…		3142	3195	9885	increased susceptibility to viral infection	Proliferating NK/T	C-1	17
6225	large fontanelles	MP:0030388	Mouse Phenotype	60	19	C-3	4.942	SF3B5,FOSB,MEF2A,ATF6B,TIAM2,CREBBP,ATF3,GTF2F2,CDKN2C,NR3C1,ATF4,TNRC6A,PIH1D1,ETS2,CRYZ,CCNT2,SNRPA1,TLE5,SNRPD3,BTG2,ZNF217,SNRNP25,SUN2,TRIB3,ELL2,HMOX1,MDM4,FOSL1,POLR2F,LSM8,CHD9,PPIL3,KDM6A,ANKRD1,FABP4,HELZ2,KMT2C,KMT2E,CAVIN1,CENPX,RUNX2,JARID2,SNAPC4,POLR2L,GTF3C6,INTS6L,POR,AKR7A2,DDX21,INTS6,CREB5,TCF12,RBM5,TAF1D,CWC27,AFF4,MOV10,KDM6B,ANGPTL4,MEIS1,POLR3A,FOS,POU2F2,INTS4,CITED2,ERN…		3142	3193	9886	increased susceptibility to viral infection	Proliferating Macrophage	C-1	17,9
6227	embryonic lethality during organogenesis, incomplete penetrance	MP:0011108	Mouse Phenotype	60	19	C-3	4.865	SF3B5,FOSB,MEF2A,ATF6B,TIAM2,CREBBP,ATF3,GTF2F2,CDKN2C,NR3C1,ATF4,TNRC6A,PIH1D1,ETS2,CRYZ,CCNT2,SNRPA1,TLE5,SNRPD3,BTG2,ZNF217,SNRNP25,SUN2,TRIB3,ELL2,HMOX1,MDM4,FOSL1,POLR2F,LSM8,CHD9,PPIL3,KDM6A,ANKRD1,FABP4,HELZ2,KMT2C,KMT2E,CAVIN1,CENPX,RUNX2,JARID2,SNAPC4,POLR2L,GTF3C6,INTS6L,POR,AKR7A2,DDX21,INTS6,CREB5,TCF12,RBM5,TAF1D,CWC27,AFF4,MOV10,KDM6B,ANGPTL4,MEIS1,POLR3A,FOS,POU2F2,INTS4,CITED2,ERN…		3142	3191	9887	increased susceptibility to viral infection	Proliferating_Macrophages	C-1	17
6229	lethality throughout fetal growth and development	MP:0006208	Mouse Phenotype	60	19	C-3	4.85	SF3B5,FOSB,MEF2A,ATF6B,TIAM2,CREBBP,ATF3,GTF2F2,CDKN2C,NR3C1,ATF4,TNRC6A,PIH1D1,ETS2,CRYZ,CCNT2,SNRPA1,TLE5,SNRPD3,BTG2,ZNF217,SNRNP25,SUN2,TRIB3,ELL2,HMOX1,MDM4,FOSL1,POLR2F,LSM8,CHD9,PPIL3,KDM6A,ANKRD1,FABP4,HELZ2,KMT2C,KMT2E,CAVIN1,CENPX,RUNX2,JARID2,SNAPC4,POLR2L,GTF3C6,INTS6L,POR,AKR7A2,DDX21,INTS6,CREB5,TCF12,RBM5,TAF1D,CWC27,AFF4,MOV10,KDM6B,ANGPTL4,MEIS1,POLR3A,FOS,POU2F2,INTS4,CITED2,ERN…		3142	2256	9888	increased susceptibility to viral infection	Proliferating_T_Cells	C-1	17,1
6231	abnormal blood cell morphology/development	MP:0002429	Mouse Phenotype	60	19	C-3	4.848	SF3B5,FOSB,MEF2A,ATF6B,TIAM2,CREBBP,ATF3,GTF2F2,CDKN2C,NR3C1,ATF4,TNRC6A,PIH1D1,ETS2,CRYZ,CCNT2,SNRPA1,TLE5,SNRPD3,BTG2,ZNF217,SNRNP25,SUN2,TRIB3,ELL2,HMOX1,MDM4,FOSL1,POLR2F,LSM8,CHD9,PPIL3,KDM6A,ANKRD1,FABP4,HELZ2,KMT2C,KMT2E,CAVIN1,CENPX,RUNX2,JARID2,SNAPC4,POLR2L,GTF3C6,INTS6L,POR,AKR7A2,DDX21,INTS6,CREB5,TCF12,RBM5,TAF1D,CWC27,AFF4,MOV10,KDM6B,ANGPTL4,MEIS1,POLR3A,FOS,POU2F2,INTS4,CITED2,ERN…		3142	3188	9889	increased susceptibility to viral infection	Genes down-regulated in comparison of control conventional dendritic cells (cDC) at 0 h versus cDCs infected with Newcastle disease virus (NDV) at 6 h.	C-1	17
6233	abnormal definitive hematopoiesis	MP:0002123	Mouse Phenotype	60	19	C-3	4.684	SF3B5,FOSB,MEF2A,ATF6B,TIAM2,CREBBP,ATF3,GTF2F2,CDKN2C,NR3C1,ATF4,TNRC6A,PIH1D1,ETS2,CRYZ,CCNT2,SNRPA1,TLE5,SNRPD3,BTG2,ZNF217,SNRNP25,SUN2,TRIB3,ELL2,HMOX1,MDM4,FOSL1,POLR2F,LSM8,CHD9,PPIL3,KDM6A,ANKRD1,FABP4,HELZ2,KMT2C,KMT2E,CAVIN1,CENPX,RUNX2,JARID2,SNAPC4,POLR2L,GTF3C6,INTS6L,POR,AKR7A2,DDX21,INTS6,CREB5,TCF12,RBM5,TAF1D,CWC27,AFF4,MOV10,KDM6B,ANGPTL4,MEIS1,POLR3A,FOS,POU2F2,INTS4,CITED2,ERN…		3142	3186	9890	increased susceptibility to viral infection	Genes down-regulated in CD4 [GeneID=920] over-expressing: FOXP3 [GeneID=50943] and PPARg1 form of PPARG [GeneID=5468] versus FOXP3 [GeneID=50943].	C-1	17
6250	ATF-2 transcription factor network	M166	Pathway	60	19	C-3	4.524	SF3B5,FOSB,MEF2A,ATF6B,TIAM2,CREBBP,ATF3,GTF2F2,CDKN2C,NR3C1,ATF4,TNRC6A,PIH1D1,ETS2,CRYZ,CCNT2,SNRPA1,TLE5,SNRPD3,BTG2,ZNF217,SNRNP25,SUN2,TRIB3,ELL2,HMOX1,MDM4,FOSL1,POLR2F,LSM8,CHD9,PPIL3,KDM6A,ANKRD1,FABP4,HELZ2,KMT2C,KMT2E,CAVIN1,CENPX,RUNX2,JARID2,SNAPC4,POLR2L,GTF3C6,INTS6L,POR,AKR7A2,DDX21,INTS6,CREB5,TCF12,RBM5,TAF1D,CWC27,AFF4,MOV10,KDM6B,ANGPTL4,MEIS1,POLR3A,FOS,POU2F2,INTS4,CITED2,ERN…		3142	3184	9891	increased susceptibility to viral infection	Genes up-regulated in response to IFNG [GeneID=3458].	C-1	17
6235	abnormal hemopoiesis	MP:0013693	Mouse Phenotype	60	19	C-3	4.523	SF3B5,FOSB,MEF2A,ATF6B,TIAM2,CREBBP,ATF3,GTF2F2,CDKN2C,NR3C1,ATF4,TNRC6A,PIH1D1,ETS2,CRYZ,CCNT2,SNRPA1,TLE5,SNRPD3,BTG2,ZNF217,SNRNP25,SUN2,TRIB3,ELL2,HMOX1,MDM4,FOSL1,POLR2F,LSM8,CHD9,PPIL3,KDM6A,ANKRD1,FABP4,HELZ2,KMT2C,KMT2E,CAVIN1,CENPX,RUNX2,JARID2,SNAPC4,POLR2L,GTF3C6,INTS6L,POR,AKR7A2,DDX21,INTS6,CREB5,TCF12,RBM5,TAF1D,CWC27,AFF4,MOV10,KDM6B,ANGPTL4,MEIS1,POLR3A,FOS,POU2F2,INTS4,CITED2,ERN…		3142	3182	9892	increased susceptibility to viral infection	Genes down-regulated in comparison of unstimulated peripheral blood mononuclear cells (PBMC) versus PBMC stimulated with YF17D vaccine.	C-1	17
6252	FOXA1 transcription factor network	M285	Pathway	60	19	C-3	3.826	SF3B5,FOSB,MEF2A,ATF6B,TIAM2,CREBBP,ATF3,GTF2F2,CDKN2C,NR3C1,ATF4,TNRC6A,PIH1D1,ETS2,CRYZ,CCNT2,SNRPA1,TLE5,SNRPD3,BTG2,ZNF217,SNRNP25,SUN2,TRIB3,ELL2,HMOX1,MDM4,FOSL1,POLR2F,LSM8,CHD9,PPIL3,KDM6A,ANKRD1,FABP4,HELZ2,KMT2C,KMT2E,CAVIN1,CENPX,RUNX2,JARID2,SNAPC4,POLR2L,GTF3C6,INTS6L,POR,AKR7A2,DDX21,INTS6,CREB5,TCF12,RBM5,TAF1D,CWC27,AFF4,MOV10,KDM6B,ANGPTL4,MEIS1,POLR3A,FOS,POU2F2,INTS4,CITED2,ERN…		3142	3180	9893	increased susceptibility to viral infection	Genes up-regulated in untreated double positive thymocytes: wildtype versus ELK4 [GeneID=2005] knockout.	C-1	17
6286	Mast_Cells	Banovich	Immune_Myeloid	60	19	C-3	2.556	SF3B5,FOSB,MEF2A,ATF6B,TIAM2,CREBBP,ATF3,GTF2F2,CDKN2C,NR3C1,ATF4,TNRC6A,PIH1D1,ETS2,CRYZ,CCNT2,SNRPA1,TLE5,SNRPD3,BTG2,ZNF217,SNRNP25,SUN2,TRIB3,ELL2,HMOX1,MDM4,FOSL1,POLR2F,LSM8,CHD9,PPIL3,KDM6A,ANKRD1,FABP4,HELZ2,KMT2C,KMT2E,CAVIN1,CENPX,RUNX2,JARID2,SNAPC4,POLR2L,GTF3C6,INTS6L,POR,AKR7A2,DDX21,INTS6,CREB5,TCF12,RBM5,TAF1D,CWC27,AFF4,MOV10,KDM6B,ANGPTL4,MEIS1,POLR3A,FOS,POU2F2,INTS4,CITED2,ERN…		3142	3178	9894	increased susceptibility to viral infection	Genes up-regulated in cells from peripheral lymph nodes: T reg versus T conv.	C-1	17
6245	Calcium signaling in the CD4+ TCR pathway	M235	Pathway	90	19	C-33	2.049	INHBA,RBM27,TAGLN,FKBP1A,ENO3		3142	3176	9895	increased susceptibility to viral infection	Genes down-regulated in CD4 [GeneID=920] over-expressing: FOXP3 [GeneID=50943] and PPARg2 form of PPARG [GeneID=5468] versus FOXP3 [GeneID=50943].	C-1	17
6288	Bronchial Vessel 2	Krasnow	Vascular-Endothelial	60	19	C-3	2.087	SF3B5,FOSB,MEF2A,ATF6B,TIAM2,CREBBP,ATF3,GTF2F2,CDKN2C,NR3C1,ATF4,TNRC6A,PIH1D1,ETS2,CRYZ,CCNT2,SNRPA1,TLE5,SNRPD3,BTG2,ZNF217,SNRNP25,SUN2,TRIB3,ELL2,HMOX1,MDM4,FOSL1,POLR2F,LSM8,CHD9,PPIL3,KDM6A,ANKRD1,FABP4,HELZ2,KMT2C,KMT2E,CAVIN1,CENPX,RUNX2,JARID2,SNAPC4,POLR2L,GTF3C6,INTS6L,POR,AKR7A2,DDX21,INTS6,CREB5,TCF12,RBM5,TAF1D,CWC27,AFF4,MOV10,KDM6B,ANGPTL4,MEIS1,POLR3A,FOS,POU2F2,INTS4,CITED2,ERN…		3142	3174	9896	increased susceptibility to viral infection	Genes down-regulated in comparison of control conventional dendritic cells (cDC) at 0 h versus cDCs infected with Newcastle disease virus (NDV) at 8 h.	C-1	17
6290	Mast Cell/Basophil Type 1	Krasnow	Immune_Myeloid	60	19	C-3	2.008	SF3B5,FOSB,MEF2A,ATF6B,TIAM2,CREBBP,ATF3,GTF2F2,CDKN2C,NR3C1,ATF4,TNRC6A,PIH1D1,ETS2,CRYZ,CCNT2,SNRPA1,TLE5,SNRPD3,BTG2,ZNF217,SNRNP25,SUN2,TRIB3,ELL2,HMOX1,MDM4,FOSL1,POLR2F,LSM8,CHD9,PPIL3,KDM6A,ANKRD1,FABP4,HELZ2,KMT2C,KMT2E,CAVIN1,CENPX,RUNX2,JARID2,SNAPC4,POLR2L,GTF3C6,INTS6L,POR,AKR7A2,DDX21,INTS6,CREB5,TCF12,RBM5,TAF1D,CWC27,AFF4,MOV10,KDM6B,ANGPTL4,MEIS1,POLR3A,FOS,POU2F2,INTS4,CITED2,ERN…		3142	1890	9897	increased susceptibility to viral infection	Genes down-regulated in comparison of control conventional dendritic cells (cDC) at 6 h versus cDCs infected with Newcastle disease virus (NDV) at 6 h.	C-1	17,20
6292	Plasma_Cells	Banovich	Immune_Lymphoid	60	19	C-3	1.607	SF3B5,FOSB,MEF2A,ATF6B,TIAM2,CREBBP,ATF3,GTF2F2,CDKN2C,NR3C1,ATF4,TNRC6A,PIH1D1,ETS2,CRYZ,CCNT2,SNRPA1,TLE5,SNRPD3,BTG2,ZNF217,SNRNP25,SUN2,TRIB3,ELL2,HMOX1,MDM4,FOSL1,POLR2F,LSM8,CHD9,PPIL3,KDM6A,ANKRD1,FABP4,HELZ2,KMT2C,KMT2E,CAVIN1,CENPX,RUNX2,JARID2,SNAPC4,POLR2L,GTF3C6,INTS6L,POR,AKR7A2,DDX21,INTS6,CREB5,TCF12,RBM5,TAF1D,CWC27,AFF4,MOV10,KDM6B,ANGPTL4,MEIS1,POLR3A,FOS,POU2F2,INTS4,CITED2,ERN…		3142	1888	9898	increased susceptibility to viral infection	Genes up-regulated in B lymphocytes: naÃƒÂ¯ve versus plasmablasts.	C-1	17,20
6294	T	Kaminski	Immune_Lymphoid	60	19	C-3	1.435	SF3B5,FOSB,MEF2A,ATF6B,TIAM2,CREBBP,ATF3,GTF2F2,CDKN2C,NR3C1,ATF4,TNRC6A,PIH1D1,ETS2,CRYZ,CCNT2,SNRPA1,TLE5,SNRPD3,BTG2,ZNF217,SNRNP25,SUN2,TRIB3,ELL2,HMOX1,MDM4,FOSL1,POLR2F,LSM8,CHD9,PPIL3,KDM6A,ANKRD1,FABP4,HELZ2,KMT2C,KMT2E,CAVIN1,CENPX,RUNX2,JARID2,SNAPC4,POLR2L,GTF3C6,INTS6L,POR,AKR7A2,DDX21,INTS6,CREB5,TCF12,RBM5,TAF1D,CWC27,AFF4,MOV10,KDM6B,ANGPTL4,MEIS1,POLR3A,FOS,POU2F2,INTS4,CITED2,ERN…		3142	3170	9899	increased susceptibility to viral infection	Aurora B signaling	C-1	17
1838	nucleobase-containing small molecule biosynthetic process	GO:0034404	GO: Biological Process	37	20	C-21	10	NT5C3A,UCKL1,DCTPP1,NT5E,TYMP,ENTPD3,CMPK2,NT5C3B		3142	3168	9900	increased susceptibility to viral infection	The information-processing pathway at the IFN-beta enhancer	C-1	17
1839	nucleobase-containing compound catabolic process	GO:0034655	GO: Biological Process	37	20	C-21	10	NT5C3A,UCKL1,DCTPP1,NT5E,TYMP,ENTPD3,CMPK2,NT5C3B		3142	3166	9901	increased susceptibility to viral infection	PLK1 signaling events	C-1	17
1841	nucleobase-containing small molecule metabolic process	GO:0055086	GO: Biological Process	37	20	C-21	10	NT5C3A,UCKL1,DCTPP1,NT5E,TYMP,ENTPD3,CMPK2,NT5C3B		3142	3164	9902	increased susceptibility to viral infection	BMP receptor signaling	C-1	17
1843	pyrimidine-containing compound metabolic process	GO:0072527	GO: Biological Process	37	20	C-21	10	NT5C3A,UCKL1,DCTPP1,NT5E,TYMP,ENTPD3,CMPK2,NT5C3B		3142	2158	9903	increased susceptibility to viral infection	Hypoxic and oxygen homeostasis regulation of HIF-1-alpha	C-1	17
1845	heterocycle catabolic process	GO:0046700	GO: Biological Process	37	20	C-21	10	NT5C3A,UCKL1,DCTPP1,NT5E,TYMP,ENTPD3,CMPK2,NT5C3B		3142	3161	9904	increased susceptibility to viral infection	Ubiquitin mediated proteolysis	C-1	17
1847	pyrimidine-containing compound catabolic process	GO:0072529	GO: Biological Process	37	20	C-21	10	NT5C3A,UCKL1,DCTPP1,NT5E,TYMP,ENTPD3,CMPK2,NT5C3B		3142	3159	9905	increased susceptibility to viral infection	FOXM1 transcription factor network	C-1	17
1849	pyrimidine nucleoside metabolic process	GO:0006213	GO: Biological Process	37	20	C-21	10	NT5C3A,UCKL1,DCTPP1,NT5E,TYMP,ENTPD3,CMPK2,NT5C3B		3142	3157	9906	increased susceptibility to viral infection	Cell cycle	C-1	17
1851	organophosphate metabolic process	GO:0019637	GO: Biological Process	37	20	C-21	10	NT5C3A,UCKL1,DCTPP1,NT5E,TYMP,ENTPD3,CMPK2,NT5C3B		3142	643	9907	increased susceptibility to viral infection	RIG-I-like receptor signaling pathway	C-1	17,25
1853	nucleobase-containing small molecule catabolic process	GO:0034656	GO: Biological Process	37	20	C-21	10	NT5C3A,UCKL1,DCTPP1,NT5E,TYMP,ENTPD3,CMPK2,NT5C3B		3142	3154	9908	increased susceptibility to viral infection	Mechanism of Protein Import into the Nucleus	C-1	17
1855	nucleoside phosphate metabolic process	GO:0006753	GO: Biological Process	37	20	C-21	10	NT5C3A,UCKL1,DCTPP1,NT5E,TYMP,ENTPD3,CMPK2,NT5C3B		3142	3152	9909	increased susceptibility to viral infection	altered susceptibility to viral infection	C-1	17
1877	Pyrimidine metabolism	M5109	Pathway	70	20	C-21	10	NT5C3A,UCKL1,DCTPP1,NT5E,TYMP,ENTPD3,CMPK2,NT5C3B		3142	3150	9910	increased susceptibility to viral infection	abnormal intercellular signaling peptide or protein level	C-1	17
6296	B Plasma	Kaminski	Immune_Lymphoid	60	19	C-3	1.432	SF3B5,FOSB,MEF2A,ATF6B,TIAM2,CREBBP,ATF3,GTF2F2,CDKN2C,NR3C1,ATF4,TNRC6A,PIH1D1,ETS2,CRYZ,CCNT2,SNRPA1,TLE5,SNRPD3,BTG2,ZNF217,SNRNP25,SUN2,TRIB3,ELL2,HMOX1,MDM4,FOSL1,POLR2F,LSM8,CHD9,PPIL3,KDM6A,ANKRD1,FABP4,HELZ2,KMT2C,KMT2E,CAVIN1,CENPX,RUNX2,JARID2,SNAPC4,POLR2L,GTF3C6,INTS6L,POR,AKR7A2,DDX21,INTS6,CREB5,TCF12,RBM5,TAF1D,CWC27,AFF4,MOV10,KDM6B,ANGPTL4,MEIS1,POLR3A,FOS,POU2F2,INTS4,CITED2,ERN…		3142	3148	9911	increased susceptibility to viral infection	altered susceptibility to Riboviria infection	C-1	17
1884	Nicotinate and nicotinamide metabolism	M19895	Pathway	37	20	C-21	4.009	NT5C3A,UCKL1,DCTPP1,NT5E,TYMP,ENTPD3,CMPK2,NT5C3B		3142	3146	9912	increased susceptibility to viral infection	decreased interferon-alpha secretion	C-1	17
1879	Purine metabolism	M14314	Pathway	70	20	C-21	3.968	NT5C3A,UCKL1,DCTPP1,NT5E,TYMP,ENTPD3,CMPK2,NT5C3B		3142	3144	9913	increased susceptibility to viral infection	abnormal interferon-alpha secretion	C-1	17
1886	Drug metabolism - other enzymes	M17726	Pathway	37	20	C-21	3.348	NT5C3A,UCKL1,DCTPP1,NT5E,TYMP,ENTPD3,CMPK2,NT5C3B		3140	3215	9914	increased susceptibility to Riboviria infection	Platelet Function Tests	C-1	17
1892	Genes involved in DNA repair.	M5898	Coexpression	37	20	C-21	2.934	NT5C3A,UCKL1,DCTPP1,NT5E,TYMP,ENTPD3,CMPK2,NT5C3B		3140	709	9915	increased susceptibility to Riboviria infection	cDCs	C-1	17
1857	decreased pruritus	MP:0010073	Mouse Phenotype	37	20	C-21	2.836	NT5C3A,UCKL1,DCTPP1,NT5E,TYMP,ENTPD3,CMPK2,NT5C3B		3140	707	9916	increased susceptibility to Riboviria infection	pDCs	C-1	17
1859	abnormal cerebellum dentate nucleus morphology	MP:0009980	Mouse Phenotype	37	20	C-21	2.836	NT5C3A,UCKL1,DCTPP1,NT5E,TYMP,ENTPD3,CMPK2,NT5C3B		3140	2264	9917	increased susceptibility to Riboviria infection	Monocytes	C-1	17,15
1894	Genes up-regulated in bone marrow-derived macrophages: interferon alpha versus IFNG [GeneID=3458].	M8663	Coexpression	37	20	C-21	2.812	NT5C3A,UCKL1,DCTPP1,NT5E,TYMP,ENTPD3,CMPK2,NT5C3B		3140	3210	9918	increased susceptibility to Riboviria infection	Macrophages	C-1	17
1896	Genes down-regulated in comparison of control conventional dendritic cells (cDC) at 0 h versus cDCs infected with Newcastle disease virus (NDV) at 4 h.	M4261	Coexpression	37	20	C-21	2.745	NT5C3A,UCKL1,DCTPP1,NT5E,TYMP,ENTPD3,CMPK2,NT5C3B		3140	2262	9919	increased susceptibility to Riboviria infection	TREM2+ Dendritic	C-1	17,15
1861	decreased coronary flow rate	MP:0003023	Mouse Phenotype	37	20	C-21	2.739	NT5C3A,UCKL1,DCTPP1,NT5E,TYMP,ENTPD3,CMPK2,NT5C3B		3140	1738	9920	increased susceptibility to Riboviria infection	Plasma	C-1	17,22
1863	abnormal renal vascular resistance	MP:0005529	Mouse Phenotype	37	20	C-21	2.739	NT5C3A,UCKL1,DCTPP1,NT5E,TYMP,ENTPD3,CMPK2,NT5C3B		3140	480	9921	increased susceptibility to Riboviria infection	Alveolar Epithelial Type 1	C-1	17,27
1898	Genes down-regulated in comparison of control conventional dendritic cells (cDC) at 18 h versus cDCs infected with Newcastle disease virus (NDV) at 18 h.	M4296	Coexpression	37	20	C-21	2.736	NT5C3A,UCKL1,DCTPP1,NT5E,TYMP,ENTPD3,CMPK2,NT5C3B		3140	2260	9922	increased susceptibility to Riboviria infection	Macrophage	C-1	17,15
1900	Genes down-regulated in comparison of CD4 [GeneID=920] T cells treated with IL4 [GeneID=3565] and anti-IL12 at 12 h versus the untreated cells at 12 h.	M4222	Coexpression	37	20	C-21	2.732	NT5C3A,UCKL1,DCTPP1,NT5E,TYMP,ENTPD3,CMPK2,NT5C3B		3140	3204	9923	increased susceptibility to Riboviria infection	SCGB3A2+	C-1	17
1902	Genes up-regulated in Ly6C low monocytes: untreated versus rosiglitazone [PubChem=77999].	M9056	Coexpression	37	20	C-21	2.732	NT5C3A,UCKL1,DCTPP1,NT5E,TYMP,ENTPD3,CMPK2,NT5C3B		3140	3202	9924	increased susceptibility to Riboviria infection	Capillary Intermediate 1	C-1	17
1890	Genes down-regulated in comparison of control conventional dendritic cells (cDC) at 6 h versus cDCs infected with Newcastle disease virus (NDV) at 6 h.	M4292	Coexpression	93	20	C-21	2.718	NT5C3A,UCKL1,DCTPP1,NT5E,TYMP,ENTPD3,CMPK2,NT5C3B		3140	3200	9925	increased susceptibility to Riboviria infection	Adventitial Fibroblast	C-1	17,19
1904	Genes down-regulated in comparison of unstimulated dendritic cells (DC) at 0 h versus DCs stimulated with LPS (TLR4 agonist) and R848 for 8 h.	M4705	Coexpression	37	20	C-21	2.709	NT5C3A,UCKL1,DCTPP1,NT5E,TYMP,ENTPD3,CMPK2,NT5C3B		3140	2258	9926	increased susceptibility to Riboviria infection	Proliferating Basal	C-1	17,9
1906	Genes down-regulated in comparison of dendritic cells (DC) stimulated with R848 at 2 h versus DCs stimulatd with R848 for 8 h.	M4730	Coexpression	37	20	C-21	2.709	NT5C3A,UCKL1,DCTPP1,NT5E,TYMP,ENTPD3,CMPK2,NT5C3B		3140	3197	9927	increased susceptibility to Riboviria infection	Proliferating_Epithelial_Cells	C-1	17,9
1865	calcified skin	MP:0003196	Mouse Phenotype	37	20	C-21	2.66	NT5C3A,UCKL1,DCTPP1,NT5E,TYMP,ENTPD3,CMPK2,NT5C3B		3140	3195	9928	increased susceptibility to Riboviria infection	Proliferating NK/T	C-1	17
1867	increased aggression towards humans	MP:0001357	Mouse Phenotype	37	20	C-21	2.66	NT5C3A,UCKL1,DCTPP1,NT5E,TYMP,ENTPD3,CMPK2,NT5C3B		3140	3193	9929	increased susceptibility to Riboviria infection	Proliferating Macrophage	C-1	17,9
1869	abnormal snout skin morphology	MP:0030533	Mouse Phenotype	37	20	C-21	2.66	NT5C3A,UCKL1,DCTPP1,NT5E,TYMP,ENTPD3,CMPK2,NT5C3B		3140	3191	9930	increased susceptibility to Riboviria infection	Proliferating_Macrophages	C-1	17
1871	abnormal coronary flow rate	MP:0003021	Mouse Phenotype	37	20	C-21	2.484	NT5C3A,UCKL1,DCTPP1,NT5E,TYMP,ENTPD3,CMPK2,NT5C3B		3140	2256	9931	increased susceptibility to Riboviria infection	Proliferating_T_Cells	C-1	17,1
1873	calcinosis	MP:0003195	Mouse Phenotype	37	20	C-21	2.439	NT5C3A,UCKL1,DCTPP1,NT5E,TYMP,ENTPD3,CMPK2,NT5C3B		3140	3188	9932	increased susceptibility to Riboviria infection	Genes down-regulated in comparison of control conventional dendritic cells (cDC) at 0 h versus cDCs infected with Newcastle disease virus (NDV) at 6 h.	C-1	17
1875	abnormal cerebellum deep nucleus morphology	MP:0009979	Mouse Phenotype	37	20	C-21	2.325	NT5C3A,UCKL1,DCTPP1,NT5E,TYMP,ENTPD3,CMPK2,NT5C3B		3140	3186	9933	increased susceptibility to Riboviria infection	Genes down-regulated in CD4 [GeneID=920] over-expressing: FOXP3 [GeneID=50943] and PPARg1 form of PPARG [GeneID=5468] versus FOXP3 [GeneID=50943].	C-1	17
1908	airway wall thickness measurement	GWAS Catalog	GWAS Catalog	37	20	C-21	1.807	NT5C3A,UCKL1,DCTPP1,NT5E,TYMP,ENTPD3,CMPK2,NT5C3B		3140	3184	9934	increased susceptibility to Riboviria infection	Genes up-regulated in response to IFNG [GeneID=3458].	C-1	17
1910	orotic acid measurement	GWAS Catalog	GWAS Catalog	37	20	C-21	1.807	NT5C3A,UCKL1,DCTPP1,NT5E,TYMP,ENTPD3,CMPK2,NT5C3B		3140	3182	9935	increased susceptibility to Riboviria infection	Genes down-regulated in comparison of unstimulated peripheral blood mononuclear cells (PBMC) versus PBMC stimulated with YF17D vaccine.	C-1	17
426	Bladder cancer	M19096	Pathway	82	20	C-21	1.576	NT5C3A,UCKL1,DCTPP1,NT5E,TYMP,ENTPD3,CMPK2,NT5C3B		3140	3180	9936	increased susceptibility to Riboviria infection	Genes up-regulated in untreated double positive thymocytes: wildtype versus ELK4 [GeneID=2005] knockout.	C-1	17
1888	Genes up-regulated in B lymphocytes: naÃƒÂ¯ve versus plasmablasts.	M9797	Coexpression	93	20	C-21		NT5C3A,UCKL1,DCTPP1,NT5E,TYMP,ENTPD3,CMPK2,NT5C3B		3140	3178	9937	increased susceptibility to Riboviria infection	Genes up-regulated in cells from peripheral lymph nodes: T reg versus T conv.	C-1	17
1788	chromosome organization	GO:0051276	GO: Biological Process	25	21	C-14	10	ETV3,GATAD2B,BAZ2A,FKBP3,KAT6A,ZNFX1,ARID4B,UBAP2L,MBD3,BRMS1,HDAC2,MXD1		3140	3176	9938	increased susceptibility to Riboviria infection	Genes down-regulated in CD4 [GeneID=920] over-expressing: FOXP3 [GeneID=50943] and PPARg2 form of PPARG [GeneID=5468] versus FOXP3 [GeneID=50943].	C-1	17
1789	negative regulation of RNA biosynthetic process	GO:1902679	GO: Biological Process	25	21	C-14	10	ETV3,GATAD2B,BAZ2A,FKBP3,KAT6A,ZNFX1,ARID4B,UBAP2L,MBD3,BRMS1,HDAC2,MXD1		3140	3174	9939	increased susceptibility to Riboviria infection	Genes down-regulated in comparison of control conventional dendritic cells (cDC) at 0 h versus cDCs infected with Newcastle disease virus (NDV) at 8 h.	C-1	17
1791	negative regulation of RNA metabolic process	GO:0051253	GO: Biological Process	25	21	C-14	10	ETV3,GATAD2B,BAZ2A,FKBP3,KAT6A,ZNFX1,ARID4B,UBAP2L,MBD3,BRMS1,HDAC2,MXD1		3140	1890	9940	increased susceptibility to Riboviria infection	Genes down-regulated in comparison of control conventional dendritic cells (cDC) at 6 h versus cDCs infected with Newcastle disease virus (NDV) at 6 h.	C-1	17,20
1793	negative regulation of nucleic acid-templated transcription	GO:1903507	GO: Biological Process	25	21	C-14	10	ETV3,GATAD2B,BAZ2A,FKBP3,KAT6A,ZNFX1,ARID4B,UBAP2L,MBD3,BRMS1,HDAC2,MXD1		3140	1888	9941	increased susceptibility to Riboviria infection	Genes up-regulated in B lymphocytes: naÃƒÂ¯ve versus plasmablasts.	C-1	17,20
1795	chromatin silencing	GO:0006342	GO: Biological Process	25	21	C-14	10	ETV3,GATAD2B,BAZ2A,FKBP3,KAT6A,ZNFX1,ARID4B,UBAP2L,MBD3,BRMS1,HDAC2,MXD1		3140	3170	9942	increased susceptibility to Riboviria infection	Aurora B signaling	C-1	17
1797	chromatin organization	GO:0006325	GO: Biological Process	25	21	C-14	10	ETV3,GATAD2B,BAZ2A,FKBP3,KAT6A,ZNFX1,ARID4B,UBAP2L,MBD3,BRMS1,HDAC2,MXD1		3140	3168	9943	increased susceptibility to Riboviria infection	The information-processing pathway at the IFN-beta enhancer	C-1	17
1799	histone modification	GO:0016570	GO: Biological Process	25	21	C-14	10	ETV3,GATAD2B,BAZ2A,FKBP3,KAT6A,ZNFX1,ARID4B,UBAP2L,MBD3,BRMS1,HDAC2,MXD1		3140	3166	9944	increased susceptibility to Riboviria infection	PLK1 signaling events	C-1	17
1801	covalent chromatin modification	GO:0016569	GO: Biological Process	25	21	C-14	10	ETV3,GATAD2B,BAZ2A,FKBP3,KAT6A,ZNFX1,ARID4B,UBAP2L,MBD3,BRMS1,HDAC2,MXD1		3140	3164	9945	increased susceptibility to Riboviria infection	BMP receptor signaling	C-1	17
1803	negative regulation of transcription, DNA-templated	GO:0045892	GO: Biological Process	25	21	C-14	10	ETV3,GATAD2B,BAZ2A,FKBP3,KAT6A,ZNFX1,ARID4B,UBAP2L,MBD3,BRMS1,HDAC2,MXD1		3140	2158	9946	increased susceptibility to Riboviria infection	Hypoxic and oxygen homeostasis regulation of HIF-1-alpha	C-1	17
1805	chromatin organization involved in negative regulation of transcription	GO:0097549	GO: Biological Process	25	21	C-14	10	ETV3,GATAD2B,BAZ2A,FKBP3,KAT6A,ZNFX1,ARID4B,UBAP2L,MBD3,BRMS1,HDAC2,MXD1		3140	3161	9947	increased susceptibility to Riboviria infection	Ubiquitin mediated proteolysis	C-1	17
1807	Signaling events mediated by HDAC Class I	M101	Pathway	25	21	C-14	10	ETV3,GATAD2B,BAZ2A,FKBP3,KAT6A,ZNFX1,ARID4B,UBAP2L,MBD3,BRMS1,HDAC2,MXD1		3140	3159	9948	increased susceptibility to Riboviria infection	FOXM1 transcription factor network	C-1	17
1811	Regulation of Telomerase	M105	Pathway	25	21	C-14	4.629	ETV3,GATAD2B,BAZ2A,FKBP3,KAT6A,ZNFX1,ARID4B,UBAP2L,MBD3,BRMS1,HDAC2,MXD1		3140	3157	9949	increased susceptibility to Riboviria infection	Cell cycle	C-1	17
1820	Genes down-regulated in comparison of control conventional dendritic cells (cDC) at 0 h versus cDCs infected with Newcastle disease virus (NDV) at 18 h.	M4284	Coexpression	25	21	C-14	3.925	ETV3,GATAD2B,BAZ2A,FKBP3,KAT6A,ZNFX1,ARID4B,UBAP2L,MBD3,BRMS1,HDAC2,MXD1		3140	643	9950	increased susceptibility to Riboviria infection	RIG-I-like receptor signaling pathway	C-1	17,25
1822	Genes down-regulated in comparison of dendritic cells (DC) stimulated with poly(I:C) (TLR3 agonist) at 0.5 h versus those stimulated at 8 h.	M4091	Coexpression	25	21	C-14	3.866	ETV3,GATAD2B,BAZ2A,FKBP3,KAT6A,ZNFX1,ARID4B,UBAP2L,MBD3,BRMS1,HDAC2,MXD1		3140	3154	9951	increased susceptibility to Riboviria infection	Mechanism of Protein Import into the Nucleus	C-1	17
1824	Genes up-regulated in CD4 T conv over-expressing SATB1 [GeneID=6304] versus SATB1 and FOX3P [GeneID=6304;50943].	M9156	Coexpression	25	21	C-14	2.453	ETV3,GATAD2B,BAZ2A,FKBP3,KAT6A,ZNFX1,ARID4B,UBAP2L,MBD3,BRMS1,HDAC2,MXD1		3140	3152	9952	increased susceptibility to Riboviria infection	altered susceptibility to viral infection	C-1	17
1826	Genes down-regulated in monocytes: untreated versus anti- FcgRIIB.	M6826	Coexpression	25	21	C-14	2.448	ETV3,GATAD2B,BAZ2A,FKBP3,KAT6A,ZNFX1,ARID4B,UBAP2L,MBD3,BRMS1,HDAC2,MXD1		3140	3150	9953	increased susceptibility to Riboviria infection	abnormal intercellular signaling peptide or protein level	C-1	17
1828	Genes down-regulated in spleen from DUSP1 [GeneID=1843] knockout: control versus LPS.	M6321	Coexpression	25	21	C-14	2.438	ETV3,GATAD2B,BAZ2A,FKBP3,KAT6A,ZNFX1,ARID4B,UBAP2L,MBD3,BRMS1,HDAC2,MXD1		3140	3148	9954	increased susceptibility to Riboviria infection	altered susceptibility to Riboviria infection	C-1	17
1830	Genes down-regulated in CD4 [GeneID=920] T cells: control versus treated with halofuginone [PubChem=400772] for 6h.	M7106	Coexpression	25	21	C-14	2.434	ETV3,GATAD2B,BAZ2A,FKBP3,KAT6A,ZNFX1,ARID4B,UBAP2L,MBD3,BRMS1,HDAC2,MXD1		3140	3146	9955	increased susceptibility to Riboviria infection	decreased interferon-alpha secretion	C-1	17
1832	Genes down-regulated in comparison of control conventional dendritic cells (cDC) at 0 h versus cDCs infected with Newcastle disease virus (NDV) at 2 h.	M4259	Coexpression	25	21	C-14	2.424	ETV3,GATAD2B,BAZ2A,FKBP3,KAT6A,ZNFX1,ARID4B,UBAP2L,MBD3,BRMS1,HDAC2,MXD1		3140	3144	9956	increased susceptibility to Riboviria infection	abnormal interferon-alpha secretion	C-1	17
1834	Genes down-regulated in centroblasts versus centrocytes.	M7101	Coexpression	25	21	C-14	2.424	ETV3,GATAD2B,BAZ2A,FKBP3,KAT6A,ZNFX1,ARID4B,UBAP2L,MBD3,BRMS1,HDAC2,MXD1		3140	3142	9957	increased susceptibility to Riboviria infection	increased susceptibility to viral infection	C-1	17
1836	Genes up-regulated fibroblasts: untreated versus interferon alpha.	M6704	Coexpression	25	21	C-14	2.419	ETV3,GATAD2B,BAZ2A,FKBP3,KAT6A,ZNFX1,ARID4B,UBAP2L,MBD3,BRMS1,HDAC2,MXD1		3135	3215	9958	immune effector process	Platelet Function Tests	C-1	17
1813	The PRC2 Complex Sets Long-term Gene Silencing Through Modification of Histone Tails	M22025	Pathway	25	21	C-14	1.912	ETV3,GATAD2B,BAZ2A,FKBP3,KAT6A,ZNFX1,ARID4B,UBAP2L,MBD3,BRMS1,HDAC2,MXD1		3135	709	9959	immune effector process	cDCs	C-1	17
1815	Role of MEF2D in T-cell Apoptosis	M5290	Pathway	25	21	C-14	1.804	ETV3,GATAD2B,BAZ2A,FKBP3,KAT6A,ZNFX1,ARID4B,UBAP2L,MBD3,BRMS1,HDAC2,MXD1		3135	707	9960	immune effector process	pDCs	C-1	17
1817	Downregulated of MTA-3 in ER-negative Breast Tumors	M225	Pathway	25	21	C-14	1.804	ETV3,GATAD2B,BAZ2A,FKBP3,KAT6A,ZNFX1,ARID4B,UBAP2L,MBD3,BRMS1,HDAC2,MXD1		3135	2264	9961	immune effector process	Monocytes	C-1	17,15
1738	Plasma	Krasnow	Immune_Lymphoid	166	22	C-35	1.385	PABPC4,PAIP2,ATXN2L,PAIP2B,PABPC1		3135	3210	9962	immune effector process	Macrophages	C-1	17
1641	translational elongation	GO:0006414	GO: Biological Process	49	22	C-35	5.002	PABPC4,PAIP2,ATXN2L,PAIP2B,PABPC1		3135	2262	9963	immune effector process	TREM2+ Dendritic	C-1	17,15
1642	translation	GO:0006412	GO: Biological Process	49	22	C-35	5.002	PABPC4,PAIP2,ATXN2L,PAIP2B,PABPC1		3135	1738	9964	immune effector process	Plasma	C-1	17,22
1676	absent sperm mitochondrial sheath	MP:0009833	Mouse Phenotype	31	22	C-35	5.562	PABPC4,PAIP2,ATXN2L,PAIP2B,PABPC1		3135	480	9965	immune effector process	Alveolar Epithelial Type 1	C-1	17,27
1678	decreased prostate gland weight	MP:0004962	Mouse Phenotype	31	22	C-35	5.562	PABPC4,PAIP2,ATXN2L,PAIP2B,PABPC1		3135	2260	9966	immune effector process	Macrophage	C-1	17,15
1680	abnormal prostate gland weight	MP:0004960	Mouse Phenotype	31	22	C-35	5.118	PABPC4,PAIP2,ATXN2L,PAIP2B,PABPC1		3135	3204	9967	immune effector process	SCGB3A2+	C-1	17
1682	detached acrosome	MP:0009231	Mouse Phenotype	31	22	C-35	5.069	PABPC4,PAIP2,ATXN2L,PAIP2B,PABPC1		3135	3202	9968	immune effector process	Capillary Intermediate 1	C-1	17
1684	abnormal cauda epididymis morphology	MP:0002662	Mouse Phenotype	31	22	C-35	5.069	PABPC4,PAIP2,ATXN2L,PAIP2B,PABPC1		3135	3200	9969	immune effector process	Adventitial Fibroblast	C-1	17,19
1660	translational initiation	GO:0006413	GO: Biological Process	31	22	C-35	5.036	PABPC4,PAIP2,ATXN2L,PAIP2B,PABPC1		3135	2258	9970	immune effector process	Proliferating Basal	C-1	17,9
1662	negative regulation of translational initiation	GO:0045947	GO: Biological Process	31	22	C-35	5.029	PABPC4,PAIP2,ATXN2L,PAIP2B,PABPC1		3135	3197	9971	immune effector process	Proliferating_Epithelial_Cells	C-1	17,9
1664	peptide biosynthetic process	GO:0043043	GO: Biological Process	31	22	C-35	4.942	PABPC4,PAIP2,ATXN2L,PAIP2B,PABPC1		3135	3195	9972	immune effector process	Proliferating NK/T	C-1	17
1686	small prostate gland	MP:0002774	Mouse Phenotype	31	22	C-35	4.791	PABPC4,PAIP2,ATXN2L,PAIP2B,PABPC1		3135	3193	9973	immune effector process	Proliferating Macrophage	C-1	17,9
1688	decreased epididymis weight	MP:0004929	Mouse Phenotype	31	22	C-35	4.725	PABPC4,PAIP2,ATXN2L,PAIP2B,PABPC1		3135	3191	9974	immune effector process	Proliferating_Macrophages	C-1	17
1690	abnormal sperm nucleus morphology	MP:0009232	Mouse Phenotype	31	22	C-35	4.664	PABPC4,PAIP2,ATXN2L,PAIP2B,PABPC1		3135	2256	9975	immune effector process	Proliferating_T_Cells	C-1	17,1
1666	amide biosynthetic process	GO:0043604	GO: Biological Process	31	22	C-35	4.663	PABPC4,PAIP2,ATXN2L,PAIP2B,PABPC1		3135	3188	9976	immune effector process	Genes down-regulated in comparison of control conventional dendritic cells (cDC) at 0 h versus cDCs infected with Newcastle disease virus (NDV) at 6 h.	C-1	17
1668	peptide metabolic process	GO:0006518	GO: Biological Process	31	22	C-35	4.644	PABPC4,PAIP2,ATXN2L,PAIP2B,PABPC1		3135	3186	9977	immune effector process	Genes down-regulated in CD4 [GeneID=920] over-expressing: FOXP3 [GeneID=50943] and PPARg1 form of PPARG [GeneID=5468] versus FOXP3 [GeneID=50943].	C-1	17
1692	abnormal epididymis weight	MP:0004927	Mouse Phenotype	31	22	C-35	4.528	PABPC4,PAIP2,ATXN2L,PAIP2B,PABPC1		3135	3184	9978	immune effector process	Genes up-regulated in response to IFNG [GeneID=3458].	C-1	17
1694	abnormal sperm mitochondrial sheath morphology	MP:0009832	Mouse Phenotype	31	22	C-35	4.456	PABPC4,PAIP2,ATXN2L,PAIP2B,PABPC1		3135	3182	9979	immune effector process	Genes down-regulated in comparison of unstimulated peripheral blood mononuclear cells (PBMC) versus PBMC stimulated with YF17D vaccine.	C-1	17
1670	cellular amide metabolic process	GO:0043603	GO: Biological Process	31	22	C-35	4.189	PABPC4,PAIP2,ATXN2L,PAIP2B,PABPC1		3135	3180	9980	immune effector process	Genes up-regulated in untreated double positive thymocytes: wildtype versus ELK4 [GeneID=2005] knockout.	C-1	17
1672	posttranscriptional regulation of gene expression	GO:0010608	GO: Biological Process	31	22	C-35	4.167	PABPC4,PAIP2,ATXN2L,PAIP2B,PABPC1		3135	3178	9981	immune effector process	Genes up-regulated in cells from peripheral lymph nodes: T reg versus T conv.	C-1	17
1674	regulation of translation	GO:0006417	GO: Biological Process	31	22	C-35	3.863	PABPC4,PAIP2,ATXN2L,PAIP2B,PABPC1		3135	3176	9982	immune effector process	Genes down-regulated in CD4 [GeneID=920] over-expressing: FOXP3 [GeneID=50943] and PPARg2 form of PPARG [GeneID=5468] versus FOXP3 [GeneID=50943].	C-1	17
1706	Genes down-regulated in comparison of polysome bound (translated) mRNA versus total mRNA in dendritic cells.	M3327	Coexpression	31	22	C-35	3.158	PABPC4,PAIP2,ATXN2L,PAIP2B,PABPC1		3135	3174	9983	immune effector process	Genes down-regulated in comparison of control conventional dendritic cells (cDC) at 0 h versus cDCs infected with Newcastle disease virus (NDV) at 8 h.	C-1	17
1708	Genes down-regulated in comparison of control polymorphonuclear leukocytes (PMN) at 0 h versus PMN treated with F. tularensis vaccine at 6 h.	M5346	Coexpression	31	22	C-35	3.14	PABPC4,PAIP2,ATXN2L,PAIP2B,PABPC1		3135	1890	9984	immune effector process	Genes down-regulated in comparison of control conventional dendritic cells (cDC) at 6 h versus cDCs infected with Newcastle disease virus (NDV) at 6 h.	C-1	17,20
1710	Genes down-regulated in comparison of naive B cells versus memory B cells.	M3246	Coexpression	31	22	C-35	3.14	PABPC4,PAIP2,ATXN2L,PAIP2B,PABPC1		3135	1888	9985	immune effector process	Genes up-regulated in B lymphocytes: naÃƒÂ¯ve versus plasmablasts.	C-1	17,20
1712	Genes down-regulated in comparison of naive B cells versus Ig isotype switched memory B cells.	M3242	Coexpression	31	22	C-35	3.14	PABPC4,PAIP2,ATXN2L,PAIP2B,PABPC1		3135	3170	9986	immune effector process	Aurora B signaling	C-1	17
1714	Genes up-regulated in comparison of naive CD4 [GeneID=920] CD8 T cells versus unstimulated NK cells.	M4413	Coexpression	31	22	C-35	3.136	PABPC4,PAIP2,ATXN2L,PAIP2B,PABPC1		3135	3168	9987	immune effector process	The information-processing pathway at the IFN-beta enhancer	C-1	17
1716	Genes up-regulated in comparison of macrophages exposed to T. gondii versus macrophages exposed to M. tuberculosis.	M5258	Coexpression	31	22	C-35	3.136	PABPC4,PAIP2,ATXN2L,PAIP2B,PABPC1		3135	3166	9988	immune effector process	PLK1 signaling events	C-1	17
1718	Genes down-regulated in comparison of dendritic cells (DC) exposed to 5 worm/well B. malayi versus macrophages exposed to 5 worms/well B. malayi.	M5188	Coexpression	31	22	C-35	3.132	PABPC4,PAIP2,ATXN2L,PAIP2B,PABPC1		3135	3164	9989	immune effector process	BMP receptor signaling	C-1	17
1720	Genes up-regulated in comparison of dendritic cells (DC) exposed to L. donovani versus DCs exposed to M. tuberculosis.	M5205	Coexpression	31	22	C-35	3.132	PABPC4,PAIP2,ATXN2L,PAIP2B,PABPC1		3135	2158	9990	immune effector process	Hypoxic and oxygen homeostasis regulation of HIF-1-alpha	C-1	17
1722	A subgroup of genes regulated by MYC - version 1 (v1).	M5926	Coexpression	31	22	C-35	3.127	PABPC4,PAIP2,ATXN2L,PAIP2B,PABPC1		3135	3161	9991	immune effector process	Ubiquitin mediated proteolysis	C-1	17
1696	Regulation of eIF4e and p70 S6 Kinase	M4791	Pathway	31	22	C-35	2.416	PABPC4,PAIP2,ATXN2L,PAIP2B,PABPC1		3135	3159	9992	immune effector process	FOXM1 transcription factor network	C-1	17
1644	cellular protein complex disassembly	GO:0043624	GO: Biological Process	19	22	C-23	10	MRPS25,MRPS27,MRPL23,MRPS5,MRPL51,MRPS2,MRPL34,MRPL43		3135	3157	9993	immune effector process	Cell cycle	C-1	17
1646	mitochondrial translational elongation	GO:0070125	GO: Biological Process	19	22	C-23	10	MRPS25,MRPS27,MRPL23,MRPS5,MRPL51,MRPS2,MRPL34,MRPL43		3135	643	9994	immune effector process	RIG-I-like receptor signaling pathway	C-1	17,25
1648	mitochondrial translation	GO:0032543	GO: Biological Process	19	22	C-23	10	MRPS25,MRPS27,MRPL23,MRPS5,MRPL51,MRPS2,MRPL34,MRPL43		3135	3154	9995	immune effector process	Mechanism of Protein Import into the Nucleus	C-1	17
1650	protein-containing complex disassembly	GO:0032984	GO: Biological Process	19	22	C-23	10	MRPS25,MRPS27,MRPL23,MRPS5,MRPL51,MRPS2,MRPL34,MRPL43		3135	3152	9996	immune effector process	altered susceptibility to viral infection	C-1	17
1652	mitochondrial gene expression	GO:0140053	GO: Biological Process	19	22	C-23	10	MRPS25,MRPS27,MRPL23,MRPS5,MRPL51,MRPS2,MRPL34,MRPL43		3135	3150	9997	immune effector process	abnormal intercellular signaling peptide or protein level	C-1	17
1654	cellular component disassembly	GO:0022411	GO: Biological Process	19	22	C-23	10	MRPS25,MRPS27,MRPL23,MRPS5,MRPL51,MRPS2,MRPL34,MRPL43		3135	3148	9998	immune effector process	altered susceptibility to Riboviria infection	C-1	17
1656	mitochondrial translational termination	GO:0070126	GO: Biological Process	19	22	C-23	10	MRPS25,MRPS27,MRPL23,MRPS5,MRPL51,MRPS2,MRPL34,MRPL43		3135	3146	9999	immune effector process	decreased interferon-alpha secretion	C-1	17
1658	translational termination	GO:0006415	GO: Biological Process	19	22	C-23	10	MRPS25,MRPS27,MRPL23,MRPS5,MRPL51,MRPS2,MRPL34,MRPL43		3135	3144	10000	immune effector process	abnormal interferon-alpha secretion	C-1	17
1702	Genes up-regulated in CD11b Tumor from BALBc mouse versus CD11b Tumor from C57BL6 mouse.	M7606	Coexpression	19	22	C-23	4.455	MRPS25,MRPS27,MRPL23,MRPS5,MRPL51,MRPS2,MRPL34,MRPL43		3135	3142	10001	immune effector process	increased susceptibility to viral infection	C-1	17
1704	Genes up-regulated in comparison of control dendritic cells (DC) at 12 h versus those stimulated with poly(I:C) (TLR3 agonist) at 12 h.	M3719	Coexpression	19	22	C-23	4.449	MRPS25,MRPS27,MRPL23,MRPS5,MRPL51,MRPS2,MRPL34,MRPL43		3135	3140	10002	immune effector process	increased susceptibility to Riboviria infection	C-1	17
1724	Genes up-regulated in macrophages: 5 days with IL4 [GeneID=3565] and dexamethasone [PubChem=5743] followed by TGFB1 [GeneID=7040] for 24h versus 5 days with IL4 [GeneID=3565] followed by TGFB1 [GeneID=7040] for 24h.	M370	Coexpression	19	22	C-23	2.787	MRPS25,MRPS27,MRPL23,MRPS5,MRPL51,MRPS2,MRPL34,MRPL43		3135	2891	10003	immune effector process	abnormal response to infection	C-1	17
1726	Genes up-regulated in double positive thymocytes from OT-2 transgenic mice: control versus injected with agonist peptide.	M8193	Coexpression	19	22	C-23	2.759	MRPS25,MRPS27,MRPL23,MRPS5,MRPL51,MRPS2,MRPL34,MRPL43		3135	2889	10004	immune effector process	altered susceptibility to infection	C-1	17
1728	Genes down-regulated in comparison of unstimulated peripheral blood mononuclear cells (PBMC) 1 day after stimulation with YF17D vaccine versus PBMC 21 days after the stimulation.	M3299	Coexpression	19	22	C-23	2.705	MRPS25,MRPS27,MRPL23,MRPS5,MRPL51,MRPS2,MRPL34,MRPL43		3135	2887	10005	immune effector process	increased susceptibility to infection	C-1	17
1730	Genes up-regulated in comparison of control conventional dendritic cells (cDC) at 10 h versus cDCs infected with Newcastle disease virus (NDV) at 10 h.	M4293	Coexpression	19	22	C-23	2.701	MRPS25,MRPS27,MRPL23,MRPS5,MRPL51,MRPS2,MRPL34,MRPL43		3133	3215	10006	protein modification by small protein conjugation or removal	Platelet Function Tests	C-1	17
1732	Genes up-regulated in comparison of polysome bound (translated) mRNA before and 4 h after LPS (TLR4 agonist) stimulation.	M3337	Coexpression	19	22	C-23	2.701	MRPS25,MRPS27,MRPL23,MRPS5,MRPL51,MRPS2,MRPL34,MRPL43		3133	709	10007	protein modification by small protein conjugation or removal	cDCs	C-1	17
1734	Genes up-regulated in comparison of dendritic cells (DC) stimulated with poly(I:C) (TLR3 agonist) at 0.5 h versus those stimulated at 24 h.	M4096	Coexpression	19	22	C-23	2.696	MRPS25,MRPS27,MRPL23,MRPS5,MRPL51,MRPS2,MRPL34,MRPL43		3133	707	10008	protein modification by small protein conjugation or removal	pDCs	C-1	17
1736	Genes down-regulated in splenocytes with viral infection: Baki-1 MuLV versus Sendai.	M9448	Coexpression	19	22	C-23	2.696	MRPS25,MRPS27,MRPL23,MRPS5,MRPL51,MRPS2,MRPL34,MRPL43		3133	2264	10009	protein modification by small protein conjugation or removal	Monocytes	C-1	17,15
1539	endomembrane system organization	GO:0010256	GO: Biological Process	22	23	C-27	10	GCC1,GCC2,GOLGA3,COG4,COG3,ARL1,STX16		3133	3210	10010	protein modification by small protein conjugation or removal	Macrophages	C-1	17
1543	Golgi organization	GO:0007030	GO: Biological Process	22	23	C-27	10	GCC1,GCC2,GOLGA3,COG4,COG3,ARL1,STX16		3133	2262	10011	protein modification by small protein conjugation or removal	TREM2+ Dendritic	C-1	17,15
1549	retrograde transport, endosome to Golgi	GO:0042147	GO: Biological Process	22	23	C-27	5.497	GCC1,GCC2,GOLGA3,COG4,COG3,ARL1,STX16		3133	1738	10012	protein modification by small protein conjugation or removal	Plasma	C-1	17,22
1551	Golgi ribbon formation	GO:0090161	GO: Biological Process	22	23	C-27	5.166	GCC1,GCC2,GOLGA3,COG4,COG3,ARL1,STX16		3133	480	10013	protein modification by small protein conjugation or removal	Alveolar Epithelial Type 1	C-1	17,27
1553	cytosolic transport	GO:0016482	GO: Biological Process	22	23	C-27	4.727	GCC1,GCC2,GOLGA3,COG4,COG3,ARL1,STX16		3133	2260	10014	protein modification by small protein conjugation or removal	Macrophage	C-1	17,15
1555	protein localization to Golgi apparatus	GO:0034067	GO: Biological Process	22	23	C-27	4.41	GCC1,GCC2,GOLGA3,COG4,COG3,ARL1,STX16		3133	3204	10015	protein modification by small protein conjugation or removal	SCGB3A2+	C-1	17
1557	intra-Golgi vesicle-mediated transport	GO:0006891	GO: Biological Process	22	23	C-27	4.265	GCC1,GCC2,GOLGA3,COG4,COG3,ARL1,STX16		3133	3202	10016	protein modification by small protein conjugation or removal	Capillary Intermediate 1	C-1	17
1559	endosomal transport	GO:0016197	GO: Biological Process	22	23	C-27	4.249	GCC1,GCC2,GOLGA3,COG4,COG3,ARL1,STX16		3133	3200	10017	protein modification by small protein conjugation or removal	Adventitial Fibroblast	C-1	17,19
1561	retrograde vesicle-mediated transport, Golgi to endoplasmic reticulum	GO:0006890	GO: Biological Process	22	23	C-27	3.428	GCC1,GCC2,GOLGA3,COG4,COG3,ARL1,STX16		3133	2258	10018	protein modification by small protein conjugation or removal	Proliferating Basal	C-1	17,9
1612	Genes up-regulated in plasmacytoid dendritic cells: IL3 [GeneID=3562] versus IL3 [GeneID=3562] and the HIV matrix protein p17.	M344	Coexpression	22	23	C-27	2.935	GCC1,GCC2,GOLGA3,COG4,COG3,ARL1,STX16		3133	3197	10019	protein modification by small protein conjugation or removal	Proliferating_Epithelial_Cells	C-1	17,9
1614	Genes down-regulated in macrophages differentiated in the presence of IL4 [GeneID=3565] and dexamethasone [PubChem=5743] for 5 days versus those subsequently treated with TGFB1 [GeneID=7040] for 3h.	M361	Coexpression	22	23	C-27	2.915	GCC1,GCC2,GOLGA3,COG4,COG3,ARL1,STX16		3133	3195	10020	protein modification by small protein conjugation or removal	Proliferating NK/T	C-1	17
1616	Genes up-regulated in gamma delta T cells activated by phophoantigen BrHPP and IL2 [GeneID=3558]: 0h versus 7 days.	M8452	Coexpression	22	23	C-27	2.868	GCC1,GCC2,GOLGA3,COG4,COG3,ARL1,STX16		3133	3193	10021	protein modification by small protein conjugation or removal	Proliferating Macrophage	C-1	17,9
1618	Genes up-regulated in comparison of CD4 [GeneID=920] T cells treated with IL4 [GeneID=3565] and anti-IL12 at 4 h versus the untreated cells at 4 h.	M4213	Coexpression	22	23	C-27	2.845	GCC1,GCC2,GOLGA3,COG4,COG3,ARL1,STX16		3133	3191	10022	protein modification by small protein conjugation or removal	Proliferating_Macrophages	C-1	17
1620	Genes up-regulated in comparison of T follicular helper (Tfh) cells versus Th17 cells.	M3156	Coexpression	22	23	C-27	2.819	GCC1,GCC2,GOLGA3,COG4,COG3,ARL1,STX16		3133	2256	10023	protein modification by small protein conjugation or removal	Proliferating_T_Cells	C-1	17,1
1622	Genes down-regulated in monocyte-derived dendritic cells: LGALS1 [GeneID=3956] versus vehicle.	M6507	Coexpression	22	23	C-27	2.819	GCC1,GCC2,GOLGA3,COG4,COG3,ARL1,STX16		3133	3188	10024	protein modification by small protein conjugation or removal	Genes down-regulated in comparison of control conventional dendritic cells (cDC) at 0 h versus cDCs infected with Newcastle disease virus (NDV) at 6 h.	C-1	17
1624	Genes up-regulated in comparison of NKT cells versus erythroblasts.	M4865	Coexpression	22	23	C-27	2.814	GCC1,GCC2,GOLGA3,COG4,COG3,ARL1,STX16		3133	3186	10025	protein modification by small protein conjugation or removal	Genes down-regulated in CD4 [GeneID=920] over-expressing: FOXP3 [GeneID=50943] and PPARg1 form of PPARG [GeneID=5468] versus FOXP3 [GeneID=50943].	C-1	17
1626	Genes down-regulated in comparison of dendritic cells (DC) stimulated with Gardiquimod (TLR7 agonist) at 0.5 h versus those stimulated with Gardiquimod (TLR7 agonist) at 8 h.	M4142	Coexpression	22	23	C-27	2.814	GCC1,GCC2,GOLGA3,COG4,COG3,ARL1,STX16		3133	3184	10026	protein modification by small protein conjugation or removal	Genes up-regulated in response to IFNG [GeneID=3458].	C-1	17
1628	Genes down-regulated in macrophages: wildtype versus PPARG [GeneID=5468] knockout.	M8054	Coexpression	22	23	C-27	2.81	GCC1,GCC2,GOLGA3,COG4,COG3,ARL1,STX16		3133	3182	10027	protein modification by small protein conjugation or removal	Genes down-regulated in comparison of unstimulated peripheral blood mononuclear cells (PBMC) versus PBMC stimulated with YF17D vaccine.	C-1	17
1630	Genes down-regulated in comparison of dendritic cells (DC) stimulated with LPS (TLR4 agonist) at 1 h versus DC cells stimulated with Gardiquimod (TLR7 agonist) at 1 h.	M4041	Coexpression	22	23	C-27	2.81	GCC1,GCC2,GOLGA3,COG4,COG3,ARL1,STX16		3133	3180	10028	protein modification by small protein conjugation or removal	Genes up-regulated in untreated double positive thymocytes: wildtype versus ELK4 [GeneID=2005] knockout.	C-1	17
1591	SNARE interactions in vesicular transport	M17857	Pathway	22	23	C-27	1.743	GCC1,GCC2,GOLGA3,COG4,COG3,ARL1,STX16		3133	3178	10029	protein modification by small protein conjugation or removal	Genes up-regulated in cells from peripheral lymph nodes: T reg versus T conv.	C-1	17
1639	breast milk measurement	GWAS Catalog	GWAS Catalog	22	23	C-27	1.415	GCC1,GCC2,GOLGA3,COG4,COG3,ARL1,STX16		3133	3176	10030	protein modification by small protein conjugation or removal	Genes down-regulated in CD4 [GeneID=920] over-expressing: FOXP3 [GeneID=50943] and PPARg2 form of PPARG [GeneID=5468] versus FOXP3 [GeneID=50943].	C-1	17
490	VE Venous	Kaminski	Vascular-Endothelial	172	24	C-4,C-2	1.549;2.543	RAB18,RHOA,RAB12,CXCL2,RALA,GPR176,PTAFR,CXCL10,STMN1,CXCL1,SHISA5,NIN,PPP1R14A,RAB8A,ARHGAP31,AP2A2,ERRFI1,VCAN,PCNT,HS2ST1,SSNA1,PDE4B,TUBGCP2,RAB23,CST3,MYH10,REEP6,CHST11,RAB30,RAB10,ADM,TLR9,RAB40B,ADORA2A,L1CAM,FBN1,CHRDL1,SFTPB,SPP1,EDN2,CAV2,BDKRB2,TUBB,LRP2,FUCA2,RDX,C2,RAB5C,OPTN,RAC3,CXCL8,ALS2CL,CSPG5,ARHGAP40,CEP131,GNG5,EML1,AP2M1,SRGAP3,DAAM1,CCN1,CHRM3,PTPRE,TNC,GNG10,PRKAR1B,AKAP…		3133	3174	10031	protein modification by small protein conjugation or removal	Genes down-regulated in comparison of control conventional dendritic cells (cDC) at 0 h versus cDCs infected with Newcastle disease virus (NDV) at 8 h.	C-1	17
1633	Ciliated	Kaminski	Epithelial	132	24	C-4,C-2	1.396;1.719	RAB18,RHOA,RAB12,CXCL2,RALA,GPR176,PTAFR,CXCL10,STMN1,CXCL1,SHISA5,NIN,PPP1R14A,RAB8A,ARHGAP31,AP2A2,ERRFI1,VCAN,PCNT,HS2ST1,SSNA1,PDE4B,TUBGCP2,RAB23,CST3,MYH10,REEP6,CHST11,RAB30,RAB10,ADM,TLR9,RAB40B,ADORA2A,L1CAM,FBN1,CHRDL1,SFTPB,SPP1,EDN2,CAV2,BDKRB2,TUBB,LRP2,FUCA2,RDX,C2,RAB5C,OPTN,RAC3,CXCL8,ALS2CL,CSPG5,ARHGAP40,CEP131,GNG5,EML1,AP2M1,SRGAP3,DAAM1,CCN1,CHRM3,PTPRE,TNC,GNG10,PRKAR1B,AKAP…		3133	1890	10032	protein modification by small protein conjugation or removal	Genes down-regulated in comparison of control conventional dendritic cells (cDC) at 6 h versus cDCs infected with Newcastle disease virus (NDV) at 6 h.	C-1	17,20
1526	Golgi vesicle transport	GO:0048193	GO: Biological Process	58	24	C-4	10	RAB18,RHOA,RAB12,RALA,STMN1,NIN,PPP1R14A,RAB8A,ARHGAP31,PCNT,SSNA1,PDE4B,TUBGCP2,RAB23,MYH10,RAB30,RAB10,RAB40B,TUBB,RAB5C,OPTN,RAC3,ALS2CL,ARHGAP40,CEP131,EML1,SRGAP3,DAAM1,PRKAR1B,AKAP9,RIN2,STARD13,RAB2A,CIT,ARHGEF38,RPGRIP1L,RHOB,ARHGEF28,CNTRL,RAB9B,EPHA2,RAB4A,TUBGCP3,RAP1GAP2,DENND4B,EEA1,NPHP1,NINL,RAP1GDS1,EFNA1,ARAP2,FGD4,ARHGEF9,TMEM67,EFNB1,GNA13,ITPKC,CEP43,CEP250,CDK5RAP2,CEP135,PIP…		3133	1888	10033	protein modification by small protein conjugation or removal	Genes up-regulated in B lymphocytes: naÃƒÂ¯ve versus plasmablasts.	C-1	17,20
1527	Ras protein signal transduction	GO:0007265	GO: Biological Process	36	24	C-4	10	RAB18,RHOA,RAB12,RALA,STMN1,NIN,PPP1R14A,RAB8A,ARHGAP31,PCNT,SSNA1,PDE4B,TUBGCP2,RAB23,MYH10,RAB30,RAB10,RAB40B,TUBB,RAB5C,OPTN,RAC3,ALS2CL,ARHGAP40,CEP131,EML1,SRGAP3,DAAM1,PRKAR1B,AKAP9,RIN2,STARD13,RAB2A,CIT,ARHGEF38,RPGRIP1L,RHOB,ARHGEF28,CNTRL,RAB9B,EPHA2,RAB4A,TUBGCP3,RAP1GAP2,DENND4B,EEA1,NPHP1,NINL,RAP1GDS1,EFNA1,ARAP2,FGD4,ARHGEF9,TMEM67,EFNB1,GNA13,ITPKC,CEP43,CEP250,CDK5RAP2,CEP135,PIP…		3133	3170	10034	protein modification by small protein conjugation or removal	Aurora B signaling	C-1	17
1529	cell projection assembly	GO:0030031	GO: Biological Process	36	24	C-4	10	RAB18,RHOA,RAB12,RALA,STMN1,NIN,PPP1R14A,RAB8A,ARHGAP31,PCNT,SSNA1,PDE4B,TUBGCP2,RAB23,MYH10,RAB30,RAB10,RAB40B,TUBB,RAB5C,OPTN,RAC3,ALS2CL,ARHGAP40,CEP131,EML1,SRGAP3,DAAM1,PRKAR1B,AKAP9,RIN2,STARD13,RAB2A,CIT,ARHGEF38,RPGRIP1L,RHOB,ARHGEF28,CNTRL,RAB9B,EPHA2,RAB4A,TUBGCP3,RAP1GAP2,DENND4B,EEA1,NPHP1,NINL,RAP1GDS1,EFNA1,ARAP2,FGD4,ARHGEF9,TMEM67,EFNB1,GNA13,ITPKC,CEP43,CEP250,CDK5RAP2,CEP135,PIP…		3133	3168	10035	protein modification by small protein conjugation or removal	The information-processing pathway at the IFN-beta enhancer	C-1	17
1531	Rab protein signal transduction	GO:0032482	GO: Biological Process	36	24	C-4	10	RAB18,RHOA,RAB12,RALA,STMN1,NIN,PPP1R14A,RAB8A,ARHGAP31,PCNT,SSNA1,PDE4B,TUBGCP2,RAB23,MYH10,RAB30,RAB10,RAB40B,TUBB,RAB5C,OPTN,RAC3,ALS2CL,ARHGAP40,CEP131,EML1,SRGAP3,DAAM1,PRKAR1B,AKAP9,RIN2,STARD13,RAB2A,CIT,ARHGEF38,RPGRIP1L,RHOB,ARHGEF28,CNTRL,RAB9B,EPHA2,RAB4A,TUBGCP3,RAP1GAP2,DENND4B,EEA1,NPHP1,NINL,RAP1GDS1,EFNA1,ARAP2,FGD4,ARHGEF9,TMEM67,EFNB1,GNA13,ITPKC,CEP43,CEP250,CDK5RAP2,CEP135,PIP…		3133	3166	10036	protein modification by small protein conjugation or removal	PLK1 signaling events	C-1	17
1533	plasma membrane bounded cell projection assembly	GO:0120031	GO: Biological Process	36	24	C-4	10	RAB18,RHOA,RAB12,RALA,STMN1,NIN,PPP1R14A,RAB8A,ARHGAP31,PCNT,SSNA1,PDE4B,TUBGCP2,RAB23,MYH10,RAB30,RAB10,RAB40B,TUBB,RAB5C,OPTN,RAC3,ALS2CL,ARHGAP40,CEP131,EML1,SRGAP3,DAAM1,PRKAR1B,AKAP9,RIN2,STARD13,RAB2A,CIT,ARHGEF38,RPGRIP1L,RHOB,ARHGEF28,CNTRL,RAB9B,EPHA2,RAB4A,TUBGCP3,RAP1GAP2,DENND4B,EEA1,NPHP1,NINL,RAP1GDS1,EFNA1,ARAP2,FGD4,ARHGEF9,TMEM67,EFNB1,GNA13,ITPKC,CEP43,CEP250,CDK5RAP2,CEP135,PIP…		3133	3164	10037	protein modification by small protein conjugation or removal	BMP receptor signaling	C-1	17
1535	membrane docking	GO:0022406	GO: Biological Process	36	24	C-4	10	RAB18,RHOA,RAB12,RALA,STMN1,NIN,PPP1R14A,RAB8A,ARHGAP31,PCNT,SSNA1,PDE4B,TUBGCP2,RAB23,MYH10,RAB30,RAB10,RAB40B,TUBB,RAB5C,OPTN,RAC3,ALS2CL,ARHGAP40,CEP131,EML1,SRGAP3,DAAM1,PRKAR1B,AKAP9,RIN2,STARD13,RAB2A,CIT,ARHGEF38,RPGRIP1L,RHOB,ARHGEF28,CNTRL,RAB9B,EPHA2,RAB4A,TUBGCP3,RAP1GAP2,DENND4B,EEA1,NPHP1,NINL,RAP1GDS1,EFNA1,ARAP2,FGD4,ARHGEF9,TMEM67,EFNB1,GNA13,ITPKC,CEP43,CEP250,CDK5RAP2,CEP135,PIP…		3133	2158	10038	protein modification by small protein conjugation or removal	Hypoxic and oxygen homeostasis regulation of HIF-1-alpha	C-1	17
1537	regulation of small GTPase mediated signal transduction	GO:0051056	GO: Biological Process	36	24	C-4	10	RAB18,RHOA,RAB12,RALA,STMN1,NIN,PPP1R14A,RAB8A,ARHGAP31,PCNT,SSNA1,PDE4B,TUBGCP2,RAB23,MYH10,RAB30,RAB10,RAB40B,TUBB,RAB5C,OPTN,RAC3,ALS2CL,ARHGAP40,CEP131,EML1,SRGAP3,DAAM1,PRKAR1B,AKAP9,RIN2,STARD13,RAB2A,CIT,ARHGEF38,RPGRIP1L,RHOB,ARHGEF28,CNTRL,RAB9B,EPHA2,RAB4A,TUBGCP3,RAP1GAP2,DENND4B,EEA1,NPHP1,NINL,RAP1GDS1,EFNA1,ARAP2,FGD4,ARHGEF9,TMEM67,EFNB1,GNA13,ITPKC,CEP43,CEP250,CDK5RAP2,CEP135,PIP…		3133	3161	10039	protein modification by small protein conjugation or removal	Ubiquitin mediated proteolysis	C-1	17
1541	small GTPase mediated signal transduction	GO:0007264	GO: Biological Process	36	24	C-4	10	RAB18,RHOA,RAB12,RALA,STMN1,NIN,PPP1R14A,RAB8A,ARHGAP31,PCNT,SSNA1,PDE4B,TUBGCP2,RAB23,MYH10,RAB30,RAB10,RAB40B,TUBB,RAB5C,OPTN,RAC3,ALS2CL,ARHGAP40,CEP131,EML1,SRGAP3,DAAM1,PRKAR1B,AKAP9,RIN2,STARD13,RAB2A,CIT,ARHGEF38,RPGRIP1L,RHOB,ARHGEF28,CNTRL,RAB9B,EPHA2,RAB4A,TUBGCP3,RAP1GAP2,DENND4B,EEA1,NPHP1,NINL,RAP1GDS1,EFNA1,ARAP2,FGD4,ARHGEF9,TMEM67,EFNB1,GNA13,ITPKC,CEP43,CEP250,CDK5RAP2,CEP135,PIP…		3133	3159	10040	protein modification by small protein conjugation or removal	FOXM1 transcription factor network	C-1	17
1545	organelle localization by membrane tethering	GO:0140056	GO: Biological Process	36	24	C-4	10	RAB18,RHOA,RAB12,RALA,STMN1,NIN,PPP1R14A,RAB8A,ARHGAP31,PCNT,SSNA1,PDE4B,TUBGCP2,RAB23,MYH10,RAB30,RAB10,RAB40B,TUBB,RAB5C,OPTN,RAC3,ALS2CL,ARHGAP40,CEP131,EML1,SRGAP3,DAAM1,PRKAR1B,AKAP9,RIN2,STARD13,RAB2A,CIT,ARHGEF38,RPGRIP1L,RHOB,ARHGEF28,CNTRL,RAB9B,EPHA2,RAB4A,TUBGCP3,RAP1GAP2,DENND4B,EEA1,NPHP1,NINL,RAP1GDS1,EFNA1,ARAP2,FGD4,ARHGEF9,TMEM67,EFNB1,GNA13,ITPKC,CEP43,CEP250,CDK5RAP2,CEP135,PIP…		3133	3157	10041	protein modification by small protein conjugation or removal	Cell cycle	C-1	17
1547	ciliary basal body-plasma membrane docking	GO:0097711	GO: Biological Process	36	24	C-4	10	RAB18,RHOA,RAB12,RALA,STMN1,NIN,PPP1R14A,RAB8A,ARHGAP31,PCNT,SSNA1,PDE4B,TUBGCP2,RAB23,MYH10,RAB30,RAB10,RAB40B,TUBB,RAB5C,OPTN,RAC3,ALS2CL,ARHGAP40,CEP131,EML1,SRGAP3,DAAM1,PRKAR1B,AKAP9,RIN2,STARD13,RAB2A,CIT,ARHGEF38,RPGRIP1L,RHOB,ARHGEF28,CNTRL,RAB9B,EPHA2,RAB4A,TUBGCP3,RAP1GAP2,DENND4B,EEA1,NPHP1,NINL,RAP1GDS1,EFNA1,ARAP2,FGD4,ARHGEF9,TMEM67,EFNB1,GNA13,ITPKC,CEP43,CEP250,CDK5RAP2,CEP135,PIP…		3133	643	10042	protein modification by small protein conjugation or removal	RIG-I-like receptor signaling pathway	C-1	17,25
1563	abnormal mitotic spindle morphology	MP:0009760	Mouse Phenotype	36	24	C-4	10	RAB18,RHOA,RAB12,RALA,STMN1,NIN,PPP1R14A,RAB8A,ARHGAP31,PCNT,SSNA1,PDE4B,TUBGCP2,RAB23,MYH10,RAB30,RAB10,RAB40B,TUBB,RAB5C,OPTN,RAC3,ALS2CL,ARHGAP40,CEP131,EML1,SRGAP3,DAAM1,PRKAR1B,AKAP9,RIN2,STARD13,RAB2A,CIT,ARHGEF38,RPGRIP1L,RHOB,ARHGEF28,CNTRL,RAB9B,EPHA2,RAB4A,TUBGCP3,RAP1GAP2,DENND4B,EEA1,NPHP1,NINL,RAP1GDS1,EFNA1,ARAP2,FGD4,ARHGEF9,TMEM67,EFNB1,GNA13,ITPKC,CEP43,CEP250,CDK5RAP2,CEP135,PIP…		3133	3154	10043	protein modification by small protein conjugation or removal	Mechanism of Protein Import into the Nucleus	C-1	17
1571	Protein Kinase A at the Centrosome	M15347	Pathway	36	24	C-4	10	RAB18,RHOA,RAB12,RALA,STMN1,NIN,PPP1R14A,RAB8A,ARHGAP31,PCNT,SSNA1,PDE4B,TUBGCP2,RAB23,MYH10,RAB30,RAB10,RAB40B,TUBB,RAB5C,OPTN,RAC3,ALS2CL,ARHGAP40,CEP131,EML1,SRGAP3,DAAM1,PRKAR1B,AKAP9,RIN2,STARD13,RAB2A,CIT,ARHGEF38,RPGRIP1L,RHOB,ARHGEF28,CNTRL,RAB9B,EPHA2,RAB4A,TUBGCP3,RAP1GAP2,DENND4B,EEA1,NPHP1,NINL,RAP1GDS1,EFNA1,ARAP2,FGD4,ARHGEF9,TMEM67,EFNB1,GNA13,ITPKC,CEP43,CEP250,CDK5RAP2,CEP135,PIP…		3133	3152	10044	protein modification by small protein conjugation or removal	altered susceptibility to viral infection	C-1	17
1594	Genes important for mitotic spindle assembly.	M5893	Coexpression	36	24	C-4	10	RAB18,RHOA,RAB12,RALA,STMN1,NIN,PPP1R14A,RAB8A,ARHGAP31,PCNT,SSNA1,PDE4B,TUBGCP2,RAB23,MYH10,RAB30,RAB10,RAB40B,TUBB,RAB5C,OPTN,RAC3,ALS2CL,ARHGAP40,CEP131,EML1,SRGAP3,DAAM1,PRKAR1B,AKAP9,RIN2,STARD13,RAB2A,CIT,ARHGEF38,RPGRIP1L,RHOB,ARHGEF28,CNTRL,RAB9B,EPHA2,RAB4A,TUBGCP3,RAP1GAP2,DENND4B,EEA1,NPHP1,NINL,RAP1GDS1,EFNA1,ARAP2,FGD4,ARHGEF9,TMEM67,EFNB1,GNA13,ITPKC,CEP43,CEP250,CDK5RAP2,CEP135,PIP…		3133	3150	10045	protein modification by small protein conjugation or removal	abnormal intercellular signaling peptide or protein level	C-1	17
1565	abnormal neural tube ventricular layer morphology	MP:0009689	Mouse Phenotype	36	24	C-4	5.879	RAB18,RHOA,RAB12,RALA,STMN1,NIN,PPP1R14A,RAB8A,ARHGAP31,PCNT,SSNA1,PDE4B,TUBGCP2,RAB23,MYH10,RAB30,RAB10,RAB40B,TUBB,RAB5C,OPTN,RAC3,ALS2CL,ARHGAP40,CEP131,EML1,SRGAP3,DAAM1,PRKAR1B,AKAP9,RIN2,STARD13,RAB2A,CIT,ARHGEF38,RPGRIP1L,RHOB,ARHGEF28,CNTRL,RAB9B,EPHA2,RAB4A,TUBGCP3,RAP1GAP2,DENND4B,EEA1,NPHP1,NINL,RAP1GDS1,EFNA1,ARAP2,FGD4,ARHGEF9,TMEM67,EFNB1,GNA13,ITPKC,CEP43,CEP250,CDK5RAP2,CEP135,PIP…		3133	3148	10046	protein modification by small protein conjugation or removal	altered susceptibility to Riboviria infection	C-1	17
1573	Stathmin and breast cancer resistance to antimicrotubule agents	M16966	Pathway	36	24	C-4	5.341	RAB18,RHOA,RAB12,RALA,STMN1,NIN,PPP1R14A,RAB8A,ARHGAP31,PCNT,SSNA1,PDE4B,TUBGCP2,RAB23,MYH10,RAB30,RAB10,RAB40B,TUBB,RAB5C,OPTN,RAC3,ALS2CL,ARHGAP40,CEP131,EML1,SRGAP3,DAAM1,PRKAR1B,AKAP9,RIN2,STARD13,RAB2A,CIT,ARHGEF38,RPGRIP1L,RHOB,ARHGEF28,CNTRL,RAB9B,EPHA2,RAB4A,TUBGCP3,RAP1GAP2,DENND4B,EEA1,NPHP1,NINL,RAP1GDS1,EFNA1,ARAP2,FGD4,ARHGEF9,TMEM67,EFNB1,GNA13,ITPKC,CEP43,CEP250,CDK5RAP2,CEP135,PIP…		3133	3146	10047	protein modification by small protein conjugation or removal	decreased interferon-alpha secretion	C-1	17
1575	Axon guidance	M5539	Pathway	36	24	C-4	5.051	RAB18,RHOA,RAB12,RALA,STMN1,NIN,PPP1R14A,RAB8A,ARHGAP31,PCNT,SSNA1,PDE4B,TUBGCP2,RAB23,MYH10,RAB30,RAB10,RAB40B,TUBB,RAB5C,OPTN,RAC3,ALS2CL,ARHGAP40,CEP131,EML1,SRGAP3,DAAM1,PRKAR1B,AKAP9,RIN2,STARD13,RAB2A,CIT,ARHGEF38,RPGRIP1L,RHOB,ARHGEF28,CNTRL,RAB9B,EPHA2,RAB4A,TUBGCP3,RAP1GAP2,DENND4B,EEA1,NPHP1,NINL,RAP1GDS1,EFNA1,ARAP2,FGD4,ARHGEF9,TMEM67,EFNB1,GNA13,ITPKC,CEP43,CEP250,CDK5RAP2,CEP135,PIP…		3133	3144	10048	protein modification by small protein conjugation or removal	abnormal interferon-alpha secretion	C-1	17
1567	abnormal spinal cord central canal morphology	MP:0009688	Mouse Phenotype	36	24	C-4	4.548	RAB18,RHOA,RAB12,RALA,STMN1,NIN,PPP1R14A,RAB8A,ARHGAP31,PCNT,SSNA1,PDE4B,TUBGCP2,RAB23,MYH10,RAB30,RAB10,RAB40B,TUBB,RAB5C,OPTN,RAC3,ALS2CL,ARHGAP40,CEP131,EML1,SRGAP3,DAAM1,PRKAR1B,AKAP9,RIN2,STARD13,RAB2A,CIT,ARHGEF38,RPGRIP1L,RHOB,ARHGEF28,CNTRL,RAB9B,EPHA2,RAB4A,TUBGCP3,RAP1GAP2,DENND4B,EEA1,NPHP1,NINL,RAP1GDS1,EFNA1,ARAP2,FGD4,ARHGEF9,TMEM67,EFNB1,GNA13,ITPKC,CEP43,CEP250,CDK5RAP2,CEP135,PIP…		3133	3142	10049	protein modification by small protein conjugation or removal	increased susceptibility to viral infection	C-1	17
1577	Attenuation of GPCR Signaling	M19829	Pathway	36	24	C-4	4.535	RAB18,RHOA,RAB12,RALA,STMN1,NIN,PPP1R14A,RAB8A,ARHGAP31,PCNT,SSNA1,PDE4B,TUBGCP2,RAB23,MYH10,RAB30,RAB10,RAB40B,TUBB,RAB5C,OPTN,RAC3,ALS2CL,ARHGAP40,CEP131,EML1,SRGAP3,DAAM1,PRKAR1B,AKAP9,RIN2,STARD13,RAB2A,CIT,ARHGEF38,RPGRIP1L,RHOB,ARHGEF28,CNTRL,RAB9B,EPHA2,RAB4A,TUBGCP3,RAP1GAP2,DENND4B,EEA1,NPHP1,NINL,RAP1GDS1,EFNA1,ARAP2,FGD4,ARHGEF9,TMEM67,EFNB1,GNA13,ITPKC,CEP43,CEP250,CDK5RAP2,CEP135,PIP…		3133	3140	10050	protein modification by small protein conjugation or removal	increased susceptibility to Riboviria infection	C-1	17
1579	Cystic fibrosis transmembrane conductance regulator (CFTR) and beta 2 adrenergic receptor (b2AR) pathway	M12399	Pathway	36	24	C-4	4.535	RAB18,RHOA,RAB12,RALA,STMN1,NIN,PPP1R14A,RAB8A,ARHGAP31,PCNT,SSNA1,PDE4B,TUBGCP2,RAB23,MYH10,RAB30,RAB10,RAB40B,TUBB,RAB5C,OPTN,RAC3,ALS2CL,ARHGAP40,CEP131,EML1,SRGAP3,DAAM1,PRKAR1B,AKAP9,RIN2,STARD13,RAB2A,CIT,ARHGEF38,RPGRIP1L,RHOB,ARHGEF28,CNTRL,RAB9B,EPHA2,RAB4A,TUBGCP3,RAP1GAP2,DENND4B,EEA1,NPHP1,NINL,RAP1GDS1,EFNA1,ARAP2,FGD4,ARHGEF9,TMEM67,EFNB1,GNA13,ITPKC,CEP43,CEP250,CDK5RAP2,CEP135,PIP…		3133	2891	10051	protein modification by small protein conjugation or removal	abnormal response to infection	C-1	17
1581	Rho-Selective Guanine Exchange Factor AKAP13 Mediates Stress Fiber Formation	M17668	Pathway	36	24	C-4	4.535	RAB18,RHOA,RAB12,RALA,STMN1,NIN,PPP1R14A,RAB8A,ARHGAP31,PCNT,SSNA1,PDE4B,TUBGCP2,RAB23,MYH10,RAB30,RAB10,RAB40B,TUBB,RAB5C,OPTN,RAC3,ALS2CL,ARHGAP40,CEP131,EML1,SRGAP3,DAAM1,PRKAR1B,AKAP9,RIN2,STARD13,RAB2A,CIT,ARHGEF38,RPGRIP1L,RHOB,ARHGEF28,CNTRL,RAB9B,EPHA2,RAB4A,TUBGCP3,RAP1GAP2,DENND4B,EEA1,NPHP1,NINL,RAP1GDS1,EFNA1,ARAP2,FGD4,ARHGEF9,TMEM67,EFNB1,GNA13,ITPKC,CEP43,CEP250,CDK5RAP2,CEP135,PIP…		3133	2889	10052	protein modification by small protein conjugation or removal	altered susceptibility to infection	C-1	17
1583	Phospholipase C-epsilon pathway	M5576	Pathway	36	24	C-4	4.535	RAB18,RHOA,RAB12,RALA,STMN1,NIN,PPP1R14A,RAB8A,ARHGAP31,PCNT,SSNA1,PDE4B,TUBGCP2,RAB23,MYH10,RAB30,RAB10,RAB40B,TUBB,RAB5C,OPTN,RAC3,ALS2CL,ARHGAP40,CEP131,EML1,SRGAP3,DAAM1,PRKAR1B,AKAP9,RIN2,STARD13,RAB2A,CIT,ARHGEF38,RPGRIP1L,RHOB,ARHGEF28,CNTRL,RAB9B,EPHA2,RAB4A,TUBGCP3,RAP1GAP2,DENND4B,EEA1,NPHP1,NINL,RAP1GDS1,EFNA1,ARAP2,FGD4,ARHGEF9,TMEM67,EFNB1,GNA13,ITPKC,CEP43,CEP250,CDK5RAP2,CEP135,PIP…		3133	2887	10053	protein modification by small protein conjugation or removal	increased susceptibility to infection	C-1	17
1585	AKAP95 role in mitosis and chromosome dynamics	M5731	Pathway	36	24	C-4	4.535	RAB18,RHOA,RAB12,RALA,STMN1,NIN,PPP1R14A,RAB8A,ARHGAP31,PCNT,SSNA1,PDE4B,TUBGCP2,RAB23,MYH10,RAB30,RAB10,RAB40B,TUBB,RAB5C,OPTN,RAC3,ALS2CL,ARHGAP40,CEP131,EML1,SRGAP3,DAAM1,PRKAR1B,AKAP9,RIN2,STARD13,RAB2A,CIT,ARHGEF38,RPGRIP1L,RHOB,ARHGEF28,CNTRL,RAB9B,EPHA2,RAB4A,TUBGCP3,RAP1GAP2,DENND4B,EEA1,NPHP1,NINL,RAP1GDS1,EFNA1,ARAP2,FGD4,ARHGEF9,TMEM67,EFNB1,GNA13,ITPKC,CEP43,CEP250,CDK5RAP2,CEP135,PIP…		3133	3135	10054	protein modification by small protein conjugation or removal	immune effector process	C-1	17
1569	small olfactory bulb	MP:0002741	Mouse Phenotype	36	24	C-4	4.528	RAB18,RHOA,RAB12,RALA,STMN1,NIN,PPP1R14A,RAB8A,ARHGAP31,PCNT,SSNA1,PDE4B,TUBGCP2,RAB23,MYH10,RAB30,RAB10,RAB40B,TUBB,RAB5C,OPTN,RAC3,ALS2CL,ARHGAP40,CEP131,EML1,SRGAP3,DAAM1,PRKAR1B,AKAP9,RIN2,STARD13,RAB2A,CIT,ARHGEF38,RPGRIP1L,RHOB,ARHGEF28,CNTRL,RAB9B,EPHA2,RAB4A,TUBGCP3,RAP1GAP2,DENND4B,EEA1,NPHP1,NINL,RAP1GDS1,EFNA1,ARAP2,FGD4,ARHGEF9,TMEM67,EFNB1,GNA13,ITPKC,CEP43,CEP250,CDK5RAP2,CEP135,PIP…		3131	3215	10055	response to virus	Platelet Function Tests	C-1	17
1587	Transcription Regulation by Methyltransferase of CARM1	M7968	Pathway	36	24	C-4	4.412	RAB18,RHOA,RAB12,RALA,STMN1,NIN,PPP1R14A,RAB8A,ARHGAP31,PCNT,SSNA1,PDE4B,TUBGCP2,RAB23,MYH10,RAB30,RAB10,RAB40B,TUBB,RAB5C,OPTN,RAC3,ALS2CL,ARHGAP40,CEP131,EML1,SRGAP3,DAAM1,PRKAR1B,AKAP9,RIN2,STARD13,RAB2A,CIT,ARHGEF38,RPGRIP1L,RHOB,ARHGEF28,CNTRL,RAB9B,EPHA2,RAB4A,TUBGCP3,RAP1GAP2,DENND4B,EEA1,NPHP1,NINL,RAP1GDS1,EFNA1,ARAP2,FGD4,ARHGEF9,TMEM67,EFNB1,GNA13,ITPKC,CEP43,CEP250,CDK5RAP2,CEP135,PIP…		3131	709	10056	response to virus	cDCs	C-1	17
1589	EPHA forward signaling	M177	Pathway	36	24	C-4	4.387	RAB18,RHOA,RAB12,RALA,STMN1,NIN,PPP1R14A,RAB8A,ARHGAP31,PCNT,SSNA1,PDE4B,TUBGCP2,RAB23,MYH10,RAB30,RAB10,RAB40B,TUBB,RAB5C,OPTN,RAC3,ALS2CL,ARHGAP40,CEP131,EML1,SRGAP3,DAAM1,PRKAR1B,AKAP9,RIN2,STARD13,RAB2A,CIT,ARHGEF38,RPGRIP1L,RHOB,ARHGEF28,CNTRL,RAB9B,EPHA2,RAB4A,TUBGCP3,RAP1GAP2,DENND4B,EEA1,NPHP1,NINL,RAP1GDS1,EFNA1,ARAP2,FGD4,ARHGEF9,TMEM67,EFNB1,GNA13,ITPKC,CEP43,CEP250,CDK5RAP2,CEP135,PIP…		3131	707	10057	response to virus	pDCs	C-1	17
1600	Genes up-regulated in comparison of intrathymic T progenitor cells (ITTP) versus naive CD4 [GeneID=920] T cells from cord blood.	M3441	Coexpression	36	24	C-4	4.378	RAB18,RHOA,RAB12,RALA,STMN1,NIN,PPP1R14A,RAB8A,ARHGAP31,PCNT,SSNA1,PDE4B,TUBGCP2,RAB23,MYH10,RAB30,RAB10,RAB40B,TUBB,RAB5C,OPTN,RAC3,ALS2CL,ARHGAP40,CEP131,EML1,SRGAP3,DAAM1,PRKAR1B,AKAP9,RIN2,STARD13,RAB2A,CIT,ARHGEF38,RPGRIP1L,RHOB,ARHGEF28,CNTRL,RAB9B,EPHA2,RAB4A,TUBGCP3,RAP1GAP2,DENND4B,EEA1,NPHP1,NINL,RAP1GDS1,EFNA1,ARAP2,FGD4,ARHGEF9,TMEM67,EFNB1,GNA13,ITPKC,CEP43,CEP250,CDK5RAP2,CEP135,PIP…		3131	2264	10058	response to virus	Monocytes	C-1	17,15
1602	Genes up-regulated in CD11c+ monocytes: control versus HAdv5 infection.	M9289	Coexpression	36	24	C-4	4.366	RAB18,RHOA,RAB12,RALA,STMN1,NIN,PPP1R14A,RAB8A,ARHGAP31,PCNT,SSNA1,PDE4B,TUBGCP2,RAB23,MYH10,RAB30,RAB10,RAB40B,TUBB,RAB5C,OPTN,RAC3,ALS2CL,ARHGAP40,CEP131,EML1,SRGAP3,DAAM1,PRKAR1B,AKAP9,RIN2,STARD13,RAB2A,CIT,ARHGEF38,RPGRIP1L,RHOB,ARHGEF28,CNTRL,RAB9B,EPHA2,RAB4A,TUBGCP3,RAP1GAP2,DENND4B,EEA1,NPHP1,NINL,RAP1GDS1,EFNA1,ARAP2,FGD4,ARHGEF9,TMEM67,EFNB1,GNA13,ITPKC,CEP43,CEP250,CDK5RAP2,CEP135,PIP…		3131	3210	10059	response to virus	Macrophages	C-1	17
1604	Genes down-regulated in neuron cell line treated with interferon alpha for 12h: immature versus mature.	M7418	Coexpression	36	24	C-4	4.366	RAB18,RHOA,RAB12,RALA,STMN1,NIN,PPP1R14A,RAB8A,ARHGAP31,PCNT,SSNA1,PDE4B,TUBGCP2,RAB23,MYH10,RAB30,RAB10,RAB40B,TUBB,RAB5C,OPTN,RAC3,ALS2CL,ARHGAP40,CEP131,EML1,SRGAP3,DAAM1,PRKAR1B,AKAP9,RIN2,STARD13,RAB2A,CIT,ARHGEF38,RPGRIP1L,RHOB,ARHGEF28,CNTRL,RAB9B,EPHA2,RAB4A,TUBGCP3,RAP1GAP2,DENND4B,EEA1,NPHP1,NINL,RAP1GDS1,EFNA1,ARAP2,FGD4,ARHGEF9,TMEM67,EFNB1,GNA13,ITPKC,CEP43,CEP250,CDK5RAP2,CEP135,PIP…		3131	2262	10060	response to virus	TREM2+ Dendritic	C-1	17,15
1606	Genes down-regulated in IL10 [GeneID=3586] knockout macrophages stimulated by IL10 [GeneID=3586] versus NFKB1 [GeneID=4790] knockout macrophages stimulated by IL10 [GeneID=3586] and LPS.	M8121	Coexpression	36	24	C-4	3.685	RAB18,RHOA,RAB12,RALA,STMN1,NIN,PPP1R14A,RAB8A,ARHGAP31,PCNT,SSNA1,PDE4B,TUBGCP2,RAB23,MYH10,RAB30,RAB10,RAB40B,TUBB,RAB5C,OPTN,RAC3,ALS2CL,ARHGAP40,CEP131,EML1,SRGAP3,DAAM1,PRKAR1B,AKAP9,RIN2,STARD13,RAB2A,CIT,ARHGEF38,RPGRIP1L,RHOB,ARHGEF28,CNTRL,RAB9B,EPHA2,RAB4A,TUBGCP3,RAP1GAP2,DENND4B,EEA1,NPHP1,NINL,RAP1GDS1,EFNA1,ARAP2,FGD4,ARHGEF9,TMEM67,EFNB1,GNA13,ITPKC,CEP43,CEP250,CDK5RAP2,CEP135,PIP…		3131	1738	10061	response to virus	Plasma	C-1	17,22
1608	Genes up-regulated in polarizing CD4 [GeneID=920] Th17 cells: wildtype vs RORC [GeneID=6097] knockout treated with digoxin [PubChem=2724385].	M8234	Coexpression	36	24	C-4	3.536	RAB18,RHOA,RAB12,RALA,STMN1,NIN,PPP1R14A,RAB8A,ARHGAP31,PCNT,SSNA1,PDE4B,TUBGCP2,RAB23,MYH10,RAB30,RAB10,RAB40B,TUBB,RAB5C,OPTN,RAC3,ALS2CL,ARHGAP40,CEP131,EML1,SRGAP3,DAAM1,PRKAR1B,AKAP9,RIN2,STARD13,RAB2A,CIT,ARHGEF38,RPGRIP1L,RHOB,ARHGEF28,CNTRL,RAB9B,EPHA2,RAB4A,TUBGCP3,RAP1GAP2,DENND4B,EEA1,NPHP1,NINL,RAP1GDS1,EFNA1,ARAP2,FGD4,ARHGEF9,TMEM67,EFNB1,GNA13,ITPKC,CEP43,CEP250,CDK5RAP2,CEP135,PIP…		3131	480	10062	response to virus	Alveolar Epithelial Type 1	C-1	17,27
1596	Genes down-regulated in memory CD8 T cells: 3' versus 4'.	M7637	Coexpression	70	24	C-4	3.514	RAB18,RHOA,RAB12,RALA,STMN1,NIN,PPP1R14A,RAB8A,ARHGAP31,PCNT,SSNA1,PDE4B,TUBGCP2,RAB23,MYH10,RAB30,RAB10,RAB40B,TUBB,RAB5C,OPTN,RAC3,ALS2CL,ARHGAP40,CEP131,EML1,SRGAP3,DAAM1,PRKAR1B,AKAP9,RIN2,STARD13,RAB2A,CIT,ARHGEF38,RPGRIP1L,RHOB,ARHGEF28,CNTRL,RAB9B,EPHA2,RAB4A,TUBGCP3,RAP1GAP2,DENND4B,EEA1,NPHP1,NINL,RAP1GDS1,EFNA1,ARAP2,FGD4,ARHGEF9,TMEM67,EFNB1,GNA13,ITPKC,CEP43,CEP250,CDK5RAP2,CEP135,PIP…		3131	2260	10063	response to virus	Macrophage	C-1	17,15
1610	Genes up-regulated in comparison of memory IgG IgA B cells versus memory IgM B cells.	M4437	Coexpression	36	24	C-4	3.388	RAB18,RHOA,RAB12,RALA,STMN1,NIN,PPP1R14A,RAB8A,ARHGAP31,PCNT,SSNA1,PDE4B,TUBGCP2,RAB23,MYH10,RAB30,RAB10,RAB40B,TUBB,RAB5C,OPTN,RAC3,ALS2CL,ARHGAP40,CEP131,EML1,SRGAP3,DAAM1,PRKAR1B,AKAP9,RIN2,STARD13,RAB2A,CIT,ARHGEF38,RPGRIP1L,RHOB,ARHGEF28,CNTRL,RAB9B,EPHA2,RAB4A,TUBGCP3,RAP1GAP2,DENND4B,EEA1,NPHP1,NINL,RAP1GDS1,EFNA1,ARAP2,FGD4,ARHGEF9,TMEM67,EFNB1,GNA13,ITPKC,CEP43,CEP250,CDK5RAP2,CEP135,PIP…		3131	3204	10064	response to virus	SCGB3A2+	C-1	17
1635	VE Capillary A	Kaminski	Vascular-Endothelial	36	24	C-4	1.549	RAB18,RHOA,RAB12,RALA,STMN1,NIN,PPP1R14A,RAB8A,ARHGAP31,PCNT,SSNA1,PDE4B,TUBGCP2,RAB23,MYH10,RAB30,RAB10,RAB40B,TUBB,RAB5C,OPTN,RAC3,ALS2CL,ARHGAP40,CEP131,EML1,SRGAP3,DAAM1,PRKAR1B,AKAP9,RIN2,STARD13,RAB2A,CIT,ARHGEF38,RPGRIP1L,RHOB,ARHGEF28,CNTRL,RAB9B,EPHA2,RAB4A,TUBGCP3,RAP1GAP2,DENND4B,EEA1,NPHP1,NINL,RAP1GDS1,EFNA1,ARAP2,FGD4,ARHGEF9,TMEM67,EFNB1,GNA13,ITPKC,CEP43,CEP250,CDK5RAP2,CEP135,PIP…		3131	3202	10065	response to virus	Capillary Intermediate 1	C-1	17
1598	Genes up-regulated in CD8 T cells: naÃƒÂ¯ve versus 2' memory.	M7631	Coexpression	70	24	C-4		RAB18,RHOA,RAB12,RALA,STMN1,NIN,PPP1R14A,RAB8A,ARHGAP31,PCNT,SSNA1,PDE4B,TUBGCP2,RAB23,MYH10,RAB30,RAB10,RAB40B,TUBB,RAB5C,OPTN,RAC3,ALS2CL,ARHGAP40,CEP131,EML1,SRGAP3,DAAM1,PRKAR1B,AKAP9,RIN2,STARD13,RAB2A,CIT,ARHGEF38,RPGRIP1L,RHOB,ARHGEF28,CNTRL,RAB9B,EPHA2,RAB4A,TUBGCP3,RAP1GAP2,DENND4B,EEA1,NPHP1,NINL,RAP1GDS1,EFNA1,ARAP2,FGD4,ARHGEF9,TMEM67,EFNB1,GNA13,ITPKC,CEP43,CEP250,CDK5RAP2,CEP135,PIP…		3131	3200	10066	response to virus	Adventitial Fibroblast	C-1	17,19
639	NOD-like receptor signaling pathway	M15569	Pathway	155	25	C-8,C-2	10.0;5.34	CXCL2,GPR176,TNFSF10,PTAFR,CXCL10,CXCL1,SHISA5,IKBKE,AP2A2,ERRFI1,VCAN,HS2ST1,BIRC3,CST3,CYLD,REEP6,CHST11,ADM,TICAM1,TLR9,ADORA2A,L1CAM,FBN1,TBK1,CHRDL1,SFTPB,SPP1,CAV2,BDKRB2,EDN2,LRP2,FUCA2,RDX,C2,CXCL8,MLKL,CSPG5,GNG5,TNFAIP3,AP2M1,CCN1,CHRM3,GNG10,PTPRE,TNC,TNIP1,TBKBP1,RIPK1,RTP4,ADRB2,ASRGL1,RAMP1,PRKCE,ZRANB1,CX3CL1,KCNJ15,CSF1,WFS1,CHPF2,CHST3,F2RL1,EDN1,CXCL11,PTGER4,EGFR,SDC4,GPSM2,PIK…		3131	2258	10067	response to virus	Proliferating Basal	C-1	17,9
637	Toll-like receptor signaling pathway	M3261	Pathway	155	25	C-8,C-2	10.0;10.0	CXCL2,GPR176,TNFSF10,PTAFR,CXCL10,CXCL1,SHISA5,IKBKE,AP2A2,ERRFI1,VCAN,HS2ST1,BIRC3,CST3,CYLD,REEP6,CHST11,ADM,TICAM1,TLR9,ADORA2A,L1CAM,FBN1,TBK1,CHRDL1,SFTPB,SPP1,CAV2,BDKRB2,EDN2,LRP2,FUCA2,RDX,C2,CXCL8,MLKL,CSPG5,GNG5,TNFAIP3,AP2M1,CCN1,CHRM3,GNG10,PTPRE,TNC,TNIP1,TBKBP1,RIPK1,RTP4,ADRB2,ASRGL1,RAMP1,PRKCE,ZRANB1,CX3CL1,KCNJ15,CSF1,WFS1,CHPF2,CHST3,F2RL1,EDN1,CXCL11,PTGER4,EGFR,SDC4,GPSM2,PIK…		3131	3197	10068	response to virus	Proliferating_Epithelial_Cells	C-1	17,9
572	positive regulation of NF-kappaB transcription factor activity	GO:0051092	GO: Biological Process	124	25	C-8	10	TANK,ZRANB1,TBK1,TNFSF10,RIPK1,NOD2,IKBKE,MLKL,TNFRSF10A,RIPK2,BIRC3,TNFAIP3,CYLD,TLR3,NOD1,CLIP3,TNFRSF10B,TNIP1,TBKBP1,TICAM1		3131	3195	10069	response to virus	Proliferating NK/T	C-1	17
573	regulation of DNA-binding transcription factor activity	GO:0051090	GO: Biological Process	124	25	C-8	10	TANK,ZRANB1,TBK1,TNFSF10,RIPK1,NOD2,IKBKE,MLKL,TNFRSF10A,RIPK2,BIRC3,TNFAIP3,CYLD,TLR3,NOD1,CLIP3,TNFRSF10B,TNIP1,TBKBP1,TICAM1		3131	3193	10070	response to virus	Proliferating Macrophage	C-1	17,9
575	I-kappaB kinase/NF-kappaB signaling	GO:0007249	GO: Biological Process	124	25	C-8	10	TANK,ZRANB1,TBK1,TNFSF10,RIPK1,NOD2,IKBKE,MLKL,TNFRSF10A,RIPK2,BIRC3,TNFAIP3,CYLD,TLR3,NOD1,CLIP3,TNFRSF10B,TNIP1,TBKBP1,TICAM1		3131	3191	10071	response to virus	Proliferating_Macrophages	C-1	17
577	positive regulation of DNA-binding transcription factor activity	GO:0051091	GO: Biological Process	124	25	C-8	10	TANK,ZRANB1,TBK1,TNFSF10,RIPK1,NOD2,IKBKE,MLKL,TNFRSF10A,RIPK2,BIRC3,TNFAIP3,CYLD,TLR3,NOD1,CLIP3,TNFRSF10B,TNIP1,TBKBP1,TICAM1		3131	2256	10072	response to virus	Proliferating_T_Cells	C-1	17,1
603	abnormal immune cell physiology	MP:0001819	Mouse Phenotype	124	25	C-8	10	TANK,ZRANB1,TBK1,TNFSF10,RIPK1,NOD2,IKBKE,MLKL,TNFRSF10A,RIPK2,BIRC3,TNFAIP3,CYLD,TLR3,NOD1,CLIP3,TNFRSF10B,TNIP1,TBKBP1,TICAM1		3131	3188	10073	response to virus	Genes down-regulated in comparison of control conventional dendritic cells (cDC) at 0 h versus cDCs infected with Newcastle disease virus (NDV) at 6 h.	C-1	17
605	abnormal cytokine secretion	MP:0003009	Mouse Phenotype	124	25	C-8	10	TANK,ZRANB1,TBK1,TNFSF10,RIPK1,NOD2,IKBKE,MLKL,TNFRSF10A,RIPK2,BIRC3,TNFAIP3,CYLD,TLR3,NOD1,CLIP3,TNFRSF10B,TNIP1,TBKBP1,TICAM1		3131	3186	10074	response to virus	Genes down-regulated in CD4 [GeneID=920] over-expressing: FOXP3 [GeneID=50943] and PPARg1 form of PPARG [GeneID=5468] versus FOXP3 [GeneID=50943].	C-1	17
607	abnormal immune serum protein physiology	MP:0002723	Mouse Phenotype	124	25	C-8	10	TANK,ZRANB1,TBK1,TNFSF10,RIPK1,NOD2,IKBKE,MLKL,TNFRSF10A,RIPK2,BIRC3,TNFAIP3,CYLD,TLR3,NOD1,CLIP3,TNFRSF10B,TNIP1,TBKBP1,TICAM1		3131	3184	10075	response to virus	Genes up-regulated in response to IFNG [GeneID=3458].	C-1	17
609	abnormal interleukin secretion	MP:0008568	Mouse Phenotype	124	25	C-8	10	TANK,ZRANB1,TBK1,TNFSF10,RIPK1,NOD2,IKBKE,MLKL,TNFRSF10A,RIPK2,BIRC3,TNFAIP3,CYLD,TLR3,NOD1,CLIP3,TNFRSF10B,TNIP1,TBKBP1,TICAM1		3131	3182	10076	response to virus	Genes down-regulated in comparison of unstimulated peripheral blood mononuclear cells (PBMC) versus PBMC stimulated with YF17D vaccine.	C-1	17
611	abnormal cell-mediated immunity	MP:0002421	Mouse Phenotype	124	25	C-8	10	TANK,ZRANB1,TBK1,TNFSF10,RIPK1,NOD2,IKBKE,MLKL,TNFRSF10A,RIPK2,BIRC3,TNFAIP3,CYLD,TLR3,NOD1,CLIP3,TNFRSF10B,TNIP1,TBKBP1,TICAM1		3131	3180	10077	response to virus	Genes up-regulated in untreated double positive thymocytes: wildtype versus ELK4 [GeneID=2005] knockout.	C-1	17
635	Apoptosis	M8492	Pathway	124	25	C-8	10	TANK,ZRANB1,TBK1,TNFSF10,RIPK1,NOD2,IKBKE,MLKL,TNFRSF10A,RIPK2,BIRC3,TNFAIP3,CYLD,TLR3,NOD1,CLIP3,TNFRSF10B,TNIP1,TBKBP1,TICAM1		3131	3178	10078	response to virus	Genes up-regulated in cells from peripheral lymph nodes: T reg versus T conv.	C-1	17
755	immune system disease	GWAS Catalog	GWAS Catalog	124	25	C-8	1.973	TANK,ZRANB1,TBK1,TNFSF10,RIPK1,NOD2,IKBKE,MLKL,TNFRSF10A,RIPK2,BIRC3,TNFAIP3,CYLD,TLR3,NOD1,CLIP3,TNFRSF10B,TNIP1,TBKBP1,TICAM1		3131	3176	10079	response to virus	Genes down-regulated in CD4 [GeneID=920] over-expressing: FOXP3 [GeneID=50943] and PPARg2 form of PPARG [GeneID=5468] versus FOXP3 [GeneID=50943].	C-1	17
781	systemic scleroderma	GWAS Catalog	GWAS Catalog	124	25	C-8	1.6	TANK,ZRANB1,TBK1,TNFSF10,RIPK1,NOD2,IKBKE,MLKL,TNFRSF10A,RIPK2,BIRC3,TNFAIP3,CYLD,TLR3,NOD1,CLIP3,TNFRSF10B,TNIP1,TBKBP1,TICAM1		3131	3174	10080	response to virus	Genes down-regulated in comparison of control conventional dendritic cells (cDC) at 0 h versus cDCs infected with Newcastle disease virus (NDV) at 8 h.	C-1	17
745	ulcerative colitis	GWAS Catalog	GWAS Catalog	124	25	C-8	1.592	TANK,ZRANB1,TBK1,TNFSF10,RIPK1,NOD2,IKBKE,MLKL,TNFRSF10A,RIPK2,BIRC3,TNFAIP3,CYLD,TLR3,NOD1,CLIP3,TNFRSF10B,TNIP1,TBKBP1,TICAM1		3131	1890	10081	response to virus	Genes down-regulated in comparison of control conventional dendritic cells (cDC) at 6 h versus cDCs infected with Newcastle disease virus (NDV) at 6 h.	C-1	17,20
787	Thyroid preparation use measurement	GWAS Catalog	GWAS Catalog	124	25	C-8	1.457	TANK,ZRANB1,TBK1,TNFSF10,RIPK1,NOD2,IKBKE,MLKL,TNFRSF10A,RIPK2,BIRC3,TNFAIP3,CYLD,TLR3,NOD1,CLIP3,TNFRSF10B,TNIP1,TBKBP1,TICAM1		3131	1888	10082	response to virus	Genes up-regulated in B lymphocytes: naÃƒÂ¯ve versus plasmablasts.	C-1	17,20
749	Crohn's disease	GWAS Catalog	GWAS Catalog	124	25	C-8	1.446	TANK,ZRANB1,TBK1,TNFSF10,RIPK1,NOD2,IKBKE,MLKL,TNFRSF10A,RIPK2,BIRC3,TNFAIP3,CYLD,TLR3,NOD1,CLIP3,TNFRSF10B,TNIP1,TBKBP1,TICAM1		3131	3170	10083	response to virus	Aurora B signaling	C-1	17
739	respiratory system disease	GWAS Catalog	GWAS Catalog	124	25	C-8	1.329	TANK,ZRANB1,TBK1,TNFSF10,RIPK1,NOD2,IKBKE,MLKL,TNFRSF10A,RIPK2,BIRC3,TNFAIP3,CYLD,TLR3,NOD1,CLIP3,TNFRSF10B,TNIP1,TBKBP1,TICAM1		3131	3168	10084	response to virus	The information-processing pathway at the IFN-beta enhancer	C-1	17
751	inflammatory bowel disease	GWAS Catalog	GWAS Catalog	124	25	C-8	1.329	TANK,ZRANB1,TBK1,TNFSF10,RIPK1,NOD2,IKBKE,MLKL,TNFRSF10A,RIPK2,BIRC3,TNFAIP3,CYLD,TLR3,NOD1,CLIP3,TNFRSF10B,TNIP1,TBKBP1,TICAM1		3131	3166	10085	response to virus	PLK1 signaling events	C-1	17
793	hypersensitivity reaction disease	GWAS Catalog	GWAS Catalog	124	25	C-8	1.329	TANK,ZRANB1,TBK1,TNFSF10,RIPK1,NOD2,IKBKE,MLKL,TNFRSF10A,RIPK2,BIRC3,TNFAIP3,CYLD,TLR3,NOD1,CLIP3,TNFRSF10B,TNIP1,TBKBP1,TICAM1		3131	3164	10086	response to virus	BMP receptor signaling	C-1	17
731	rheumatoid arthritis	GWAS Catalog	GWAS Catalog	124	25	C-8	1.319	TANK,ZRANB1,TBK1,TNFSF10,RIPK1,NOD2,IKBKE,MLKL,TNFRSF10A,RIPK2,BIRC3,TNFAIP3,CYLD,TLR3,NOD1,CLIP3,TNFRSF10B,TNIP1,TBKBP1,TICAM1		3131	2158	10087	response to virus	Hypoxic and oxygen homeostasis regulation of HIF-1-alpha	C-1	17
643	RIG-I-like receptor signaling pathway	M15913	Pathway	116	25	C-8	10	TANK,ZRANB1,TBK1,TNFSF10,RIPK1,NOD2,IKBKE,MLKL,TNFRSF10A,RIPK2,BIRC3,TNFAIP3,CYLD,TLR3,NOD1,CLIP3,TNFRSF10B,TNIP1,TBKBP1,TICAM1		3131	3161	10088	response to virus	Ubiquitin mediated proteolysis	C-1	17
677	Genes up-regulated in comparison of monocytes treated with 1 ng/ml LPS (TLR4 agonist) versus monocytes treated with anti-TREM1 [GeneID=54210] and 5000 ng/ml LPS (TLR4 agonist).	M5862	Coexpression	95	25	C-8	10	TANK,ZRANB1,TBK1,TNFSF10,RIPK1,NOD2,IKBKE,MLKL,TNFRSF10A,RIPK2,BIRC3,TNFAIP3,CYLD,TLR3,NOD1,CLIP3,TNFRSF10B,TNIP1,TBKBP1,TICAM1		3131	3159	10089	response to virus	FOXM1 transcription factor network	C-1	17
581	activation of innate immune response	GO:0002218	GO: Biological Process	59	25	C-8	10	TANK,ZRANB1,TBK1,TNFSF10,RIPK1,NOD2,IKBKE,MLKL,TNFRSF10A,RIPK2,BIRC3,TNFAIP3,CYLD,TLR3,NOD1,CLIP3,TNFRSF10B,TNIP1,TBKBP1,TICAM1		3131	3157	10090	response to virus	Cell cycle	C-1	17
583	pattern recognition receptor signaling pathway	GO:0002221	GO: Biological Process	59	25	C-8	10	TANK,ZRANB1,TBK1,TNFSF10,RIPK1,NOD2,IKBKE,MLKL,TNFRSF10A,RIPK2,BIRC3,TNFAIP3,CYLD,TLR3,NOD1,CLIP3,TNFRSF10B,TNIP1,TBKBP1,TICAM1		3131	643	10091	response to virus	RIG-I-like receptor signaling pathway	C-1	17,25
589	positive regulation of innate immune response	GO:0045089	GO: Biological Process	59	25	C-8	10	TANK,ZRANB1,TBK1,TNFSF10,RIPK1,NOD2,IKBKE,MLKL,TNFRSF10A,RIPK2,BIRC3,TNFAIP3,CYLD,TLR3,NOD1,CLIP3,TNFRSF10B,TNIP1,TBKBP1,TICAM1		3131	3154	10092	response to virus	Mechanism of Protein Import into the Nucleus	C-1	17
591	regulation of I-kappaB kinase/NF-kappaB signaling	GO:0043122	GO: Biological Process	59	25	C-8	10	TANK,ZRANB1,TBK1,TNFSF10,RIPK1,NOD2,IKBKE,MLKL,TNFRSF10A,RIPK2,BIRC3,TNFAIP3,CYLD,TLR3,NOD1,CLIP3,TNFRSF10B,TNIP1,TBKBP1,TICAM1		3131	3152	10093	response to virus	altered susceptibility to viral infection	C-1	17
593	innate immune response-activating signal transduction	GO:0002758	GO: Biological Process	59	25	C-8	10	TANK,ZRANB1,TBK1,TNFSF10,RIPK1,NOD2,IKBKE,MLKL,TNFRSF10A,RIPK2,BIRC3,TNFAIP3,CYLD,TLR3,NOD1,CLIP3,TNFRSF10B,TNIP1,TBKBP1,TICAM1		3131	3150	10094	response to virus	abnormal intercellular signaling peptide or protein level	C-1	17
601	toll-like receptor signaling pathway	GO:0002224	GO: Biological Process	59	25	C-8	10	TANK,ZRANB1,TBK1,TNFSF10,RIPK1,NOD2,IKBKE,MLKL,TNFRSF10A,RIPK2,BIRC3,TNFAIP3,CYLD,TLR3,NOD1,CLIP3,TNFRSF10B,TNIP1,TBKBP1,TICAM1		3131	3148	10095	response to virus	altered susceptibility to Riboviria infection	C-1	17
615	abnormal interleukin-6 secretion	MP:0008704	Mouse Phenotype	59	25	C-8	10	TANK,ZRANB1,TBK1,TNFSF10,RIPK1,NOD2,IKBKE,MLKL,TNFRSF10A,RIPK2,BIRC3,TNFAIP3,CYLD,TLR3,NOD1,CLIP3,TNFRSF10B,TNIP1,TBKBP1,TICAM1		3131	3146	10096	response to virus	decreased interferon-alpha secretion	C-1	17
617	abnormal IgG2 level	MP:0013802	Mouse Phenotype	59	25	C-8	10	TANK,ZRANB1,TBK1,TNFSF10,RIPK1,NOD2,IKBKE,MLKL,TNFRSF10A,RIPK2,BIRC3,TNFAIP3,CYLD,TLR3,NOD1,CLIP3,TNFRSF10B,TNIP1,TBKBP1,TICAM1		3131	3144	10097	response to virus	abnormal interferon-alpha secretion	C-1	17
619	abnormal professional antigen presenting cell physiology	MP:0002452	Mouse Phenotype	59	25	C-8	10	TANK,ZRANB1,TBK1,TNFSF10,RIPK1,NOD2,IKBKE,MLKL,TNFRSF10A,RIPK2,BIRC3,TNFAIP3,CYLD,TLR3,NOD1,CLIP3,TNFRSF10B,TNIP1,TBKBP1,TICAM1		3131	3142	10098	response to virus	increased susceptibility to viral infection	C-1	17
625	abnormal IgG2a level	MP:0020176	Mouse Phenotype	59	25	C-8	10	TANK,ZRANB1,TBK1,TNFSF10,RIPK1,NOD2,IKBKE,MLKL,TNFRSF10A,RIPK2,BIRC3,TNFAIP3,CYLD,TLR3,NOD1,CLIP3,TNFRSF10B,TNIP1,TBKBP1,TICAM1		3131	3140	10099	response to virus	increased susceptibility to Riboviria infection	C-1	17
631	abnormal tumor necrosis factor secretion	MP:0008556	Mouse Phenotype	59	25	C-8	10	TANK,ZRANB1,TBK1,TNFSF10,RIPK1,NOD2,IKBKE,MLKL,TNFRSF10A,RIPK2,BIRC3,TNFAIP3,CYLD,TLR3,NOD1,CLIP3,TNFRSF10B,TNIP1,TBKBP1,TICAM1		3131	2891	10100	response to virus	abnormal response to infection	C-1	17
653	TNF receptor signaling pathway	M128	Pathway	59	25	C-8	10	TANK,ZRANB1,TBK1,TNFSF10,RIPK1,NOD2,IKBKE,MLKL,TNFRSF10A,RIPK2,BIRC3,TNFAIP3,CYLD,TLR3,NOD1,CLIP3,TNFRSF10B,TNIP1,TBKBP1,TICAM1		3131	2889	10101	response to virus	altered susceptibility to infection	C-1	17
661	TRAIL signaling pathway	M79	Pathway	59	25	C-8	10	TANK,ZRANB1,TBK1,TNFSF10,RIPK1,NOD2,IKBKE,MLKL,TNFRSF10A,RIPK2,BIRC3,TNFAIP3,CYLD,TLR3,NOD1,CLIP3,TNFRSF10B,TNIP1,TBKBP1,TICAM1		3131	2887	10102	response to virus	increased susceptibility to infection	C-1	17
683	Genes down-regulated in bone marrow-derived mast cells treated with IL3 [GeneID=3562]: control versus IL33 [GeneID=90865].	M9539	Coexpression	59	25	C-8	10	TANK,ZRANB1,TBK1,TNFSF10,RIPK1,NOD2,IKBKE,MLKL,TNFRSF10A,RIPK2,BIRC3,TNFAIP3,CYLD,TLR3,NOD1,CLIP3,TNFRSF10B,TNIP1,TBKBP1,TICAM1		3131	3135	10103	response to virus	immune effector process	C-1	17
685	Genes up-regulated in comparison of monocytes treated with 5000 ng/ml LPS (TLR4 agonist) versus monocytes treated with anti-TREM1 [GeneID=54210].	M5856	Coexpression	59	25	C-8	10	TANK,ZRANB1,TBK1,TNFSF10,RIPK1,NOD2,IKBKE,MLKL,TNFRSF10A,RIPK2,BIRC3,TNFAIP3,CYLD,TLR3,NOD1,CLIP3,TNFRSF10B,TNIP1,TBKBP1,TICAM1		3131	3133	10104	response to virus	protein modification by small protein conjugation or removal	C-1	17
687	Genes up-regulated in bone marrow-derived macrophages with PPARG [GeneID=5468] knockout: control versus rosiglitazone [PubChem=77999].	M7977	Coexpression	59	25	C-8	10	TANK,ZRANB1,TBK1,TNFSF10,RIPK1,NOD2,IKBKE,MLKL,TNFRSF10A,RIPK2,BIRC3,TNFAIP3,CYLD,TLR3,NOD1,CLIP3,TNFRSF10B,TNIP1,TBKBP1,TICAM1		3129	3215	10105	defense response to virus	Platelet Function Tests	C-1	17
693	Genes down-regulated in comparison of monocytes treated with anti-TREM1 [GeneID=54210] versus monocytes treated with 5000 ng/ml LPS (TLR4 agonist).	M5845	Coexpression	59	25	C-8	10	TANK,ZRANB1,TBK1,TNFSF10,RIPK1,NOD2,IKBKE,MLKL,TNFRSF10A,RIPK2,BIRC3,TNFAIP3,CYLD,TLR3,NOD1,CLIP3,TNFRSF10B,TNIP1,TBKBP1,TICAM1		3129	709	10106	defense response to virus	cDCs	C-1	17
697	Genes down-regulated in at day 0 B cell IRF4-KO versus at day 0 B cell wildtype.	M9861	Coexpression	59	25	C-8	10	TANK,ZRANB1,TBK1,TNFSF10,RIPK1,NOD2,IKBKE,MLKL,TNFRSF10A,RIPK2,BIRC3,TNFAIP3,CYLD,TLR3,NOD1,CLIP3,TNFRSF10B,TNIP1,TBKBP1,TICAM1		3129	707	10107	defense response to virus	pDCs	C-1	17
699	Genes down-regulated in CD4 [GeneID=920] T cells treated with pioglitazone [PubChem=4829] and over-expressing: FOXP3 [GeneID=50943] and PPARg1 isoform of PPARG [GeneID=5468] versus FOXP3 [GeneID=50943] and PPARg2 form of PPARG [GeneID=5468].	M8971	Coexpression	59	25	C-8	10	TANK,ZRANB1,TBK1,TNFSF10,RIPK1,NOD2,IKBKE,MLKL,TNFRSF10A,RIPK2,BIRC3,TNFAIP3,CYLD,TLR3,NOD1,CLIP3,TNFRSF10B,TNIP1,TBKBP1,TICAM1		3129	2264	10108	defense response to virus	Monocytes	C-1	17,15
703	Genes down-regulated in macrophages: untreated versus LPS.	M6846	Coexpression	59	25	C-8	10	TANK,ZRANB1,TBK1,TNFSF10,RIPK1,NOD2,IKBKE,MLKL,TNFRSF10A,RIPK2,BIRC3,TNFAIP3,CYLD,TLR3,NOD1,CLIP3,TNFRSF10B,TNIP1,TBKBP1,TICAM1		3129	3210	10109	defense response to virus	Macrophages	C-1	17
705	Genes up-regulated in activated CD4 [GeneID=920] T cells expressing: wildtype versus mutant form of FOXP3 [GeneID=50943].	M9527	Coexpression	59	25	C-8	10	TANK,ZRANB1,TBK1,TNFSF10,RIPK1,NOD2,IKBKE,MLKL,TNFRSF10A,RIPK2,BIRC3,TNFAIP3,CYLD,TLR3,NOD1,CLIP3,TNFRSF10B,TNIP1,TBKBP1,TICAM1		3129	2262	10110	defense response to virus	TREM2+ Dendritic	C-1	17,15
663	TNFR2 Signaling Pathway	M10082	Pathway	59	25	C-8	5.63	TANK,ZRANB1,TBK1,TNFSF10,RIPK1,NOD2,IKBKE,MLKL,TNFRSF10A,RIPK2,BIRC3,TNFAIP3,CYLD,TLR3,NOD1,CLIP3,TNFRSF10B,TNIP1,TBKBP1,TICAM1		3129	1738	10111	defense response to virus	Plasma	C-1	17,22
665	Induction of apoptosis through DR3 and DR4/5 Death Receptors	M14971	Pathway	59	25	C-8	4.905	TANK,ZRANB1,TBK1,TNFSF10,RIPK1,NOD2,IKBKE,MLKL,TNFRSF10A,RIPK2,BIRC3,TNFAIP3,CYLD,TLR3,NOD1,CLIP3,TNFRSF10B,TNIP1,TBKBP1,TICAM1		3129	480	10112	defense response to virus	Alveolar Epithelial Type 1	C-1	17,27
667	Cytosolic DNA-sensing pathway	M11844	Pathway	59	25	C-8	4.061	TANK,ZRANB1,TBK1,TNFSF10,RIPK1,NOD2,IKBKE,MLKL,TNFRSF10A,RIPK2,BIRC3,TNFAIP3,CYLD,TLR3,NOD1,CLIP3,TNFRSF10B,TNIP1,TBKBP1,TICAM1		3129	2260	10113	defense response to virus	Macrophage	C-1	17,15
753	psoriasis	GWAS Catalog	GWAS Catalog	59	25	C-8	2.007	TANK,ZRANB1,TBK1,TNFSF10,RIPK1,NOD2,IKBKE,MLKL,TNFRSF10A,RIPK2,BIRC3,TNFAIP3,CYLD,TLR3,NOD1,CLIP3,TNFRSF10B,TNIP1,TBKBP1,TICAM1		3129	3204	10114	defense response to virus	SCGB3A2+	C-1	17
771	leprosy	GWAS Catalog	GWAS Catalog	59	25	C-8	2.007	TANK,ZRANB1,TBK1,TNFSF10,RIPK1,NOD2,IKBKE,MLKL,TNFRSF10A,RIPK2,BIRC3,TNFAIP3,CYLD,TLR3,NOD1,CLIP3,TNFRSF10B,TNIP1,TBKBP1,TICAM1		3129	3202	10115	defense response to virus	Capillary Intermediate 1	C-1	17
773	psoriasis vulgaris	GWAS Catalog	GWAS Catalog	59	25	C-8	2.007	TANK,ZRANB1,TBK1,TNFSF10,RIPK1,NOD2,IKBKE,MLKL,TNFRSF10A,RIPK2,BIRC3,TNFAIP3,CYLD,TLR3,NOD1,CLIP3,TNFRSF10B,TNIP1,TBKBP1,TICAM1		3129	3200	10116	defense response to virus	Adventitial Fibroblast	C-1	17,19
775	Sjogren syndrome	GWAS Catalog	GWAS Catalog	59	25	C-8	2.007	TANK,ZRANB1,TBK1,TNFSF10,RIPK1,NOD2,IKBKE,MLKL,TNFRSF10A,RIPK2,BIRC3,TNFAIP3,CYLD,TLR3,NOD1,CLIP3,TNFRSF10B,TNIP1,TBKBP1,TICAM1		3129	2258	10117	defense response to virus	Proliferating Basal	C-1	17,9
763	sclerosing cholangitis	GWAS Catalog	GWAS Catalog	59	25	C-8	1.916	TANK,ZRANB1,TBK1,TNFSF10,RIPK1,NOD2,IKBKE,MLKL,TNFRSF10A,RIPK2,BIRC3,TNFAIP3,CYLD,TLR3,NOD1,CLIP3,TNFRSF10B,TNIP1,TBKBP1,TICAM1		3129	3197	10118	defense response to virus	Proliferating_Epithelial_Cells	C-1	17,9
803	tumor necrosis factor ligand superfamily member 11 measurement	GWAS Catalog	GWAS Catalog	59	25	C-8	1.916	TANK,ZRANB1,TBK1,TNFSF10,RIPK1,NOD2,IKBKE,MLKL,TNFRSF10A,RIPK2,BIRC3,TNFAIP3,CYLD,TLR3,NOD1,CLIP3,TNFRSF10B,TNIP1,TBKBP1,TICAM1		3129	3195	10119	defense response to virus	Proliferating NK/T	C-1	17
765	ankylosing spondylitis	GWAS Catalog	GWAS Catalog	59	25	C-8	1.905	TANK,ZRANB1,TBK1,TNFSF10,RIPK1,NOD2,IKBKE,MLKL,TNFRSF10A,RIPK2,BIRC3,TNFAIP3,CYLD,TLR3,NOD1,CLIP3,TNFRSF10B,TNIP1,TBKBP1,TICAM1		3129	3193	10120	defense response to virus	Proliferating Macrophage	C-1	17,9
809	idiopathic osteonecrosis of the femoral head	GWAS Catalog	GWAS Catalog	59	25	C-8	1.407	TANK,ZRANB1,TBK1,TNFSF10,RIPK1,NOD2,IKBKE,MLKL,TNFRSF10A,RIPK2,BIRC3,TNFAIP3,CYLD,TLR3,NOD1,CLIP3,TNFRSF10B,TNIP1,TBKBP1,TICAM1		3129	3191	10121	defense response to virus	Proliferating_Macrophages	C-1	17
799	amyotrophic lateral sclerosis	GWAS Catalog	GWAS Catalog	59	25	C-8	1.329	TANK,ZRANB1,TBK1,TNFSF10,RIPK1,NOD2,IKBKE,MLKL,TNFRSF10A,RIPK2,BIRC3,TNFAIP3,CYLD,TLR3,NOD1,CLIP3,TNFRSF10B,TNIP1,TBKBP1,TICAM1		3129	2256	10122	defense response to virus	Proliferating_T_Cells	C-1	17,1
815	Child Behaviour Checklist assessment	GWAS Catalog	GWAS Catalog	59	25	C-8	1.329	TANK,ZRANB1,TBK1,TNFSF10,RIPK1,NOD2,IKBKE,MLKL,TNFRSF10A,RIPK2,BIRC3,TNFAIP3,CYLD,TLR3,NOD1,CLIP3,TNFRSF10B,TNIP1,TBKBP1,TICAM1		3129	3188	10123	defense response to virus	Genes down-regulated in comparison of control conventional dendritic cells (cDC) at 0 h versus cDCs infected with Newcastle disease virus (NDV) at 6 h.	C-1	17
817	cutaneous psoriasis measurement	GWAS Catalog	GWAS Catalog	59	25	C-8	1.329	TANK,ZRANB1,TBK1,TNFSF10,RIPK1,NOD2,IKBKE,MLKL,TNFRSF10A,RIPK2,BIRC3,TNFAIP3,CYLD,TLR3,NOD1,CLIP3,TNFRSF10B,TNIP1,TBKBP1,TICAM1		3129	3186	10124	defense response to virus	Genes down-regulated in CD4 [GeneID=920] over-expressing: FOXP3 [GeneID=50943] and PPARg1 form of PPARG [GeneID=5468] versus FOXP3 [GeneID=50943].	C-1	17
691	Genes down-regulated in comparison of monocytes treated with anti-TREM1 [GeneID=54210] versus monocytes treated with 1 ng/ml LPS (TLR4 agonist).	M5847	Coexpression	59	25	C-8		TANK,ZRANB1,TBK1,TNFSF10,RIPK1,NOD2,IKBKE,MLKL,TNFRSF10A,RIPK2,BIRC3,TNFAIP3,CYLD,TLR3,NOD1,CLIP3,TNFRSF10B,TNIP1,TBKBP1,TICAM1		3129	3184	10125	defense response to virus	Genes up-regulated in response to IFNG [GeneID=3458].	C-1	17
673	Genes down-regulated in comparison of unstimulated dendritic cells (DC) at 0 h versus DCs stimulated with LPS (TLR4 agonist) for 2 h.	M4696	Coexpression	176	26	C-7,C-2	10;10.0	CXCL2,NFKB2,PPIA,IL18R1,GPR176,PTAFR,CXCL10,CXCL1,SHISA5,IL1A,AP2A2,ERRFI1,VCAN,HS2ST1,NFKBID,CST3,NFKBIE,REEP6,CHST11,NFKBIZ,ADM,IL18,REL,TLR9,ADORA2A,L1CAM,FBN1,CHRDL1,SFTPB,SPP1,IRAK2,CAV2,BDKRB2,EDN2,LRP2,FUCA2,RDX,C2,MAP3K8,CXCL8,CSPG5,NFATC2,NFKBIA,GNG5,AP2M1,CHRM3,CCN1,GNG10,PTPRE,TNC,TNF,RTP4,ADRB2,ASRGL1,RAMP1,BCL3,PRKCE,CX3CL1,KCNJ15,CSF1,WFS1,CHPF2,CHST3,F2RL1,EDN1,CXCL11,PTGER4,EGFR,S…		3129	3182	10126	defense response to virus	Genes down-regulated in comparison of unstimulated peripheral blood mononuclear cells (PBMC) versus PBMC stimulated with YF17D vaccine.	C-1	17
675	Genes down-regulated in comparison of unstimulated dendritic cells (DC) at 0 h versus DCs stimulated with R848 for 2 h.	M4692	Coexpression	176	26	C-7,C-2	10;10.0	CXCL2,NFKB2,PPIA,IL18R1,GPR176,PTAFR,CXCL10,CXCL1,SHISA5,IL1A,AP2A2,ERRFI1,VCAN,HS2ST1,NFKBID,CST3,NFKBIE,REEP6,CHST11,NFKBIZ,ADM,IL18,REL,TLR9,ADORA2A,L1CAM,FBN1,CHRDL1,SFTPB,SPP1,IRAK2,CAV2,BDKRB2,EDN2,LRP2,FUCA2,RDX,C2,MAP3K8,CXCL8,CSPG5,NFATC2,NFKBIA,GNG5,AP2M1,CHRM3,CCN1,GNG10,PTPRE,TNC,TNF,RTP4,ADRB2,ASRGL1,RAMP1,BCL3,PRKCE,CX3CL1,KCNJ15,CSF1,WFS1,CHPF2,CHST3,F2RL1,EDN1,CXCL11,PTGER4,EGFR,S…		3129	3180	10127	defense response to virus	Genes up-regulated in untreated double positive thymocytes: wildtype versus ELK4 [GeneID=2005] knockout.	C-1	17
579	regulation of cytokine production	GO:0001817	GO: Biological Process	84	26	C-7	10	BCL3,IL12RB2,NFKB2,IL18R1,IRAK2,PPIA,RELB,IL18,IL1A,MAP3K8,ERC1,NFATC2,NFKBIA,NFKBID,ZBP1,NFKBIE,NFKB1,NFKBIZ,TNF,REL		3129	3178	10128	defense response to virus	Genes up-regulated in cells from peripheral lymph nodes: T reg versus T conv.	C-1	17
585	response to cytokine	GO:0034097	GO: Biological Process	84	26	C-7	10	BCL3,IL12RB2,NFKB2,IL18R1,IRAK2,PPIA,RELB,IL18,IL1A,MAP3K8,ERC1,NFATC2,NFKBIA,NFKBID,ZBP1,NFKBIE,NFKB1,NFKBIZ,TNF,REL		3129	3176	10129	defense response to virus	Genes down-regulated in CD4 [GeneID=920] over-expressing: FOXP3 [GeneID=50943] and PPARg2 form of PPARG [GeneID=5468] versus FOXP3 [GeneID=50943].	C-1	17
587	cytokine production	GO:0001816	GO: Biological Process	84	26	C-7	10	BCL3,IL12RB2,NFKB2,IL18R1,IRAK2,PPIA,RELB,IL18,IL1A,MAP3K8,ERC1,NFATC2,NFKBIA,NFKBID,ZBP1,NFKBIE,NFKB1,NFKBIZ,TNF,REL		3129	3174	10130	defense response to virus	Genes down-regulated in comparison of control conventional dendritic cells (cDC) at 0 h versus cDCs infected with Newcastle disease virus (NDV) at 8 h.	C-1	17
595	positive regulation of immune system process	GO:0002684	GO: Biological Process	84	26	C-7	10	BCL3,IL12RB2,NFKB2,IL18R1,IRAK2,PPIA,RELB,IL18,IL1A,MAP3K8,ERC1,NFATC2,NFKBIA,NFKBID,ZBP1,NFKBIE,NFKB1,NFKBIZ,TNF,REL		3129	1890	10131	defense response to virus	Genes down-regulated in comparison of control conventional dendritic cells (cDC) at 6 h versus cDCs infected with Newcastle disease virus (NDV) at 6 h.	C-1	17,20
597	NIK/NF-kappaB signaling	GO:0038061	GO: Biological Process	84	26	C-7	10	BCL3,IL12RB2,NFKB2,IL18R1,IRAK2,PPIA,RELB,IL18,IL1A,MAP3K8,ERC1,NFATC2,NFKBIA,NFKBID,ZBP1,NFKBIE,NFKB1,NFKBIZ,TNF,REL		3129	1888	10132	defense response to virus	Genes up-regulated in B lymphocytes: naÃƒÂ¯ve versus plasmablasts.	C-1	17,20
599	positive regulation of cytokine production	GO:0001819	GO: Biological Process	84	26	C-7	10	BCL3,IL12RB2,NFKB2,IL18R1,IRAK2,PPIA,RELB,IL18,IL1A,MAP3K8,ERC1,NFATC2,NFKBIA,NFKBID,ZBP1,NFKBIE,NFKB1,NFKBIZ,TNF,REL		3129	3170	10133	defense response to virus	Aurora B signaling	C-1	17
613	abnormal leukocyte physiology	MP:0002442	Mouse Phenotype	84	26	C-7	10	BCL3,IL12RB2,NFKB2,IL18R1,IRAK2,PPIA,RELB,IL18,IL1A,MAP3K8,ERC1,NFATC2,NFKBIA,NFKBID,ZBP1,NFKBIE,NFKB1,NFKBIZ,TNF,REL		3129	3168	10134	defense response to virus	The information-processing pathway at the IFN-beta enhancer	C-1	17
621	abnormal IgG1 level	MP:0020175	Mouse Phenotype	84	26	C-7	10	BCL3,IL12RB2,NFKB2,IL18R1,IRAK2,PPIA,RELB,IL18,IL1A,MAP3K8,ERC1,NFATC2,NFKBIA,NFKBID,ZBP1,NFKBIE,NFKB1,NFKBIZ,TNF,REL		3129	3166	10135	defense response to virus	PLK1 signaling events	C-1	17
623	abnormal B cell physiology	MP:0002459	Mouse Phenotype	84	26	C-7	10	BCL3,IL12RB2,NFKB2,IL18R1,IRAK2,PPIA,RELB,IL18,IL1A,MAP3K8,ERC1,NFATC2,NFKBIA,NFKBID,ZBP1,NFKBIE,NFKB1,NFKBIZ,TNF,REL		3129	3164	10136	defense response to virus	BMP receptor signaling	C-1	17
627	abnormal immunoglobulin level	MP:0002490	Mouse Phenotype	84	26	C-7	10	BCL3,IL12RB2,NFKB2,IL18R1,IRAK2,PPIA,RELB,IL18,IL1A,MAP3K8,ERC1,NFATC2,NFKBIA,NFKBID,ZBP1,NFKBIE,NFKB1,NFKBIZ,TNF,REL		3129	2158	10137	defense response to virus	Hypoxic and oxygen homeostasis regulation of HIF-1-alpha	C-1	17
629	abnormal T cell physiology	MP:0002444	Mouse Phenotype	84	26	C-7	10	BCL3,IL12RB2,NFKB2,IL18R1,IRAK2,PPIA,RELB,IL18,IL1A,MAP3K8,ERC1,NFATC2,NFKBIA,NFKBID,ZBP1,NFKBIE,NFKB1,NFKBIZ,TNF,REL		3129	3161	10138	defense response to virus	Ubiquitin mediated proteolysis	C-1	17
645	Signal transduction through IL1R	M12095	Pathway	84	26	C-7	10	BCL3,IL12RB2,NFKB2,IL18R1,IRAK2,PPIA,RELB,IL18,IL1A,MAP3K8,ERC1,NFATC2,NFKBIA,NFKBID,ZBP1,NFKBIE,NFKB1,NFKBIZ,TNF,REL		3129	3159	10139	defense response to virus	FOXM1 transcription factor network	C-1	17
647	NF-kB Signaling Pathway	M15285	Pathway	84	26	C-7	10	BCL3,IL12RB2,NFKB2,IL18R1,IRAK2,PPIA,RELB,IL18,IL1A,MAP3K8,ERC1,NFATC2,NFKBIA,NFKBID,ZBP1,NFKBIE,NFKB1,NFKBIZ,TNF,REL		3129	3157	10140	defense response to virus	Cell cycle	C-1	17
649	IL23-mediated signaling events	M196	Pathway	84	26	C-7	10	BCL3,IL12RB2,NFKB2,IL18R1,IRAK2,PPIA,RELB,IL18,IL1A,MAP3K8,ERC1,NFATC2,NFKBIA,NFKBID,ZBP1,NFKBIE,NFKB1,NFKBIZ,TNF,REL		3129	643	10141	defense response to virus	RIG-I-like receptor signaling pathway	C-1	17,25
651	Genes related to CD40 signaling	M12705	Pathway	84	26	C-7	10	BCL3,IL12RB2,NFKB2,IL18R1,IRAK2,PPIA,RELB,IL18,IL1A,MAP3K8,ERC1,NFATC2,NFKBIA,NFKBID,ZBP1,NFKBIE,NFKB1,NFKBIZ,TNF,REL		3129	3154	10142	defense response to virus	Mechanism of Protein Import into the Nucleus	C-1	17
655	T cell receptor signaling pathway	M9904	Pathway	84	26	C-7	10	BCL3,IL12RB2,NFKB2,IL18R1,IRAK2,PPIA,RELB,IL18,IL1A,MAP3K8,ERC1,NFATC2,NFKBIA,NFKBID,ZBP1,NFKBIE,NFKB1,NFKBIZ,TNF,REL		3129	3152	10143	defense response to virus	altered susceptibility to viral infection	C-1	17
657	MAPK signaling pathway	M10792	Pathway	84	26	C-7	10	BCL3,IL12RB2,NFKB2,IL18R1,IRAK2,PPIA,RELB,IL18,IL1A,MAP3K8,ERC1,NFATC2,NFKBIA,NFKBID,ZBP1,NFKBIE,NFKB1,NFKBIZ,TNF,REL		3129	3150	10144	defense response to virus	abnormal intercellular signaling peptide or protein level	C-1	17
659	IL12-mediated signaling events	M54	Pathway	84	26	C-7	10	BCL3,IL12RB2,NFKB2,IL18R1,IRAK2,PPIA,RELB,IL18,IL1A,MAP3K8,ERC1,NFATC2,NFKBIA,NFKBID,ZBP1,NFKBIE,NFKB1,NFKBIZ,TNF,REL		3129	3148	10145	defense response to virus	altered susceptibility to Riboviria infection	C-1	17
681	Genes up-regulated in polarizing CD4 [GeneID=920] Th17 cells: untreated versus digoxin [PubChem=2724385].	M8243	Coexpression	109	26	C-7	10	BCL3,IL12RB2,NFKB2,IL18R1,IRAK2,PPIA,RELB,IL18,IL1A,MAP3K8,ERC1,NFATC2,NFKBIA,NFKBID,ZBP1,NFKBIE,NFKB1,NFKBIZ,TNF,REL		3129	3146	10146	defense response to virus	decreased interferon-alpha secretion	C-1	17
689	Genes up-regulated in comparison of monocytes treated with 1 ng/ml LPS (TLR4 agonist) versus untreated monocytes.	M5860	Coexpression	84	26	C-7	10	BCL3,IL12RB2,NFKB2,IL18R1,IRAK2,PPIA,RELB,IL18,IL1A,MAP3K8,ERC1,NFATC2,NFKBIA,NFKBID,ZBP1,NFKBIE,NFKB1,NFKBIZ,TNF,REL		3129	3144	10147	defense response to virus	abnormal interferon-alpha secretion	C-1	17
695	Genes down-regulated in bone marrow-derived dendritic cells: high dose of 1,3-beta-D-oligoglucan [PubChem=11375554] versus CSF2 [GeneID=1437] and high dose of 1,3-beta-D-oligoglucan [PubChem=11375554].	M8631	Coexpression	84	26	C-7	10	BCL3,IL12RB2,NFKB2,IL18R1,IRAK2,PPIA,RELB,IL18,IL1A,MAP3K8,ERC1,NFATC2,NFKBIA,NFKBID,ZBP1,NFKBIE,NFKB1,NFKBIZ,TNF,REL		3129	3142	10148	defense response to virus	increased susceptibility to viral infection	C-1	17
701	Genes down-regulated in comparison of untreated macrophages versus those treated with IL1.	M5760	Coexpression	84	26	C-7	10	BCL3,IL12RB2,NFKB2,IL18R1,IRAK2,PPIA,RELB,IL18,IL1A,MAP3K8,ERC1,NFATC2,NFKBIA,NFKBID,ZBP1,NFKBIE,NFKB1,NFKBIZ,TNF,REL		3129	3140	10149	defense response to virus	increased susceptibility to Riboviria infection	C-1	17
729	eosinophil percentage of leukocytes	GWAS Catalog	GWAS Catalog	84	26	C-7	4.486	BCL3,IL12RB2,NFKB2,IL18R1,IRAK2,PPIA,RELB,IL18,IL1A,MAP3K8,ERC1,NFATC2,NFKBIA,NFKBID,ZBP1,NFKBIE,NFKB1,NFKBIZ,TNF,REL		3129	2891	10150	defense response to virus	abnormal response to infection	C-1	17
717	cDC1	Kaminski	Immune_Myeloid	84	26	C-7	3.898	BCL3,IL12RB2,NFKB2,IL18R1,IRAK2,PPIA,RELB,IL18,IL1A,MAP3K8,ERC1,NFATC2,NFKBIA,NFKBID,ZBP1,NFKBIE,NFKB1,NFKBIZ,TNF,REL		3129	2889	10151	defense response to virus	altered susceptibility to infection	C-1	17
719	ILC A	Kaminski	Immune_Lymphoid	84	26	C-7	3.753	BCL3,IL12RB2,NFKB2,IL18R1,IRAK2,PPIA,RELB,IL18,IL1A,MAP3K8,ERC1,NFATC2,NFKBIA,NFKBID,ZBP1,NFKBIE,NFKB1,NFKBIZ,TNF,REL		3129	2887	10152	defense response to virus	increased susceptibility to infection	C-1	17
721	Mast	Kaminski	Immune_Myeloid	84	26	C-7	3.753	BCL3,IL12RB2,NFKB2,IL18R1,IRAK2,PPIA,RELB,IL18,IL1A,MAP3K8,ERC1,NFATC2,NFKBIA,NFKBID,ZBP1,NFKBIE,NFKB1,NFKBIZ,TNF,REL		3129	3135	10153	defense response to virus	immune effector process	C-1	17
741	allergic rhinitis	GWAS Catalog	GWAS Catalog	84	26	C-7	2.956	BCL3,IL12RB2,NFKB2,IL18R1,IRAK2,PPIA,RELB,IL18,IL1A,MAP3K8,ERC1,NFATC2,NFKBIA,NFKBID,ZBP1,NFKBIE,NFKB1,NFKBIZ,TNF,REL		3129	3133	10154	defense response to virus	protein modification by small protein conjugation or removal	C-1	17
743	Eczema	GWAS Catalog	GWAS Catalog	84	26	C-7	2.855	BCL3,IL12RB2,NFKB2,IL18R1,IRAK2,PPIA,RELB,IL18,IL1A,MAP3K8,ERC1,NFATC2,NFKBIA,NFKBID,ZBP1,NFKBIE,NFKB1,NFKBIZ,TNF,REL		3129	3131	10155	defense response to virus	response to virus	C-1	17
723	DC Langerhans	Kaminski	Immune_Myeloid	84	26	C-7	2.714	BCL3,IL12RB2,NFKB2,IL18R1,IRAK2,PPIA,RELB,IL18,IL1A,MAP3K8,ERC1,NFATC2,NFKBIA,NFKBID,ZBP1,NFKBIE,NFKB1,NFKBIZ,TNF,REL		3127	3215	10156	type I interferon signaling pathway	Platelet Function Tests	C-1	17
733	drug use measurement	GWAS Catalog	GWAS Catalog	84	26	C-7	2.531	BCL3,IL12RB2,NFKB2,IL18R1,IRAK2,PPIA,RELB,IL18,IL1A,MAP3K8,ERC1,NFATC2,NFKBIA,NFKBID,ZBP1,NFKBIE,NFKB1,NFKBIZ,TNF,REL		3127	709	10157	type I interferon signaling pathway	cDCs	C-1	17
767	allergic sensitization measurement	GWAS Catalog	GWAS Catalog	84	26	C-7	2.531	BCL3,IL12RB2,NFKB2,IL18R1,IRAK2,PPIA,RELB,IL18,IL1A,MAP3K8,ERC1,NFATC2,NFKBIA,NFKBID,ZBP1,NFKBIE,NFKB1,NFKBIZ,TNF,REL		3127	707	10158	type I interferon signaling pathway	pDCs	C-1	17
725	cDC2	Kaminski	Immune_Myeloid	84	26	C-7	2.415	BCL3,IL12RB2,NFKB2,IL18R1,IRAK2,PPIA,RELB,IL18,IL1A,MAP3K8,ERC1,NFATC2,NFKBIA,NFKBID,ZBP1,NFKBIE,NFKB1,NFKBIZ,TNF,REL		3127	2264	10159	type I interferon signaling pathway	Monocytes	C-1	17,15
747	basophil count	GWAS Catalog	GWAS Catalog	84	26	C-7	2.403	BCL3,IL12RB2,NFKB2,IL18R1,IRAK2,PPIA,RELB,IL18,IL1A,MAP3K8,ERC1,NFATC2,NFKBIA,NFKBID,ZBP1,NFKBIE,NFKB1,NFKBIZ,TNF,REL		3127	3210	10160	type I interferon signaling pathway	Macrophages	C-1	17
761	eosinophil percentage of granulocytes	GWAS Catalog	GWAS Catalog	84	26	C-7	2.403	BCL3,IL12RB2,NFKB2,IL18R1,IRAK2,PPIA,RELB,IL18,IL1A,MAP3K8,ERC1,NFATC2,NFKBIA,NFKBID,ZBP1,NFKBIE,NFKB1,NFKBIZ,TNF,REL		3127	2262	10161	type I interferon signaling pathway	TREM2+ Dendritic	C-1	17,15
727	inflammatory biomarker measurement	GWAS Catalog	GWAS Catalog	84	26	C-7	2.374	BCL3,IL12RB2,NFKB2,IL18R1,IRAK2,PPIA,RELB,IL18,IL1A,MAP3K8,ERC1,NFATC2,NFKBIA,NFKBID,ZBP1,NFKBIE,NFKB1,NFKBIZ,TNF,REL		3127	1738	10162	type I interferon signaling pathway	Plasma	C-1	17,22
769	myositis	GWAS Catalog	GWAS Catalog	84	26	C-7	2.201	BCL3,IL12RB2,NFKB2,IL18R1,IRAK2,PPIA,RELB,IL18,IL1A,MAP3K8,ERC1,NFATC2,NFKBIA,NFKBID,ZBP1,NFKBIE,NFKB1,NFKBIZ,TNF,REL		3127	480	10163	type I interferon signaling pathway	Alveolar Epithelial Type 1	C-1	17,27
735	eosinophil count	GWAS Catalog	GWAS Catalog	84	26	C-7	2.125	BCL3,IL12RB2,NFKB2,IL18R1,IRAK2,PPIA,RELB,IL18,IL1A,MAP3K8,ERC1,NFATC2,NFKBIA,NFKBID,ZBP1,NFKBIE,NFKB1,NFKBIZ,TNF,REL		3127	2260	10164	type I interferon signaling pathway	Macrophage	C-1	17,15
801	extranodal nasal NK/T cell lymphoma	GWAS Catalog	GWAS Catalog	84	26	C-7	2.084	BCL3,IL12RB2,NFKB2,IL18R1,IRAK2,PPIA,RELB,IL18,IL1A,MAP3K8,ERC1,NFATC2,NFKBIA,NFKBID,ZBP1,NFKBIE,NFKB1,NFKBIZ,TNF,REL		3127	3204	10165	type I interferon signaling pathway	SCGB3A2+	C-1	17
777	primary biliary cirrhosis	GWAS Catalog	GWAS Catalog	84	26	C-7	2.006	BCL3,IL12RB2,NFKB2,IL18R1,IRAK2,PPIA,RELB,IL18,IL1A,MAP3K8,ERC1,NFATC2,NFKBIA,NFKBID,ZBP1,NFKBIE,NFKB1,NFKBIZ,TNF,REL		3127	3202	10166	type I interferon signaling pathway	Capillary Intermediate 1	C-1	17
779	biliary liver cirrhosis	GWAS Catalog	GWAS Catalog	84	26	C-7	1.953	BCL3,IL12RB2,NFKB2,IL18R1,IRAK2,PPIA,RELB,IL18,IL1A,MAP3K8,ERC1,NFATC2,NFKBIA,NFKBID,ZBP1,NFKBIE,NFKB1,NFKBIZ,TNF,REL		3127	3200	10167	type I interferon signaling pathway	Adventitial Fibroblast	C-1	17,19
805	interleukin 18 receptor 1 measurement	GWAS Catalog	GWAS Catalog	84	26	C-7	1.864	BCL3,IL12RB2,NFKB2,IL18R1,IRAK2,PPIA,RELB,IL18,IL1A,MAP3K8,ERC1,NFATC2,NFKBIA,NFKBID,ZBP1,NFKBIE,NFKB1,NFKBIZ,TNF,REL		3127	2258	10168	type I interferon signaling pathway	Proliferating Basal	C-1	17,9
785	cirrhosis of liver	GWAS Catalog	GWAS Catalog	84	26	C-7	1.656	BCL3,IL12RB2,NFKB2,IL18R1,IRAK2,PPIA,RELB,IL18,IL1A,MAP3K8,ERC1,NFATC2,NFKBIA,NFKBID,ZBP1,NFKBIE,NFKB1,NFKBIZ,TNF,REL		3127	3197	10169	type I interferon signaling pathway	Proliferating_Epithelial_Cells	C-1	17,9
757	asthma	GWAS Catalog	GWAS Catalog	84	26	C-7	1.51	BCL3,IL12RB2,NFKB2,IL18R1,IRAK2,PPIA,RELB,IL18,IL1A,MAP3K8,ERC1,NFATC2,NFKBIA,NFKBID,ZBP1,NFKBIE,NFKB1,NFKBIZ,TNF,REL		3127	3195	10170	type I interferon signaling pathway	Proliferating NK/T	C-1	17
789	neutrophil percentage of granulocytes	GWAS Catalog	GWAS Catalog	84	26	C-7	1.467	BCL3,IL12RB2,NFKB2,IL18R1,IRAK2,PPIA,RELB,IL18,IL1A,MAP3K8,ERC1,NFATC2,NFKBIA,NFKBID,ZBP1,NFKBIE,NFKB1,NFKBIZ,TNF,REL		3127	3193	10171	type I interferon signaling pathway	Proliferating Macrophage	C-1	17,9
807	interleukin 1 receptor-like 1 measurement	GWAS Catalog	GWAS Catalog	84	26	C-7	1.467	BCL3,IL12RB2,NFKB2,IL18R1,IRAK2,PPIA,RELB,IL18,IL1A,MAP3K8,ERC1,NFATC2,NFKBIA,NFKBID,ZBP1,NFKBIE,NFKB1,NFKBIZ,TNF,REL		3127	3191	10172	type I interferon signaling pathway	Proliferating_Macrophages	C-1	17
791	hypothyroidism	GWAS Catalog	GWAS Catalog	84	26	C-7	1.448	BCL3,IL12RB2,NFKB2,IL18R1,IRAK2,PPIA,RELB,IL18,IL1A,MAP3K8,ERC1,NFATC2,NFKBIA,NFKBID,ZBP1,NFKBIE,NFKB1,NFKBIZ,TNF,REL		3127	2256	10173	type I interferon signaling pathway	Proliferating_T_Cells	C-1	17,1
811	serum ST2 measurement	GWAS Catalog	GWAS Catalog	84	26	C-7	1.404	BCL3,IL12RB2,NFKB2,IL18R1,IRAK2,PPIA,RELB,IL18,IL1A,MAP3K8,ERC1,NFATC2,NFKBIA,NFKBID,ZBP1,NFKBIE,NFKB1,NFKBIZ,TNF,REL		3127	3188	10174	type I interferon signaling pathway	Genes down-regulated in comparison of control conventional dendritic cells (cDC) at 0 h versus cDCs infected with Newcastle disease virus (NDV) at 6 h.	C-1	17
795	monocyte percentage of leukocytes	GWAS Catalog	GWAS Catalog	84	26	C-7	1.4	BCL3,IL12RB2,NFKB2,IL18R1,IRAK2,PPIA,RELB,IL18,IL1A,MAP3K8,ERC1,NFATC2,NFKBIA,NFKBID,ZBP1,NFKBIE,NFKB1,NFKBIZ,TNF,REL		3127	3186	10175	type I interferon signaling pathway	Genes down-regulated in CD4 [GeneID=920] over-expressing: FOXP3 [GeneID=50943] and PPARg1 form of PPARG [GeneID=5468] versus FOXP3 [GeneID=50943].	C-1	17
813	anterior uveitis	GWAS Catalog	GWAS Catalog	84	26	C-7	1.4	BCL3,IL12RB2,NFKB2,IL18R1,IRAK2,PPIA,RELB,IL18,IL1A,MAP3K8,ERC1,NFATC2,NFKBIA,NFKBID,ZBP1,NFKBIE,NFKB1,NFKBIZ,TNF,REL		3127	3184	10176	type I interferon signaling pathway	Genes up-regulated in response to IFNG [GeneID=3458].	C-1	17
797	uric acid measurement	GWAS Catalog	GWAS Catalog	84	26	C-7	1.386	BCL3,IL12RB2,NFKB2,IL18R1,IRAK2,PPIA,RELB,IL18,IL1A,MAP3K8,ERC1,NFATC2,NFKBIA,NFKBID,ZBP1,NFKBIE,NFKB1,NFKBIZ,TNF,REL		3127	3182	10177	type I interferon signaling pathway	Genes down-regulated in comparison of unstimulated peripheral blood mononuclear cells (PBMC) versus PBMC stimulated with YF17D vaccine.	C-1	17
759	granulocyte count	GWAS Catalog	GWAS Catalog	84	26	C-7	1.336	BCL3,IL12RB2,NFKB2,IL18R1,IRAK2,PPIA,RELB,IL18,IL1A,MAP3K8,ERC1,NFATC2,NFKBIA,NFKBID,ZBP1,NFKBIE,NFKB1,NFKBIZ,TNF,REL		3127	3180	10178	type I interferon signaling pathway	Genes up-regulated in untreated double positive thymocytes: wildtype versus ELK4 [GeneID=2005] knockout.	C-1	17
819	lysophosphatidylcholine 20:3 measurement	GWAS Catalog	GWAS Catalog	84	26	C-7	1.324	BCL3,IL12RB2,NFKB2,IL18R1,IRAK2,PPIA,RELB,IL18,IL1A,MAP3K8,ERC1,NFATC2,NFKBIA,NFKBID,ZBP1,NFKBIE,NFKB1,NFKBIZ,TNF,REL		3127	3178	10179	type I interferon signaling pathway	Genes up-regulated in cells from peripheral lymph nodes: T reg versus T conv.	C-1	17
783	family history of Alzheimerâ€šÃ„Ã´s disease	GWAS Catalog	GWAS Catalog	84	26	C-7		BCL3,IL12RB2,NFKB2,IL18R1,IRAK2,PPIA,RELB,IL18,IL1A,MAP3K8,ERC1,NFATC2,NFKBIA,NFKBID,ZBP1,NFKBIE,NFKB1,NFKBIZ,TNF,REL		3127	3176	10180	type I interferon signaling pathway	Genes down-regulated in CD4 [GeneID=920] over-expressing: FOXP3 [GeneID=50943] and PPARg2 form of PPARG [GeneID=5468] versus FOXP3 [GeneID=50943].	C-1	17
492	Aberrant Basaloid	Kaminski	Epithelial	140	27	C-9,C-2	3.645;5.624	ITGB1,CXCL2,GPR176,PTAFR,CXCL10,ITGB8,NTN4,CXCL1,SHISA5,COLGALT1,COL11A2,AP2A2,ERRFI1,VCAN,LAMB3,HS2ST1,ITGA5,CST3,PCOLCE2,REEP6,CHST11,ADM,COL4A4,TLR9,ADORA2A,L1CAM,FBN1,CHRDL1,SFTPB,SPP1,COL4A2,CAV2,BDKRB2,EDN2,LRP2,FUCA2,RDX,C2,CXCL8,CSPG5,GNG5,AP2M1,CHRM3,CCN1,GNG10,PTPRE,TNC,ITGA2,MET,RTP4,ADRB2,ASRGL1,PRKCE,RAMP1,LAMA5,COL6A1,CX3CL1,COL16A1,KCNJ15,CSF1,WFS1,CHPF2,FBN2,CHST3,F2RL1,EDN1,CXCL1…		3127	3174	10181	type I interferon signaling pathway	Genes down-regulated in comparison of control conventional dendritic cells (cDC) at 0 h versus cDCs infected with Newcastle disease virus (NDV) at 8 h.	C-1	17
446	Genes up-regulated in STAT5 double knock-in T cells: control versus IL2 [GeneID=3558] stimulation for 2h.	M8733	Coexpression	140	27	C-9,C-2	3.326;10.0	ITGB1,CXCL2,GPR176,PTAFR,CXCL10,ITGB8,NTN4,CXCL1,SHISA5,COLGALT1,COL11A2,AP2A2,ERRFI1,VCAN,LAMB3,HS2ST1,ITGA5,CST3,PCOLCE2,REEP6,CHST11,ADM,COL4A4,TLR9,ADORA2A,L1CAM,FBN1,CHRDL1,SFTPB,SPP1,COL4A2,CAV2,BDKRB2,EDN2,LRP2,FUCA2,RDX,C2,CXCL8,CSPG5,GNG5,AP2M1,CHRM3,CCN1,GNG10,PTPRE,TNC,ITGA2,MET,RTP4,ADRB2,ASRGL1,PRKCE,RAMP1,LAMA5,COL6A1,CX3CL1,COL16A1,KCNJ15,CSF1,WFS1,CHPF2,FBN2,CHST3,F2RL1,EDN1,CXCL1…		3127	1890	10182	type I interferon signaling pathway	Genes down-regulated in comparison of control conventional dendritic cells (cDC) at 6 h versus cDCs infected with Newcastle disease virus (NDV) at 6 h.	C-1	17,20
496	Fibroblasts	Banovich	Mesenchyme	140	27	C-9,C-2	2.607;5.472	ITGB1,CXCL2,GPR176,PTAFR,CXCL10,ITGB8,NTN4,CXCL1,SHISA5,COLGALT1,COL11A2,AP2A2,ERRFI1,VCAN,LAMB3,HS2ST1,ITGA5,CST3,PCOLCE2,REEP6,CHST11,ADM,COL4A4,TLR9,ADORA2A,L1CAM,FBN1,CHRDL1,SFTPB,SPP1,COL4A2,CAV2,BDKRB2,EDN2,LRP2,FUCA2,RDX,C2,CXCL8,CSPG5,GNG5,AP2M1,CHRM3,CCN1,GNG10,PTPRE,TNC,ITGA2,MET,RTP4,ADRB2,ASRGL1,PRKCE,RAMP1,LAMA5,COL6A1,CX3CL1,COL16A1,KCNJ15,CSF1,WFS1,CHPF2,FBN2,CHST3,F2RL1,EDN1,CXCL1…		3127	1888	10183	type I interferon signaling pathway	Genes up-regulated in B lymphocytes: naÃƒÂ¯ve versus plasmablasts.	C-1	17,20
500	Basal	Kaminski	Epithelial	186	27	C-9,C-2	2.499;2.46	ITGB1,CXCL2,GPR176,PTAFR,CXCL10,ITGB8,NTN4,CXCL1,SHISA5,COLGALT1,COL11A2,AP2A2,ERRFI1,VCAN,LAMB3,HS2ST1,ITGA5,CST3,PCOLCE2,REEP6,CHST11,ADM,COL4A4,TLR9,ADORA2A,L1CAM,FBN1,CHRDL1,SFTPB,SPP1,COL4A2,CAV2,BDKRB2,EDN2,LRP2,FUCA2,RDX,C2,CXCL8,CSPG5,GNG5,AP2M1,CHRM3,CCN1,GNG10,PTPRE,TNC,ITGA2,MET,RTP4,ADRB2,ASRGL1,PRKCE,RAMP1,LAMA5,COL6A1,CX3CL1,COL16A1,KCNJ15,CSF1,WFS1,CHPF2,FBN2,CHST3,F2RL1,EDN1,CXCL1…		3127	3170	10184	type I interferon signaling pathway	Aurora B signaling	C-1	17
498	AT1	Kaminski	Epithelial	140	27	C-9,C-2	2.357;2.456	ITGB1,CXCL2,GPR176,PTAFR,CXCL10,ITGB8,NTN4,CXCL1,SHISA5,COLGALT1,COL11A2,AP2A2,ERRFI1,VCAN,LAMB3,HS2ST1,ITGA5,CST3,PCOLCE2,REEP6,CHST11,ADM,COL4A4,TLR9,ADORA2A,L1CAM,FBN1,CHRDL1,SFTPB,SPP1,COL4A2,CAV2,BDKRB2,EDN2,LRP2,FUCA2,RDX,C2,CXCL8,CSPG5,GNG5,AP2M1,CHRM3,CCN1,GNG10,PTPRE,TNC,ITGA2,MET,RTP4,ADRB2,ASRGL1,PRKCE,RAMP1,LAMA5,COL6A1,CX3CL1,COL16A1,KCNJ15,CSF1,WFS1,CHPF2,FBN2,CHST3,F2RL1,EDN1,CXCL1…		3127	3168	10185	type I interferon signaling pathway	The information-processing pathway at the IFN-beta enhancer	C-1	17
502	Myofibroblasts	Banovich	Mesenchyme	140	27	C-9,C-2	2.178;3.247	ITGB1,CXCL2,GPR176,PTAFR,CXCL10,ITGB8,NTN4,CXCL1,SHISA5,COLGALT1,COL11A2,AP2A2,ERRFI1,VCAN,LAMB3,HS2ST1,ITGA5,CST3,PCOLCE2,REEP6,CHST11,ADM,COL4A4,TLR9,ADORA2A,L1CAM,FBN1,CHRDL1,SFTPB,SPP1,COL4A2,CAV2,BDKRB2,EDN2,LRP2,FUCA2,RDX,C2,CXCL8,CSPG5,GNG5,AP2M1,CHRM3,CCN1,GNG10,PTPRE,TNC,ITGA2,MET,RTP4,ADRB2,ASRGL1,PRKCE,RAMP1,LAMA5,COL6A1,CX3CL1,COL16A1,KCNJ15,CSF1,WFS1,CHPF2,FBN2,CHST3,F2RL1,EDN1,CXCL1…		3127	3166	10186	type I interferon signaling pathway	PLK1 signaling events	C-1	17
504	Smooth_Muscle_Cells	Banovich	Mesenchyme	140	27	C-9,C-2	2.178;1.42	ITGB1,CXCL2,GPR176,PTAFR,CXCL10,ITGB8,NTN4,CXCL1,SHISA5,COLGALT1,COL11A2,AP2A2,ERRFI1,VCAN,LAMB3,HS2ST1,ITGA5,CST3,PCOLCE2,REEP6,CHST11,ADM,COL4A4,TLR9,ADORA2A,L1CAM,FBN1,CHRDL1,SFTPB,SPP1,COL4A2,CAV2,BDKRB2,EDN2,LRP2,FUCA2,RDX,C2,CXCL8,CSPG5,GNG5,AP2M1,CHRM3,CCN1,GNG10,PTPRE,TNC,ITGA2,MET,RTP4,ADRB2,ASRGL1,PRKCE,RAMP1,LAMA5,COL6A1,CX3CL1,COL16A1,KCNJ15,CSF1,WFS1,CHPF2,FBN2,CHST3,F2RL1,EDN1,CXCL1…		3127	3164	10187	type I interferon signaling pathway	BMP receptor signaling	C-1	17
408	Integrin family cell surface interactions	M47	Pathway	93	27	C-9,C-13	10.0;5.544	ITGB1,SEMA7A,LAMA5,ITGAX,PVR,ITGAV,COL6A1,ANO6,PLAU,COL16A1,SLC44A2,COL4A2,PLOD2,NTN4,ITGB8,PGRMC1,SVIP,COLGALT1,COL11A2,FBN2,LAMB3,STOM,PLAUR,ADAM8,ITGAM,ITGA5,ASIC1,PCOLCE2,TNFRSF1B,ITGA2,MET,COL4A4		3127	2158	10188	type I interferon signaling pathway	Hypoxic and oxygen homeostasis regulation of HIF-1-alpha	C-1	17
410	Focal adhesion	M7253	Pathway	95	27	C-9,C-10	10.0;5.29	ITGB1,SEMA7A,LAMA5,THBS1,COL6A1,B3GLCT,COL16A1,SCCPDH,COL4A2,PLOD2,NTN4,ITGB8,ACTN4,TGFB3,COLGALT1,COL11A2,GTPBP2,RUNX3,TGFB2,FBN2,ADAMTS6,LAMB3,ADAMTS1,CCN2,ADAMTS9,ACTN2,ITGA5,CLU,PCOLCE2,VEGFA,MAGED2,VEGFC,ITGA2,MET,COL4A4		3127	3161	10189	type I interferon signaling pathway	Ubiquitin mediated proteolysis	C-1	17
412	Beta1 integrin cell surface interactions	M18	Pathway	93	27	C-9,C-13	10.0;4.31	ITGB1,SEMA7A,LAMA5,ITGAX,PVR,ITGAV,COL6A1,ANO6,PLAU,COL16A1,SLC44A2,COL4A2,PLOD2,NTN4,ITGB8,PGRMC1,SVIP,COLGALT1,COL11A2,FBN2,LAMB3,STOM,PLAUR,ADAM8,ITGAM,ITGA5,ASIC1,PCOLCE2,TNFRSF1B,ITGA2,MET,COL4A4		3127	3159	10190	type I interferon signaling pathway	FOXM1 transcription factor network	C-1	17
329	cell-substrate adhesion	GO:0031589	GO: Biological Process	95	27	C-9,C-10	10.0;10.0	ITGB1,SEMA7A,LAMA5,THBS1,COL6A1,B3GLCT,COL16A1,SCCPDH,COL4A2,PLOD2,NTN4,ITGB8,ACTN4,TGFB3,COLGALT1,COL11A2,GTPBP2,RUNX3,TGFB2,FBN2,ADAMTS6,LAMB3,ADAMTS1,CCN2,ADAMTS9,ACTN2,ITGA5,CLU,PCOLCE2,VEGFA,MAGED2,VEGFC,ITGA2,MET,COL4A4		3127	3157	10191	type I interferon signaling pathway	Cell cycle	C-1	17
494	Endothelial_Cells	Banovich	Vascular-Endothelial	140	27	C-9,C-2	1.98;5.601	ITGB1,CXCL2,GPR176,PTAFR,CXCL10,ITGB8,NTN4,CXCL1,SHISA5,COLGALT1,COL11A2,AP2A2,ERRFI1,VCAN,LAMB3,HS2ST1,ITGA5,CST3,PCOLCE2,REEP6,CHST11,ADM,COL4A4,TLR9,ADORA2A,L1CAM,FBN1,CHRDL1,SFTPB,SPP1,COL4A2,CAV2,BDKRB2,EDN2,LRP2,FUCA2,RDX,C2,CXCL8,CSPG5,GNG5,AP2M1,CHRM3,CCN1,GNG10,PTPRE,TNC,ITGA2,MET,RTP4,ADRB2,ASRGL1,PRKCE,RAMP1,LAMA5,COL6A1,CX3CL1,COL16A1,KCNJ15,CSF1,WFS1,CHPF2,FBN2,CHST3,F2RL1,EDN1,CXCL1…		3127	643	10192	type I interferon signaling pathway	RIG-I-like receptor signaling pathway	C-1	17,25
480	Alveolar Epithelial Type 1	Krasnow	Epithelial	188	27	C-9,C-2	1.508;4.34	ITGB1,CXCL2,GPR176,PTAFR,CXCL10,ITGB8,NTN4,CXCL1,SHISA5,COLGALT1,COL11A2,AP2A2,ERRFI1,VCAN,LAMB3,HS2ST1,ITGA5,CST3,PCOLCE2,REEP6,CHST11,ADM,COL4A4,TLR9,ADORA2A,L1CAM,FBN1,CHRDL1,SFTPB,SPP1,COL4A2,CAV2,BDKRB2,EDN2,LRP2,FUCA2,RDX,C2,CXCL8,CSPG5,GNG5,AP2M1,CHRM3,CCN1,GNG10,PTPRE,TNC,ITGA2,MET,RTP4,ADRB2,ASRGL1,PRKCE,RAMP1,LAMA5,COL6A1,CX3CL1,COL16A1,KCNJ15,CSF1,WFS1,CHPF2,FBN2,CHST3,F2RL1,EDN1,CXCL1…		3127	3154	10193	type I interferon signaling pathway	Mechanism of Protein Import into the Nucleus	C-1	17
330	cell adhesion mediated by integrin	GO:0033627	GO: Biological Process	53	27	C-9	10	ITGB1,SEMA7A,LAMA5,COL6A1,COL16A1,COL4A2,PLOD2,NTN4,ITGB8,COLGALT1,COL11A2,FBN2,LAMB3,ITGA5,PCOLCE2,ITGA2,MET,COL4A4		3127	3152	10194	type I interferon signaling pathway	altered susceptibility to viral infection	C-1	17
336	integrin-mediated signaling pathway	GO:0007229	GO: Biological Process	53	27	C-9	10	ITGB1,SEMA7A,LAMA5,COL6A1,COL16A1,COL4A2,PLOD2,NTN4,ITGB8,COLGALT1,COL11A2,FBN2,LAMB3,ITGA5,PCOLCE2,ITGA2,MET,COL4A4		3127	3150	10195	type I interferon signaling pathway	abnormal intercellular signaling peptide or protein level	C-1	17
338	ectoderm formation	GO:0001705	GO: Biological Process	53	27	C-9	10	ITGB1,SEMA7A,LAMA5,COL6A1,COL16A1,COL4A2,PLOD2,NTN4,ITGB8,COLGALT1,COL11A2,FBN2,LAMB3,ITGA5,PCOLCE2,ITGA2,MET,COL4A4		3127	3148	10196	type I interferon signaling pathway	altered susceptibility to Riboviria infection	C-1	17
340	extracellular matrix organization	GO:0030198	GO: Biological Process	53	27	C-9	10	ITGB1,SEMA7A,LAMA5,COL6A1,COL16A1,COL4A2,PLOD2,NTN4,ITGB8,COLGALT1,COL11A2,FBN2,LAMB3,ITGA5,PCOLCE2,ITGA2,MET,COL4A4		3127	3146	10197	type I interferon signaling pathway	decreased interferon-alpha secretion	C-1	17
350	endoderm formation	GO:0001706	GO: Biological Process	53	27	C-9	10	ITGB1,SEMA7A,LAMA5,COL6A1,COL16A1,COL4A2,PLOD2,NTN4,ITGB8,COLGALT1,COL11A2,FBN2,LAMB3,ITGA5,PCOLCE2,ITGA2,MET,COL4A4		3127	3144	10198	type I interferon signaling pathway	abnormal interferon-alpha secretion	C-1	17
354	extracellular structure organization	GO:0043062	GO: Biological Process	53	27	C-9	10	ITGB1,SEMA7A,LAMA5,COL6A1,COL16A1,COL4A2,PLOD2,NTN4,ITGB8,COLGALT1,COL11A2,FBN2,LAMB3,ITGA5,PCOLCE2,ITGA2,MET,COL4A4		3127	3142	10199	type I interferon signaling pathway	increased susceptibility to viral infection	C-1	17
356	formation of primary germ layer	GO:0001704	GO: Biological Process	53	27	C-9	10	ITGB1,SEMA7A,LAMA5,COL6A1,COL16A1,COL4A2,PLOD2,NTN4,ITGB8,COLGALT1,COL11A2,FBN2,LAMB3,ITGA5,PCOLCE2,ITGA2,MET,COL4A4		3127	3140	10200	type I interferon signaling pathway	increased susceptibility to Riboviria infection	C-1	17
362	tissue morphogenesis	GO:0048729	GO: Biological Process	53	27	C-9	10	ITGB1,SEMA7A,LAMA5,COL6A1,COL16A1,COL4A2,PLOD2,NTN4,ITGB8,COLGALT1,COL11A2,FBN2,LAMB3,ITGA5,PCOLCE2,ITGA2,MET,COL4A4		3127	2891	10201	type I interferon signaling pathway	abnormal response to infection	C-1	17
364	mesoderm formation	GO:0001707	GO: Biological Process	53	27	C-9	10	ITGB1,SEMA7A,LAMA5,COL6A1,COL16A1,COL4A2,PLOD2,NTN4,ITGB8,COLGALT1,COL11A2,FBN2,LAMB3,ITGA5,PCOLCE2,ITGA2,MET,COL4A4		3127	2889	10202	type I interferon signaling pathway	altered susceptibility to infection	C-1	17
414	ECM-receptor interaction	M7098	Pathway	53	27	C-9	10	ITGB1,SEMA7A,LAMA5,COL6A1,COL16A1,COL4A2,PLOD2,NTN4,ITGB8,COLGALT1,COL11A2,FBN2,LAMB3,ITGA5,PCOLCE2,ITGA2,MET,COL4A4		3127	2887	10203	type I interferon signaling pathway	increased susceptibility to infection	C-1	17
416	Genes encoding collagen proteins	M3005	Pathway	53	27	C-9	10	ITGB1,SEMA7A,LAMA5,COL6A1,COL16A1,COL4A2,PLOD2,NTN4,ITGB8,COLGALT1,COL11A2,FBN2,LAMB3,ITGA5,PCOLCE2,ITGA2,MET,COL4A4		3127	3135	10204	type I interferon signaling pathway	immune effector process	C-1	17
418	Ensemble of genes encoding core extracellular matrix including ECM glycoproteins, collagens and proteoglycans	M5884	Pathway	53	27	C-9	10	ITGB1,SEMA7A,LAMA5,COL6A1,COL16A1,COL4A2,PLOD2,NTN4,ITGB8,COLGALT1,COL11A2,FBN2,LAMB3,ITGA5,PCOLCE2,ITGA2,MET,COL4A4		3127	3133	10205	type I interferon signaling pathway	protein modification by small protein conjugation or removal	C-1	17
420	Genes encoding structural components of basement membranes	M5887	Pathway	53	27	C-9	10	ITGB1,SEMA7A,LAMA5,COL6A1,COL16A1,COL4A2,PLOD2,NTN4,ITGB8,COLGALT1,COL11A2,FBN2,LAMB3,ITGA5,PCOLCE2,ITGA2,MET,COL4A4		3127	3131	10206	type I interferon signaling pathway	response to virus	C-1	17
422	Syndecan-1-mediated signaling events	M198	Pathway	53	27	C-9	10	ITGB1,SEMA7A,LAMA5,COL6A1,COL16A1,COL4A2,PLOD2,NTN4,ITGB8,COLGALT1,COL11A2,FBN2,LAMB3,ITGA5,PCOLCE2,ITGA2,MET,COL4A4		3127	3129	10207	type I interferon signaling pathway	defense response to virus	C-1	17
424	Small cell lung cancer	M3228	Pathway	53	27	C-9	10	ITGB1,SEMA7A,LAMA5,COL6A1,COL16A1,COL4A2,PLOD2,NTN4,ITGB8,COLGALT1,COL11A2,FBN2,LAMB3,ITGA5,PCOLCE2,ITGA2,MET,COL4A4		3125	3215	10208	defense response to other organism	Platelet Function Tests	C-1	17
456	Genes encoding components of apical junction complex.	M5915	Coexpression	53	27	C-9	4.804	ITGB1,SEMA7A,LAMA5,COL6A1,COL16A1,COL4A2,PLOD2,NTN4,ITGB8,COLGALT1,COL11A2,FBN2,LAMB3,ITGA5,PCOLCE2,ITGA2,MET,COL4A4		3125	709	10209	defense response to other organism	cDCs	C-1	17
386	lethality throughout fetal growth and development, complete penetrance	MP:0011099	Mouse Phenotype	53	27	C-9	4.73	ITGB1,SEMA7A,LAMA5,COL6A1,COL16A1,COL4A2,PLOD2,NTN4,ITGB8,COLGALT1,COL11A2,FBN2,LAMB3,ITGA5,PCOLCE2,ITGA2,MET,COL4A4		3125	707	10210	defense response to other organism	pDCs	C-1	17
388	abnormal basement membrane morphology	MP:0004272	Mouse Phenotype	53	27	C-9	4.268	ITGB1,SEMA7A,LAMA5,COL6A1,COL16A1,COL4A2,PLOD2,NTN4,ITGB8,COLGALT1,COL11A2,FBN2,LAMB3,ITGA5,PCOLCE2,ITGA2,MET,COL4A4		3125	2264	10211	defense response to other organism	Monocytes	C-1	17,15
390	expanded mesangial matrix	MP:0011353	Mouse Phenotype	53	27	C-9	4.159	ITGB1,SEMA7A,LAMA5,COL6A1,COL16A1,COL4A2,PLOD2,NTN4,ITGB8,COLGALT1,COL11A2,FBN2,LAMB3,ITGA5,PCOLCE2,ITGA2,MET,COL4A4		3125	3210	10212	defense response to other organism	Macrophages	C-1	17
392	abnormal renal glomerulus basement membrane morphology	MP:0011348	Mouse Phenotype	53	27	C-9	4.083	ITGB1,SEMA7A,LAMA5,COL6A1,COL16A1,COL4A2,PLOD2,NTN4,ITGB8,COLGALT1,COL11A2,FBN2,LAMB3,ITGA5,PCOLCE2,ITGA2,MET,COL4A4		3125	2262	10213	defense response to other organism	TREM2+ Dendritic	C-1	17,15
394	abnormal mesangial matrix morphology	MP:0011338	Mouse Phenotype	53	27	C-9	4.083	ITGB1,SEMA7A,LAMA5,COL6A1,COL16A1,COL4A2,PLOD2,NTN4,ITGB8,COLGALT1,COL11A2,FBN2,LAMB3,ITGA5,PCOLCE2,ITGA2,MET,COL4A4		3125	1738	10214	defense response to other organism	Plasma	C-1	17,22
396	craniofacial phenotype	MP:0005382	Mouse Phenotype	53	27	C-9	4.076	ITGB1,SEMA7A,LAMA5,COL6A1,COL16A1,COL4A2,PLOD2,NTN4,ITGB8,COLGALT1,COL11A2,FBN2,LAMB3,ITGA5,PCOLCE2,ITGA2,MET,COL4A4		3125	480	10215	defense response to other organism	Alveolar Epithelial Type 1	C-1	17,27
398	abnormal craniofacial morphology	MP:0000428	Mouse Phenotype	53	27	C-9	4.076	ITGB1,SEMA7A,LAMA5,COL6A1,COL16A1,COL4A2,PLOD2,NTN4,ITGB8,COLGALT1,COL11A2,FBN2,LAMB3,ITGA5,PCOLCE2,ITGA2,MET,COL4A4		3125	2260	10216	defense response to other organism	Macrophage	C-1	17,15
400	podocyte foot process effacement	MP:0008140	Mouse Phenotype	53	27	C-9	4.035	ITGB1,SEMA7A,LAMA5,COL6A1,COL16A1,COL4A2,PLOD2,NTN4,ITGB8,COLGALT1,COL11A2,FBN2,LAMB3,ITGA5,PCOLCE2,ITGA2,MET,COL4A4		3125	3204	10217	defense response to other organism	SCGB3A2+	C-1	17
402	abnormal right subclavian artery morphology	MP:0010487	Mouse Phenotype	53	27	C-9	3.988	ITGB1,SEMA7A,LAMA5,COL6A1,COL16A1,COL4A2,PLOD2,NTN4,ITGB8,COLGALT1,COL11A2,FBN2,LAMB3,ITGA5,PCOLCE2,ITGA2,MET,COL4A4		3125	3202	10218	defense response to other organism	Capillary Intermediate 1	C-1	17
404	abnormal extracellular matrix morphology	MP:0013258	Mouse Phenotype	53	27	C-9	3.988	ITGB1,SEMA7A,LAMA5,COL6A1,COL16A1,COL4A2,PLOD2,NTN4,ITGB8,COLGALT1,COL11A2,FBN2,LAMB3,ITGA5,PCOLCE2,ITGA2,MET,COL4A4		3125	3200	10219	defense response to other organism	Adventitial Fibroblast	C-1	17,19
466	Genes down-regulated in HEK293 cells at 6h after stimulation by muramyl dipeptide [PubChem=11620162]: over-expressing wildtype NOD2 [GeneID=64127] versus control.	M8160	Coexpression	53	27	C-9	3.358	ITGB1,SEMA7A,LAMA5,COL6A1,COL16A1,COL4A2,PLOD2,NTN4,ITGB8,COLGALT1,COL11A2,FBN2,LAMB3,ITGA5,PCOLCE2,ITGA2,MET,COL4A4		3125	2258	10220	defense response to other organism	Proliferating Basal	C-1	17,9
470	Genes up-regulated in bone marrow-derived macrophages with heterozygous MLL4 [GeneID=9757] knockout: control versus treated with LPS for 2h.	M8708	Coexpression	53	27	C-9	3.352	ITGB1,SEMA7A,LAMA5,COL6A1,COL16A1,COL4A2,PLOD2,NTN4,ITGB8,COLGALT1,COL11A2,FBN2,LAMB3,ITGA5,PCOLCE2,ITGA2,MET,COL4A4		3125	3197	10221	defense response to other organism	Proliferating_Epithelial_Cells	C-1	17,9
472	Genes up-regulated in bone marrow-derived macrophages with MLL4 [GeneID=9757] knockout: control versus treated with LPS for 2h.	M8710	Coexpression	53	27	C-9	3.345	ITGB1,SEMA7A,LAMA5,COL6A1,COL16A1,COL4A2,PLOD2,NTN4,ITGB8,COLGALT1,COL11A2,FBN2,LAMB3,ITGA5,PCOLCE2,ITGA2,MET,COL4A4		3125	3195	10222	defense response to other organism	Proliferating NK/T	C-1	17
474	Genes up-regulated in bone marrow-derived macrophages with MLL4 [GeneID=9757] knockout: control versus treated with LPS for 4h.	M8714	Coexpression	53	27	C-9	3.339	ITGB1,SEMA7A,LAMA5,COL6A1,COL16A1,COL4A2,PLOD2,NTN4,ITGB8,COLGALT1,COL11A2,FBN2,LAMB3,ITGA5,PCOLCE2,ITGA2,MET,COL4A4		3125	3193	10223	defense response to other organism	Proliferating Macrophage	C-1	17,9
476	Genes up-regulated in spleen CD8+ dendritic cells versus bone marrow monocytes.	M8414	Coexpression	53	27	C-9	3.332	ITGB1,SEMA7A,LAMA5,COL6A1,COL16A1,COL4A2,PLOD2,NTN4,ITGB8,COLGALT1,COL11A2,FBN2,LAMB3,ITGA5,PCOLCE2,ITGA2,MET,COL4A4		3125	3191	10224	defense response to other organism	Proliferating_Macrophages	C-1	17
478	Genes up-regulated in bone marrow-derived macrophages treated with LPS for 4h: heterozygous versus homozygous knockout of MLL4 [GeneID=9757].	M8727	Coexpression	53	27	C-9	3.326	ITGB1,SEMA7A,LAMA5,COL6A1,COL16A1,COL4A2,PLOD2,NTN4,ITGB8,COLGALT1,COL11A2,FBN2,LAMB3,ITGA5,PCOLCE2,ITGA2,MET,COL4A4		3125	2256	10225	defense response to other organism	Proliferating_T_Cells	C-1	17,1
506	KRT5-KRT17+	Banovich	Epithelial	53	27	C-9	2.178	ITGB1,SEMA7A,LAMA5,COL6A1,COL16A1,COL4A2,PLOD2,NTN4,ITGB8,COLGALT1,COL11A2,FBN2,LAMB3,ITGA5,PCOLCE2,ITGA2,MET,COL4A4		3125	3188	10226	defense response to other organism	Genes down-regulated in comparison of control conventional dendritic cells (cDC) at 0 h versus cDCs infected with Newcastle disease virus (NDV) at 6 h.	C-1	17
510	intracerebral hemorrhage	GWAS Catalog	GWAS Catalog	53	27	C-9	1.52	ITGB1,SEMA7A,LAMA5,COL6A1,COL16A1,COL4A2,PLOD2,NTN4,ITGB8,COLGALT1,COL11A2,FBN2,LAMB3,ITGA5,PCOLCE2,ITGA2,MET,COL4A4		3125	3186	10227	defense response to other organism	Genes down-regulated in CD4 [GeneID=920] over-expressing: FOXP3 [GeneID=50943] and PPARg1 form of PPARG [GeneID=5468] versus FOXP3 [GeneID=50943].	C-1	17
512	non-lobar intracerebral hemorrhage	GWAS Catalog	GWAS Catalog	53	27	C-9	1.52	ITGB1,SEMA7A,LAMA5,COL6A1,COL16A1,COL4A2,PLOD2,NTN4,ITGB8,COLGALT1,COL11A2,FBN2,LAMB3,ITGA5,PCOLCE2,ITGA2,MET,COL4A4		3125	3184	10228	defense response to other organism	Genes up-regulated in response to IFNG [GeneID=3458].	C-1	17
514	Beta blocking agent use measurement	GWAS Catalog	GWAS Catalog	53	27	C-9	1.517	ITGB1,SEMA7A,LAMA5,COL6A1,COL16A1,COL4A2,PLOD2,NTN4,ITGB8,COLGALT1,COL11A2,FBN2,LAMB3,ITGA5,PCOLCE2,ITGA2,MET,COL4A4		3125	3182	10229	defense response to other organism	Genes down-regulated in comparison of unstimulated peripheral blood mononuclear cells (PBMC) versus PBMC stimulated with YF17D vaccine.	C-1	17
516	post-operative fentanyl consumption measurement	GWAS Catalog	GWAS Catalog	53	27	C-9	1.517	ITGB1,SEMA7A,LAMA5,COL6A1,COL16A1,COL4A2,PLOD2,NTN4,ITGB8,COLGALT1,COL11A2,FBN2,LAMB3,ITGA5,PCOLCE2,ITGA2,MET,COL4A4		3125	3180	10230	defense response to other organism	Genes up-regulated in untreated double positive thymocytes: wildtype versus ELK4 [GeneID=2005] knockout.	C-1	17
518	Marfan syndrome	GWAS Catalog	GWAS Catalog	53	27	C-9	1.314	ITGB1,SEMA7A,LAMA5,COL6A1,COL16A1,COL4A2,PLOD2,NTN4,ITGB8,COLGALT1,COL11A2,FBN2,LAMB3,ITGA5,PCOLCE2,ITGA2,MET,COL4A4		3125	3178	10231	defense response to other organism	Genes up-regulated in cells from peripheral lymph nodes: T reg versus T conv.	C-1	17
468	Genes down-regulated in CD4: naÃƒÂ¯ve versus FOXP3 [GeneID=50943] knockout T reg precursors.	M9309	Coexpression	53	27	C-9		ITGB1,SEMA7A,LAMA5,COL6A1,COL16A1,COL4A2,PLOD2,NTN4,ITGB8,COLGALT1,COL11A2,FBN2,LAMB3,ITGA5,PCOLCE2,ITGA2,MET,COL4A4		3125	3176	10232	defense response to other organism	Genes down-regulated in CD4 [GeneID=920] over-expressing: FOXP3 [GeneID=50943] and PPARg2 form of PPARG [GeneID=5468] versus FOXP3 [GeneID=50943].	C-1	17
406	Ensemble of genes encoding extracellular matrix and extracellular matrix-associated proteins	M5889	Pathway	178	28	C-9,C-2		ITGB1,CXCL2,GPR176,PTAFR,CXCL10,ITGB8,NTN4,CXCL1,SHISA5,COLGALT1,COL11A2,AP2A2,ERRFI1,VCAN,LAMB3,HS2ST1,ITGA5,CST3,PCOLCE2,REEP6,CHST11,ADM,COL4A4,TLR9,ADORA2A,L1CAM,FBN1,CHRDL1,SFTPB,SPP1,COL4A2,CAV2,BDKRB2,EDN2,LRP2,FUCA2,RDX,C2,CXCL8,CSPG5,GNG5,AP2M1,CHRM3,CCN1,GNG10,PTPRE,TNC,ITGA2,MET,RTP4,ADRB2,ASRGL1,PRKCE,RAMP1,LAMA5,COL6A1,CX3CL1,COL16A1,KCNJ15,CSF1,WFS1,CHPF2,FBN2,CHST3,F2RL1,EDN1,CXCL1…		3125	3174	10233	defense response to other organism	Genes down-regulated in comparison of control conventional dendritic cells (cDC) at 0 h versus cDCs infected with Newcastle disease virus (NDV) at 8 h.	C-1	17
482	VE Arterial	Kaminski	Vascular-Endothelial	137	28	C-2	4.721	CXCL2,GPR176,PTAFR,CXCL10,CXCL1,SHISA5,AP2A2,ERRFI1,VCAN,HS2ST1,CST3,REEP6,CHST11,ADM,TLR9,ADORA2A,L1CAM,FBN1,CHRDL1,SFTPB,SPP1,EDN2,CAV2,BDKRB2,LRP2,FUCA2,RDX,C2,CXCL8,CSPG5,GNG5,AP2M1,CHRM3,CCN1,GNG10,PTPRE,TNC,RTP4,ADRB2,ASRGL1,PRKCE,RAMP1,CX3CL1,KCNJ15,CSF1,WFS1,CHPF2,CHST3,F2RL1,EDN1,CXCL11,PTGER4,EGFR,SDC4,GPSM2,PIK3R2,ITSN2,AP2S1,LDLR,CCL2,CFB,TLR6,GNB1,GPC3,CHPF,TRIO,IGFBP3,USP6NL,STC2,FZ…		3125	1890	10234	defense response to other organism	Genes down-regulated in comparison of control conventional dendritic cells (cDC) at 6 h versus cDCs infected with Newcastle disease virus (NDV) at 6 h.	C-1	17,20
486	SMC	Kaminski	Mesenchyme	137	28	C-2	2.385	CXCL2,GPR176,PTAFR,CXCL10,CXCL1,SHISA5,AP2A2,ERRFI1,VCAN,HS2ST1,CST3,REEP6,CHST11,ADM,TLR9,ADORA2A,L1CAM,FBN1,CHRDL1,SFTPB,SPP1,EDN2,CAV2,BDKRB2,LRP2,FUCA2,RDX,C2,CXCL8,CSPG5,GNG5,AP2M1,CHRM3,CCN1,GNG10,PTPRE,TNC,RTP4,ADRB2,ASRGL1,PRKCE,RAMP1,CX3CL1,KCNJ15,CSF1,WFS1,CHPF2,CHST3,F2RL1,EDN1,CXCL11,PTGER4,EGFR,SDC4,GPSM2,PIK3R2,ITSN2,AP2S1,LDLR,CCL2,CFB,TLR6,GNB1,GPC3,CHPF,TRIO,IGFBP3,USP6NL,STC2,FZ…		3125	1888	10235	defense response to other organism	Genes up-regulated in B lymphocytes: naÃƒÂ¯ve versus plasmablasts.	C-1	17,20
484	VE Peribronchial	Kaminski	Vascular-Endothelial	137	28	C-2	1.777	CXCL2,GPR176,PTAFR,CXCL10,CXCL1,SHISA5,AP2A2,ERRFI1,VCAN,HS2ST1,CST3,REEP6,CHST11,ADM,TLR9,ADORA2A,L1CAM,FBN1,CHRDL1,SFTPB,SPP1,EDN2,CAV2,BDKRB2,LRP2,FUCA2,RDX,C2,CXCL8,CSPG5,GNG5,AP2M1,CHRM3,CCN1,GNG10,PTPRE,TNC,RTP4,ADRB2,ASRGL1,PRKCE,RAMP1,CX3CL1,KCNJ15,CSF1,WFS1,CHPF2,CHST3,F2RL1,EDN1,CXCL11,PTGER4,EGFR,SDC4,GPSM2,PIK3R2,ITSN2,AP2S1,LDLR,CCL2,CFB,TLR6,GNB1,GPC3,CHPF,TRIO,IGFBP3,USP6NL,STC2,FZ…		3125	3170	10236	defense response to other organism	Aurora B signaling	C-1	17
428	TGF-beta receptor signaling	M286	Pathway	74	28	C-33	1.766	INHBA,RBM27,TAGLN,FKBP1A,ENO3		3125	3168	10237	defense response to other organism	The information-processing pathway at the IFN-beta enhancer	C-1	17
332	platelet degranulation	GO:0002576	GO: Biological Process	45	28	C-10	10	THBS1,B3GLCT,SCCPDH,ACTN4,TGFB3,GTPBP2,RUNX3,TGFB2,ADAMTS1,CCN2,ADAMTS9,ACTN2,CLU,VEGFA,MAGED2,VEGFC,ADAMTS6		3125	3166	10238	defense response to other organism	PLK1 signaling events	C-1	17
334	membrane fusion	GO:0061025	GO: Biological Process	45	28	C-10	10	THBS1,B3GLCT,SCCPDH,ACTN4,TGFB3,GTPBP2,RUNX3,TGFB2,ADAMTS1,CCN2,ADAMTS9,ACTN2,CLU,VEGFA,MAGED2,VEGFC,ADAMTS6		3125	3164	10239	defense response to other organism	BMP receptor signaling	C-1	17
342	exocytosis	GO:0006887	GO: Biological Process	45	28	C-10	10	THBS1,B3GLCT,SCCPDH,ACTN4,TGFB3,GTPBP2,RUNX3,TGFB2,ADAMTS1,CCN2,ADAMTS9,ACTN2,CLU,VEGFA,MAGED2,VEGFC,ADAMTS6		3125	2158	10240	defense response to other organism	Hypoxic and oxygen homeostasis regulation of HIF-1-alpha	C-1	17
344	vesicle fusion to plasma membrane	GO:0099500	GO: Biological Process	45	28	C-10	10	THBS1,B3GLCT,SCCPDH,ACTN4,TGFB3,GTPBP2,RUNX3,TGFB2,ADAMTS1,CCN2,ADAMTS9,ACTN2,CLU,VEGFA,MAGED2,VEGFC,ADAMTS6		3125	3161	10241	defense response to other organism	Ubiquitin mediated proteolysis	C-1	17
346	vesicle fusion	GO:0006906	GO: Biological Process	45	28	C-10	10	THBS1,B3GLCT,SCCPDH,ACTN4,TGFB3,GTPBP2,RUNX3,TGFB2,ADAMTS1,CCN2,ADAMTS9,ACTN2,CLU,VEGFA,MAGED2,VEGFC,ADAMTS6		3125	3159	10242	defense response to other organism	FOXM1 transcription factor network	C-1	17
348	organelle fusion	GO:0048284	GO: Biological Process	45	28	C-10	10	THBS1,B3GLCT,SCCPDH,ACTN4,TGFB3,GTPBP2,RUNX3,TGFB2,ADAMTS1,CCN2,ADAMTS9,ACTN2,CLU,VEGFA,MAGED2,VEGFC,ADAMTS6		3125	3157	10243	defense response to other organism	Cell cycle	C-1	17
352	organelle membrane fusion	GO:0090174	GO: Biological Process	45	28	C-10	10	THBS1,B3GLCT,SCCPDH,ACTN4,TGFB3,GTPBP2,RUNX3,TGFB2,ADAMTS1,CCN2,ADAMTS9,ACTN2,CLU,VEGFA,MAGED2,VEGFC,ADAMTS6		3125	643	10244	defense response to other organism	RIG-I-like receptor signaling pathway	C-1	17,25
358	exocytic process	GO:0140029	GO: Biological Process	45	28	C-10	10	THBS1,B3GLCT,SCCPDH,ACTN4,TGFB3,GTPBP2,RUNX3,TGFB2,ADAMTS1,CCN2,ADAMTS9,ACTN2,CLU,VEGFA,MAGED2,VEGFC,ADAMTS6		3125	3154	10245	defense response to other organism	Mechanism of Protein Import into the Nucleus	C-1	17
360	regulated exocytosis	GO:0045055	GO: Biological Process	45	28	C-10	10	THBS1,B3GLCT,SCCPDH,ACTN4,TGFB3,GTPBP2,RUNX3,TGFB2,ADAMTS1,CCN2,ADAMTS9,ACTN2,CLU,VEGFA,MAGED2,VEGFC,ADAMTS6		3125	3152	10246	defense response to other organism	altered susceptibility to viral infection	C-1	17
366	cleft palate	MP:0000111	Mouse Phenotype	45	28	C-10	10	THBS1,B3GLCT,SCCPDH,ACTN4,TGFB3,GTPBP2,RUNX3,TGFB2,ADAMTS1,CCN2,ADAMTS9,ACTN2,CLU,VEGFA,MAGED2,VEGFC,ADAMTS6		3125	3150	10247	defense response to other organism	abnormal intercellular signaling peptide or protein level	C-1	17
368	abnormal palate morphology	MP:0003755	Mouse Phenotype	45	28	C-10	10	THBS1,B3GLCT,SCCPDH,ACTN4,TGFB3,GTPBP2,RUNX3,TGFB2,ADAMTS1,CCN2,ADAMTS9,ACTN2,CLU,VEGFA,MAGED2,VEGFC,ADAMTS6		3125	3148	10248	defense response to other organism	altered susceptibility to Riboviria infection	C-1	17
370	abnormal digestive system morphology	MP:0000462	Mouse Phenotype	45	28	C-10	10	THBS1,B3GLCT,SCCPDH,ACTN4,TGFB3,GTPBP2,RUNX3,TGFB2,ADAMTS1,CCN2,ADAMTS9,ACTN2,CLU,VEGFA,MAGED2,VEGFC,ADAMTS6		3125	3146	10249	defense response to other organism	decreased interferon-alpha secretion	C-1	17
372	abnormal limb morphology	MP:0002109	Mouse Phenotype	45	28	C-10	10	THBS1,B3GLCT,SCCPDH,ACTN4,TGFB3,GTPBP2,RUNX3,TGFB2,ADAMTS1,CCN2,ADAMTS9,ACTN2,CLU,VEGFA,MAGED2,VEGFC,ADAMTS6		3125	3144	10250	defense response to other organism	abnormal interferon-alpha secretion	C-1	17
430	Pancreatic cancer	M9726	Pathway	45	28	C-10	5.694	THBS1,B3GLCT,SCCPDH,ACTN4,TGFB3,GTPBP2,RUNX3,TGFB2,ADAMTS1,CCN2,ADAMTS9,ACTN2,CLU,VEGFA,MAGED2,VEGFC,ADAMTS6		3125	3142	10251	defense response to other organism	increased susceptibility to viral infection	C-1	17
432	Renal cell carcinoma	M13266	Pathway	45	28	C-10	5.694	THBS1,B3GLCT,SCCPDH,ACTN4,TGFB3,GTPBP2,RUNX3,TGFB2,ADAMTS1,CCN2,ADAMTS9,ACTN2,CLU,VEGFA,MAGED2,VEGFC,ADAMTS6		3125	3140	10252	defense response to other organism	increased susceptibility to Riboviria infection	C-1	17
374	digestive/alimentary phenotype	MP:0005381	Mouse Phenotype	45	28	C-10	5.473	THBS1,B3GLCT,SCCPDH,ACTN4,TGFB3,GTPBP2,RUNX3,TGFB2,ADAMTS1,CCN2,ADAMTS9,ACTN2,CLU,VEGFA,MAGED2,VEGFC,ADAMTS6		3125	2891	10253	defense response to other organism	abnormal response to infection	C-1	17
376	limbs/digits/tail phenotype	MP:0005371	Mouse Phenotype	45	28	C-10	5.333	THBS1,B3GLCT,SCCPDH,ACTN4,TGFB3,GTPBP2,RUNX3,TGFB2,ADAMTS1,CCN2,ADAMTS9,ACTN2,CLU,VEGFA,MAGED2,VEGFC,ADAMTS6		3125	2889	10254	defense response to other organism	altered susceptibility to infection	C-1	17
434	Glypican 1 network	M33	Pathway	45	28	C-10	5.224	THBS1,B3GLCT,SCCPDH,ACTN4,TGFB3,GTPBP2,RUNX3,TGFB2,ADAMTS1,CCN2,ADAMTS9,ACTN2,CLU,VEGFA,MAGED2,VEGFC,ADAMTS6		3125	2887	10255	defense response to other organism	increased susceptibility to infection	C-1	17
378	abnormal facial morphology	MP:0003743	Mouse Phenotype	45	28	C-10	5.199	THBS1,B3GLCT,SCCPDH,ACTN4,TGFB3,GTPBP2,RUNX3,TGFB2,ADAMTS1,CCN2,ADAMTS9,ACTN2,CLU,VEGFA,MAGED2,VEGFC,ADAMTS6		3125	3135	10256	defense response to other organism	immune effector process	C-1	17
380	interdigital webbing	MP:0000571	Mouse Phenotype	45	28	C-10	5.13	THBS1,B3GLCT,SCCPDH,ACTN4,TGFB3,GTPBP2,RUNX3,TGFB2,ADAMTS1,CCN2,ADAMTS9,ACTN2,CLU,VEGFA,MAGED2,VEGFC,ADAMTS6		3125	3133	10257	defense response to other organism	protein modification by small protein conjugation or removal	C-1	17
382	abnormal respiratory conducting tube morphology	MP:0004391	Mouse Phenotype	45	28	C-10	4.984	THBS1,B3GLCT,SCCPDH,ACTN4,TGFB3,GTPBP2,RUNX3,TGFB2,ADAMTS1,CCN2,ADAMTS9,ACTN2,CLU,VEGFA,MAGED2,VEGFC,ADAMTS6		3125	3131	10258	defense response to other organism	response to virus	C-1	17
384	abnormal mouth morphology	MP:0000452	Mouse Phenotype	45	28	C-10	4.96	THBS1,B3GLCT,SCCPDH,ACTN4,TGFB3,GTPBP2,RUNX3,TGFB2,ADAMTS1,CCN2,ADAMTS9,ACTN2,CLU,VEGFA,MAGED2,VEGFC,ADAMTS6		3125	3129	10259	defense response to other organism	defense response to virus	C-1	17
448	Genes down-regulated in epithelial cells (6h): untreated versus interferon alpha and IFNG [GeneID=3458].	M6519	Coexpression	45	28	C-10	4.919	THBS1,B3GLCT,SCCPDH,ACTN4,TGFB3,GTPBP2,RUNX3,TGFB2,ADAMTS1,CCN2,ADAMTS9,ACTN2,CLU,VEGFA,MAGED2,VEGFC,ADAMTS6		3125	3127	10260	defense response to other organism	type I interferon signaling pathway	C-1	17
450	Genes down-regulated in dobule positive thymocytefrom OT-2 transgenic mice injected with agonist peptide: wildtype versus expressing deltaP form of HDAC7 [GeneID=51564].	M8197	Coexpression	45	28	C-10	4.919	THBS1,B3GLCT,SCCPDH,ACTN4,TGFB3,GTPBP2,RUNX3,TGFB2,ADAMTS1,CCN2,ADAMTS9,ACTN2,CLU,VEGFA,MAGED2,VEGFC,ADAMTS6		3123	3215	10261	protein modification by small protein conjugation	Platelet Function Tests	C-1	17
452	Genes down-regulated in CD42 int [GeneID=100133941] cells from thymus: T reg versus T conv.	M9607	Coexpression	45	28	C-10	4.91	THBS1,B3GLCT,SCCPDH,ACTN4,TGFB3,GTPBP2,RUNX3,TGFB2,ADAMTS1,CCN2,ADAMTS9,ACTN2,CLU,VEGFA,MAGED2,VEGFC,ADAMTS6		3123	709	10262	protein modification by small protein conjugation	cDCs	C-1	17
454	Genes up-regulated in CD8 T cells, acute infection with LCMV-Armstrong: effectors at day 6 versus memory at day 30.	M9458	Coexpression	45	28	C-10	4.91	THBS1,B3GLCT,SCCPDH,ACTN4,TGFB3,GTPBP2,RUNX3,TGFB2,ADAMTS1,CCN2,ADAMTS9,ACTN2,CLU,VEGFA,MAGED2,VEGFC,ADAMTS6		3123	707	10263	protein modification by small protein conjugation	pDCs	C-1	17
436	Ensemble of genes encoding ECM-associated proteins including ECM-affilaited proteins, ECM regulators and secreted factors	M5885	Pathway	45	28	C-10	4.505	THBS1,B3GLCT,SCCPDH,ACTN4,TGFB3,GTPBP2,RUNX3,TGFB2,ADAMTS1,CCN2,ADAMTS9,ACTN2,CLU,VEGFA,MAGED2,VEGFC,ADAMTS6		3123	2264	10264	protein modification by small protein conjugation	Monocytes	C-1	17,15
438	VEGF and VEGFR signaling network	M137	Pathway	45	28	C-10	4.11	THBS1,B3GLCT,SCCPDH,ACTN4,TGFB3,GTPBP2,RUNX3,TGFB2,ADAMTS1,CCN2,ADAMTS9,ACTN2,CLU,VEGFA,MAGED2,VEGFC,ADAMTS6		3123	3210	10265	protein modification by small protein conjugation	Macrophages	C-1	17
440	Erythrocyte Differentiation Pathway	M9367	Pathway	45	28	C-10	3.743	THBS1,B3GLCT,SCCPDH,ACTN4,TGFB3,GTPBP2,RUNX3,TGFB2,ADAMTS1,CCN2,ADAMTS9,ACTN2,CLU,VEGFA,MAGED2,VEGFC,ADAMTS6		3123	2262	10266	protein modification by small protein conjugation	TREM2+ Dendritic	C-1	17,15
458	Genes up-regulated in peritoneal macrophages: untreated versus poly(IC).	M8786	Coexpression	45	28	C-10	3.706	THBS1,B3GLCT,SCCPDH,ACTN4,TGFB3,GTPBP2,RUNX3,TGFB2,ADAMTS1,CCN2,ADAMTS9,ACTN2,CLU,VEGFA,MAGED2,VEGFC,ADAMTS6		3123	1738	10267	protein modification by small protein conjugation	Plasma	C-1	17,22
460	Genes up-regulated in splenocytes from Foxp3-Fusion-GFP NOD mice: T reg (FOXP3+ [GeneID=50943]) versus T conv (FOXP3- [GeneID=50943]) cells.	M8796	Coexpression	45	28	C-10	3.69	THBS1,B3GLCT,SCCPDH,ACTN4,TGFB3,GTPBP2,RUNX3,TGFB2,ADAMTS1,CCN2,ADAMTS9,ACTN2,CLU,VEGFA,MAGED2,VEGFC,ADAMTS6		3123	480	10268	protein modification by small protein conjugation	Alveolar Epithelial Type 1	C-1	17,27
462	Genes down-regulated in splenocytes from Foxp3-Fusion-GFP NOD mice: T reg (FOXP3+ [GeneID=50943]) versus T conv (FOXP3- [GeneID=50943]) cells.	M8799	Coexpression	45	28	C-10	3.538	THBS1,B3GLCT,SCCPDH,ACTN4,TGFB3,GTPBP2,RUNX3,TGFB2,ADAMTS1,CCN2,ADAMTS9,ACTN2,CLU,VEGFA,MAGED2,VEGFC,ADAMTS6		3123	2260	10269	protein modification by small protein conjugation	Macrophage	C-1	17,15
464	Genes down-regulated in T reg (FOXP3+ [GeneID=50943]) cells from B6 mice: Foxp3-Fusion-GFP versus Foxp3-ires-GFP.	M8790	Coexpression	45	28	C-10	3.531	THBS1,B3GLCT,SCCPDH,ACTN4,TGFB3,GTPBP2,RUNX3,TGFB2,ADAMTS1,CCN2,ADAMTS9,ACTN2,CLU,VEGFA,MAGED2,VEGFC,ADAMTS6		3123	3204	10270	protein modification by small protein conjugation	SCGB3A2+	C-1	17
488	Lymphatic	Kaminski	Vascular-Endothelial	45	28	C-10	1.806	THBS1,B3GLCT,SCCPDH,ACTN4,TGFB3,GTPBP2,RUNX3,TGFB2,ADAMTS1,CCN2,ADAMTS9,ACTN2,CLU,VEGFA,MAGED2,VEGFC,ADAMTS6		3123	3202	10271	protein modification by small protein conjugation	Capillary Intermediate 1	C-1	17
508	eye measurement	GWAS Catalog	GWAS Catalog	45	28	C-10	1.592	THBS1,B3GLCT,SCCPDH,ACTN4,TGFB3,GTPBP2,RUNX3,TGFB2,ADAMTS1,CCN2,ADAMTS9,ACTN2,CLU,VEGFA,MAGED2,VEGFC,ADAMTS6		3123	3200	10272	protein modification by small protein conjugation	Adventitial Fibroblast	C-1	17,19
184	Genes encoding proteins involved in oxidative phosphorylation.	M5936	Coexpression	108	29	C-5,C-12	10.0;5.278	NDUFA6,NDUFB9,NDUFA5,GFER,NDUFAF2,NDUFAB1,ATP5F1A,NDUFB8,COX6A1,COX8A,GRPEL1,ATP5F1C,LDHD,UQCR10,ATP6V1D,COX5A,ECSIT,PITRM1,NDUFB5,ATP5MC3,ATP6V1A,ATP5F1D,PMPCA,UQCR11,CYC1,ATP5PF,ATP6AP1,NDUFA8,CLPP,NDUFA2,TOMM5,ATP5MG,NDUFC2-KCTD14,NDUFA4,ACAD9,INSR,ATP5MF,NDUFB2,DNAJC19,PMPCB,ATP6V0A4,STOML2,HSPD1,COX5B,BCS1L,NDUFS6,TMEM126B,NDUFAF1,ATP5PD,ATP5F1E,MTCH1,NUBPL,NDUFA9,MGME1		3123	2258	10273	protein modification by small protein conjugation	Proliferating Basal	C-1	17,9
152	Huntington's disease	M13486	Pathway	103	29	C-5,C-12	10.0;1.983	NDUFA6,NDUFB9,NDUFA5,GFER,NDUFAF2,NDUFAB1,ATP5F1A,NDUFB8,COX6A1,COX8A,GRPEL1,ATP5F1C,LDHD,UQCR10,ATP6V1D,COX5A,ECSIT,PITRM1,NDUFB5,ATP5MC3,ATP6V1A,ATP5F1D,PMPCA,UQCR11,CYC1,ATP5PF,ATP6AP1,NDUFA8,CLPP,NDUFA2,TOMM5,ATP5MG,NDUFC2-KCTD14,NDUFA4,ACAD9,INSR,ATP5MF,NDUFB2,DNAJC19,PMPCB,ATP6V0A4,STOML2,HSPD1,COX5B,BCS1L,NDUFS6,TMEM126B,NDUFAF1,ATP5PD,ATP5F1E,MTCH1,NUBPL,NDUFA9,MGME1		3123	3197	10274	protein modification by small protein conjugation	Proliferating_Epithelial_Cells	C-1	17,9
71	protein targeting	GO:0006605	GO: Biological Process	86	29	C-28,C-12	10.0;10.0	TOMM5,GFER,ATP5F1A,TIMM8B,DNAJC19,PMPCB,GRPEL1,STOML2,LDHD,HSPD1,PITRM1,BCS1L,TIMM10,TIMM10B,PMPCA,MPST,TIMM29,TIMM9,CYC1,CLPP		3123	3195	10275	protein modification by small protein conjugation	Proliferating NK/T	C-1	17
72	establishment of protein localization to organelle	GO:0072594	GO: Biological Process	86	29	C-28,C-12	10.0;10.0	TOMM5,GFER,ATP5F1A,TIMM8B,DNAJC19,PMPCB,GRPEL1,STOML2,LDHD,HSPD1,PITRM1,BCS1L,TIMM10,TIMM10B,PMPCA,MPST,TIMM29,TIMM9,CYC1,CLPP		3123	3193	10276	protein modification by small protein conjugation	Proliferating Macrophage	C-1	17,9
156	Parkinson's disease	M7272	Pathway	57	29	C-5,C-12	10.0;2.269	NDUFA6,NDUFB9,NDUFA5,GFER,NDUFAF2,NDUFAB1,ATP5F1A,NDUFB8,COX6A1,COX8A,GRPEL1,ATP5F1C,LDHD,UQCR10,ATP6V1D,COX5A,ECSIT,PITRM1,NDUFB5,ATP5MC3,ATP6V1A,ATP5F1D,PMPCA,UQCR11,CYC1,ATP5PF,ATP6AP1,NDUFA8,CLPP,NDUFA2,TOMM5,ATP5MG,NDUFC2-KCTD14,NDUFA4,ACAD9,INSR,ATP5MF,NDUFB2,DNAJC19,PMPCB,ATP6V0A4,STOML2,HSPD1,COX5B,BCS1L,NDUFS6,TMEM126B,NDUFAF1,ATP5PD,ATP5F1E,MTCH1,NUBPL,NDUFA9,MGME1		3123	3191	10277	protein modification by small protein conjugation	Proliferating_Macrophages	C-1	17
158	Oxidative phosphorylation	M19540	Pathway	57	29	C-5,C-12	10.0;2.25	NDUFA6,NDUFB9,NDUFA5,GFER,NDUFAF2,NDUFAB1,ATP5F1A,NDUFB8,COX6A1,COX8A,GRPEL1,ATP5F1C,LDHD,UQCR10,ATP6V1D,COX5A,ECSIT,PITRM1,NDUFB5,ATP5MC3,ATP6V1A,ATP5F1D,PMPCA,UQCR11,CYC1,ATP5PF,ATP6AP1,NDUFA8,CLPP,NDUFA2,TOMM5,ATP5MG,NDUFC2-KCTD14,NDUFA4,ACAD9,INSR,ATP5MF,NDUFB2,DNAJC19,PMPCB,ATP6V0A4,STOML2,HSPD1,COX5B,BCS1L,NDUFS6,TMEM126B,NDUFAF1,ATP5PD,ATP5F1E,MTCH1,NUBPL,NDUFA9,MGME1		3123	2256	10278	protein modification by small protein conjugation	Proliferating_T_Cells	C-1	17,1
160	Alzheimer's disease	M16024	Pathway	57	29	C-5,C-12	10.0;2.056	NDUFA6,NDUFB9,NDUFA5,GFER,NDUFAF2,NDUFAB1,ATP5F1A,NDUFB8,COX6A1,COX8A,GRPEL1,ATP5F1C,LDHD,UQCR10,ATP6V1D,COX5A,ECSIT,PITRM1,NDUFB5,ATP5MC3,ATP6V1A,ATP5F1D,PMPCA,UQCR11,CYC1,ATP5PF,ATP6AP1,NDUFA8,CLPP,NDUFA2,TOMM5,ATP5MG,NDUFC2-KCTD14,NDUFA4,ACAD9,INSR,ATP5MF,NDUFB2,DNAJC19,PMPCB,ATP6V0A4,STOML2,HSPD1,COX5B,BCS1L,NDUFS6,TMEM126B,NDUFAF1,ATP5PD,ATP5F1E,MTCH1,NUBPL,NDUFA9,MGME1		3123	3188	10279	protein modification by small protein conjugation	Genes down-regulated in comparison of control conventional dendritic cells (cDC) at 0 h versus cDCs infected with Newcastle disease virus (NDV) at 6 h.	C-1	17
74	protein targeting to mitochondrion	GO:0006626	GO: Biological Process	54	29	C-28,C-12	10.0;10.0	TOMM5,GFER,ATP5F1A,TIMM8B,DNAJC19,PMPCB,GRPEL1,STOML2,LDHD,HSPD1,PITRM1,BCS1L,TIMM10,TIMM10B,PMPCA,MPST,TIMM29,TIMM9,CYC1,CLPP		3123	3186	10280	protein modification by small protein conjugation	Genes down-regulated in CD4 [GeneID=920] over-expressing: FOXP3 [GeneID=50943] and PPARg1 form of PPARG [GeneID=5468] versus FOXP3 [GeneID=50943].	C-1	17
76	mitochondrion organization	GO:0007005	GO: Biological Process	54	29	C-28,C-12	10.0;10.0	TOMM5,GFER,ATP5F1A,TIMM8B,DNAJC19,PMPCB,GRPEL1,STOML2,LDHD,HSPD1,PITRM1,BCS1L,TIMM10,TIMM10B,PMPCA,MPST,TIMM29,TIMM9,CYC1,CLPP		3123	3184	10281	protein modification by small protein conjugation	Genes up-regulated in response to IFNG [GeneID=3458].	C-1	17
78	establishment of protein localization to mitochondrion	GO:0072655	GO: Biological Process	54	29	C-28,C-12	10.0;10.0	TOMM5,GFER,ATP5F1A,TIMM8B,DNAJC19,PMPCB,GRPEL1,STOML2,LDHD,HSPD1,PITRM1,BCS1L,TIMM10,TIMM10B,PMPCA,MPST,TIMM29,TIMM9,CYC1,CLPP		3123	3182	10282	protein modification by small protein conjugation	Genes down-regulated in comparison of unstimulated peripheral blood mononuclear cells (PBMC) versus PBMC stimulated with YF17D vaccine.	C-1	17
80	mitochondrial transport	GO:0006839	GO: Biological Process	54	29	C-28,C-12	10.0;10.0	TOMM5,GFER,ATP5F1A,TIMM8B,DNAJC19,PMPCB,GRPEL1,STOML2,LDHD,HSPD1,PITRM1,BCS1L,TIMM10,TIMM10B,PMPCA,MPST,TIMM29,TIMM9,CYC1,CLPP		3123	3180	10283	protein modification by small protein conjugation	Genes up-regulated in untreated double positive thymocytes: wildtype versus ELK4 [GeneID=2005] knockout.	C-1	17
86	protein localization to mitochondrion	GO:0070585	GO: Biological Process	54	29	C-28,C-12	10.0;10.0	TOMM5,GFER,ATP5F1A,TIMM8B,DNAJC19,PMPCB,GRPEL1,STOML2,LDHD,HSPD1,PITRM1,BCS1L,TIMM10,TIMM10B,PMPCA,MPST,TIMM29,TIMM9,CYC1,CLPP		3123	3178	10284	protein modification by small protein conjugation	Genes up-regulated in cells from peripheral lymph nodes: T reg versus T conv.	C-1	17
206	Genes down-regulated in dendritic cells stimulated by LPS: wildtype versus KDM4D [GeneID=55693].	M8911	Coexpression	33	29	C-12	3.876	CLPP,PITRM1,PMPCB,TOMM5,BCS1L,LDHD,GFER,PMPCA,ATP5F1A,DNAJC19,CYC1,GRPEL1,STOML2,HSPD1		3123	3176	10285	protein modification by small protein conjugation	Genes down-regulated in CD4 [GeneID=920] over-expressing: FOXP3 [GeneID=50943] and PPARg2 form of PPARG [GeneID=5468] versus FOXP3 [GeneID=50943].	C-1	17
208	Genes up-regulated in centroblasts versus centrocytes.	M7103	Coexpression	33	29	C-12	3.802	CLPP,PITRM1,PMPCB,TOMM5,BCS1L,LDHD,GFER,PMPCA,ATP5F1A,DNAJC19,CYC1,GRPEL1,STOML2,HSPD1		3123	3174	10286	protein modification by small protein conjugation	Genes down-regulated in comparison of control conventional dendritic cells (cDC) at 0 h versus cDCs infected with Newcastle disease virus (NDV) at 8 h.	C-1	17
210	Genes up-regulated in comparison of naive T cells versus peripheral blood mononuclear cells (PBMC).	M3108	Coexpression	33	29	C-12	3.692	CLPP,PITRM1,PMPCB,TOMM5,BCS1L,LDHD,GFER,PMPCA,ATP5F1A,DNAJC19,CYC1,GRPEL1,STOML2,HSPD1		3123	1890	10287	protein modification by small protein conjugation	Genes down-regulated in comparison of control conventional dendritic cells (cDC) at 6 h versus cDCs infected with Newcastle disease virus (NDV) at 6 h.	C-1	17,20
212	Genes up-regulated in CD4 [GeneID=920] T cells activated by anti-CD3 and anti-CD28: IL-12 (6h) versus untreated (6h).	M6063	Coexpression	33	29	C-12	3.692	CLPP,PITRM1,PMPCB,TOMM5,BCS1L,LDHD,GFER,PMPCA,ATP5F1A,DNAJC19,CYC1,GRPEL1,STOML2,HSPD1		3123	1888	10288	protein modification by small protein conjugation	Genes up-regulated in B lymphocytes: naÃƒÂ¯ve versus plasmablasts.	C-1	17,20
214	Genes up-regulated in comparison of macrophages exposed to T. gondii versus macrophages exposed to 5 worms/well B. malayi.	M5256	Coexpression	33	29	C-12	3.678	CLPP,PITRM1,PMPCB,TOMM5,BCS1L,LDHD,GFER,PMPCA,ATP5F1A,DNAJC19,CYC1,GRPEL1,STOML2,HSPD1		3123	3170	10289	protein modification by small protein conjugation	Aurora B signaling	C-1	17
216	Genes up-regulated in NK cells: fresh versus stimulated with IL2 [GeneID=3558], IL-12 and IL15 [GeneID=3600].	M7837	Coexpression	33	29	C-12	3.666	CLPP,PITRM1,PMPCB,TOMM5,BCS1L,LDHD,GFER,PMPCA,ATP5F1A,DNAJC19,CYC1,GRPEL1,STOML2,HSPD1		3123	3168	10290	protein modification by small protein conjugation	The information-processing pathway at the IFN-beta enhancer	C-1	17
218	Genes down-regulated in CD11b+ from spleen of healthy C57BL6 versus CD11b+ cells from tumors of C57BL6 mice bearing EL4 lymphoma.	M7599	Coexpression	33	29	C-12	3.659	CLPP,PITRM1,PMPCB,TOMM5,BCS1L,LDHD,GFER,PMPCA,ATP5F1A,DNAJC19,CYC1,GRPEL1,STOML2,HSPD1		3123	3166	10291	protein modification by small protein conjugation	PLK1 signaling events	C-1	17
220	Genes down-regulated in at day 0 B cell wildtype versus CD40L and IL-2 IL-4 IL-5 stimulated at day 3 B cell wildtype.	M9870	Coexpression	33	29	C-12	3.659	CLPP,PITRM1,PMPCB,TOMM5,BCS1L,LDHD,GFER,PMPCA,ATP5F1A,DNAJC19,CYC1,GRPEL1,STOML2,HSPD1		3123	3164	10292	protein modification by small protein conjugation	BMP receptor signaling	C-1	17
222	Genes down-regulated in comparison of type 2 myeloid (T2M) cells treated with IL25 [GeneID=64806] versus neutrophils treated with IL25 [GeneID=64806].	M5277	Coexpression	33	29	C-12	3.659	CLPP,PITRM1,PMPCB,TOMM5,BCS1L,LDHD,GFER,PMPCA,ATP5F1A,DNAJC19,CYC1,GRPEL1,STOML2,HSPD1		3123	2158	10293	protein modification by small protein conjugation	Hypoxic and oxygen homeostasis regulation of HIF-1-alpha	C-1	17
88	mitochondrial protein processing	GO:0034982	GO: Biological Process	33	29	C-12	10	CLPP,PITRM1,PMPCB,TOMM5,BCS1L,LDHD,GFER,PMPCA,ATP5F1A,DNAJC19,CYC1,GRPEL1,STOML2,HSPD1		3123	3161	10294	protein modification by small protein conjugation	Ubiquitin mediated proteolysis	C-1	17
90	mitochondrial ATP synthesis coupled proton transport	GO:0042776	GO: Biological Process	33	29	C-12	10	CLPP,PITRM1,PMPCB,TOMM5,BCS1L,LDHD,GFER,PMPCA,ATP5F1A,DNAJC19,CYC1,GRPEL1,STOML2,HSPD1		3123	3159	10295	protein modification by small protein conjugation	FOXM1 transcription factor network	C-1	17
98	mitochondrial transmembrane transport	GO:1990542	GO: Biological Process	33	29	C-12	10	CLPP,PITRM1,PMPCB,TOMM5,BCS1L,LDHD,GFER,PMPCA,ATP5F1A,DNAJC19,CYC1,GRPEL1,STOML2,HSPD1		3123	3157	10296	protein modification by small protein conjugation	Cell cycle	C-1	17
112	abnormal mitochondrial crista morphology	MP:0011635	Mouse Phenotype	33	29	C-12	10	CLPP,PITRM1,PMPCB,TOMM5,BCS1L,LDHD,GFER,PMPCA,ATP5F1A,DNAJC19,CYC1,GRPEL1,STOML2,HSPD1		3123	643	10297	protein modification by small protein conjugation	RIG-I-like receptor signaling pathway	C-1	17,25
114	abnormal mitochondrial inner membrane morphology	MP:0011634	Mouse Phenotype	33	29	C-12	10	CLPP,PITRM1,PMPCB,TOMM5,BCS1L,LDHD,GFER,PMPCA,ATP5F1A,DNAJC19,CYC1,GRPEL1,STOML2,HSPD1		3123	3154	10298	protein modification by small protein conjugation	Mechanism of Protein Import into the Nucleus	C-1	17
120	increased mitochondria size	MP:0011630	Mouse Phenotype	33	29	C-12	4.983	CLPP,PITRM1,PMPCB,TOMM5,BCS1L,LDHD,GFER,PMPCA,ATP5F1A,DNAJC19,CYC1,GRPEL1,STOML2,HSPD1		3123	3152	10299	protein modification by small protein conjugation	altered susceptibility to viral infection	C-1	17
122	abnormal cellular respiration	MP:0010954	Mouse Phenotype	33	29	C-12	4.823	CLPP,PITRM1,PMPCB,TOMM5,BCS1L,LDHD,GFER,PMPCA,ATP5F1A,DNAJC19,CYC1,GRPEL1,STOML2,HSPD1		3123	3150	10300	protein modification by small protein conjugation	abnormal intercellular signaling peptide or protein level	C-1	17
124	abnormal mitochondrion morphology	MP:0006035	Mouse Phenotype	33	29	C-12	4.538	CLPP,PITRM1,PMPCB,TOMM5,BCS1L,LDHD,GFER,PMPCA,ATP5F1A,DNAJC19,CYC1,GRPEL1,STOML2,HSPD1		3123	3148	10301	protein modification by small protein conjugation	altered susceptibility to Riboviria infection	C-1	17
126	disorganized mitochondrial cristae	MP:0011636	Mouse Phenotype	33	29	C-12	3.909	CLPP,PITRM1,PMPCB,TOMM5,BCS1L,LDHD,GFER,PMPCA,ATP5F1A,DNAJC19,CYC1,GRPEL1,STOML2,HSPD1		3123	3146	10302	protein modification by small protein conjugation	decreased interferon-alpha secretion	C-1	17
134	abnormal mitochondrial chromosome morphology	MP:0011638	Mouse Phenotype	33	29	C-12	3.178	CLPP,PITRM1,PMPCB,TOMM5,BCS1L,LDHD,GFER,PMPCA,ATP5F1A,DNAJC19,CYC1,GRPEL1,STOML2,HSPD1		3123	3144	10303	protein modification by small protein conjugation	abnormal interferon-alpha secretion	C-1	17
174	Electron Transport Reaction in Mitochondria	M15371	Pathway	33	29	C-12	2.057	CLPP,PITRM1,PMPCB,TOMM5,BCS1L,LDHD,GFER,PMPCA,ATP5F1A,DNAJC19,CYC1,GRPEL1,STOML2,HSPD1		3123	3142	10304	protein modification by small protein conjugation	increased susceptibility to viral infection	C-1	17
178	Endogenous TLR signaling	M264	Pathway	33	29	C-12	1.68	CLPP,PITRM1,PMPCB,TOMM5,BCS1L,LDHD,GFER,PMPCA,ATP5F1A,DNAJC19,CYC1,GRPEL1,STOML2,HSPD1		3123	3140	10305	protein modification by small protein conjugation	increased susceptibility to Riboviria infection	C-1	17
1968	Genes down-regulated in comparison of naive B cell versus pre-germinal tonsil B cells.	M3199	Coexpression	28	29	C-5	10	NDUFA6,NDUFB9,NDUFA5,NDUFAF2,NDUFAB1,NDUFB8,COX6A1,COX8A,ATP5F1C,UQCR10,ATP6V1D,COX5A,ECSIT,NDUFB5,ATP5MC3,ATP6V1A,ATP5F1D,UQCR11,ATP5PF,ATP6AP1,NDUFA8,NDUFA2,ATP5MG,NDUFC2-KCTD14,NDUFA4,ACAD9,INSR,ATP5MF,NDUFB2,ATP6V0A4,COX5B,NDUFS6,TMEM126B,NDUFAF1,ATP5PD,ATP5F1E,MTCH1,NUBPL,NDUFA9,MGME1		3123	2891	10306	protein modification by small protein conjugation	abnormal response to infection	C-1	17
1970	Genes up-regulated inmouse embryonic fibroblasts (MEF): control versus LPS and heat shock.	M7211	Coexpression	28	29	C-5	10	NDUFA6,NDUFB9,NDUFA5,NDUFAF2,NDUFAB1,NDUFB8,COX6A1,COX8A,ATP5F1C,UQCR10,ATP6V1D,COX5A,ECSIT,NDUFB5,ATP5MC3,ATP6V1A,ATP5F1D,UQCR11,ATP5PF,ATP6AP1,NDUFA8,NDUFA2,ATP5MG,NDUFC2-KCTD14,NDUFA4,ACAD9,INSR,ATP5MF,NDUFB2,ATP6V0A4,COX5B,NDUFS6,TMEM126B,NDUFAF1,ATP5PD,ATP5F1E,MTCH1,NUBPL,NDUFA9,MGME1		3123	2889	10307	protein modification by small protein conjugation	altered susceptibility to infection	C-1	17
1972	Genes down-regulated in plasmacytoid dendritic cells: wildtype versus GFI1 [GeneID=2672] knockout.	M9894	Coexpression	28	29	C-5	10	NDUFA6,NDUFB9,NDUFA5,NDUFAF2,NDUFAB1,NDUFB8,COX6A1,COX8A,ATP5F1C,UQCR10,ATP6V1D,COX5A,ECSIT,NDUFB5,ATP5MC3,ATP6V1A,ATP5F1D,UQCR11,ATP5PF,ATP6AP1,NDUFA8,NDUFA2,ATP5MG,NDUFC2-KCTD14,NDUFA4,ACAD9,INSR,ATP5MF,NDUFB2,ATP6V0A4,COX5B,NDUFS6,TMEM126B,NDUFAF1,ATP5PD,ATP5F1E,MTCH1,NUBPL,NDUFA9,MGME1		3123	2887	10308	protein modification by small protein conjugation	increased susceptibility to infection	C-1	17
1974	Genes up-regulated in T helper cells 5 days post polarization and stimulated with anti-CD3 and anti-CD28: Th1 versus Th17.	M8573	Coexpression	28	29	C-5	10	NDUFA6,NDUFB9,NDUFA5,NDUFAF2,NDUFAB1,NDUFB8,COX6A1,COX8A,ATP5F1C,UQCR10,ATP6V1D,COX5A,ECSIT,NDUFB5,ATP5MC3,ATP6V1A,ATP5F1D,UQCR11,ATP5PF,ATP6AP1,NDUFA8,NDUFA2,ATP5MG,NDUFC2-KCTD14,NDUFA4,ACAD9,INSR,ATP5MF,NDUFB2,ATP6V0A4,COX5B,NDUFS6,TMEM126B,NDUFAF1,ATP5PD,ATP5F1E,MTCH1,NUBPL,NDUFA9,MGME1		3123	3135	10309	protein modification by small protein conjugation	immune effector process	C-1	17
1976	Genes up-regulated in HMC-1 (mast leukemia) cells: untreated versus incubated with the peptide ALL1.	M7311	Coexpression	28	29	C-5	10	NDUFA6,NDUFB9,NDUFA5,NDUFAF2,NDUFAB1,NDUFB8,COX6A1,COX8A,ATP5F1C,UQCR10,ATP6V1D,COX5A,ECSIT,NDUFB5,ATP5MC3,ATP6V1A,ATP5F1D,UQCR11,ATP5PF,ATP6AP1,NDUFA8,NDUFA2,ATP5MG,NDUFC2-KCTD14,NDUFA4,ACAD9,INSR,ATP5MF,NDUFB2,ATP6V0A4,COX5B,NDUFS6,TMEM126B,NDUFAF1,ATP5PD,ATP5F1E,MTCH1,NUBPL,NDUFA9,MGME1		3123	3133	10310	protein modification by small protein conjugation	protein modification by small protein conjugation or removal	C-1	17
1978	Genes up-regulated in comparison of dendritic cells (DC) stimulated with poly(I:C) (TLR3 agonist) at 4 h versus those stimulated at 24 h.	M4098	Coexpression	28	29	C-5	5.989	NDUFA6,NDUFB9,NDUFA5,NDUFAF2,NDUFAB1,NDUFB8,COX6A1,COX8A,ATP5F1C,UQCR10,ATP6V1D,COX5A,ECSIT,NDUFB5,ATP5MC3,ATP6V1A,ATP5F1D,UQCR11,ATP5PF,ATP6AP1,NDUFA8,NDUFA2,ATP5MG,NDUFC2-KCTD14,NDUFA4,ACAD9,INSR,ATP5MF,NDUFB2,ATP6V0A4,COX5B,NDUFS6,TMEM126B,NDUFAF1,ATP5PD,ATP5F1E,MTCH1,NUBPL,NDUFA9,MGME1		3123	3131	10311	protein modification by small protein conjugation	response to virus	C-1	17
1980	Genes down-regulated in T cells: control versus IL2 [GeneID=3558] stimulation for 2h.	M8736	Coexpression	28	29	C-5	5.989	NDUFA6,NDUFB9,NDUFA5,NDUFAF2,NDUFAB1,NDUFB8,COX6A1,COX8A,ATP5F1C,UQCR10,ATP6V1D,COX5A,ECSIT,NDUFB5,ATP5MC3,ATP6V1A,ATP5F1D,UQCR11,ATP5PF,ATP6AP1,NDUFA8,NDUFA2,ATP5MG,NDUFC2-KCTD14,NDUFA4,ACAD9,INSR,ATP5MF,NDUFB2,ATP6V0A4,COX5B,NDUFS6,TMEM126B,NDUFAF1,ATP5PD,ATP5F1E,MTCH1,NUBPL,NDUFA9,MGME1		3123	3129	10312	protein modification by small protein conjugation	defense response to virus	C-1	17
1982	Genes down-regulated in comparison of neutrophils versusl monocytes.	M4467	Coexpression	28	29	C-5	5.989	NDUFA6,NDUFB9,NDUFA5,NDUFAF2,NDUFAB1,NDUFB8,COX6A1,COX8A,ATP5F1C,UQCR10,ATP6V1D,COX5A,ECSIT,NDUFB5,ATP5MC3,ATP6V1A,ATP5F1D,UQCR11,ATP5PF,ATP6AP1,NDUFA8,NDUFA2,ATP5MG,NDUFC2-KCTD14,NDUFA4,ACAD9,INSR,ATP5MF,NDUFB2,ATP6V0A4,COX5B,NDUFS6,TMEM126B,NDUFAF1,ATP5PD,ATP5F1E,MTCH1,NUBPL,NDUFA9,MGME1		3123	3127	10313	protein modification by small protein conjugation	type I interferon signaling pathway	C-1	17
192	Genes down-regulated in comparison of CD4 [GeneID=920] T cells treated with TGFB1 [GeneID=7040] versus those treated with TGFB3 [GeneID=7043] and IL6 [GeneID=3569].	M5626	Coexpression	28	29	C-28	4.897	TIMM29,TIMM9,TIMM8B,TIMM10,TIMM10B,MPST		3123	3125	10314	protein modification by small protein conjugation	defense response to other organism	C-1	17
224	Genes up-regulated in comparison of untreated memory CD4 [GeneID=920] T cells from young donors versus those from old donors.	M5306	Coexpression	28	29	C-28	2.998	TIMM29,TIMM9,TIMM8B,TIMM10,TIMM10B,MPST		3121	3215	10315	cellular response to type I interferon	Platelet Function Tests	C-1	17
226	Genes down-regulated in comparison of peripheral blood mononuclear cells (PBMC) from patients with type 1 diabetes at the time of the diagnosis versus those at 1 month later.	M5786	Coexpression	28	29	C-28	2.976	TIMM29,TIMM9,TIMM8B,TIMM10,TIMM10B,MPST		3121	709	10316	cellular response to type I interferon	cDCs	C-1	17
228	Genes down-regulated in bone marrow-derived macrophages with MLL4 [GeneID=9757] knockout: control versus treated with LPS for 2h.	M8712	Coexpression	28	29	C-28	2.962	TIMM29,TIMM9,TIMM8B,TIMM10,TIMM10B,MPST		3121	707	10317	cellular response to type I interferon	pDCs	C-1	17
230	Genes up-regulated in monocytes: untreated versus M. tuberculosis 19 kDa lipopeptide (24h).	M6410	Coexpression	28	29	C-28	2.958	TIMM29,TIMM9,TIMM8B,TIMM10,TIMM10B,MPST		3121	2264	10318	cellular response to type I interferon	Monocytes	C-1	17,15
232	Genes up-regulated in comparison of mast cells versus effector memory CD4 [GeneID=920] T cells.	M5441	Coexpression	28	29	C-28	2.958	TIMM29,TIMM9,TIMM8B,TIMM10,TIMM10B,MPST		3121	3210	10319	cellular response to type I interferon	Macrophages	C-1	17
234	Genes down-regulated in bone marrow-derived macrophages with heterozygous MLL4 [GeneID=9757] knockout: control versus treated with LPS for 2h.	M8709	Coexpression	28	29	C-28	2.958	TIMM29,TIMM9,TIMM8B,TIMM10,TIMM10B,MPST		3121	2262	10320	cellular response to type I interferon	TREM2+ Dendritic	C-1	17,15
236	Genes up-regulated in CD40L and IL-2 IL-4 IL-5 stimulated at day 1 B cell IRF4high versus CD40L and IL-2 IL-4 IL-5 stimulated at day 3 B cell IRF4high.	M9838	Coexpression	28	29	C-28	2.958	TIMM29,TIMM9,TIMM8B,TIMM10,TIMM10B,MPST		3121	1738	10321	cellular response to type I interferon	Plasma	C-1	17,22
238	Genes up-regulated in lymphoid primed multipotent progenitors: wildtype versus LYL1 [GeneID=4066] knockout.	M9019	Coexpression	28	29	C-28	2.958	TIMM29,TIMM9,TIMM8B,TIMM10,TIMM10B,MPST		3121	480	10322	cellular response to type I interferon	Alveolar Epithelial Type 1	C-1	17,27
94	chaperone-mediated protein transport	GO:0072321	GO: Biological Process	28	29	C-28	10	TIMM29,TIMM9,TIMM8B,TIMM10,TIMM10B,MPST		3121	2260	10323	cellular response to type I interferon	Macrophage	C-1	17,15
104	protein insertion into mitochondrial inner membrane	GO:0045039	GO: Biological Process	28	29	C-28	10	TIMM29,TIMM9,TIMM8B,TIMM10,TIMM10B,MPST		3121	3204	10324	cellular response to type I interferon	SCGB3A2+	C-1	17
108	establishment of protein localization to mitochondrial membrane	GO:0090151	GO: Biological Process	28	29	C-28	10	TIMM29,TIMM9,TIMM8B,TIMM10,TIMM10B,MPST		3121	3202	10325	cellular response to type I interferon	Capillary Intermediate 1	C-1	17
1936	purine ribonucleoside triphosphate biosynthetic process	GO:0009206	GO: Biological Process	28	29	C-5	10	NDUFA6,NDUFB9,NDUFA5,NDUFAF2,NDUFAB1,NDUFB8,COX6A1,COX8A,ATP5F1C,UQCR10,ATP6V1D,COX5A,ECSIT,NDUFB5,ATP5MC3,ATP6V1A,ATP5F1D,UQCR11,ATP5PF,ATP6AP1,NDUFA8,NDUFA2,ATP5MG,NDUFC2-KCTD14,NDUFA4,ACAD9,INSR,ATP5MF,NDUFB2,ATP6V0A4,COX5B,NDUFS6,TMEM126B,NDUFAF1,ATP5PD,ATP5F1E,MTCH1,NUBPL,NDUFA9,MGME1		3121	3200	10326	cellular response to type I interferon	Adventitial Fibroblast	C-1	17,19
[truncated: 29,937 more rows]

## Sheet: node attributes-new
id	name	term_id	term_source	degree	modularity_class	MCL cluster	logp	Cluster_genes
[truncated: 1,198 more rows]

## Sheet: edge attributes-new
Source	Target	id	Term-1	Term-2	clusters	modularity_class
3210	3215	8814	Macrophages	Platelet Function Tests	C-1	17
[truncated: 31,064 more rows]
